# Supplementary material for: Characterization and Comparative Analyses of Muscle Transcriptomes in Dorper and Small-Tailed Han Sheep Using RNA-Seq Technique
Source: PLoS One. 2013 Aug 30;8(8):e72686. doi: 10.1371/journal.pone.0072686 (PMC3758325; doi:10.1371/journal.pone.0072686)
Supplement: Table S1 — Expression statistics for reference genes in the Dorper (DP) and Small-tailed Han (SH) ovine transcriptomes. (XLSX) [file pone.0072686.s003.xlsx]

## Sheet: DP.Gene rpkm
Table S1-1. Expression statistics for reference genes in the Dorper (DP) transcriptome
Gene ID	Uniquely mapped reads	Length	Coverage	RPKM
ENSP00000355645	822738	966	0.9296	51132.6
ENSP00000325239	210108	513	0.9981	24588.9
ENSP00000384239	188913	465	0.9978	24390.6
ENSP00000221476	422499	1146	0.9991	22133.7
ENSP00000361636	100093	315	0.9968	19076.8
ENSP00000378669	379124	1251	0.9968	18194.4
ENSBTAP00000012797-D3	1159677	5808	1	11987.4
ENSBTAP00000037577	200716	1035	0.9932	11642.7
ENSBTAP00000049636	87719	456	0.9978	11548.9
ENSP00000371331	34564	183	0.9945	11339.3
ENSP00000339051	77453	456	0.932	10197.3
ENSP00000408907	323231	1926	0.9995	10075.6
ENSP00000367550	147226	912	0.9989	9691.76
ENSP00000228841	73441	498	0.998	8853.65
ENSBTAP00000024376	48770	345	0.9942	8486.85
ENSP00000350667	129173	945	0.9005	8206.41
ENSP00000232975	57955	462	0.9978	7531.16
ENSP00000363071	98909	864	0.9942	6872.82
ENSP00000248553	19418	180	0.9944	6476.57
ENSP00000164139	227157	2520	0.9996	5411.76
GLEAN_10002611	235974	2640	0.9341	5366.28
ENSBTAP00000028899	97255	1275	0.9984	4579.47
ENSBTAP00000019336	55085	765	0.9987	4323
ENSP00000370739	90781	1308	1	4166.78
ENSP00000312624	34975	504	0.998	4166.2
ENSP00000386041	378206	5718	0.9813	3970.98
ENSP00000245503	360047	5799	0.9998	3727.51
ENSP00000417656	14435	243	0.9959	3566.35
ENSP00000352272	53206	921	0.9978	3468.28
ENSP00000291901	36063	747	0.9987	2898.37
ENSP00000384656	21487	450	0.9644	2866.66
ENSBTAP00000047729	51693	1086	0.9484	2857.69
ENSP00000350332	161074	3399	0.9703	2845.03
ENSBTAP00000017580	36142	795	0.9975	2729.34
GLEAN_10018658	23440	519	0.6724	2711.46
ENSBTAP00000012544	34849	774	0.9186	2703.1
ENSBTAP00000014801	10919	249	0.996	2632.67
ENSP00000227251	22984	528	0.9981	2613.39
ENSBTAP00000014486	16229	399	0.9975	2441.92
ENSP00000357057	48362	1191	0.9992	2437.84
ENSP00000404203	48882	1227	0.9674	2391.76
ENSBTAP00000010231	59699	1500	0.9993	2389.4
ENSP00000403265	69000	1740	0.9948	2380.75
ENSBTAP00000041206	138336	3540	0.9997	2346.09
ENSP00000377878	22825	603	0.7496	2272.51
ENSBTAP00000018491	16916	462	0.9913	2198.21
ENSBTAP00000010176	14331	396	0.9949	2172.67
ENSP00000422007	94884	2658	0.971	2143.14
ENSBTAP00000023094	28816	810	0.9988	2135.81
ENSP00000416110	15533	459	0.9891	2031.68
GLEAN_10015116	58891	1749	0.9994	2021.49
ENSBTAP00000011047-D2	19623	600	0.9983	1963.48
ENSBTAP00000039743	31732	990	0.999	1924.31
ENSBTAP00000050729	6101	192	0.9948	1907.71
ENSBTAP00000040732	18470	600	0.9983	1848.11
ENSP00000371103	9552	315	0.8063	1820.53
ENSP00000248437	40147	1347	0.9993	1789.36
ENSBTAP00000020243	22188	753	0.9867	1769.03
ENSBTAP00000026259	11111	378	0.9947	1764.71
ENSBTAP00000008669	25903	885	0.9989	1757.19
GLEAN_10001086	8308	285	0.9684	1750.11
ENSBTAP00000012735	22966	825	0.9455	1671.26
ENSBTAP00000017497	51976	1953	0.9995	1597.77
ENSBTAP00000043640	27527	1035	0.999	1596.73
ENSBTAP00000000814	10747	408	0.9951	1581.39
ENSBTAP00000021651-D2	8529	327	0.9908	1565.9
ENSP00000401437	50441	2052	0.9323	1475.77
ENSBTAP00000018799	24280	990	0.997	1472.4
ENSP00000258424	9246	390	0.9974	1423.32
GLEAN_10017470	9116	387	0.9018	1414.19
ENSBTAP00000017710	37695	1611	0.9994	1404.76
ENSP00000379978	8017	348	0.9971	1383.08
ENSBTAP00000048183	21270	942	0.9883	1355.59
ENSP00000331065	10486	465	0.9978	1353.85
GLEAN_10016533	12474	561	0.9037	1334.92
ENSBTAP00000048676	3645	165	0.9939	1326.25
ENSBTAP00000017905	10404	471	0.9958	1326.15
ENSP00000327070	21245	966	0.9648	1320.36
ENSBTAP00000001993	7057	321	0.9969	1319.86
ENSP00000311430	27549	1269	0.9984	1303.34
ENSP00000379888	13526	624	0.9968	1301.36
ENSP00000390279	3213	150	0.98	1285.98
ENSBTAP00000021683	24592	1164	0.9253	1268.39
ENSP00000225430-D3	12401	588	0.9966	1266.17
ENSP00000367936	5046	249	0.996	1216.64
ENSBTAP00000024788	10213	516	0.9981	1188.27
ENSP00000345771	49427	2541	0.9205	1167.81
ENSBTAP00000042411	16768	864	0.9977	1165.15
ENSBTAP00000029468	3604	186	0.8763	1163.28
GLEAN_10009871	38637	2010	0.9965	1154.04
ENSP00000379769	45852	2388	0.8786	1152.76
ENSBTAP00000008386	31142	1641	0.9994	1139.33
ENSBTAP00000024326	11695	642	0.9984	1093.65
ENSP00000402597	5821	327	0.8991	1068.72
ENSP00000360124	30975	1743	0.9994	1066.91
ENSBTAP00000020323-D2	7179	408	0.9975	1056.37
ENSBTAP00000049262	14940	858	0.9977	1045.39
GLEAN_10019176	13715	798	0.9987	1031.82
ENSP00000368808	4485	261	0.9885	1031.66
ENSBTAP00000042288	30966	1803	0.9972	1031.1
ENSP00000233609	4400	261	0.9923	1012.1
ENSBTAP00000020452	9503	567	0.9982	1006.21
ENSP00000348849	5651	348	0.9914	974.898
ENSP00000379912	17215	1062	0.9953	973.185
ENSBTAP00000003330	13262	825	0.9988	965.091
ENSP00000071281	15790	990	0.9081	957.547
ENSP00000168977	8808	561	0.9982	942.6
ENSBTAP00000002852	20328	1299	0.9992	939.504
ENSP00000394770	182815	11784	0.9998	931.391
ENSP00000358365	80856	5214	0.9973	931.01
ENSBTAP00000052105	5683	384	0.7812	888.504
ENSBTAP00000038686	17988	1224	0.9992	882.297
ENSBTAP00000017804	2775	189	0.9471	881.484
ENSP00000398290	3540	243	0.9835	874.601
ENSP00000317780	5190	357	0.9972	872.795
ENSP00000376037	3065	213	0.9953	863.901
ENSBTAP00000005581	36282	2589	0.9996	841.341
ENSBTAP00000010949	9816	705	0.9234	835.908
ENSP00000222247	7144	519	0.8208	826.394
ENSP00000365152	24247	1773	0.9729	821.036
ENSP00000317159	11552	849	0.9988	816.888
ENSBTAP00000009643	3541	261	0.9962	814.514
ENSBTAP00000001791-D2	5079	384	0.9922	794.072
ENSP00000217901	13749	1047	0.999	788.383
ENSP00000389351	12012	915	0.8492	788.147
GLEAN_10015163	12224	933	0.9411	786.583
ENSP00000395021	3756	291	0.7526	774.9
GLEAN_10017916	12155	948	0.9146	769.768
ENSBTAP00000015716	16747	1311	0.9992	766.915
ENSBTAP00000019529	4518	354	0.9944	766.225
ENSP00000327975	11952	939	0.9968	764.167
ENSP00000333278	3422	270	0.6333	760.903
ENSBTAP00000017639	4862	390	0.8333	748.451
ENSBTAP00000051168	21458	1734	0.9988	742.939
ENSBTAP00000002642	7938	642	0.9984	742.317
ENSBTAP00000031700	4742	384	0.9844	741.384
ENSP00000298687	13724	1116	0.9991	738.294
GLEAN_10019859	9175	750	0.6787	734.443
ENSBTAP00000021587	5342	438	0.9863	732.222
GLEAN_10005396	10193	840	0.7583	728.511
ENSBTAP00000015358	9695	801	0.9975	726.655
ENSBTAP00000004519	16601	1380	0.9572	722.218
ENSBTAP00000044243	10108	852	0.9941	712.26
ENSBTAP00000025870	7433	627	0.9968	711.721
ENSBTAP00000000721	6044	510	0.9961	711.488
ENSP00000387187	5920	504	0.9881	705.187
ENSP00000262584	8814	753	0.9947	702.734
ENSBTAP00000012835-D2	11867	1017	0.999	700.54
ENSP00000306397	8323	717	0.9972	696.905
ENSBTAP00000048807	13054	1134	0.9109	691.104
ENSP00000363676	6178	537	0.9944	690.696
ENSP00000356281	3493	309	0.6246	678.661
ENSBTAP00000028853	15295	1362	0.9985	674.195
ENSP00000348205	4608	411	0.9951	673.106
ENSP00000278572	8192	732	0.9973	671.88
ENSBTAP00000026724	13156	1176	0.9991	671.629
ENSBTAP00000027728	4456	408	0.9951	655.689
ENSP00000403491	4926	453	0.9912	652.844
ENSBTAP00000035907	7329	675	0.9985	651.86
ENSBTAP00000012542	4256	393	0.9593	650.163
ENSP00000358737	7299	693	0.9942	632.329
ENSBTAP00000033015	4818	462	0.803	626.092
ENSBTAP00000036700	7006	684	0.9985	614.932
ENSP00000369176	3558	348	0.9943	613.818
ENSBTAP00000041719	6485	636	0.9984	612.161
ENSP00000309565	2532	249	0.996	610.488
ENSP00000370569	4864	483	0.9462	604.588
ENSBTAP00000020719	4954	498	0.994	597.227
ENSP00000276062	4087	411	0.944	597.002
ENSP00000399908	27717	2811	1	591.968
GLEAN_10009361	6735	684	0.9401	591.146
ENSP00000369134	11008	1119	0.9991	590.597
ENSBTAP00000003201	2065	210	0.9952	590.356
ENSP00000386655	2941	300	0.9967	588.555
GLEAN_10000426	1704	174	0.9713	587.941
ENSBTAP00000044213	4282	444	0.9977	578.998
ENSBTAP00000025484	3426	360	0.9944	571.344
ENSP00000346022	5490	579	0.6736	569.255
ENSBTAP00000027191	5119	540	0.9963	569.121
ENSP00000340784	2207	234	0.9957	566.239
ENSBTAP00000018131	13677	1455	0.9993	564.34
ENSBTAP00000050234	6079	648	0.7562	563.21
ENSBTAP00000021328-D2	4840	519	0.9961	559.875
ENSP00000265339	4159	447	0.9978	558.592
ENSP00000305556	9920	1068	0.9991	557.639
ENSBTAP00000048415	3787	408	0.9975	557.248
ENSBTAP00000002790	13754	1485	0.9966	556.052
ENSBTAP00000024600	6749	729	0.9973	555.808
ENSP00000348444	922216	100338	1	551.798
ENSBTAP00000004161	2963	324	0.8519	549.035
ENSP00000256261	4633	507	0.998	548.615
ENSBTAP00000028662	15246	1695	0.9923	540.007
ENSP00000362058	2847	321	0.9969	532.47
ENSBTAP00000018778	1976	225	0.9911	527.251
ENSBTAP00000011521	13183	1503	0.998	526.585
ENSP00000203407	12057	1377	0.963	525.676
ENSP00000360141	20306	2334	0.8663	522.32
ENSBTAP00000007982	8029	924	0.9935	521.678
ENSBTAP00000018910	3153	363	0.9945	521.471
ENSP00000296674	3727	432	0.9954	517.951
ENSP00000320821	22620	2625	0.9996	517.34
ENSP00000348821	42703	4956	0.9998	517.297
ENSP00000281938	4767	555	0.9982	515.662
GLEAN_10012194	2721	318	0.9969	513.706
ENSBTAP00000008132	9599	1128	0.9991	510.893
ENSBTAP00000015348	18711	2208	0.9991	508.758
ENSP00000358546	21007	2505	0.8371	503.465
ENSBTAP00000001429	13147	1572	0.9637	502.097
ENSP00000264335	5519	660	0.9955	502.03
ENSBTAP00000038371	14798	1782	0.9484	498.55
ENSBTAP00000015875	3637	438	0.9932	498.52
GLEAN_10017476	4169	507	0.9941	493.67
ENSBTAP00000009440	9906	1206	0.9992	493.133
ENSBTAP00000025044	9163	1125	0.8987	488.988
ENSP00000379733	5986	738	0.9675	486.96
ENSBTAP00000053335	60565	7521	0.9782	483.459
ENSP00000385774	14808	1848	0.8187	481.069
ENSP00000313050	6160	771	0.9987	479.667
ENSP00000377945	8003	1005	0.998	478.079
ENSBTAP00000037722	8084	1023	0.999	474.421
ENSP00000346088	2958	375	0.9947	473.565
ENSBTAP00000052906	5479	696	0.9943	472.612
ENSBTAP00000005279	5762	732	0.9153	472.58
ENSP00000262113	34335	4374	0.9646	471.272
ENSP00000394044	8358	1071	0.9981	468.518
ENSP00000306245	7058	906	0.9989	467.699
GLEAN_10010279	3620	468	0.5812	464.382
ENSBTAP00000048631	7848	1029	0.9971	457.885
ENSP00000367806	2354	309	0.7152	457.363
ENSP00000411752	4903	648	0.9969	454.255
ENSP00000355064	2691	357	0.9972	452.542
ENSP00000342056	10506	1401	0.9993	450.207
ENSP00000349960	8218	1098	0.9362	449.342
ENSBTAP00000012797-D4	43577	5823	0.9748	449.287
ENSP00000360709	16260	2175	0.9995	448.822
GLEAN_10003843	2476	333	0.6486	446.395
ENSBTAP00000002055	3321	447	0.9978	446.041
ENSBTAP00000010126	7408	1014	0.9961	438.608
ENSP00000231487	3579	492	0.811	436.727
ENSBTAP00000002616-D2	3442	474	0.9979	435.959
GLEAN_10015814	3955	546	0.4341	434.878
ENSP00000380349	17791	2457	0.9996	434.719
ENSP00000418354	3976	558	0.9982	427.785
GLEAN_10008139	3371	477	0.9686	424.281
ENSP00000353427	13001	1857	0.9844	420.318
ENSP00000330937	2939	420	0.9833	420.11
ENSBTAP00000010696	2350	336	0.994	419.896
ENSP00000331897	8732	1257	0.9562	417.053
ENSP00000215909	2220	321	0.9969	415.204
ENSBTAP00000009228	21146	3087	0.9372	411.249
ENSBTAP00000024417	7449	1089	0.8154	410.661
ENSP00000293422	3110	456	0.9934	409.457
ENSBTAP00000015606	18654	2736	0.9996	409.326
ENSBTAP00000024656	3687	543	0.8858	407.649
ENSBTAP00000008851	22697	3351	0.9997	406.637
ENSBTAP00000041778	8112	1200	0.9467	405.845
ENSP00000315013	12505	1854	0.9995	404.937
ENSBTAP00000023684	3445	513	0.9864	403.167
ENSBTAP00000001069	1155	174	0.9885	398.516
ENSBTAP00000002506	7698	1161	0.9957	398.069
ENSP00000414662	20414	3114	0.9997	393.571
ENSP00000322419	2257	345	0.513	392.758
ENSBTAP00000038273	1194	183	0.9945	391.712
ENSBTAP00000000100	3652	561	0.9964	390.824
ENSBTAP00000024663	8784	1350	0.9956	390.635
ENSBTAP00000024422	7042	1089	0.9991	388.223
ENSP00000224237	7033	1095	0.9991	385.602
ENSP00000343140	32180	5013	0.9745	385.391
GLEAN_10012751	1348	210	0.6333	385.375
ENSP00000364699	3158	492	0.8923	385.354
ENSBTAP00000015619	2698	423	0.9858	382.926
ENSBTAP00000011505	4702	738	0.9959	382.507
ENSP00000351492	1401	222	0.9865	378.877
ENSBTAP00000003832	2673	426	0.9977	376.706
ENSP00000388744	3856	615	0.9967	376.422
ENSP00000360762	5832	933	0.9979	375.274
ENSP00000396578	11336	1839	0.9989	370.076
ENSP00000215574	2937	483	0.9979	365.065
ENSP00000301522	3001	495	0.998	363.977
ENSBTAP00000027338	2757	456	0.9956	362.982
ENSBTAP00000029301	12991	2184	0.9995	357.111
ENSP00000238994	5593	948	0.9989	354.201
ENSP00000379767	1721	294	0.9966	351.436
ENSP00000356953	2975	510	0.9686	350.211
ENSBTAP00000008569	3255	564	0.9982	346.485
ENSP00000375632	3374	585	0.9949	346.26
ENSBTAP00000040660	12643	2193	0.9995	346.118
ENSBTAP00000008434	21711	3780	0.9886	344.827
GLEAN_10009521	1769	309	0.9773	343.702
ENSBTAP00000019814	1784	312	0.9936	343.284
ENSBTAP00000009285	2752	483	0.9959	342.07
ENSBTAP00000020709	6693	1179	0.9983	340.816
ENSP00000231061	5166	912	0.9967	340.073
ENSP00000376055	3834	678	0.9912	339.497
ENSBTAP00000022077	1753	312	0.9968	337.319
ENSP00000363729	5452	978	0.9826	334.68
ENSBTAP00000038183	7558	1359	0.688	333.888
ENSP00000333938	11120	2004	0.9945	333.135
ENSP00000367828	3784	687	0.9942	330.68
ENSP00000340278	3137	570	0.9965	330.41
ENSBTAP00000014888	3760	684	0.864	330.023
ENSBTAP00000016414	2220	405	0.9901	329.087
ENSBTAP00000018411	5801	1062	0.9991	327.938
GLEAN_10022000	2477	456	0.9956	326.118
ENSBTAP00000012541	6252	1155	0.9879	324.975
ENSBTAP00000021123	2127	393	0.9822	324.929
ENSBTAP00000013310	7585	1428	0.9972	318.89
ENSBTAP00000053317	2038	384	0.9948	318.63
ENSBTAP00000022510	7739	1461	0.9993	318.015
ENSP00000393611	1398	264	0.9962	317.919
ENSBTAP00000012810	929	177	0.9831	315.105
GLEAN_10007965	4361	831	0.9976	315.064
GLEAN_10008063	2868	552	0.9511	311.927
ENSBTAP00000018099	4036	777	0.9974	311.848
ENSBTAP00000043683	6704	1293	0.9938	311.278
ENSP00000367923	6738	1302	0.9992	310.694
ENSBTAP00000047840	832	162	0.9568	308.334
ENSP00000306330	3350	657	0.9939	306.121
ENSP00000315774-D2	3144	618	0.9191	305.427
ENSP00000361635	4608	921	0.9294	300.376
ENSBTAP00000019596	6135	1230	0.952	299.449
ENSBTAP00000011523	6527	1314	0.9985	298.216
ENSBTAP00000028958	5342	1083	0.9963	296.134
ENSP00000052754	5330	1083	0.9945	295.469
ENSBTAP00000008518	22724	4620	0.995	295.295
ENSP00000379696	1135	231	0.9957	294.983
ENSBTAP00000005628	2314	471	0.9979	294.955
ENSP00000222190	1029	210	0.9857	294.177
ENSBTAP00000039862	3438	705	0.983	292.772
ENSP00000361152-D2	2918	600	0.9867	291.976
ENSBTAP00000019792	1422	294	0.7823	290.379
GLEAN_10001184	3161	660	0.9652	287.537
ENSBTAP00000027457	4412	924	0.9058	286.666
ENSP00000354855	11047	2316	0.9996	286.364
ENSP00000384644	5833	1239	0.996	282.64
ENSBTAP00000048748	1073	228	0.9912	282.539
ENSBTAP00000007189	5138	1092	0.9973	282.478
ENSBTAP00000008319	716	153	0.9869	280.954
ENSBTAP00000019461	5681	1215	0.9358	280.712
ENSBTAP00000020018	1397	300	0.99	279.569
ENSBTAP00000002419	4095	882	0.9989	278.739
ENSP00000340874	6504	1401	0.9993	278.712
ENSBTAP00000033696	7181	1560	0.9974	276.359
GLEAN_10021199	2813	612	0.9052	275.951
ENSBTAP00000037080	2725	594	0.9983	275.419
ENSP00000384372	2146	468	0.9936	275.294
ENSBTAP00000022734	1512	330	0.9909	275.075
ENSBTAP00000019928	1264	276	0.9783	274.948
ENSBTAP00000014850	4160	909	0.9901	274.753
ENSBTAP00000043661	3075	672	0.9836	274.719
ENSBTAP00000022729	12878	2817	0.8765	274.457
ENSP00000407602	30713	6720	0.9909	274.389
ENSP00000358510	1989	438	0.9977	272.63
ENSP00000394041	4320	954	0.999	271.862
ENSP00000348730	4331	957	0.9404	271.7
ENSBTAP00000015873	5686	1257	0.9976	271.572
ENSP00000416120	3905	864	0.9977	271.344
ENSBTAP00000040678	8856	1962	0.999	270.989
ENSBTAP00000031917	3287	732	0.9986	269.589
ENSBTAP00000015530	3890	867	0.9931	269.367
ENSP00000238738	2152	480	0.9958	269.162
ENSBTAP00000008511	11133	2487	0.9996	268.751
ENSBTAP00000013845	3839	858	0.9988	268.623
ENSBTAP00000019109	4455	999	0.991	267.729
ENSBTAP00000039829	1858	417	0.6019	267.499
ENSP00000350170	8295	1866	0.9989	266.881
ENSP00000349297	9021	2031	0.9995	266.66
ENSP00000350132	705	159	0.9811	266.198
ENSBTAP00000026534	9620	2175	0.9586	265.539
ENSP00000425006	9190	2097	0.999	263.106
ENSP00000318604	3429	783	0.9987	262.917
ENSBTAP00000015172	8954	2046	0.9995	262.739
ENSP00000376568	3378	774	0.9819	262.018
ENSP00000348128	28557	6552	0.9832	261.669
ENSP00000363041	1294	297	0.9966	261.572
ENSP00000371973	2261	519	0.9981	261.545
ENSBTAP00000042536	5249	1206	0.9818	261.302
ENSBTAP00000019194	2031	468	0.9979	260.542
ENSP00000317537	1418	327	0.9908	260.34
ENSP00000310623	1700	393	0.9873	259.699
ENSBTAP00000050275	1399	324	0.9846	259.23
ENSP00000222284	2567	597	0.9916	258.146
ENSBTAP00000052370	1074	252	0.9206	255.869
GLEAN_10000914	946	222	0.982	255.83
ENSP00000351790	16864	3960	0.999	255.669
ENSBTAP00000028902	6467	1533	0.9954	253.264
ENSBTAP00000035103	3764	894	0.9989	252.77
GLEAN_10018129	1171	279	0.9892	251.98
ENSP00000399188	2101	501	0.994	251.769
ENSP00000313504	13437	3207	0.9994	251.545
ENSP00000345282	5933	1419	0.9986	251.018
ENSP00000359155	4005	960	0.9906	250.463
ENSBTAP00000034086	1710	411	0.9903	249.786
ENSBTAP00000003766	10959	2637	0.9977	249.502
ENSBTAP00000020020	9485	2292	0.9983	248.448
ENSP00000360034	5111	1236	0.9984	248.256
GLEAN_10005975	1979	480	0.9958	247.524
ENSP00000389732	3016	732	0.4426	247.362
ENSP00000271373	1372	333	0.997	247.356
ENSBTAP00000028994	4252	1035	0.9952	246.641
ENSP00000357876	4513	1104	0.9755	245.42
ENSBTAP00000020818	7648	1872	0.9957	245.276
ENSP00000351777	9553	2352	0.9987	243.846
ENSBTAP00000013008	4976	1227	0.9967	243.472
ENSBTAP00000020036	2014	501	0.998	241.343
ENSP00000331748	2567	639	0.9703	241.178
ENSP00000377469	2542	633	0.9937	241.093
GLEAN_10004829	1831	456	0.9671	241.066
ENSBTAP00000048303	4364	1089	0.9109	240.586
ENSP00000348538	1776	444	0.9707	240.145
ENSBTAP00000014035	1861	468	0.9915	238.734
GLEAN_10006617	660	168	0.994	235.856
ENSBTAP00000001303	2362	603	0.995	235.167
ENSP00000262631	2417	618	0.9984	234.802
ENSP00000379374	2601	672	0.9926	232.372
ENSP00000352438	4084	1056	0.7689	232.185
ENSP00000378812	1555	405	0.7877	230.509
ENSBTAP00000009998	4982	1302	0.9854	229.724
ENSP00000408621	5768	1512	0.8995	229.027
ENSP00000322450	3921	1038	0.9143	226.784
ENSBTAP00000016957	1119	297	0.9899	226.197
ENSBTAP00000009604	3263	867	0.9666	225.949
ENSP00000362744	2969	789	0.839	225.916
ENSBTAP00000019585	4187	1119	0.9741	224.639
ENSP00000346012	1195	321	0.9907	223.499
ENSBTAP00000039506	4140	1113	0.9964	223.315
ENSP00000362640	13828	3720	0.971	223.167
ENSBTAP00000016514	3501	942	0.9904	223.128
ENSP00000304642	3853	1038	0.9971	222.851
ENSBTAP00000019134	3752	1017	0.8702	221.49
ENSBTAP00000017516	4225	1149	0.9582	220.76
GLEAN_10012109	1241	339	0.9941	219.778
ENSP00000267970	2773	762	0.9974	218.478
ENSP00000310226	2144	591	0.9983	217.796
GLEAN_10017106	3218	894	0.5738	216.103
ENSP00000296684	1897	528	0.9981	215.698
ENSP00000363190	862	240	0.9833	215.63
ENSP00000219548	2564	714	0.888	215.592
ENSP00000355955	1226	342	0.9942	215.217
ENSBTAP00000023908	1645	459	0.9913	215.162
ENSP00000361418	9999	2790	0.9961	215.162
GLEAN_10007621	3361	939	0.9979	214.89
ENSP00000367995	1811	507	0.998	214.449
GLEAN_10017606	2271	636	0.3082	214.374
ENSP00000259727	3607	1014	0.9132	213.561
ENSBTAP00000001491	4678	1320	0.9909	212.765
ENSBTAP00000017146	879	249	0.9719	211.935
ENSP00000361949	6979	1986	0.9995	210.973
ENSP00000384474	1247	357	0.9916	209.706
ENSP00000313079	1257	360	0.9917	209.626
ENSBTAP00000017816	2511	720	0.9931	209.376
ENSBTAP00000001758	6403	1836	0.9984	209.375
ENSBTAP00000045408	4399	1266	0.9992	208.609
ENSP00000356814	9371	2697	0.9996	208.602
ENSP00000321365	3355	966	0.9037	208.511
ENSBTAP00000013871	2268	654	0.9985	208.199
ENSBTAP00000009158	4614	1335	0.9993	207.496
ENSP00000292644	4487	1302	0.9985	206.899
ENSP00000399734	3690	1071	0.9963	206.847
ENSP00000265838	4198	1221	0.9951	206.414
ENSP00000331310	3602	1053	0.9934	205.366
GLEAN_10020046	1733	507	0.7515	205.212
ENSP00000319986	4027	1179	0.961	205.06
ENSP00000228641	2129	624	0.9984	204.835
ENSP00000270517	4420	1296	0.9961	204.753
ENSBTAP00000004984	2106	618	0.9935	204.589
ENSP00000250457	2448	720	0.9986	204.123
ENSBTAP00000000121	5158	1518	0.9954	203.996
ENSP00000336931	1497	441	0.9955	203.796
ENSP00000256594	2136	630	0.9968	203.551
ENSP00000372005	1172	351	0.9915	200.463
ENSBTAP00000015810	1059	318	0.9969	199.932
ENSP00000340736	3478	1047	0.978	199.433
ENSBTAP00000028655	5112	1539	0.9922	199.418
ENSBTAP00000024107	1424	429	0.9953	199.281
ENSP00000344352	1812	546	0.9982	199.241
ENSBTAP00000041803	3758	1134	0.9797	198.956
GLEAN_10013367	1254	381	0.5197	197.599
ENSBTAP00000043881	3404	1038	0.9981	196.882
ENSBTAP00000028983	4475	1365	0.9165	196.822
GLEAN_10021397	2827	867	0.714	195.758
ENSBTAP00000005296	2470	759	0.9974	195.375
ENSBTAP00000001128	2017	624	0.9984	194.059
ENSBTAP00000034331	2130	660	0.997	193.753
ENSP00000265753	2186	684	0.9254	191.87
ENSP00000285407	4171	1308	0.9946	191.446
ENSP00000355568	2132	669	0.9985	191.326
ENSP00000415682	7256	2280	0.9991	191.063
ENSP00000363259	11658	3669	0.9995	190.761
ENSP00000356790	2587	816	0.9988	190.335
ENSP00000403222	4678	1476	0.9959	190.277
ENSP00000372024	1005	318	0.9969	189.737
GLEAN_10007145	653	207	0.9855	189.39
ENSP00000206020	2142	684	0.9971	188.008
ENSBTAP00000013951-D2	9127	2916	0.9993	187.912
GLEAN_10003535	12847	4107	0.9881	187.798
ENSBTAP00000024514	6003	1923	0.999	187.414
ENSP00000365760	3883	1245	0.9944	187.245
ENSP00000310275	841	270	0.9963	187.002
ENSBTAP00000014796	1322	426	0.993	186.309
ENSBTAP00000043671	7073	2283	0.9974	185.999
ENSBTAP00000005220	1329	429	0.8951	185.986
ENSP00000368341	715	231	0.9567	185.826
ENSBTAP00000008809	4136	1338	0.9985	185.583
ENSP00000345656	2492	807	0.9963	185.391
ENSP00000265428	8509	2769	0.9986	184.488
ENSP00000318883	3186	1038	0.9971	184.273
ENSP00000423909	2281	744	0.9973	184.063
ENSP00000265968	1788	585	0.9932	183.495
ENSBTAP00000008410	1172	384	0.9974	183.235
ENSP00000424791	3992	1308	0.9373	183.23
ENSBTAP00000000733	961	315	0.9905	183.158
ENSBTAP00000024902	4261	1398	0.9857	182.986
ENSP00000296658	2249	738	0.9986	182.956
ENSP00000248673	2883	948	0.9958	182.578
ENSP00000265168	3038	999	0.999	182.573
ENSBTAP00000040594	1353	447	0.9754	181.72
ENSBTAP00000000791	3444	1140	0.9974	181.372
ENSBTAP00000016349	1892	627	0.9984	181.162
ENSP00000327539	4280	1419	0.9944	181.082
ENSP00000415615	2134	708	0.9322	180.957
ENSBTAP00000022592	1157	384	0.9948	180.89
ENSBTAP00000046146	3060	1017	0.9056	180.64
ENSP00000217515	2343	780	0.9551	180.339
ENSBTAP00000006190	810	270	0.9926	180.109
ENSBTAP00000022078	1106	369	0.9892	179.946
ENSBTAP00000040778	5509	1839	0.9761	179.847
ENSBTAP00000037356	23809	7953	0.9921	179.731
ENSP00000359345	2676	894	0.9765	179.706
ENSP00000356468	5746	1929	0.999	178.833
ENSP00000303844	1478	498	0.9578	178.18
ENSP00000396090	7532	2556	0.9566	176.914
ENSP00000285848	4327	1470	0.9027	176.719
ENSP00000321732	1995	678	0.9985	176.655
ENSP00000379386	2956	1005	0.997	176.584
ENSP00000376297	789	270	0.9889	175.439
GLEAN_10019769	1194	411	0.9148	174.412
ENSBTAP00000031937	3022	1044	0.8889	173.783
ENSP00000290541	2255	780	0.9974	173.566
ENSBTAP00000000926	1186	411	0.9951	173.243
GLEAN_10008707	8750	3039	0.9026	172.858
ENSBTAP00000023150	4291	1497	0.9947	172.088
ENSBTAP00000002122	13040	4551	0.9917	172.022
ENSP00000358151	1090	381	0.9921	171.757
ENSP00000175091	1999	702	0.9915	170.958
ENSP00000285093	3350	1179	0.9992	170.586
ENSP00000402852	910	321	0.9938	170.196
GLEAN_10011205	1257	444	0.9054	169.967
ENSBTAP00000000790	1235	438	0.9406	169.28
ENSBTAP00000029256	1911	678	0.9985	169.217
ENSBTAP00000052502	3722	1323	0.9448	168.9
ENSBTAP00000020860	1356	483	0.9938	168.549
ENSBTAP00000001309	2005	717	0.9944	167.884
ENSBTAP00000029866	1728	618	0.9951	167.868
ENSP00000243918	1003	360	0.9861	167.267
ENSBTAP00000014213	893	321	0.9938	167.017
ENSP00000368959	1292	465	0.9785	166.81
GLEAN_10017890	6392	2304	0.3303	166.559
GLEAN_10004286	2362	852	0.8967	166.438
ENSBTAP00000024515	2692	975	0.9938	165.761
ENSP00000346173	2195	804	0.8781	163.905
ENSP00000391509	1481	543	0.9613	163.745
ENSP00000216554	3523	1293	0.9961	163.579
ENSP00000351646	4823	1782	0.9125	162.489
ENSBTAP00000049465	1867	690	0.9942	162.446
ENSP00000361459	1631	603	0.9983	162.386
ENSBTAP00000016944	4471	1653	0.971	162.385
ENSP00000346560	9126	3375	0.9997	162.338
ENSBTAP00000002345	963	357	0.9972	161.946
ENSP00000339030	3164	1173	0.9548	161.939
ENSBTAP00000010389	1113	414	0.9952	161.402
ENSBTAP00000024209	972	363	0.9917	160.758
ENSP00000400664	1187	444	0.8288	160.502
ENSBTAP00000022919	1844	690	0.8986	160.445
GLEAN_10007554	1328	498	0.9719	160.096
GLEAN_10001123	1567	588	0.9949	159.994
ENSBTAP00000042312	2180	819	0.9915	159.803
ENSBTAP00000002843	902	339	0.9646	159.742
ENSBTAP00000015829	1922	723	0.9972	159.598
ENSBTAP00000018478	677	255	0.9843	159.39
ENSBTAP00000000465	1667	630	0.9921	158.858
ENSP00000256404-D2	1311	498	0.996	158.047
ENSBTAP00000049955	8533	3249	0.9997	157.676
ENSP00000398592	1701	648	0.7407	157.595
ENSP00000363135	1882	717	0.9958	157.585
ENSP00000282486	3053	1164	0.9983	157.466
ENSBTAP00000023664	826	315	0.9937	157.428
ENSP00000369461	2870	1098	0.9244	156.925
ENSBTAP00000003199	752	288	0.9965	156.761
ENSP00000287396	2505	960	0.9948	156.657
ENSP00000377724	1203	462	0.9892	156.328
ENSBTAP00000045382	1014	390	0.9051	156.094
ENSP00000361125	1561	603	0.9486	155.417
ENSBTAP00000022292	5243	2028	0.9956	155.212
ENSBTAP00000010234	1295	501	0.996	155.183
ENSBTAP00000019913	2363	915	0.977	155.044
ENSBTAP00000047104	5185	2022	0.9995	153.95
ENSBTAP00000003609	2591	1014	0.9941	153.406
ENSP00000320957	1002	393	0.9975	153.069
ENSP00000379435	2351	924	0.9978	152.754
ENSP00000338477	3162	1245	0.996	152.477
ENSBTAP00000026769	5558	2190	0.9763	152.366
ENSP00000262948	2862	1128	0.9814	152.326
ENSP00000348461	1519	600	0.915	151.992
ENSBTAP00000007621	4482	1776	0.9544	151.51
ENSP00000252288	1165	462	0.9935	151.39
ENSP00000362208	1957	780	0.9974	150.629
ENSP00000371230	1338	534	0.9925	150.428
ENSBTAP00000053247	928	372	0.9866	149.768
ENSBTAP00000018626	1046	420	0.9929	149.519
ENSP00000300302	2559	1029	0.9971	149.303
ENSBTAP00000001464	1692	681	0.9868	149.165
ENSBTAP00000000662	3063	1233	0.9976	149.141
ENSP00000309629	1102	444	0.991	149.009
ENSP00000267426	1598	648	0.9985	148.052
ENSBTAP00000031268	1294	525	0.9943	147.975
ENSBTAP00000011403	1301	528	0.9943	147.93
ENSP00000220584	3089	1254	0.9912	147.888
ENSBTAP00000014187	2741	1113	0.9991	147.852
ENSP00000405965	664	270	0.9926	147.645
ENSP00000330787	450	183	0.9781	147.63
ENSP00000337014	2615	1065	0.9962	147.413
ENSBTAP00000012551	2982	1215	0.9975	147.348
ENSBTAP00000002327	2751	1122	0.9082	147.201
ENSP00000310117	976	399	0.985	146.855
ENSBTAP00000010815	916	375	0.9867	146.648
GLEAN_10005992	2234	915	0.9978	146.58
ENSP00000339053	3390	1389	0.6004	146.525
ENSP00000363129	1213	498	0.9538	146.233
ENSBTAP00000016918	1951	801	0.9975	146.23
ENSP00000220853	2097	861	0.9861	146.221
ENSP00000361818	1291	531	0.9944	145.964
GLEAN_10018524	1354	558	0.9229	145.679
ENSBTAP00000019699	1977	816	0.9216	145.455
ENSP00000225698	1483	615	0.9984	144.77
ENSP00000237642	2416	1005	0.999	144.326
ENSBTAP00000043666	1657	690	0.9971	144.174
ENSP00000332198	468	195	0.9897	144.087
ENSBTAP00000027684	1516	633	0.9984	143.783
ENSBTAP00000010384	4894	2049	0.9995	143.395
ENSBTAP00000007324	3143	1317	0.9977	143.275
ENSP00000261845	5165	2169	0.9991	142.963
ENSBTAP00000010770	3341	1404	0.953	142.864
ENSBTAP00000026016	1244	525	0.9924	142.257
ENSP00000392347	1158	489	0.9346	142.172
GLEAN_10018672	511	216	0.9398	142.03
GLEAN_10021660	963	411	0.8589	140.669
ENSBTAP00000051358	990	423	0.9976	140.51
GLEAN_10000174	1419	609	0.9704	139.887
ENSP00000259457	1943	834	0.9988	139.868
ENSBTAP00000042386-D2	1880	807	0.9752	139.861
ENSBTAP00000021808	4010	1722	0.9988	139.806
ENSBTAP00000002103	8903	3840	0.9388	139.193
ENSP00000222266	708	306	0.9902	138.907
GLEAN_10018521	458	198	0.6717	138.872
ENSBTAP00000001978	4948	2142	0.9963	138.683
ENSBTAP00000005656	8647	3744	0.8718	138.657
ENSBTAP00000007112	762	330	0.9848	138.629
ENSP00000302478	871	378	0.9894	138.337
GLEAN_10019936	3618	1572	0.9656	138.175
ENSBTAP00000015705	3323	1452	0.9256	137.397
ENSP00000412582	3022	1323	0.9735	137.135
ENSBTAP00000003514	534	234	0.9915	137.006
GLEAN_10001605	2868	1257	0.9268	136.98
ENSP00000233025	703	309	0.9935	136.587
ENSP00000157600	2227	987	0.9757	135.462
ENSP00000362321	1249	555	0.9946	135.108
ENSBTAP00000004167	594	264	0.9924	135.081
ENSP00000377107	1849	822	0.9939	135.045
ENSBTAP00000013707	1798	807	0.9988	133.761
ENSBTAP00000005969	1730	777	0.9974	133.671
ENSBTAP00000022279	3877	1743	0.9989	133.54
ENSP00000342952	6398	2880	0.9997	133.372
ENSBTAP00000025696	2789	1257	0.9897	133.207
ENSP00000416255	10682	4824	0.9965	132.941
ENSP00000216479	2071	936	0.9947	132.836
ENSBTAP00000023068	5422	2451	0.9984	132.81
ENSBTAP00000023384	5879	2661	0.9989	132.639
ENSBTAP00000024307	3201	1449	0.9965	132.627
ENSBTAP00000028556	1212	549	0.9818	132.539
ENSBTAP00000016708	3797	1722	0.9988	132.379
ENSBTAP00000040303	700	318	0.9969	132.155
ENSP00000222968	1198	546	0.9872	131.728
ENSP00000409090	750	342	0.7719	131.658
ENSBTAP00000003926	1906	870	0.877	131.528
ENSP00000319914	703	321	0.9907	131.481
ENSBTAP00000005722	1345	615	0.9984	131.299
ENSP00000403362	2996	1374	0.8814	130.909
ENSP00000413971	690	318	0.9843	130.267
ENSP00000370424	1282	591	0.8274	130.231
ENSP00000307305	1496	690	0.9957	130.165
GLEAN_10002353	872	405	0.5457	129.263
ENSBTAP00000002967	781	363	0.9835	129.169
ENSBTAP00000041837	1919	894	0.9989	128.87
ENSBTAP00000017648	2196	1026	0.999	128.499
ENSBTAP00000028048	2568	1200	0.9983	128.477
ENSP00000346001	2583	1209	0.9983	128.266
ENSBTAP00000026635	1634	765	0.9869	128.234
ENSP00000293860	461	216	0.9861	128.133
ENSP00000246789	2113	996	0.999	127.366
ENSBTAP00000049247	743	351	0.9886	127.085
ENSP00000282470	4148	1962	0.9898	126.927
ENSP00000361338	1602	759	0.9842	126.717
ENSP00000264637	3076	1458	0.9863	126.661
ENSP00000325655	658	312	0.9808	126.615
ENSBTAP00000012256	797	378	0.9974	126.584
ENSP00000263734	5207	2478	0.9851	126.154
ENSBTAP00000011920	925	444	0.9617	125.075
ENSBTAP00000036305	1017	489	0.9796	124.861
ENSBTAP00000008994-D2	474	228	0.9912	124.812
GLEAN_10000772	1564	753	0.9973	124.697
ENSP00000168216	1593	768	0.9922	124.528
ENSBTAP00000003072-D2	1255	606	0.995	124.332
ENSP00000392725	4050	1956	0.998	124.308
ENSBTAP00000028634	2087	1011	0.999	123.932
ENSP00000287218	1186	576	0.9948	123.616
ENSBTAP00000020011	3445	1674	0.9875	123.551
ENSBTAP00000022183	1474	717	0.9819	123.422
ENSBTAP00000016884	1162	567	0.9982	123.037
ENSBTAP00000028608	2977	1455	0.9326	122.837
ENSBTAP00000000104	1477	723	0.9945	122.647
GLEAN_10009514	692	339	0.8201	122.552
ENSBTAP00000052426	1756	864	0.9606	122.018
ENSP00000380033	4453	2196	0.9235	121.74
GLEAN_10005366	2011	993	0.9607	121.584
ENSP00000252622	631	312	0.9872	121.419
ENSP00000333547	1247	618	0.9984	121.141
ENSBTAP00000044443	1209	600	0.99	120.973
ENSBTAP00000009395	2457	1221	0.9877	120.81
ENSP00000357297	2124	1056	0.9943	120.755
ENSBTAP00000012773	1489	741	0.9987	120.64
ENSP00000407163	5859	2919	0.9746	120.504
ENSBTAP00000013451	1246	621	0.9179	120.459
ENSBTAP00000001702	4027	2010	0.991	120.281
ENSBTAP00000014038	934	468	0.9786	119.816
ENSP00000378289	3212	1614	0.8755	119.477
ENSBTAP00000029455	2692	1353	0.895	119.451
ENSBTAP00000043782	1018	513	0.9903	119.136
ENSBTAP00000003725	1793	909	0.9912	118.421
ENSBTAP00000028515	3220	1641	0.9994	117.804
ENSBTAP00000044571	1597	816	0.9877	117.497
ENSP00000413684	2446	1251	0.9185	117.385
ENSBTAP00000001374	1815	930	0.986	117.167
ENSP00000346032	2008	1032	0.9981	116.815
ENSBTAP00000019435	1797	924	0.9968	116.759
ENSP00000406463	2740	1410	0.9908	116.666
ENSP00000217402	1118	576	0.9983	116.529
ENSBTAP00000007021	2107	1086	0.9991	116.479
ENSBTAP00000024312	2134	1101	0.951	116.364
GLEAN_10020832	1058	546	0.9945	116.334
ENSP00000263966	4681	2424	0.9955	115.936
ENSP00000418668	2084	1080	0.9981	115.848
ENSP00000384136	3464	1797	0.9677	115.729
ENSP00000211122-D2	1301	675	0.8015	115.714
ENSP00000304408	8325	4326	0.9995	115.534
ENSP00000342026	1298	675	0.7556	115.447
ENSBTAP00000000576	1142	594	0.9781	115.423
ENSP00000361795	1486	774	0.9109	115.263
ENSP00000309757	2753	1434	0.9986	115.258
ENSP00000320866	2234	1164	0.9974	115.224
GLEAN_10004040	1600	834	0.994	115.177
ENSP00000025399	2058	1077	0.9777	114.721
GLEAN_10000583	361	189	0.8783	114.672
ENSP00000369757	1421	744	0.961	114.666
ENSBTAP00000009724	886	465	0.9914	114.392
ENSP00000378306	2857	1500	0.9947	114.349
ENSP00000310129	4934	2592	0.9996	114.282
GLEAN_10012929	1718	903	0.34	114.222
GLEAN_10009300	940	495	0.9131	114.008
ENSP00000360473	752	396	0.9848	114.008
ENSBTAP00000019129	1416	747	0.9933	113.804
GLEAN_10009485	449	237	0.9958	113.739
GLEAN_10008488	800	423	0.7116	113.544
ENSP00000367595	868	459	0.9891	113.532
ENSP00000317334	3038	1608	0.9994	113.427
ENSP00000196371	2737	1449	0.9993	113.402
ENSBTAP00000022759	1551	825	0.9988	112.868
ENSP00000363500	1302	693	0.9928	112.795
ENSP00000309591	1899	1014	0.9961	112.435
ENSBTAP00000049804-D2	1339	717	0.9916	112.118
ENSBTAP00000043789	1196	642	0.9984	111.843
ENSP00000346340	1179	633	0.9874	111.821
ENSP00000346155	2380	1278	0.9836	111.804
ENSBTAP00000042915	390	210	0.9619	111.496
ENSP00000422941	1894	1020	0.7206	111.479
ENSP00000395465	3548	1914	0.9875	111.29
GLEAN_10002103	988	534	0.9944	111.078
ENSP00000292782	1437	777	0.9936	111.032
ENSBTAP00000018902-D2	2599	1407	0.9993	110.898
ENSBTAP00000007573	648	351	0.9972	110.836
ENSBTAP00000019969	707	384	0.9557	110.535
ENSP00000296255	2847	1551	0.8891	110.202
ENSP00000413845	4458	2433	0.9926	110.005
ENSP00000367735	807	441	0.9977	109.862
ENSBTAP00000005600	1063	582	0.9725	109.654
ENSBTAP00000022993	673	369	0.981	109.497
ENSBTAP00000027504	1109	609	0.9984	109.327
ENSP00000262832	3117	1713	0.9988	109.243
ENSBTAP00000005930	3574	1968	0.9995	109.029
ENSP00000335321	7049	3888	0.9974	108.846
ENSP00000387219	1196	660	0.9985	108.793
ENSP00000248975	1201	663	0.9985	108.753
ENSBTAP00000016607	1853	1023	0.9756	108.746
ENSBTAP00000019176	1729	957	0.7597	108.467
ENSP00000351214	270	150	0.9733	108.065
ENSBTAP00000051865	599	333	0.991	107.993
ENSP00000387262	4088	2274	0.9996	107.928
GLEAN_10005034	7162	3984	0.9741	107.926
ENSP00000345195	3292	1836	0.9967	107.647
GLEAN_10006025	3699	2064	0.969	107.594
ENSBTAP00000026239	762	426	0.9859	107.389
GLEAN_10015523	3527	1980	0.996	106.943
ENSBTAP00000053553	1400	786	0.9631	106.935
ENSBTAP00000022033	12033	6756	0.9938	106.929
ENSP00000261667	2675	1503	0.9973	106.851
ENSP00000261721	1895	1065	0.985	106.825
ENSBTAP00000026632	1055	594	0.9916	106.63
ENSBTAP00000032110	1966	1107	0.9982	106.623
ENSBTAP00000004364	4163	2346	0.9949	106.535
ENSP00000409332	810	459	0.9935	105.946
ENSP00000346634	5064	2880	0.9983	105.564
ENSBTAP00000053847	2189	1245	0.9759	105.558
ENSBTAP00000024313	3304	1881	0.9947	105.454
ENSBTAP00000019803	1411	804	0.8595	105.362
ENSP00000359802	2661	1518	0.996	105.241
ENSBTAP00000027226	1109	633	0.9605	105.182
ENSP00000356218	1395	798	0.9449	104.95
ENSP00000356702	1560	894	0.9978	104.761
GLEAN_10014173	622	357	0.7843	104.601
GLEAN_10001117	3065	1761	0.9722	104.492
ENSBTAP00000052015	4185	2406	0.9975	104.427
ENSP00000295113	1487	855	0.9942	104.414
ENSP00000417142	573	330	0.9788	104.245
ENSBTAP00000036691	849	489	0.9468	104.235
ENSP00000264414	3884	2241	0.9978	104.052
ENSP00000391438	2218	1284	0.9969	103.707
ENSP00000380252	3080	1788	0.9911	103.418
ENSBTAP00000025026	568	330	0.9939	103.335
ENSP00000422319	4617	2688	0.9967	103.12
ENSBTAP00000011371	1937	1128	0.9291	103.094
GLEAN_10004084	2725	1587	0.966	103.087
ENSP00000380525	736	429	0.993	102.999
ENSP00000346300	765	447	0.9754	102.746
ENSP00000306425-D2	467	273	0.9744	102.699
ENSBTAP00000051130	8770	5130	0.9657	102.635
ENSBTAP00000007135	2220	1302	0.9892	102.366
ENSBTAP00000015719	1785	1047	0.9904	102.354
ENSP00000391794	491	288	0.9062	102.353
ENSBTAP00000004604	3025	1776	0.9645	102.258
ENSP00000342858	3502	2064	0.9932	101.864
ENSBTAP00000043670	2127	1254	0.992	101.832
ENSBTAP00000021731	752	444	0.9595	101.683
ENSBTAP00000051093	1595	942	0.9873	101.654
GLEAN_10004001	2019	1194	0.9874	101.518
ENSP00000416245	512	303	0.9571	101.447
ENSP00000418447	1399	828	0.9795	101.438
ENSP00000353224	3905	2313	0.9987	101.358
ENSP00000376176	1113	660	0.9894	101.243
ENSP00000417914	1635	972	0.9969	100.987
ENSBTAP00000011762	807	480	0.9854	100.936
ENSP00000245539	1195	711	0.9902	100.905
ENSBTAP00000034697	3093	1842	0.9902	100.81
ENSP00000313007	2886	1719	0.9895	100.794
ENSP00000250498	574	342	0.9971	100.762
ENSP00000253363	2671	1593	0.9975	100.663
ENSBTAP00000011696	1417	846	0.9953	100.557
ENSBTAP00000005137	1502	897	0.9978	100.529
ENSP00000314420	6297	3762	0.9636	100.491
ENSP00000358838-D2	1219	729	0.989	100.39
ENSP00000229238	647	387	0.9922	100.371
ENSBTAP00000014883	1474	888	0.9944	99.6547
GLEAN_10004923	1309	789	0.8238	99.6038
ENSBTAP00000012977	1622	978	0.9959	99.5692
ENSBTAP00000048266	1106	669	0.8685	99.2526
ENSP00000420641	955	579	0.962	99.0234
ENSP00000363348	399	243	0.9959	98.5779
ENSP00000222305	1145	699	0.9514	98.3425
ENSBTAP00000039445	5028	3075	0.9948	98.1665
ENSBTAP00000045110	1073	657	0.9437	98.05
ENSP00000386238	1673	1026	0.9951	97.8953
ENSBTAP00000003545	1530	939	0.8807	97.8225
ENSBTAP00000006918	1523	936	0.9989	97.6871
ENSP00000304226	5929	3651	0.9975	97.4951
ENSBTAP00000004890	1785	1101	0.9973	97.3339
ENSBTAP00000001376	1872	1155	0.9983	97.3054
ENSBTAP00000024029	1884	1164	0.9596	97.172
ENSBTAP00000028280	965	597	0.9933	97.0434
ENSP00000414234	5612	3474	0.9859	96.9842
ENSP00000199448	659	408	0.9902	96.9702
GLEAN_10006033	1341	831	0.9735	96.8815
ENSBTAP00000004574	1016	630	0.8333	96.8203
ENSBTAP00000013971	769	477	0.9895	96.7879
ENSBTAP00000000240	575	357	0.9916	96.6969
ENSP00000335636-D2	739	459	0.9847	96.6596
ENSP00000369111-D2	2438	1515	0.9663	96.6127
ENSBTAP00000019085	502	312	0.9744	96.5967
ENSBTAP00000010432	2203	1371	0.9971	96.4695
ENSP00000366030	1614	1005	0.997	96.4163
GLEAN_10021911	1580	984	0.9258	96.3996
ENSBTAP00000010403	1117	696	0.9928	96.3512
ENSBTAP00000019719	3219	2007	0.9975	96.2912
ENSP00000283632	1886	1176	0.9974	96.2825
ENSP00000403852	615	384	0.9922	96.1517
ENSBTAP00000026293	3914	2445	0.9996	96.107
ENSBTAP00000048587	802	501	0.8503	96.1058
ENSBTAP00000021887	912	570	0.9912	96.0579
ENSP00000268717	1971	1233	0.9627	95.9703
ENSBTAP00000019403	465	291	0.9828	95.9341
ENSBTAP00000026928	2201	1383	0.9935	95.5457
ENSBTAP00000043833	272	171	0.9415	95.4962
ENSBTAP00000022299	5042	3177	0.9984	95.2793
ENSBTAP00000034857	902	570	0.6193	95.0046
ENSP00000366525	835	528	0.9962	94.9436
ENSP00000258991	5303	3360	0.989	94.7535
ENSBTAP00000010780	1822	1155	0.9723	94.7064
ENSBTAP00000007165	558	354	0.8192	94.6333
ENSP00000355343	5152	3270	0.9991	94.5891
ENSBTAP00000027369	543	345	0.9855	94.4917
ENSP00000296144	1754	1116	0.9982	94.3579
ENSBTAP00000019994	3413	2175	0.9991	94.2085
ENSP00000359685	819	522	0.9828	94.1947
ENSP00000338030	1302	831	0.9928	94.0639
ENSP00000312435	4226	2703	0.9996	93.8635
ENSBTAP00000011802	1055	675	0.9941	93.8343
ENSBTAP00000018052	1414	906	0.9978	93.6989
ENSBTAP00000007115	2269	1458	0.9945	93.4308
ENSP00000376076	462	297	0.9697	93.3896
ENSP00000416257	1442	930	0.6054	93.0884
ENSBTAP00000028141	2326	1506	0.9495	92.7252
ENSBTAP00000016954	2511	1626	0.9975	92.7127
ENSBTAP00000030993	3512	2277	0.9996	92.5986
ENSBTAP00000002583	3722	2415	0.8712	92.5278
ENSBTAP00000003907	684	444	0.9977	92.4882
ENSBTAP00000008358	2669	1734	0.9994	92.4086
ENSBTAP00000041377	2041	1326	0.9834	92.4086
ENSP00000346921	969	630	0.9984	92.3414
ENSP00000261574	4966	3234	0.9901	92.1891
ENSBTAP00000019738	571	372	0.9919	92.1523
ENSP00000302768	1805	1176	0.9983	92.1474
ENSP00000298229	5503	3594	0.9858	91.9252
ENSBTAP00000020159	935	612	0.9984	91.722
ENSP00000274031	1618	1062	0.9991	91.4676
ENSBTAP00000011798	730	480	0.9979	91.305
ENSP00000361777	1300	855	0.8608	91.2831
ENSP00000333122	2234	1470	0.9463	91.2387
ENSP00000260356	5322	3504	0.9997	91.1851
ENSP00000371310	4935	3252	0.9938	91.1066
ENSBTAP00000049550	751	495	0.9939	91.0852
ENSBTAP00000023744	1735	1146	0.1291	90.8925
ENSBTAP00000039739	4773	3159	0.9877	90.7099
ENSP00000309415	761	504	0.9048	90.6499
ENSP00000262225	652	432	0.9769	90.6102
ENSBTAP00000008580	1525	1011	0.998	90.559
ENSBTAP00000006696	656	435	0.9977	90.5373
ENSP00000327801	2305	1530	0.9425	90.4467
ENSP00000378172	2249	1494	0.9953	90.3758
ENSP00000356989	666	444	0.964	90.0543
ENSBTAP00000024531	1581	1056	0.9981	89.8837
ENSP00000376919	2196	1467	0.9727	89.8701
ENSP00000303394	672	450	0.9911	89.654
GLEAN_10015982	4704	3156	0.7636	89.4836
ENSBTAP00000017912-D4	5735	3852	0.8736	89.3841
ENSBTAP00000014476	795	534	0.9963	89.3797
ENSP00000311122	701	471	0.7898	89.3532
ENSBTAP00000025179	2316	1557	0.9994	89.3024
ENSBTAP00000025586	1956	1317	0.9172	89.1654
ENSBTAP00000018540	1236	834	0.994	88.9745
ENSP00000379269	714	483	0.9959	88.7491
ENSBTAP00000003902	541	366	0.9672	88.742
ENSP00000222005	1679	1137	0.9965	88.655
ENSBTAP00000018777	1010	684	0.9854	88.6499
ENSBTAP00000018509	768	522	0.9387	88.3291
ENSP00000357285	653	444	0.9662	88.2965
ENSP00000234111	2033	1386	0.9971	88.0617
ENSP00000363804	616	420	0.9952	88.0531
ENSBTAP00000014799	2369	1620	0.9994	87.7937
ENSP00000157812	1807	1239	0.9976	87.5588
ENSP00000251968	1658	1137	0.9974	87.5462
ENSBTAP00000053705	7143	4902	0.97	87.4823
ENSBTAP00000012109	2224	1527	0.9889	87.4397
ENSP00000338389	771	531	0.9793	87.1712
ENSP00000338461	1298	894	0.783	87.1666
ENSBTAP00000013464	921	636	0.9827	86.9392
ENSP00000320117	2586	1788	0.9754	86.8309
ENSBTAP00000041518	2676	1851	0.9384	86.7946
ENSP00000401596	2142	1482	0.9879	86.7729
ENSBTAP00000009575	3052	2112	0.9967	86.7568
ENSBTAP00000021429	299	207	0.9855	86.7189
ENSBTAP00000029003	320	222	0.9955	86.5386
ENSP00000361410	656	456	0.7785	86.3678
GLEAN_10008979	478	333	0.8168	86.1781
ENSP00000333401	494	345	0.9913	85.9649
ENSP00000358080	378	264	0.9811	85.9609
GLEAN_10013217	700	489	0.9284	85.9414
ENSBTAP00000021342	1738	1218	0.9376	85.6674
ENSBTAP00000018584	6119	4290	0.9988	85.632
ENSP00000388381	2365	1665	0.9423	85.2766
ENSP00000377079	1015	717	0.9777	84.9885
ENSP00000253023	654	462	0.8636	84.9863
ENSP00000309474	4023	2847	0.9989	84.8351
ENSP00000308275	1524	1080	0.9963	84.7177
ENSBTAP00000023247	1511	1071	0.9963	84.7009
ENSP00000381053	2526	1791	0.986	84.6742
ENSP00000427555	7210	5115	0.9994	84.6258
ENSBTAP00000015802	1983	1407	0.9964	84.6139
ENSBTAP00000025152	1655	1179	0.9958	84.2747
ENSBTAP00000021734	3582	2553	0.9996	84.2341
ENSBTAP00000011713	1094	780	0.9962	84.2046
ENSBTAP00000021517	5206	3714	0.9887	84.1541
ENSBTAP00000013151	1148	819	0.9976	84.1533
ENSBTAP00000041265	1934	1380	0.9986	84.1377
ENSP00000358140	5731	4095	0.9988	84.0213
ENSP00000369638	2034	1455	0.9986	83.9269
ENSP00000358437	2536	1815	0.9769	83.8853
ENSBTAP00000003943	669	480	0.9958	83.6754
ENSP00000385063	2646	1899	0.9763	83.6523
ENSP00000362314	304	219	0.9954	83.3379
ENSP00000380362	2264	1632	0.9957	83.2855
ENSBTAP00000053407	3938	2844	0.981	83.1303
ENSBTAP00000008357	1058	765	0.9882	83.0304
ENSP00000266604	531	384	0.9479	83.0188
ENSP00000379503	2432	1764	0.996	82.771
ENSBTAP00000006265	7506	5445	0.9919	82.7606
ENSBTAP00000011818	1939	1407	0.9986	82.7364
ENSP00000320434	2759	2007	0.9945	82.5311
ENSP00000284320	2070	1506	0.992	82.5199
ENSBTAP00000022212	742	540	0.9963	82.4942
ENSBTAP00000009208	9822	7149	0.9948	82.4836
ENSBTAP00000000301	2423	1764	0.9926	82.4647
ENSP00000315949	667	486	0.9918	82.3953
ENSP00000379934	1416	1032	0.999	82.3752
ENSBTAP00000005059	1144	834	0.9904	82.3518
ENSP00000344456	3200	2334	0.9991	82.3118
ENSBTAP00000028421	1409	1029	0.9893	82.207
ENSBTAP00000026387	460	336	0.9821	82.1924
ENSBTAP00000015525	840	615	0.987	82.0006
ENSP00000337510	2913	2133	0.9991	81.9903
ENSP00000340691	221	162	0.9753	81.9012
ENSBTAP00000005786	2191	1608	0.9963	81.803
ENSBTAP00000021155	3127	2295	0.9996	81.8009
ENSP00000368237	2234	1641	0.9982	81.7312
ENSBTAP00000002878	1538	1131	0.9355	81.6407
ENSP00000222553	1929	1419	0.9972	81.6137
ENSBTAP00000018071	848	624	0.9952	81.5876
GLEAN_10003000	1324	975	0.8379	81.5261
GLEAN_10000875	857	633	0.9305	81.2812
ENSBTAP00000028639	1567	1158	0.9991	81.2407
ENSP00000362824	4247	3141	0.9965	81.176
ENSP00000305502	3068	2271	0.8992	81.1057
ENSP00000364287	1228	909	0.8493	81.105
ENSBTAP00000044417	1859	1377	0.9884	81.051
ENSP00000324173	2617	1941	0.9959	80.9452
ENSBTAP00000019637	2617	1941	0.9371	80.9452
ENSP00000324422	1784	1329	0.9819	80.5903
ENSBTAP00000020126	636	474	0.9895	80.5549
ENSP00000327704	932	696	0.9612	80.3933
ENSP00000384477	1691	1263	0.9945	80.381
ENSP00000364876	1857	1389	0.9942	80.2644
ENSBTAP00000024427	850	636	0.9969	80.237
ENSP00000359727	553	414	0.9928	80.1933
ENSBTAP00000009897	1309	981	0.999	80.1094
ENSBTAP00000043518	1938	1455	0.9966	79.9657
ENSP00000282538	2067	1554	0.9704	79.8551
ENSBTAP00000034279	363	273	0.9377	79.8283
ENSBTAP00000033805	3809	2871	0.9941	79.6509
ENSP00000408910	1602	1212	0.9851	79.3548
ENSBTAP00000053088	222	168	0.9881	79.3335
ENSP00000216455	987	747	0.9946	79.3249
ENSBTAP00000011175	8362	6342	0.9994	79.1584
ENSBTAP00000001246	882	669	0.988	79.1508
ENSBTAP00000018013	2072	1572	0.9987	79.1317
GLEAN_10004573	423	321	0.757	79.1131
ENSBTAP00000021559	2491	1893	0.9958	79.0017
ENSP00000378366	1729	1314	0.8706	78.9974
ENSP00000380475	1090	831	0.9832	78.7478
ENSP00000349616	1474	1125	0.9964	78.6607
ENSP00000319371	1288	984	0.998	78.584
GLEAN_10005532	1594	1221	0.4693	78.3765
ENSBTAP00000027893	2001	1533	0.7834	78.3643
ENSP00000396145	1291	990	0.898	78.2896
ENSBTAP00000049511	1118	858	0.9942	78.229
ENSBTAP00000051066	1024	786	0.9975	78.2151
GLEAN_10010179	1264	972	0.9969	78.0717
ENSP00000401802	1576	1212	0.9695	78.0669
ENSBTAP00000011277	510	393	0.9975	77.9096
ENSP00000233468	451	348	0.9971	77.8055
ENSBTAP00000010935	2731	2109	0.9976	77.7424
ENSP00000331298	256	198	0.9899	77.6225
ENSBTAP00000002225	1117	864	0.9965	77.6162
ENSP00000293831	1551	1203	0.9875	77.4033
ENSP00000346255	966	750	0.9933	77.3266
ENSBTAP00000003145	1803	1404	0.985	77.0978
ENSP00000241502	1209	942	0.9586	77.0528
ENSBTAP00000023373	1827	1425	0.9347	76.9727
GLEAN_10006853	1511	1179	0.9966	76.9421
ENSBTAP00000026038	1207	942	0.9968	76.9253
ENSP00000393538	1325	1035	0.7478	76.8579
ENSP00000368166	2550	1992	0.7726	76.8536
ENSP00000318480	2913	2277	0.9833	76.8052
ENSP00000343204	4433	3468	0.9983	76.7418
ENSP00000370745	2832	2217	0.9941	76.6903
ENSBTAP00000002349	283	222	0.964	76.5326
ENSBTAP00000033771	5226	4101	0.9732	76.5055
ENSP00000357076	818	642	0.9579	76.4947
ENSBTAP00000012183	401	315	0.9968	76.427
ENSBTAP00000008363	565	444	0.991	76.3974
ENSBTAP00000006646	2336	1839	0.9908	76.2613
ENSP00000265881	762	600	0.99	76.246
ENSP00000269190	2790	2208	0.9982	75.8609
GLEAN_10016818	1171	927	0.2557	75.8386
ENSBTAP00000015449	428	339	0.8791	75.7979
ENSBTAP00000021719	1639	1299	0.9977	75.75
ENSBTAP00000043889	359	285	0.9895	75.6245
ENSP00000320567	404	321	0.9533	75.5596
ENSBTAP00000008508	1158	924	0.9978	75.2402
ENSP00000286428	743	594	0.9966	75.0958
ENSBTAP00000042481	1278	1023	0.9961	75.0012
ENSP00000303987	760	609	0.9951	74.922
ENSP00000392330	973	780	0.9936	74.8913
ENSP00000392892	748	600	0.985	74.8451
GLEAN_10001164	961	771	0.9676	74.8311
ENSP00000377865	512	411	0.6229	74.7896
ENSP00000320968	3100	2490	0.8972	74.7438
ENSBTAP00000000932	9367	7536	0.9112	74.623
ENSBTAP00000015248	660	531	0.9981	74.6212
ENSBTAP00000003059	376	303	0.9142	74.5003
ENSP00000265260	587	474	0.9852	74.3486
ENSBTAP00000014100	2632	2127	0.9774	74.2902
GLEAN_10007021	2282	1845	0.936	74.2561
ENSBTAP00000050082	1165	942	0.5265	74.2486
GLEAN_10006591	567	459	0.9935	74.1623
ENSP00000328150	1586	1284	0.9914	74.1568
ENSBTAP00000014026	718	582	0.988	74.0653
ENSBTAP00000018429	825	669	0.9895	74.0357
ENSP00000409917	1243	1008	0.996	74.0327
ENSP00000405798	1847	1500	0.9873	73.9246
ENSP00000360293	4745	3858	0.9837	73.8392
ENSBTAP00000032864	568	462	0.961	73.8107
ENSP00000315693	461	375	0.9707	73.8045
ENSP00000366871	3385	2760	0.9971	73.6313
ENSBTAP00000017862	1670	1362	0.9875	73.6127
ENSP00000256015	452	369	0.9783	73.5403
ENSBTAP00000022781	2372	1938	0.934	73.4808
ENSP00000385879	2357	1929	0.9362	73.3568
GLEAN_10003944	1037	849	0.9976	73.3304
ENSP00000320337-D4	578	474	0.9937	73.2087
ENSP00000343009	4282	3522	0.9611	72.9912
ENSBTAP00000052501	2563	2109	0.9697	72.96
ENSP00000327255	1399	1152	0.9948	72.9085
ENSP00000263805	6839	5643	0.9984	72.7605
ENSBTAP00000045234	429	354	0.9915	72.7557
ENSBTAP00000013284	1734	1431	0.9441	72.7483
ENSP00000376930	2388	1971	0.9777	72.7379
GLEAN_10002743	1994	1650	0.8218	72.5528
ENSBTAP00000010431	473	393	0.972	72.2573
ENSBTAP00000000497	1848	1539	0.9955	72.0902
ENSP00000281828	2124	1770	0.9972	72.0434
ENSP00000316176	525	438	0.984	71.9612
ENSBTAP00000026568	1636	1365	0.9941	71.9555
ENSP00000283937	575	480	0.9917	71.9183
ENSBTAP00000016951	1122	939	0.984	71.7365
ENSP00000262053	969	813	0.968	71.556
ENSBTAP00000008607	389	327	0.9664	71.4192
ENSP00000261312	9320	7839	0.9991	71.3787
ENSP00000362061	1041	876	0.9897	71.3444
ENSBTAP00000046293	1453	1224	0.9967	71.2684
ENSP00000420617	2635	2220	0.9973	71.2592
ENSBTAP00000024834	1221	1029	0.9796	71.2383
ENSP00000300659	3709	3126	0.9968	71.233
ENSBTAP00000010569	1055	891	0.9832	71.0866
ENSBTAP00000020305	559	474	0.9873	70.8022
ENSP00000358089	1351	1146	0.9983	70.7756
ENSBTAP00000012308	1545	1311	0.9962	70.752
ENSBTAP00000019527	452	384	0.9792	70.6676
ENSBTAP00000025006	1990	1692	0.9905	70.6099
GLEAN_10010839	444	378	0.619	70.5187
ENSBTAP00000013983	1214	1035	0.9971	70.4193
ENSBTAP00000026292	1182	1008	0.9911	70.3996
ENSBTAP00000024092	1491	1272	0.9992	70.3726
ENSBTAP00000007185	2148	1833	0.9858	70.3534
GLEAN_10000408	1216	1038	0.8988	70.3314
ENSP00000315931	1869	1596	0.9981	70.3055
ENSBTAP00000023581	930	795	0.9447	70.231
ENSP00000222388	2195	1878	0.9979	70.1701
GLEAN_10018556	596	510	0.9569	70.1599
ENSP00000381717	494	423	0.9976	70.1132
ENSP00000262375	1582	1356	0.9985	70.0422
ENSP00000368130	644	552	0.9964	70.0422
GLEAN_10002404	682	585	0.906	69.9909
GLEAN_10005846	402	345	0.9855	69.9552
ENSBTAP00000015465	719	618	0.9984	69.8479
GLEAN_10009797	843	726	0.9587	69.7114
ENSBTAP00000005970	2140	1845	0.9967	69.6355
ENSBTAP00000013079	922	795	0.8264	69.6269
ENSBTAP00000018470	528	456	0.9934	69.5156
ENSP00000422122	323	279	0.9749	69.5043
ENSBTAP00000016717	444	384	0.849	69.4168
GLEAN_10007229	1075	930	0.9151	69.3967
ENSP00000353344	1617	1401	0.9971	69.2923
ENSBTAP00000008650	2912	2529	0.998	69.1283
ENSP00000315309	909	792	0.9949	68.9052
ENSBTAP00000016409	656	573	0.9983	68.7325
ENSP00000265627	1218	1065	0.9944	68.6611
ENSP00000412696	888	777	0.982	68.6128
ENSP00000321260	240	210	0.9857	68.6128
ENSP00000327467	363	318	0.9811	68.5319
ENSBTAP00000010609	414	363	0.9917	68.471
ENSBTAP00000020200	793	696	0.9957	68.4033
GLEAN_10000427	355	312	0.9519	68.3104
ENSBTAP00000028671	1505	1323	0.9562	68.2951
ENSBTAP00000016111	1050	924	0.9989	68.2229
ENSP00000329287	300	264	0.9886	68.2229
ENSP00000384330-D4	6563	5790	0.4299	68.0514
GLEAN_10001948	1362	1203	0.8138	67.9711
ENSBTAP00000010661	1718	1521	0.9961	67.8121
ENSBTAP00000026421	669	594	0.9832	67.6165
GLEAN_10005416	1659	1476	0.9383	67.4797
ENSP00000384712	1102	981	0.9959	67.4413
ENSBTAP00000017150	598	534	0.9963	67.2315
ENSBTAP00000038327	477	426	0.9859	67.2236
GLEAN_10007150	2839	2538	0.7679	67.1563
ENSBTAP00000008987	2058	1842	0.9995	67.0763
ENSBTAP00000036979	496	444	0.9685	67.0675
ENSBTAP00000016371	1312	1176	0.9957	66.9791
ENSP00000417378	492	441	0.9478	66.9791
ENSBTAP00000053293	696	624	0.9968	66.9634
ENSP00000312150	889	801	0.99	66.6319
ENSBTAP00000011846	2148	1941	0.9809	66.4388
ENSP00000275603	1766	1596	0.9944	66.431
ENSP00000401019	752	681	0.7797	66.2955
ENSP00000368927	460	417	0.9952	66.227
ENSBTAP00000011029	2574	2334	0.988	66.2096
ENSP00000354483	3736	3393	0.9988	66.1053
ENSBTAP00000010858	1830	1662	0.9976	66.1048
ENSBTAP00000002387	759	690	0.9884	66.0398
ENSBTAP00000006875	6814	6195	0.9721	66.035
ENSBTAP00000014549	1451	1320	0.9917	65.9943
ENSBTAP00000005789	1113	1014	0.9961	65.8977
ENSP00000229251	906	828	0.9915	65.6918
ENSP00000383587	459	420	0.9929	65.611
ENSP00000239906	1209	1107	0.9973	65.568
ENSP00000293414	1414	1296	0.7454	65.5024
ENSBTAP00000043516	258	237	0.9831	65.3558
GLEAN_10020324	1231	1131	0.4518	65.3444
ENSP00000359262	545	501	0.6287	65.3088
ENSP00000357901	753	693	0.9942	65.2341
ENSP00000272233	544	501	0.998	65.189
ENSBTAP00000005169	342	315	0.9746	65.1821
ENSBTAP00000001205	599	552	0.9529	65.148
ENSBTAP00000018925	703	648	0.9707	65.1319
ENSBTAP00000027067	1567	1446	0.9862	65.06
ENSP00000390107	1634	1509	0.9516	65.0094
ENSP00000369192	1766	1632	0.9828	64.9656
ENSP00000357055	435	402	0.9925	64.9645
ENSBTAP00000001404	1587	1470	0.9524	64.8146
ENSP00000311127	615	570	0.6281	64.7759
ENSBTAP00000008517	1221	1134	0.9956	64.6421
ENSP00000362935	1105	1029	0.9951	64.4703
ENSP00000338727	2384	2223	0.9631	64.3843
ENSBTAP00000010843	1319	1230	0.9976	64.3803
ENSP00000363970	241	225	0.9911	64.3054
ENSBTAP00000022382	427	399	0.985	64.2493
ENSP00000307567	2491	2328	0.9983	64.2398
GLEAN_10017885	321	300	0.9667	64.2387
ENSP00000317289	795	744	0.9167	64.1516
ENSP00000387426	1167	1095	0.8493	63.9838
ENSP00000379505	1470	1383	0.9805	63.8129
GLEAN_10017536	1395	1314	0.9932	63.737
ENSBTAP00000008847	3777	3558	0.9505	63.7315
ENSP00000246151	503	474	0.9684	63.7093
ENSP00000385169	3312	3123	0.9981	63.6695
ENSP00000312066	1878	1773	0.9983	63.5916
ENSP00000418744	1156	1092	0.9771	63.5548
ENSBTAP00000025533	435	411	0.9124	63.5419
GLEAN_10005898	730	690	0.7145	63.5165
ENSBTAP00000015136	1132	1071	0.9692	63.4556
ENSBTAP00000043808	1727	1635	0.7951	63.4144
ENSP00000301785	1901	1800	0.9967	63.4049
GLEAN_10018472	472	447	0.9955	63.3939
ENSP00000325376	2017	1911	0.9963	63.3663
ENSBTAP00000003889	471	447	0.9821	63.2596
ENSBTAP00000013796	1245	1188	0.9933	62.9167
ENSP00000406029	330	315	0.9873	62.8951
ENSP00000373696	6411	6126	0.9985	62.8293
ENSBTAP00000017240	458	438	0.9772	62.7776
ENSBTAP00000000994	2244	2148	0.9832	62.7194
ENSP00000404545	2538	2430	0.9284	62.7045
ENSBTAP00000005688	556	534	0.9625	62.5096
ENSBTAP00000020833	2814	2712	0.9089	62.2942
ENSBTAP00000043577	7264	7008	0.9987	62.2293
GLEAN_10002155	1371	1323	0.8473	62.2144
ENSBTAP00000014390	460	444	0.991	62.1997
ENSP00000410059	1842	1779	0.7622	62.1623
ENSP00000286332	2152	2082	0.9909	62.0547
ENSBTAP00000024086	1048	1014	0.9655	62.0492
ENSP00000381803	993	963	0.9938	61.9065
ENSP00000364361	2480	2406	0.8005	61.8827
ENSBTAP00000020363	856	831	0.5114	61.8423
ENSBTAP00000000742	701	681	0.9985	61.7994
ENSP00000386888	395	384	0.8464	61.756
ENSBTAP00000001071	870	846	0.9362	61.7393
ENSBTAP00000040745	992	966	0.9948	61.6521
ENSP00000338352	462	450	0.9911	61.6372
ENSBTAP00000011817	231	225	0.9867	61.6372
ENSBTAP00000051629	1087	1059	0.9962	61.6235
ENSBTAP00000017839	1321	1290	0.9977	61.4789
GLEAN_10021495	829	810	0.3556	61.4444
ENSBTAP00000024017	1311	1281	0.9969	61.4422
ENSBTAP00000019876	752	735	0.9918	61.4248
ENSP00000363661	1034	1011	0.999	61.402
ENSBTAP00000043221	316	309	0.9838	61.3962
ENSP00000223095	1236	1209	0.9992	61.3769
ENSBTAP00000021357	2407	2355	0.9584	61.3618
ENSBTAP00000040249	1852	1812	0.989	61.3615
ENSP00000267568	929	909	0.9813	61.3571
ENSBTAP00000018917	1704	1668	0.9934	61.3319
ENSBTAP00000006418	1290	1263	0.9929	61.3196
ENSBTAP00000021202	1112	1089	0.9954	61.3042
GLEAN_10014063	1069	1047	0.3534	61.2977
ENSBTAP00000023994	1655	1623	0.9908	61.2199
ENSBTAP00000020081	978	960	0.9792	61.1619
ENSP00000344166	1033	1014	0.9536	61.1611
GLEAN_10012349	461	453	0.4636	61.0964
ENSP00000258963	1549	1524	0.9961	61.021
ENSP00000411825	2475	2436	0.9955	60.9974
ENSBTAP00000001925	1944	1920	0.9911	60.7866
ENSBTAP00000013703	1409	1392	0.9993	60.7694
ENSP00000311842	501	495	0.9919	60.7639
ENSP00000315702	686	678	0.9941	60.7446
ENSBTAP00000046597	2659	2628	0.997	60.7444
ENSP00000331720	616	609	0.9934	60.7263
ENSP00000298307	1080	1068	0.9944	60.7108
ENSP00000417517	2883	2853	0.9793	60.6675
ENSBTAP00000050784	585	579	0.8653	60.6583
ENSP00000412544	491	486	0.7942	60.6538
ENSP00000333367	1935	1917	0.9786	60.5999
ENSP00000378720	4106	4068	0.9988	60.597
ENSP00000322175	660	654	0.9694	60.587
ENSP00000303754	914	906	0.7682	60.5663
GLEAN_10000370	4912	4878	0.9846	60.4546
ENSBTAP00000007374	1223	1215	0.9457	60.4315
ENSBTAP00000023671	661	657	0.9817	60.4017
ENSP00000361027	3188	3171	0.9937	60.358
ENSP00000262477	2569	2556	0.9988	60.3415
ENSP00000384250	208	207	0.942	60.3262
ENSBTAP00000029028	443	441	0.966	60.3085
GLEAN_10003889	961	957	0.9655	60.2871
ENSBTAP00000044311	322	321	0.9969	60.2232
ENSP00000316948	1450	1446	0.9793	60.2023
ENSP00000344504	586	585	0.9949	60.1388
ENSP00000408108	1667	1665	0.9976	60.1083
ENSBTAP00000004644	1204	1203	0.9401	60.0861
ENSP00000359225	936	936	0.9915	60.0362
ENSP00000229281	336	336	0.994	60.0362
ENSP00000307954	210	210	0.9905	60.0362
ENSP00000308901	919	921	0.9772	59.9058
ENSBTAP00000025031	775	777	0.9949	59.8817
ENSBTAP00000025926	1076	1080	0.9935	59.8138
ENSP00000244711	535	537	0.9981	59.8126
ENSP00000314649	1285	1290	0.9659	59.8035
ENSBTAP00000033930	714	717	0.993	59.785
ENSP00000417175	672	675	0.9748	59.7694
ENSBTAP00000035445	206	207	0.7729	59.7462
ENSP00000293328-D2	2373	2385	0.7786	59.7341
ENSP00000229266	943	948	0.9757	59.7195
ENSBTAP00000030511	1089	1095	0.8703	59.7072
ENSBTAP00000015668	2891	2907	0.9343	59.7057
ENSBTAP00000035338	480	483	0.9006	59.6633
ENSP00000324804	1620	1632	0.9871	59.5947
ENSP00000288937	515	519	0.9904	59.5735
ENSP00000371451	1649	1662	0.9037	59.5666
ENSBTAP00000038692	1101	1110	0.9676	59.5494
ENSBTAP00000004758	1571	1584	0.9962	59.5435
ENSBTAP00000005982	846	855	0.993	59.4042
ENSP00000270538	1305	1320	0.9939	59.354
GLEAN_10003517	702	711	0.5879	59.2762
ENSBTAP00000053297	305	309	0.9968	59.259
ENSBTAP00000010998	897	909	0.9076	59.2436
GLEAN_10016644	650	660	0.9788	59.1265
ENSP00000300107	1796	1824	0.9984	59.1146
ENSP00000295666	351	357	0.9972	59.0272
ENSP00000392030	474	483	0.942	58.9175
ENSBTAP00000015066	200	204	0.9657	58.859
ENSBTAP00000015985	1368	1398	0.9557	58.7479
ENSP00000290401	1083	1107	0.9485	58.7346
ENSBTAP00000002431	856	876	0.9932	58.6655
ENSP00000369424	1321	1353	0.9497	58.6163
GLEAN_10005629	2119	2172	0.9862	58.5712
ENSP00000411177	529	543	0.9816	58.4883
ENSBTAP00000027461	2460	2526	0.9909	58.4675
ENSP00000270233	1744	1794	0.9744	58.3629
ENSBTAP00000012969	662	681	0.9927	58.3612
ENSP00000352926	1186	1221	0.8976	58.3152
ENSBTAP00000010275	201	207	0.9903	58.296
ENSBTAP00000026372	629	648	0.9877	58.2759
ENSBTAP00000013418	591	609	0.9951	58.2617
ENSBTAP00000053530	2249	2319	0.9978	58.224
ENSP00000296417	349	360	0.9917	58.2017
ENSBTAP00000010351	2219	2289	0.9782	58.2002
ENSP00000352900	1301	1344	0.9993	58.1154
ENSBTAP00000018998	562	582	0.988	57.9731
ENSBTAP00000028718	596	618	0.9919	57.899
ENSBTAP00000046062	199	207	0.9614	57.7159
ENSBTAP00000040788	899	936	0.9882	57.663
ENSP00000318115	924	963	0.9969	57.6048
ENSP00000377571	3652	3807	0.9708	57.5918
ENSBTAP00000015354	900	939	0.9883	57.5427
ENSBTAP00000026621	1078	1125	0.9929	57.528
ENSBTAP00000005025	1534	1602	0.9463	57.4878
ENSBTAP00000022642	2699	2820	0.9972	57.4602
ENSBTAP00000002922	927	969	0.9959	57.434
ENSBTAP00000018659	1409	1473	0.998	57.4277
ENSP00000221114	528	552	0.9837	57.4259
ENSP00000325919	720	753	0.9748	57.4051
ENSBTAP00000023209	1199	1254	0.878	57.403
ENSBTAP00000017091	413	432	0.9537	57.3957
ENSP00000273261	2755	2883	0.9872	57.3707
ENSBTAP00000007159	556	582	0.9914	57.3542
ENSBTAP00000020845	3915	4101	0.9824	57.3133
ENSP00000400142	1893	1983	0.9945	57.3114
ENSBTAP00000015431	1701	1782	0.9568	57.3073
ENSP00000260643	1071	1122	0.9982	57.3073
ENSP00000369887	2799	2934	0.9963	57.2738
GLEAN_10006854	4248	4455	0.9982	57.2466
ENSP00000416340	1024	1074	0.9953	57.2412
ENSP00000371532	2420	2541	0.9662	57.1773
ENSP00000255641	425	447	0.9911	57.0814
ENSP00000326305	861	906	0.9978	57.0543
ENSP00000382779	1104	1164	0.9785	56.9415
ENSP00000253382	2044	2157	0.9717	56.891
ENSBTAP00000011952	1373	1452	0.9979	56.7698
ENSBTAP00000013963	1055	1116	0.9857	56.7546
ENSP00000419425	425	450	0.5844	56.7008
ENSP00000390750	306	324	0.9815	56.7008
GLEAN_10006045	365	387	0.7054	56.6233
ENSBTAP00000000010	1069	1134	0.9824	56.595
ENSBTAP00000025963	672	714	0.395	56.5046
ENSP00000368565	1756	1866	0.9962	56.4971
ENSBTAP00000003073	1348	1434	0.9554	56.4357
ENSP00000357633	861	918	0.9924	56.3084
ENSBTAP00000003884	970	1035	0.9961	56.2658
ENSP00000263574	2047	2187	0.9986	56.193
ENSP00000308318	803	858	0.9942	56.1877
ENSBTAP00000017314	786	840	0.9952	56.1767
ENSBTAP00000010762	960	1026	0.8899	56.1742
GLEAN_10004682	258	276	0.9565	56.1208
ENSP00000341779	827	885	0.9989	56.1016
ENSBTAP00000037616	1353	1449	0.991	56.0586
ENSBTAP00000020228	563	603	0.9967	56.0537
ENSP00000290949	966	1035	0.9971	56.0338
ENSBTAP00000006216	610	654	0.9985	55.9971
GLEAN_10005531	900	966	0.6387	55.9343
ENSBTAP00000008919	318	342	0.9561	55.8231
GLEAN_10003920	674	726	0.9229	55.7361
ENSBTAP00000018808	948	1023	0.9844	55.6347
ENSBTAP00000023198	758	819	0.8852	55.5646
ENSBTAP00000002350	2387	2580	0.9283	55.5451
ENSBTAP00000011856	385	417	0.9928	55.4291
ENSBTAP00000015701	1390	1506	0.996	55.4119
ENSBTAP00000040327	1937	2100	0.9957	55.3762
ENSBTAP00000012259	545	591	0.9932	55.3633
ENSBTAP00000010595	213	231	0.987	55.358
ENSBTAP00000025728	1351	1467	0.9659	55.2889
ENSBTAP00000021593	547	594	0.9916	55.2858
ENSBTAP00000016057	1712	1860	0.914	55.2591
ENSBTAP00000023778	1499	1629	0.9914	55.2451
ENSP00000339861	276	300	0.9767	55.2333
ENSP00000419923	742	807	0.9901	55.2006
ENSBTAP00000040808	251	273	0.9634	55.1981
ENSBTAP00000025570	1349	1470	0.998	55.0944
ENSP00000357439	1214	1323	0.9849	55.0899
ENSP00000412663	1070	1167	0.9889	55.046
ENSBTAP00000027649	889	972	0.9949	54.9096
ENSP00000302586	1712	1872	0.9952	54.9049
ENSP00000263026	1983	2172	0.9977	54.812
GLEAN_10003441	3331	3654	0.9726	54.7292
ENSP00000085068	601	660	0.9258	54.6693
ENSBTAP00000021981	798	879	0.9989	54.5038
ENSBTAP00000005183	440	486	0.9815	54.3537
ENSP00000256429	630	696	0.9828	54.3431
ENSP00000327309	1181	1305	0.9977	54.3316
ENSBTAP00000035760	792	876	0.9943	54.2793
ENSP00000365950	436	483	0.9876	54.1942
ENSBTAP00000053693	1335	1479	0.9932	54.1909
ENSP00000261883	3189	3537	0.998	54.1293
ENSBTAP00000000927	1225	1359	0.9963	54.1165
ENSBTAP00000004227	292	324	0.8519	54.1067
ENSP00000311449	565	627	0.9952	54.0996
ENSBTAP00000020347	551	612	0.9592	54.0522
GLEAN_10005335	1866	2073	0.9315	54.0413
ENSP00000260187	1558	1731	0.9994	54.036
ENSP00000418695	955	1062	0.9925	53.9873
GLEAN_10021324	404	450	0.6	53.8992
ENSBTAP00000008142	544	606	0.8234	53.8939
ENSBTAP00000013141	1478	1647	0.9994	53.8758
ENSP00000359805	20105	22410	0.9848	53.8611
ENSP00000387654	1263	1410	0.9887	53.7771
ENSBTAP00000048073	223	249	0.9558	53.7673
ENSBTAP00000008384	1080	1206	0.9975	53.7637
ENSP00000420331	1045	1167	0.9889	53.7599
ENSBTAP00000002335	376	420	0.9881	53.7467
ENSP00000263368	400	447	0.6465	53.7237
ENSP00000388485	644	720	0.9847	53.699
ENSBTAP00000025340	735	822	0.9988	53.682
ENSP00000262059	1864	2088	0.9957	53.5955
ENSP00000354826	2106	2361	0.9445	53.552
ENSP00000220764	837	939	0.9915	53.5147
ENSBTAP00000025161	3107	3489	0.9994	53.463
ENSP00000311117	227	255	0.9922	53.444
ENSP00000376127-D2	1364	1533	0.9935	53.4177
ENSBTAP00000004526	424	477	0.9602	53.3655
ENSP00000303525	509	573	0.9878	53.3306
ENSBTAP00000015459	1164	1311	0.9901	53.3044
ENSBTAP00000020564	1202	1356	0.972	53.2179
GLEAN_10004373	904	1020	0.7598	53.2085
ENSP00000302783	388	438	0.9954	53.1827
ENSP00000331100	542	612	0.9951	53.1693
ENSP00000221801	797	900	0.8611	53.1654
ENSP00000378984	706	798	0.9812	53.1147
ENSP00000358151-D4	337	381	0.9738	53.1029
GLEAN_10021326	469	531	0.7571	53.0263
ENSBTAP00000051905	1115	1263	0.996	53.0011
ENSP00000376375	1573	1782	0.9618	52.9949
ENSBTAP00000053794	1288	1461	0.9959	52.9272
ENSBTAP00000007617	690	783	0.9974	52.9055
ENSBTAP00000006213	6130	6963	0.9776	52.8539
ENSP00000419129	1500	1707	0.9414	52.7559
ENSBTAP00000018457	1963	2235	0.996	52.7298
ENSBTAP00000000398	450	513	0.9903	52.6633
ENSP00000229379	289	330	0.9939	52.5771
ENSP00000347134	1442	1647	0.9933	52.5636
ENSBTAP00000040498	748	855	0.9965	52.5229
ENSBTAP00000026895	1371	1569	0.9924	52.4599
ENSP00000343418	2191	2508	0.9398	52.4479
ENSBTAP00000011678	1868	2139	0.9991	52.4299
ENSP00000258081	1198	1374	0.8916	52.346
ENSBTAP00000014525	489	561	0.9804	52.331
GLEAN_10001570	256	294	0.5952	52.2764
ENSBTAP00000050254	773	888	0.9707	52.2612
GLEAN_10004867	881	1014	0.9241	52.1616
ENSBTAP00000028486	635	732	0.9945	52.0806
ENSBTAP00000022024	648	747	0.9973	52.0796
ENSBTAP00000012612	2281	2631	0.9631	52.0496
ENSBTAP00000002191	1700	1962	0.9862	52.0191
ENSP00000298198	1618	1869	0.9984	51.9735
GLEAN_10007449	1030	1191	0.9807	51.9205
ENSBTAP00000024956	778	900	0.9711	51.8979
ENSP00000357801	254	294	0.9898	51.868
ENSBTAP00000043281	241	279	0.9176	51.8592
ENSBTAP00000000160	800	927	0.9773	51.8112
ENSP00000380688	789	915	0.9399	51.7689
GLEAN_10003953	1552	1800	0.7444	51.7645
GLEAN_10017946	571	663	0.3379	51.7054
ENSBTAP00000012568	3229	3753	0.9981	51.6538
ENSP00000362362	885	1029	0.9767	51.6346
ENSP00000346760	763	888	0.9944	51.5851
ENSP00000291041	1095	1275	0.9984	51.5605
ENSBTAP00000006343	731	852	0.993	51.5099
ENSBTAP00000000448	360	420	0.9952	51.4596
ENSP00000344572	936	1095	0.9936	51.3186
ENSBTAP00000047976	769	900	0.7556	51.2976
ENSP00000169551	627	735	0.9946	51.2145
ENSBTAP00000020148	266	312	0.9968	51.1847
ENSP00000364188	1077	1266	0.9787	51.0734
ENSBTAP00000002115	842	990	0.999	51.0611
ENSBTAP00000001567	1387	1632	0.9939	51.0234
ENSBTAP00000028490	1163	1371	0.9985	50.9279
ENSP00000316357	6537	7713	0.9997	50.8825
ENSBTAP00000037188	526	621	0.8486	50.8519
ENSP00000264161	1218	1440	0.9944	50.7806
ENSBTAP00000031768	913	1080	0.8713	50.7528
ENSBTAP00000028687	1970	2331	0.9918	50.7384
ENSBTAP00000022854	1139	1350	0.9933	50.6528
ENSBTAP00000008305	2052	2433	0.9996	50.6347
ENSBTAP00000050921-D6	630	747	0.9558	50.6329
ENSBTAP00000025506	1768	2097	0.9962	50.6171
ENSP00000386515	2068	2454	0.9988	50.5928
ENSP00000340609	543	645	0.9085	50.5421
ENSP00000303423	797	948	0.9968	50.4735
ENSP00000312671	3604	4287	0.8911	50.4713
ENSBTAP00000044540	368	438	0.9635	50.4414
ENSP00000325905	602	717	0.9861	50.407
ENSBTAP00000053644	2823	3363	0.9923	50.3961
ENSBTAP00000001140	805	960	0.9292	50.3428
ENSBTAP00000041055	661	789	0.9949	50.2965
ENSBTAP00000001255	329	393	0.972	50.2593
ENSBTAP00000025290	889	1065	0.9606	50.1147
ENSBTAP00000025496	1313	1575	0.9168	50.0492
ENSBTAP00000007087	470	564	0.9929	50.0302
ENSP00000413950	462	555	0.9874	49.9761
ENSP00000260665	3480	4182	0.984	49.9584
ENSBTAP00000002395	656	789	0.981	49.916
GLEAN_10007733	598	720	0.7972	49.8634
ENSP00000342889	137	165	0.8848	49.8482
ENSBTAP00000029307	816	984	0.9949	49.7861
ENSBTAP00000027459	2098	2532	0.9984	49.7456
ENSP00000410298	1430	1728	0.9485	49.6827
ENSBTAP00000023981	206	249	0.992	49.6685
ENSP00000277865	1226	1482	0.9541	49.6656
GLEAN_10008420	2109	2550	0.9667	49.6535
GLEAN_10001250	650	786	0.6221	49.6482
ENSP00000327436	1421	1719	0.9895	49.6285
ENSBTAP00000020102	1244	1506	0.996	49.5916
GLEAN_10019695	389	471	0.6093	49.584
ENSP00000231948	1095	1326	0.9955	49.5774
ENSP00000321507	1132	1371	0.9774	49.5704
ENSP00000254286	992	1203	0.9983	49.5061
ENSBTAP00000013977	195	237	0.9789	49.3969
ENSP00000385515	1711	2082	0.9986	49.3381
ENSP00000331305	806	981	0.9246	49.3264
ENSP00000369703	988	1203	0.4589	49.3065
ENSP00000253039	1165	1419	0.9972	49.2898
ENSP00000351490	354	432	0.9792	49.1963
ENSBTAP00000017243	435	531	0.9925	49.1822
ENSBTAP00000038304	1161	1419	0.993	49.1205
ENSBTAP00000023485	1277	1563	0.9994	49.0507
ENSP00000228136	446	546	0.9963	49.0405
GLEAN_10015326	2960	3624	0.9892	49.0362
ENSBTAP00000017940	1188	1458	0.9959	48.9184
ENSP00000356879	457	561	0.8913	48.9065
ENSP00000359160	1146	1407	0.9964	48.8994
ENSP00000358921	921	1131	0.9929	48.8889
ENSBTAP00000021386	442	543	0.9926	48.8692
ENSP00000273480	249	306	0.9771	48.853
ENSBTAP00000009607	1548	1905	0.9932	48.7853
ENSBTAP00000019980-D2	273	336	0.9911	48.7794
ENSBTAP00000026261	777	957	0.9875	48.7441
ENSBTAP00000015695	151	186	0.9731	48.7391
ENSP00000386119	979	1206	0.9826	48.7358
ENSBTAP00000049884	526	648	0.9923	48.7331
ENSBTAP00000045096	560	690	0.9217	48.725
ENSBTAP00000013943	448	552	0.9891	48.725
ENSBTAP00000014520	343	423	0.9787	48.6818
ENSP00000216832	1755	2166	0.9972	48.6443
ENSBTAP00000019817	3452	4263	0.9374	48.6148
ENSBTAP00000042908	7316	9042	0.9991	48.5761
GLEAN_10002576	558	690	0.842	48.551
ENSP00000347626	870	1077	0.9471	48.4972
ENSBTAP00000034522	2934	3636	0.9978	48.445
ENSP00000322016	1200	1491	0.9577	48.3189
ENSBTAP00000011603	1146	1425	0.9761	48.2817
ENSBTAP00000004127	731	909	0.989	48.2799
ENSBTAP00000022098	2180	2712	0.9956	48.2592
ENSP00000302486	885	1101	0.9936	48.258
ENSP00000300026	523	651	0.9923	48.2318
ENSP00000414105	843	1050	0.9971	48.2005
ENSP00000300737	1539	1920	0.9906	48.1228
GLEAN_10002077	257	321	0.6822	48.0664
ENSP00000246912	629	786	0.9707	48.0442
ENSBTAP00000002787	1413	1767	0.9926	48.0086
ENSBTAP00000008200	854	1068	0.9991	48.0065
GLEAN_10007102	2602	3255	0.7164	47.9921
ENSP00000304229	338	423	0.8865	47.9722
ENSBTAP00000019575	443	555	0.9856	47.9208
ENSBTAP00000039412	356	447	0.9508	47.8141
ENSBTAP00000043581	406	510	0.9863	47.7935
ENSP00000352254	2309	2901	0.9552	47.7847
ENSP00000364711	716	900	0.9978	47.7621
ENSBTAP00000016033	882	1110	0.9955	47.7044
ENSP00000392379	2388	3006	0.9721	47.6934
ENSP00000415363	4998	6294	0.9681	47.6741
ENSP00000260638	474	597	0.9849	47.6669
ENSBTAP00000014749	1236	1557	0.9949	47.6588
ENSP00000372527	552	696	0.8405	47.6149
ENSP00000265093	195	246	0.9919	47.5897
ENSP00000418111	504	636	0.9764	47.5758
ENSBTAP00000016785	287	363	0.989	47.4666
ENSBTAP00000015460	633	801	0.9963	47.4443
ENSBTAP00000027093	1107	1401	0.9822	47.4376
ENSP00000352540	398	504	0.9921	47.4095
ENSBTAP00000013205	225	285	0.3754	47.397
ENSBTAP00000007955	727	921	0.9967	47.3901
GLEAN_10014153	577	732	0.7377	47.3236
ENSBTAP00000015199	1907	2421	0.9988	47.29
GLEAN_10018303	638	810	0.8531	47.2878
ENSP00000264313	1342	1704	0.8744	47.282
ENSBTAP00000016778	869	1104	0.9846	47.2567
ENSBTAP00000005300	1740	2211	0.9946	47.2469
GLEAN_10004313	963	1224	0.4044	47.2344
ENSP00000355293	380	483	0.9793	47.2334
ENSBTAP00000009921	689	876	0.9954	47.2202
ENSBTAP00000022205	1151	1464	0.9973	47.2006
ENSBTAP00000046982	382	486	0.9979	47.1889
ENSBTAP00000021507	771	981	0.9929	47.1844
ENSP00000306163	815	1038	0.8584	47.1382
ENSP00000322832	588	750	0.9973	47.0684
ENSBTAP00000050564-D4	401	513	0.963	46.9289
ENSBTAP00000044998	286	366	0.9781	46.9135
ENSBTAP00000002229	855	1095	0.9434	46.8776
ENSBTAP00000053480	2115	2709	0.9867	46.8721
ENSBTAP00000053628	1810	2319	0.9987	46.8588
GLEAN_10013418	4277	5481	0.9548	46.8482
ENSBTAP00000008925	426	546	0.989	46.8414
ENSBTAP00000014899	1285	1647	0.9988	46.8406
ENSP00000025008	3726	4779	0.9996	46.8079
GLEAN_10000822	980	1257	0.9045	46.8063
ENSP00000405767	601	771	0.7899	46.7986
ENSP00000425494	760	975	0.9877	46.7974
ENSBTAP00000020336	664	852	0.9988	46.7888
GLEAN_10017221	2020	2592	0.9796	46.7875
ENSBTAP00000051891	180	231	0.987	46.7814
ENSBTAP00000013634	689	885	0.9887	46.74
GLEAN_10015386	782	1005	0.8159	46.7147
GLEAN_10012274	387	498	0.8414	46.6546
ENSP00000348395	1091	1404	0.8184	46.6521
ENSP00000357048	2845	3663	0.9997	46.6293
ENSBTAP00000021553	1605	2067	0.9923	46.6174
ENSBTAP00000053112	232	300	0.99	46.428
ENSBTAP00000009821	770	996	0.998	46.4135
ENSBTAP00000048375	644	834	0.9904	46.3589
ENSBTAP00000013537	959	1242	0.5644	46.3564
ENSBTAP00000053827	1429	1851	0.9876	46.3488
ENSBTAP00000015092	361	468	0.8697	46.31
ENSBTAP00000011617	2285	2964	0.9973	46.283
ENSBTAP00000036460	2162	2805	0.9954	46.2739
ENSBTAP00000018514	430	558	0.4946	46.2644
ENSBTAP00000042274	1155	1500	0.794	46.2279
ENSBTAP00000026146	307	399	0.9549	46.1933
GLEAN_10007199	1751	2277	0.9982	46.1675
ENSP00000299381	256	333	0.988	46.1539
ENSBTAP00000035237	604	786	0.9809	46.1347
ENSBTAP00000049853	1414	1842	0.8257	46.0864
ENSP00000258960	1128	1470	0.9952	46.0686
ENSP00000320893	665	867	0.9896	46.0485
ENSBTAP00000002017	814	1062	0.9915	46.0164
ENSBTAP00000008572	538	702	0.9915	46.0106
GLEAN_10001833	370	483	0.6149	45.9905
ENSP00000323782	494	645	0.9736	45.9812
ENSBTAP00000011533	1612	2106	0.9915	45.9536
ENSBTAP00000007635	264	345	0.9942	45.9407
ENSP00000249647-D3	486	636	0.9953	45.8767
ENSBTAP00000021048	465	609	0.9704	45.8404
ENSP00000217195	465	609	0.8851	45.8404
ENSP00000418397	952	1248	0.9808	45.7968
GLEAN_10003291	494	648	0.7963	45.7683
ENSP00000326473	322	423	0.9858	45.7013
ENSBTAP00000026407	404	531	0.9906	45.6772
ENSP00000222543	533	702	0.99	45.583
ENSBTAP00000000800	765	1008	0.998	45.5632
ENSP00000381138	856	1131	0.9965	45.4385
ENSP00000301264	758	1002	0.8693	45.4166
ENSBTAP00000027352	608	804	0.9975	45.4005
ENSP00000409548	719	951	0.9937	45.3901
ENSP00000364929	526	696	0.9842	45.3722
ENSP00000284268	1109	1470	0.9973	45.2926
ENSP00000411256	310	411	0.6715	45.2828
GLEAN_10012388	665	882	0.8923	45.2654
ENSP00000340671	382	507	0.9961	45.2344
ENSP00000350071	1593	2115	0.9981	45.2187
ENSBTAP00000009687	702	933	0.9625	45.1719
ENSP00000263384	255	339	0.9941	45.16
ENSBTAP00000040657	442	588	0.9762	45.1292
ENSP00000306548	372	495	0.9778	45.1181
ENSP00000326095	356	474	0.903	45.0905
ENSBTAP00000012804	945	1260	0.9317	45.0271
ENSP00000343155	686	915	0.9945	45.0107
ENSBTAP00000053543	895	1194	0.9791	45.002
ENSBTAP00000047882	380	507	0.8738	44.9975
ENSBTAP00000022082	254	339	0.9912	44.9829
ENSBTAP00000024551	744	993	0.996	44.9818
ENSBTAP00000027511	764	1020	0.998	44.9683
ENSP00000362110	1128	1506	0.994	44.9673
ENSBTAP00000024009	642	858	0.9662	44.9222
ENSBTAP00000022056	642	858	0.9895	44.9222
ENSBTAP00000035017	211	282	0.9681	44.9207
ENSP00000363015	644	861	0.9268	44.9051
ENSBTAP00000008368	574	768	0.9974	44.8708
ENSP00000356355	679	909	0.9835	44.8455
ENSP00000339245	1613	2160	0.9958	44.8326
ENSP00000318697	692	927	0.9903	44.8167
ENSBTAP00000007220	674	903	0.9657	44.8111
ENSBTAP00000042771	2809	3765	0.9243	44.7919
ENSBTAP00000017332	273	366	0.8497	44.7811
ENSBTAP00000048663	304	408	0.8603	44.7328
ENSBTAP00000001076	771	1035	0.8029	44.7226
ENSBTAP00000015194	2073	2784	0.9986	44.7037
ENSP00000364567	431	579	0.9689	44.6901
ENSBTAP00000024045	960	1290	0.9938	44.6781
ENSP00000221265	1189	1599	0.9956	44.6423
ENSP00000264010	1626	2187	0.9977	44.636
ENSP00000253024	1637	2202	0.9923	44.6318
ENSBTAP00000006538	4050	5451	0.9961	44.6059
ENSP00000237530	1402	1887	0.9883	44.6056
ENSP00000364979	3628	4884	0.9666	44.5969
GLEAN_10007938	842	1134	0.6376	44.5771
ENSBTAP00000026319	614	828	0.9638	44.5196
ENSBTAP00000017503	1275	1722	0.9942	44.4519
ENSP00000329757	173	234	0.9915	44.3857
ENSP00000333001	392	531	0.9944	44.3205
ENSBTAP00000009087	1574	2133	0.9972	44.3024
ENSBTAP00000019556	281	381	0.9948	44.2787
ENSP00000361705	652	885	0.9831	44.23
ENSBTAP00000000316	327	444	0.9932	44.2158
ENSP00000359505	190	258	0.9419	44.2127
ENSBTAP00000042551	634	861	0.9954	44.2078
ENSBTAP00000029268	888	1206	0.9917	44.2057
ENSBTAP00000022385	1590	2160	0.9944	44.1933
ENSBTAP00000046530	766	1041	0.9549	44.1765
ENSP00000262126	4520	6147	0.999	44.1457
ENSP00000410208	789	1074	0.9451	44.1048
ENSBTAP00000020832	238	324	0.8735	44.1007
ENSP00000394817	1311	1785	0.9961	44.0938
ENSBTAP00000009545	1176	1602	0.9925	44.0715
ENSBTAP00000013018	458	624	0.9824	44.065
GLEAN_10006971	830	1131	0.9814	44.0584
ENSBTAP00000003506	284	387	0.9871	44.0576
ENSBTAP00000040537	869	1185	0.7797	44.0265
ENSBTAP00000042405	796	1086	0.9908	44.0044
ENSBTAP00000053667	1472	2010	0.9746	43.9668
ENSBTAP00000000651	481	657	0.9954	43.9534
ENSBTAP00000016423	538	735	0.9959	43.9449
ENSBTAP00000024618-D2	379	519	0.9923	43.8415
ENSBTAP00000041545	1738	2382	0.9836	43.8047
ENSP00000269601	313	429	0.993	43.8026
ENSBTAP00000023988	790	1083	0.9778	43.7937
ENSBTAP00000049598	1423	1953	0.9933	43.7437
ENSP00000349571	3368	4626	0.9946	43.7099
ENSBTAP00000023465	1572	2160	0.9981	43.693
ENSBTAP00000028439	168	231	0.987	43.6627
ENSP00000323076	320	441	0.9977	43.5637
ENSBTAP00000001237	396	546	0.87	43.5427
ENSBTAP00000000631	1031	1425	0.9811	43.4367
ENSBTAP00000041599	1096	1515	0.868	43.4321
ENSP00000359688	759	1050	0.9829	43.3976
ENSP00000395249	982	1359	0.9963	43.3816
ENSP00000276079	1021	1413	0.995	43.3807
ENSBTAP00000011202	385	534	0.97	43.2845
ENSBTAP00000004114	1596	2214	0.9864	43.2781
ENSP00000380711-D2	1002	1392	0.9964	43.2157
ENSP00000327541	846	1176	0.983	43.1893
ENSP00000269593	358	498	0.996	43.1585
ENSP00000329915	593	825	0.9842	43.1533
ENSBTAP00000042506	444	618	0.9935	43.1328
ENSBTAP00000015767	390	543	0.9853	43.1199
ENSP00000414859	1103	1539	0.9974	43.0279
ENSBTAP00000026080	548	765	0.7791	43.0063
ENSP00000381428	361	504	0.9861	43.0021
ENSP00000334314	1741	2433	0.979	42.9605
ENSP00000379868	680	951	0.9863	42.9281
ENSP00000375857	1672	2340	0.9996	42.8977
ENSP00000392147	724	1014	0.9753	42.8661
ENSBTAP00000040454	606	849	0.9965	42.8527
ENSBTAP00000010553	2261	3168	0.9978	42.8478
GLEAN_10021940	124	174	0.8391	42.7844
ENSP00000420500	1083	1521	0.9882	42.7477
ENSP00000417132	1420	1995	0.995	42.7325
ENSP00000285737	1657	2328	0.9966	42.7319
ENSP00000309934	557	783	0.9387	42.7077
ENSP00000342305	610	858	0.8065	42.6831
ENSP00000394629	322	453	0.8874	42.6747
ENSBTAP00000001785	2224	3129	0.9994	42.6719
ENSBTAP00000006406	179	252	0.996	42.6448
ENSBTAP00000006992	918	1293	0.6991	42.6243
ENSBTAP00000027001	3831	5397	0.9981	42.616
ENSP00000306752	296	417	0.9017	42.6156
ENSBTAP00000009098	1803	2541	0.9886	42.5995
ENSBTAP00000032431	1530	2157	0.9963	42.5848
ENSP00000298316	374	528	0.9905	42.5256
ENSBTAP00000003242	2675	3777	0.8276	42.5197
ENSP00000334052	922	1302	0.9962	42.5141
ENSP00000249299	206	291	0.9931	42.4998
ENSP00000385120	416	588	0.8146	42.4746
ENSP00000274849	562	795	0.9799	42.4407
ENSBTAP00000025663	1814	2568	0.889	42.4087
ENSP00000384963	752	1065	0.985	42.3917
ENSBTAP00000020612	993	1407	0.8969	42.371
ENSBTAP00000011714	1634	2316	0.9953	42.3571
ENSBTAP00000029618	2282	3237	0.9904	42.3239
ENSBTAP00000013468	1613	2295	0.9939	42.1954
ENSP00000307023	1050	1494	0.992	42.1941
ENSP00000370114	1119	1593	0.9937	42.1723
GLEAN_10013664	225	321	0.947	42.0814
ENSBTAP00000000518	500	714	0.9622	42.0421
ENSBTAP00000021782	1508	2154	0.9684	42.0309
ENSP00000425561	493	705	0.8908	41.9828
ENSP00000389932	1069	1530	0.9908	41.9469
ENSP00000256001	857	1227	0.9707	41.9324
ENSP00000279242	375	537	0.7709	41.9247
ENSBTAP00000045952	224	321	0.9813	41.8944
ENSBTAP00000050148	314	450	0.9822	41.8919
ENSP00000357880	701	1005	0.995	41.876
GLEAN_10010551	236	339	0.6578	41.7951
ENSBTAP00000021983	804	1155	0.9913	41.7914
ENSP00000354340	927	1332	0.9955	41.7819
ENSP00000348206	407	585	0.9846	41.7688
ENSP00000247026	1162	1671	0.9958	41.7487
ENSP00000252108	2238	3222	0.9888	41.7011
ENSP00000359939	408	588	0.9983	41.6578
ENSP00000309433	262	378	0.9947	41.6124
ENSP00000263697	528	762	0.9961	41.5999
ENSBTAP00000028798	649	939	0.9414	41.4947
ENSBTAP00000020929	686	993	0.999	41.4751
ENSP00000269321	431	624	0.9824	41.4673
ENSBTAP00000022638	582	843	0.9976	41.4485
ENSBTAP00000001066	760	1101	0.9964	41.4419
ENSBTAP00000028746	731	1059	0.9688	41.4414
ENSP00000380308	1323	1917	0.9635	41.4334
ENSBTAP00000002279	710	1029	0.9893	41.4244
ENSBTAP00000013956	267	387	0.9974	41.4203
ENSBTAP00000004272	846	1227	0.9943	41.3941
ENSP00000262461	2138	3102	0.9961	41.3789
ENSP00000303145	461	669	0.8864	41.3702
ENSBTAP00000033157	254	369	0.9593	41.3257
ENSP00000347005	770	1119	0.9634	41.3118
ENSBTAP00000004834	194	282	0.9965	41.3015
ENSBTAP00000040550	429	624	0.9936	41.2749
ENSP00000218008	736	1071	0.9991	41.2574
ENSP00000392466	804	1170	0.9923	41.2556
ENSBTAP00000024391	375	546	0.989	41.2336
ENSBTAP00000032188	585	852	0.9812	41.222
ENSP00000417281	1017	1482	0.998	41.1989
ENSBTAP00000044932	518	756	0.9947	41.1359
ENSP00000314949	3876	5658	0.9915	41.1277
ENSBTAP00000014072	522	762	0.9843	41.1272
ENSBTAP00000009231	341	498	0.9699	41.1091
ENSBTAP00000006593	842	1230	0.9943	41.0979
ENSBTAP00000008887	967	1413	0.9979	41.0863
ENSP00000389536	1382	2022	0.9901	41.0336
ENSP00000258455-D2	814	1191	0.9882	41.0323
ENSBTAP00000005174	496	726	0.9862	41.0165
ENSP00000379855	1500	2196	0.9895	41.0083
ENSP00000398476	1190	1743	0.9627	40.9886
ENSBTAP00000020226	856	1254	0.992	40.9816
ENSP00000362222	833	1221	0.9378	40.9583
ENSBTAP00000023214	225	330	0.9848	40.9338
ENSBTAP00000019227	773	1134	0.9991	40.9241
GLEAN_10014783	470	690	0.5725	40.8942
ENSBTAP00000001054	478	702	0.9957	40.8793
ENSP00000320291	1942	2853	0.9699	40.8659
GLEAN_10001601	475	699	0.9657	40.7971
ENSP00000358001	5849	8616	0.9997	40.7558
ENSBTAP00000017986	1983	2922	0.9976	40.7432
ENSBTAP00000029075	804	1185	0.9806	40.7334
ENSP00000367563	632	933	0.9968	40.6676
ENSBTAP00000025659	1146	1692	0.9982	40.6628
ENSP00000355308	412	609	0.954	40.6156
ENSP00000378363	813	1203	0.9809	40.5731
ENSP00000349996	539	798	0.9875	40.5508
ENSP00000264735	344	510	0.9863	40.495
ENSBTAP00000024584-D2	1052	1560	0.9833	40.4859
ENSP00000369217	884	1311	0.9832	40.4821
ENSBTAP00000013177	1509	2238	0.9969	40.4802
ENSP00000415046	358	531	0.8362	40.4764
ENSP00000419395	380	564	0.9911	40.4499
ENSP00000360389	677	1005	0.993	40.4423
ENSBTAP00000019438	196	291	0.9794	40.4367
GLEAN_10009744	2007	2982	0.9792	40.4066
ENSP00000365548	1516	2253	0.9356	40.3972
ENSBTAP00000015319	115	171	0.9708	40.3752
ENSBTAP00000021425	244	363	0.9504	40.3549
ENSP00000281141	613	912	0.9978	40.3533
ENSBTAP00000032777	516	768	0.8737	40.3368
ENSP00000264758	1515	2256	0.9699	40.3169
ENSP00000359526	554	825	0.9697	40.3152
ENSP00000261973	1700	2532	0.9921	40.3087
ENSBTAP00000016395	725	1080	0.8898	40.3021
ENSP00000216840	1149	1713	0.965	40.2695
ENSBTAP00000025144	360	537	0.9832	40.2477
ENSP00000262367	4248	6339	0.9879	40.2325
ENSBTAP00000003661	388	579	0.9965	40.2315
ENSP00000303279	1861	2781	0.9982	40.1752
ENSBTAP00000026460	427	639	0.9953	40.1181
ENSP00000325074	916	1374	0.9723	40.0241
ENSP00000395469	740	1110	0.8775	40.0241
ENSP00000295324	510	765	0.9569	40.0241
ENSBTAP00000020512	330	495	0.9859	40.0241
ENSBTAP00000027181	515	774	0.9961	39.9466
ENSBTAP00000007473	410	618	0.6003	39.8298
ENSP00000258201	2174	3279	0.9921	39.8044
ENSP00000361596	362	546	0.9982	39.8042
ENSP00000304895	1913	2886	0.9813	39.7953
ENSP00000280377	1890	2853	0.9933	39.7716
ENSP00000387928	570	861	0.9919	39.7452
ENSBTAP00000009702	1418	2142	0.9818	39.7438
GLEAN_10004460	393	594	0.7609	39.7209
ENSBTAP00000030120	244	369	0.9892	39.6987
ENSP00000356001	359	543	0.9521	39.6924
ENSBTAP00000021523	727	1101	0.9791	39.6424
ENSP00000221576	196	297	0.9865	39.6198
ENSBTAP00000011028	1229	1863	0.9866	39.6052
ENSP00000264331	3154	4794	0.9948	39.4982
ENSBTAP00000052092	359	546	0.9927	39.4743
ENSBTAP00000007833	3468	5280	0.9966	39.4329
ENSBTAP00000010982	132	201	0.9751	39.4267
ENSP00000338127	1093	1665	0.9688	39.4111
ENSP00000312709	689	1050	0.9543	39.3952
GLEAN_10001607	242	369	0.981	39.3733
ENSP00000308897	297	453	0.9713	39.3615
ENSBTAP00000025697	592	903	0.9967	39.3593
ENSBTAP00000007861	753	1149	0.9861	39.3449
ENSP00000338019	627	957	0.9864	39.3341
ENSP00000310873	566	864	0.9653	39.3293
ENSBTAP00000053760	1774	2709	0.9897	39.3149
ENSBTAP00000019562	2200	3360	0.9649	39.3094
ENSBTAP00000044292	312	477	0.9979	39.269
ENSP00000299138	1560	2388	0.9904	39.2196
ENSBTAP00000032779	476	729	0.9973	39.2006
ENSP00000312272	235	360	0.9917	39.1903
[truncated: 11,490 more rows]

## Sheet: SH.Gene.rpkm
Table S1-2. Expression statistics for reference genes in the Small-tailed Han sheep (SH) transcriptome
Gene ID	Uniquely mapped reads	Length	Coverage	RPKM
ENSP00000355645	1003502	966	0.9296	51099
ENSP00000325239	336983	513	0.9981	32311.9
ENSP00000221476	560653	1146	0.9991	24064.7
ENSP00000361636	151879	315	0.9968	23716.9
ENSP00000378669	512113	1251	0.996	20136.3
ENSBTAP00000012797-D3	2375745	5808	0.9862	20120.8
ENSP00000367550	311286	912	0.9989	16789.4
ENSBTAP00000049636	137349	456	0.9978	14816
ENSP00000371331	52425	183	0.9945	14091.6
ENSBTAP00000037577	257094	1035	0.9932	12218.6
GLEAN_10002611	495767	2640	0.9341	9237.3
ENSP00000339051	84097	456	0.932	9071.67
ENSP00000363071	153103	864	0.9965	8716.49
ENSBTAP00000024376	51980	345	0.9971	7411.2
ENSP00000350667	134820	945	0.8995	7017.69
ENSP00000384239	64319	465	0.9978	6803.9
ENSP00000164139	291579	2520	0.9996	5691.51
ENSP00000248553	19699	180	0.9944	5383.23
ENSP00000370739	139402	1308	0.9992	5242.43
ENSP00000384656	47367	450	0.9644	5177.68
ENSBTAP00000019336	78557	765	0.9987	5051.2
ENSP00000352272	90986	921	0.9989	4859.44
ENSBTAP00000028899	112480	1275	0.9992	4339.47
ENSP00000312624	42463	504	0.998	4144.3
ENSBTAP00000038686	80637	1224	0.9992	3240.59
ENSP00000245503	379237	5799	0.9998	3216.84
ENSBTAP00000017580	51178	795	0.9975	3166.56
ENSBTAP00000012735	52957	825	0.9685	3157.48
ENSBTAP00000039743	62814	990	0.999	3120.99
ENSBTAP00000014486	23372	399	0.9975	2881.34
ENSBTAP00000041206	198507	3540	0.9997	2758.32
ENSP00000227251	29588	528	0.9981	2756.47
ENSBTAP00000047729	59408	1086	0.9448	2690.83
GLEAN_10015116	95560	1749	0.9994	2687.56
ENSP00000417656	12667	243	0.9959	2564.12
ENSP00000350332	159470	3399	0.9741	2307.81
GLEAN_10018658	23618	519	0.6763	2238.45
ENSP00000357057	49091	1191	0.9992	2027.5
ENSP00000422007	105613	2658	0.9451	1954.49
ENSP00000416110	17259	459	0.9978	1849.59
ENSBTAP00000023094	30321	810	0.9975	1841.32
ENSBTAP00000010231	55945	1500	0.9993	1834.6
ENSP00000371103	11598	315	0.8159	1811.11
ENSBTAP00000018491	16948	462	0.9978	1804.46
ENSP00000345771	92916	2541	0.9166	1798.69
ENSP00000403265	63324	1740	0.9977	1790.15
ENSBTAP00000012544	27931	774	0.9199	1775.08
ENSBTAP00000043640	35720	1035	0.999	1697.63
ENSP00000368808	8611	261	0.9962	1622.87
ENSP00000228841	15369	498	0.996	1518.06
ENSP00000232975	14254	462	0.9978	1517.63
ENSBTAP00000040732	18383	600	0.9983	1507.08
ENSBTAP00000010176	12081	396	0.9949	1500.65
ENSP00000379912	31332	1062	0.9972	1451.23
ENSBTAP00000008669	26018	885	0.9989	1446.11
ENSBTAP00000014801	7312	249	0.996	1444.47
ENSP00000404203	35925	1227	0.9674	1440.2
ENSBTAP00000000814	11565	408	0.9951	1394.3
ENSBTAP00000050729	5399	192	0.9948	1383.2
ENSBTAP00000021651-D2	8749	327	0.9939	1316.08
ENSBTAP00000026259	9752	378	0.9974	1269.03
ENSP00000401437	52345	2052	0.9259	1254.79
ENSP00000377878	15360	603	0.7811	1252.98
ENSP00000248437	33461	1347	0.9993	1221.92
ENSP00000408907	47442	1926	0.9995	1211.65
ENSBTAP00000017497	47421	1953	0.9995	1194.37
ENSBTAP00000001993	7517	321	0.9969	1151.89
ENSP00000311430	29151	1269	0.9984	1129.96
ENSBTAP00000024788	11783	516	0.9981	1123.25
ENSBTAP00000048183	21459	942	0.9936	1120.55
ENSBTAP00000017905	10669	471	0.9958	1114.23
ENSP00000386041	128694	5718	0.9913	1107.1
ENSP00000379888	14014	624	0.9968	1104.71
GLEAN_10009871	44687	2010	0.994	1093.6
ENSBTAP00000048676	3545	165	0.9939	1056.83
ENSP00000365152	38073	1773	0.9729	1056.28
ENSP00000225430-D3	12590	588	0.9966	1053.22
ENSBTAP00000026724	25051	1176	0.9983	1047.83
ENSP00000327070	20563	966	0.9669	1047.08
ENSBTAP00000041778	24995	1200	0.9467	1024.57
ENSBTAP00000042288	37000	1803	0.9972	1009.43
ENSP00000358365	106294	5214	0.9965	1002.79
ENSP00000379978	7032	348	0.9971	993.965
ENSBTAP00000049262	16930	858	0.9977	970.602
ENSBTAP00000020323-D2	7961	408	0.9975	959.796
ENSBTAP00000042411	16154	864	0.9988	919.682
GLEAN_10016533	10335	561	0.9037	906.19
ENSP00000298687	20480	1116	0.9991	902.687
ENSP00000360124	31938	1743	0.9971	901.326
ENSBTAP00000017710	29456	1611	0.9994	899.393
ENSP00000222247	9429	519	0.8208	893.655
GLEAN_10017470	6948	387	0.8863	883.121
ENSBTAP00000024326	11313	642	0.9984	866.791
ENSP00000258424	6767	390	0.9974	853.499
ENSBTAP00000005581	44584	2589	0.9996	847.068
ENSP00000402597	5600	327	0.8991	842.387
ENSP00000233609	4426	261	0.9962	834.147
ENSBTAP00000017804	3182	189	0.9471	828.152
ENSP00000390279	2518	150	0.98	825.726
ENSP00000348849	5826	348	0.9943	823.498
GLEAN_10015814	9096	546	0.4652	819.463
ENSBTAP00000029468	3098	186	0.8925	819.294
ENSBTAP00000035907	11024	675	0.9985	803.354
ENSP00000071281	16010	990	0.9081	795.477
ENSBTAP00000028662	27341	1695	0.9923	793.444
ENSP00000367936	4013	249	0.996	792.759
ENSP00000394770	188645	11784	0.9998	787.452
ENSP00000376037	3396	213	0.9906	784.259
ENSBTAP00000052105	6008	384	0.763	769.609
ENSBTAP00000015358	12434	801	0.9975	763.572
ENSBTAP00000012835-D2	15777	1017	0.999	763.089
ENSP00000317780	5514	357	0.9916	759.749
ENSBTAP00000016414	6134	405	0.9901	745.007
ENSBTAP00000012797-D4	87601	5823	0.9569	740.003
ENSBTAP00000015716	19558	1311	0.9992	733.826
GLEAN_10019176	11793	798	0.9987	726.931
ENSBTAP00000020452	8322	567	0.9982	721.965
ENSP00000262584	10929	753	0.996	713.932
ENSBTAP00000001791-D2	5573	384	0.9896	713.887
ENSP00000379769	34591	2388	0.8421	712.525
ENSP00000327975	13528	939	0.9968	708.663
ENSBTAP00000021587	6274	438	0.9863	704.599
ENSBTAP00000050234	9279	648	0.8441	704.365
ENSP00000291901	10649	747	0.996	701.229
ENSP00000369111-D2	21368	1515	0.9696	693.782
GLEAN_10019859	10357	750	0.556	679.273
ENSP00000363676	7354	537	0.9944	673.629
ENSBTAP00000044243	11646	852	0.9965	672.371
ENSP00000370569	6575	483	0.9938	669.607
ENSBTAP00000025484	4891	360	0.9944	668.293
ENSBTAP00000004519	18648	1380	0.9594	664.698
ENSP00000224237	14763	1095	0.9973	663.181
ENSP00000348821	66232	4956	0.9715	657.367
ENSP00000389351	12175	915	0.9475	654.515
ENSP00000395021	3796	291	0.7526	641.66
ENSBTAP00000018799	12887	990	0.997	640.307
ENSP00000403491	5887	453	0.9912	639.245
ENSP00000358546	32549	2505	0.9521	639.148
ENSBTAP00000031700	4953	384	0.9974	634.466
ENSP00000348444	1291049	100338	0.9997	632.92
ENSP00000399908	36153	2811	0.9996	632.638
ENSP00000231061	11556	912	0.9989	623.281
ENSP00000265968	7369	585	0.9949	619.618
ENSBTAP00000002852	16326	1299	0.9992	618.219
ENSP00000278572	9148	732	0.9973	614.733
ENSBTAP00000017639	4823	390	0.8462	608.309
ENSBTAP00000026534	26294	2175	0.9283	594.66
ENSBTAP00000002642	7761	642	0.9969	594.64
ENSP00000331065	5547	465	0.9978	586.782
GLEAN_10001086	3384	285	0.9474	584.059
ENSBTAP00000010949	8367	705	0.8667	583.784
ENSP00000387187	5941	504	0.9861	579.83
ENSBTAP00000000121	17854	1518	0.996	578.542
ENSBTAP00000053335	88420	7521	0.993	578.291
ENSBTAP00000037722	12007	1023	0.999	577.338
ENSBTAP00000018910	4221	363	0.9917	571.979
ENSBTAP00000018778	2602	225	0.9911	568.848
ENSBTAP00000002790	16931	1485	0.9987	560.825
ENSBTAP00000002616-D2	5404	474	0.9916	560.801
ENSP00000360141	26417	2334	0.6769	556.742
GLEAN_10000426	1963	174	0.9885	554.936
ENSBTAP00000002506	12459	1161	0.9991	527.864
ENSBTAP00000004161	3452	324	0.858	524.08
ENSP00000354855	24596	2316	0.9996	522.393
ENSBTAP00000021683	12329	1164	0.927	521.01
ENSBTAP00000009643	2735	261	0.9962	515.452
ENSBTAP00000001429	16416	1572	0.9707	513.672
ENSBTAP00000033015	4824	462	0.8009	513.614
ENSBTAP00000003201	2185	210	0.9952	511.804
ENSBTAP00000012542	4048	393	0.9771	506.663
ENSBTAP00000044213	4566	444	0.9977	505.853
ENSP00000320821	26991	2625	0.9996	505.779
ENSBTAP00000020719	5088	498	0.994	502.562
GLEAN_10017916	9620	948	0.9156	499.158
GLEAN_10005396	8469	840	0.7845	495.935
ENSBTAP00000038371	17962	1782	0.9478	495.814
GLEAN_10012194	3181	318	0.9969	492.049
ENSBTAP00000015348	22014	2208	0.9991	490.424
ENSP00000217901	10430	1047	0.999	490.015
ENSBTAP00000025870	6206	627	0.9968	486.873
ENSBTAP00000036700	6759	684	0.9985	486.069
ENSBTAP00000023684	5063	513	0.9864	485.47
ENSP00000386655	2956	300	0.9967	484.68
ENSBTAP00000048415	4002	408	0.9975	482.49
ENSP00000265339	4383	447	0.9978	482.32
ENSP00000346088	3628	375	0.992	475.891
ENSBTAP00000019529	3389	354	0.9972	470.912
ENSP00000358737	6613	693	0.9986	469.393
ENSP00000411752	6117	648	0.9938	464.339
ENSBTAP00000024656	5114	543	0.8858	463.268
ENSP00000306397	6746	717	0.9916	462.806
ENSBTAP00000048807	10606	1134	0.9092	460.055
ENSP00000362058	2999	321	0.9938	459.561
ENSP00000317159	7931	849	0.9988	459.507
ENSBTAP00000027728	3810	408	0.9951	459.342
ENSBTAP00000013079	7409	795	0.9698	458.42
ENSP00000168977	5201	561	0.9964	456.032
ENSP00000322419	3198	345	0.5101	455.964
ENSP00000333278	2497	270	0.7074	454.911
ENSBTAP00000027457	8527	924	0.9058	453.937
ENSBTAP00000015875	4022	438	0.9909	451.689
ENSP00000348205	3765	411	0.9927	450.604
ENSP00000052754	9909	1083	0.9991	450.063
ENSBTAP00000002055	4089	447	0.9978	449.967
ENSP00000276062	3757	411	0.9367	449.646
ENSP00000346022	5276	579	0.7098	448.227
ENSBTAP00000008386	14808	1641	0.9994	443.874
GLEAN_10003843	2978	333	0.6486	439.898
ENSP00000379733	6576	738	0.977	438.306
ENSP00000367806	2732	309	0.7152	434.904
ENSP00000369134	9847	1119	0.9991	432.858
ENSBTAP00000009440	10564	1206	0.9992	430.876
ENSP00000333938	17553	2004	0.996	430.849
ENSP00000264335	5703	660	0.9955	425.041
ENSBTAP00000052906	5979	696	0.9899	422.562
ENSP00000305556	9148	1068	0.9991	421.334
ENSP00000231487	4194	492	0.8354	419.31
ENSBTAP00000038183	11570	1359	0.6166	418.779
ENSBTAP00000000721	4332	510	0.998	417.821
ENSBTAP00000024600	6190	729	0.9931	417.671
ENSBTAP00000028853	11533	1362	0.9985	416.521
ENSP00000262113	36768	4374	0.9733	413.488
ENSP00000394044	8975	1071	0.9981	412.208
ENSBTAP00000053317	3216	384	0.9948	411.961
GLEAN_10010279	3912	468	0.5256	411.173
ENSP00000398290	2029	243	0.9959	410.721
ENSP00000256261	4152	507	0.9921	402.829
ENSP00000376055	5546	678	0.9941	402.366
GLEAN_10017476	4114	507	0.8659	399.142
ENSP00000367828	5571	687	0.9985	398.885
ENSP00000340278	4548	570	0.9982	392.48
ENSP00000369176	2769	348	0.9943	391.395
ENSP00000309565	1960	249	0.996	387.194
ENSBTAP00000018099	6061	777	0.9987	383.703
ENSBTAP00000015606	21046	2736	0.9989	378.377
ENSBTAP00000008851	25766	3351	0.9997	378.22
ENSP00000425006	15836	2097	0.999	371.466
ENSP00000331748	4782	639	0.9703	368.112
ENSBTAP00000007982	6887	924	0.9935	366.631
ENSBTAP00000020709	8765	1179	0.9669	365.687
ENSBTAP00000009228	22947	3087	0.9453	365.646
ENSBTAP00000040660	16263	2193	0.9995	364.782
GLEAN_10012751	1544	210	0.6333	361.659
ENSP00000342056	10288	1401	0.9993	361.214
ENSP00000259727	7406	1014	0.9349	359.267
ENSBTAP00000019596	8956	1230	0.9602	358.163
ENSP00000355064	2588	357	0.9916	356.589
ENSP00000296674	3096	432	0.9931	352.524
ENSBTAP00000015873	8985	1257	0.9984	351.604
ENSBTAP00000013310	10206	1428	0.9916	351.56
ENSP00000331897	8947	1257	0.9554	350.117
ENSP00000348730	6811	957	0.9394	350.083
ENSBTAP00000040678	13873	1962	0.9995	347.811
ENSP00000380349	17311	2457	0.9996	346.568
ENSBTAP00000021328-D2	3656	519	0.9981	346.506
ENSBTAP00000010696	2361	336	0.994	345.643
ENSBTAP00000024422	7589	1089	0.9991	342.79
ENSBTAP00000015619	2916	423	0.9976	339.093
ENSP00000340784	1610	234	0.9957	338.44
ENSP00000361949	13602	1986	0.999	336.895
ENSBTAP00000022729	19196	2817	0.8765	335.193
ENSP00000281938	3708	555	0.9964	328.638
ENSP00000377945	6684	1005	0.997	327.146
GLEAN_10015163	6204	933	0.9368	327.086
ENSP00000315013	12268	1854	0.9995	325.488
ENSP00000203407	9055	1377	0.963	323.464
ENSBTAP00000027191	3529	540	0.9963	321.462
ENSP00000360709	14109	2175	0.9995	319.087
GLEAN_10008139	3013	477	0.9811	310.708
GLEAN_10009521	1942	309	0.9935	309.145
ENSBTAP00000014888	4293	684	0.8757	308.728
ENSBTAP00000008132	7062	1128	0.9982	307.957
ENSP00000375632	3655	585	0.9932	307.329
ENSP00000293422	2840	456	0.9956	306.355
ENSBTAP00000027338	2828	456	0.9978	305.061
ENSBTAP00000031917	4530	732	0.9986	304.41
ENSP00000418354	3427	558	0.9982	302.1
ENSP00000313050	4721	771	0.9987	301.197
ENSBTAP00000020036	3065	501	0.998	300.929
ENSP00000350170	11339	1866	0.9995	298.906
ENSP00000396578	11152	1839	0.9984	298.293
ENSBTAP00000019194	2837	468	0.9979	298.184
ENSP00000356790	4924	816	0.9988	296.824
ENSP00000379696	1378	231	0.9567	293.433
GLEAN_10001184	3857	660	0.7924	287.46
ENSP00000351492	1293	222	0.9865	286.495
ENSP00000385774	10760	1848	0.8458	286.406
ENSP00000306330	3821	657	0.9939	286.077
ENSBTAP00000009604	5030	867	0.9815	285.378
ENSP00000357876	6384	1104	0.99	284.443
ENSP00000330937	2423	420	0.9738	283.776
ENSP00000215909	1838	321	0.9938	281.651
ENSBTAP00000019109	5708	999	0.992	281.054
ENSBTAP00000043683	7361	1293	0.9938	280.033
ENSP00000348538	2511	444	0.9752	278.186
ENSP00000222284	3374	597	0.9983	277.998
ENSP00000306245	5114	906	0.9989	277.654
ENSBTAP00000020020	12857	2292	0.9996	275.928
ENSBTAP00000000790	2454	438	0.9361	275.595
ENSBTAP00000021123	2185	393	0.9695	273.483
ENSP00000384644	6887	1239	0.9992	273.42
ENSBTAP00000025044	6168	1125	0.896	269.689
ENSBTAP00000005628	2573	471	0.9979	268.714
ENSBTAP00000038273	996	183	0.9945	267.719
ENSP00000349960	5910	1098	0.9244	264.763
ENSP00000215574	2599	483	0.9979	264.686
ENSBTAP00000043833	917	171	0.9942	263.782
ENSBTAP00000005296	4065	759	0.9974	263.445
ENSBTAP00000003832	2274	426	0.9906	262.574
ENSBTAP00000036460	14910	2805	0.9975	261.467
ENSP00000304408	22993	4326	0.9995	261.445
ENSP00000267970	4045	762	0.9987	261.117
ENSP00000393611	1400	264	0.9886	260.853
ENSBTAP00000028655	8120	1539	0.9994	259.531
ENSP00000355955	1802	342	0.962	259.179
ENSP00000351777	12387	2352	0.9983	259.06
ENSP00000377469	3333	633	0.9937	259.002
ENSP00000349297	10679	2031	0.997	258.638
GLEAN_10000914	1163	222	0.9955	257.69
ENSP00000394041	4982	954	0.999	256.878
ENSBTAP00000012541	6028	1155	0.987	256.722
GLEAN_10007621	4878	939	0.9979	255.533
ENSBTAP00000022077	1619	312	0.9872	255.249
ENSP00000317537	1686	327	0.9878	253.619
ENSP00000367995	2609	507	0.9882	253.126
ENSP00000287396	4926	960	0.9948	252.403
ENSBTAP00000014026	2984	582	0.9931	252.201
ENSP00000343140	25649	5013	0.9763	251.677
ENSP00000352438	5372	1056	0.7689	250.232
ENSP00000384474	1815	357	0.9888	250.081
ENSBTAP00000011521	7625	1503	0.9973	249.547
ENSBTAP00000005722	3108	615	0.9984	248.586
ENSP00000414662	15674	3114	0.9997	247.59
ENSP00000238738	2413	480	0.9979	247.279
ENSP00000362640	18670	3720	0.9715	246.873
ENSP00000265753	3411	684	0.9211	245.3
ENSBTAP00000024417	5400	1089	0.8301	243.914
ENSP00000318604	3867	783	0.9962	242.932
GLEAN_10005034	19618	3984	0.9834	242.218
ENSP00000310623	1922	393	0.9949	240.565
ENSBTAP00000028983	6673	1365	0.9421	240.469
GLEAN_10022000	2224	456	0.9978	239.906
ENSBTAP00000048303	5311	1089	0.9128	239.894
ENSP00000262631	3008	618	0.9984	239.42
ENSP00000315774-D2	3006	618	0.9223	239.261
ENSP00000339053	6696	1389	0.6127	237.129
GLEAN_10006617	808	168	0.994	236.578
ENSP00000351790	18909	3960	0.999	234.879
GLEAN_10019769	1961	411	0.9148	234.697
ENSBTAP00000003766	12546	2637	0.9973	234.027
GLEAN_10021397	4117	867	0.729	233.579
ENSP00000348128	31110	6552	0.984	233.56
ENSP00000360034	5863	1236	0.9976	233.331
ENSBTAP00000019814	1479	312	0.9936	233.177
ENSP00000407602	31716	6720	0.9914	232.156
ENSBTAP00000001491	6225	1320	0.9924	231.973
ENSP00000358510	2061	438	0.9977	231.46
ENSBTAP00000039829	1951	417	0.6043	230.14
ENSBTAP00000050275	1507	324	0.9907	228.791
ENSBTAP00000020018	1395	300	0.9933	228.731
GLEAN_10007965	3858	831	0.9976	228.367
GLEAN_10021199	2840	612	0.8235	228.265
ENSP00000345656	3734	807	0.9988	227.6
GLEAN_10000174	2814	609	0.977	227.289
GLEAN_10017106	4116	894	0.4944	226.469
ENSBTAP00000024515	4453	975	0.9938	224.657
ENSBTAP00000024663	6164	1350	0.9956	224.595
ENSBTAP00000029866	2820	618	0.9984	224.456
ENSBTAP00000010126	4616	1014	0.999	223.923
GLEAN_10018129	1270	279	0.957	223.909
ENSBTAP00000022734	1500	330	0.9939	223.588
ENSP00000243918	1635	360	0.9972	223.402
ENSBTAP00000042536	5457	1206	0.9585	222.576
ENSP00000296144	5044	1116	0.9991	222.322
ENSBTAP00000008569	2547	564	0.9982	222.137
ENSBTAP00000017146	1124	249	0.9799	222.044
ENSP00000363729	4412	978	0.999	221.906
ENSBTAP00000008887	6369	1413	0.9986	221.718
GLEAN_10004829	2053	456	0.9276	221.46
ENSBTAP00000031268	2358	525	0.9924	220.931
ENSBTAP00000015829	3242	723	0.9945	220.57
ENSBTAP00000011505	3306	738	0.9959	220.352
ENSBTAP00000041803	5056	1134	0.9815	219.314
ENSP00000216554	5744	1293	0.9961	218.518
ENSBTAP00000001128	2767	624	0.9984	218.12
ENSP00000346012	1423	321	0.9938	218.058
ENSP00000302478	1662	378	0.9947	216.277
ENSBTAP00000019792	1288	294	0.7823	215.496
ENSP00000310226	2589	591	0.9831	215.485
ENSP00000358151	1669	381	0.9921	215.478
ENSP00000364699	2153	492	0.8679	215.254
ENSP00000379767	1286	294	0.9966	215.162
ENSBTAP00000012810	773	177	0.9887	214.821
ENSBTAP00000019585	4876	1119	0.9946	214.341
ENSBTAP00000052370	1098	252	0.9524	214.325
ENSBTAP00000046146	4428	1017	0.9154	214.17
ENSBTAP00000002122	19747	4551	0.991	213.435
ENSP00000379374	2911	672	0.9955	213.081
ENSBTAP00000048631	4451	1029	0.9903	212.772
ENSBTAP00000019928	1193	276	0.9928	212.619
ENSP00000384372	2017	468	0.9936	211.998
ENSP00000228641	2689	624	0.9984	211.972
ENSBTAP00000008511	10701	2487	0.9996	211.651
ENSP00000403222	6305	1476	0.9959	210.121
ENSBTAP00000034086	1752	411	0.9878	209.683
ENSBTAP00000011523	5580	1314	0.9977	208.886
GLEAN_10003535	17373	4107	0.9851	208.076
ENSBTAP00000045408	5324	1266	0.9984	206.86
ENSP00000413971	1337	318	0.9906	206.812
ENSP00000292644	5466	1302	0.9985	206.505
ENSP00000361635	3866	921	0.9294	206.478
ENSP00000319986	4948	1179	0.9881	206.437
ENSBTAP00000015172	8582	2046	0.999	206.326
ENSP00000356953	2119	510	0.9627	204.377
ENSBTAP00000008319	635	153	0.9869	204.152
ENSBTAP00000000100	2325	561	0.9964	203.86
ENSP00000363190	990	240	0.9875	202.906
ENSP00000321365	3974	966	0.912	202.359
ENSBTAP00000010389	1701	414	0.9976	202.104
ENSBTAP00000020818	7676	1872	0.9989	201.698
ENSP00000416120	3536	864	0.9988	201.312
ENSP00000362744	3224	789	0.8365	200.997
ENSBTAP00000002419	3604	882	0.9989	200.996
ENSBTAP00000044443	2442	600	0.995	200.201
GLEAN_10013367	1550	381	0.5223	200.114
ENSBTAP00000033771	16573	4101	0.9737	198.785
ENSBTAP00000005656	15114	3744	0.8745	198.571
ENSBTAP00000048748	915	228	0.9912	197.405
ENSP00000175091	2817	702	0.9986	197.388
ENSBTAP00000035103	3582	894	0.9966	197.088
ENSBTAP00000019913	3663	915	0.9705	196.919
ENSBTAP00000024902	5596	1398	0.9835	196.898
ENSP00000318883	4151	1038	0.999	196.71
ENSP00000271373	1329	333	0.997	196.314
ENSBTAP00000053247	1481	372	0.9892	195.832
ENSBTAP00000022510	5814	1461	0.9986	195.748
ENSP00000355568	2645	669	0.9985	194.478
ENSBTAP00000004984	2438	618	0.9919	194.051
ENSBTAP00000001069	686	174	0.9943	193.931
ENSBTAP00000006918	3677	936	0.9989	193.237
ENSP00000342952	11312	2880	0.9997	193.205
ENSP00000310275	1060	270	0.9963	193.114
ENSBTAP00000014035	1835	468	0.9979	192.869
ENSBTAP00000008434	14809	3780	0.9735	192.711
ENSBTAP00000016957	1160	297	0.9899	192.12
ENSP00000361418	10891	2790	0.9961	192.015
ENSP00000359345	3474	894	0.9698	191.145
ENSBTAP00000037080	2308	594	0.9966	191.126
ENSBTAP00000019134	3949	1017	0.9194	191.002
ENSBTAP00000001303	2338	603	0.9967	190.721
ENSP00000367923	5047	1302	0.9962	190.675
ENSBTAP00000024312	4261	1101	0.9464	190.369
ENSBTAP00000013951-D2	11259	2916	0.9993	189.926
ENSP00000368959	1790	465	0.9785	189.353
ENSBTAP00000026016	2012	525	0.9962	188.513
ENSP00000157600	3766	987	0.9686	187.687
ENSBTAP00000017516	4379	1149	0.9582	187.468
ENSBTAP00000011920	1692	444	0.9707	187.451
ENSP00000300302	3879	1029	0.9981	185.428
GLEAN_10017606	2397	636	0.3113	185.388
ENSBTAP00000013871	2462	654	0.9969	185.175
ENSP00000217515	2914	780	0.9564	183.767
ENSP00000256104	1484	399	0.99	182.95
ENSP00000313007	6393	1719	0.9988	182.936
ENSBTAP00000029301	8076	2184	0.9991	181.893
ENSBTAP00000015530	3205	867	0.9965	181.836
ENSBTAP00000018131	5375	1455	0.9945	181.713
ENSP00000363970	831	225	0.9956	181.673
ENSBTAP00000017816	2657	720	0.9889	181.523
GLEAN_10008707	11208	3039	0.897	181.413
ENSP00000270517	4776	1296	0.9969	181.272
ENSBTAP00000047840	597	162	0.9568	181.272
ENSBTAP00000028048	4421	1200	0.9975	181.222
ENSP00000287218	2122	576	0.9965	181.215
ENSP00000290541	2867	780	0.9987	180.803
ENSBTAP00000033696	5730	1560	0.9994	180.676
ENSBTAP00000034331	2401	660	0.9985	178.945
GLEAN_10002743	5990	1650	0.9752	178.572
ENSBTAP00000019527	1393	384	0.9974	178.44
ENSBTAP00000019699	2952	816	0.9203	177.95
ENSP00000259457	3007	834	0.9988	177.353
ENSP00000409090	1233	342	0.7485	177.341
ENSP00000340736	3769	1047	0.958	177.072
ENSP00000307305	2481	690	0.9971	176.868
ENSBTAP00000008518	16608	4620	0.9963	176.826
ENSBTAP00000007189	3916	1092	0.9982	176.397
ENSP00000370424	2119	591	0.8308	176.366
ENSBTAP00000001758	6568	1836	0.9995	175.967
ENSP00000265428	9868	2769	0.9982	175.298
ENSBTAP00000008410	1368	384	0.9974	175.237
ENSBTAP00000010815	1335	375	0.9813	175.114
ENSP00000339030	4152	1173	0.9582	174.113
ENSBTAP00000024107	1515	429	0.9953	173.711
ENSBTAP00000028958	3824	1083	0.9926	173.684
ENSBTAP00000043782	1811	513	0.9825	173.649
ENSP00000219548	2514	714	0.8866	173.196
ENSP00000265838	4290	1221	0.9984	172.828
ENSBTAP00000028902	5384	1533	0.9993	172.756
ENSP00000331310	3696	1053	0.9924	172.653
ENSP00000285407	4582	1308	0.9977	172.313
ENSBTAP00000003609	3549	1014	0.9951	172.163
ENSP00000256404-D2	1739	498	0.996	171.768
ENSP00000346001	4221	1209	0.9983	171.736
ENSBTAP00000016944	5771	1653	0.9625	171.731
ENSBTAP00000003943	1669	480	0.9979	171.036
ENSP00000222190	728	210	0.9714	170.523
ENSP00000274031	3673	1062	0.9991	170.125
ENSBTAP00000005220	1480	429	0.8951	169.698
ENSP00000415682	7817	2280	0.9991	168.646
ENSBTAP00000042312	2804	819	0.9927	168.409
ENSP00000313504	10975	3207	0.9969	168.336
ENSP00000356814	9221	2697	0.9993	168.178
GLEAN_10004286	2912	852	0.8404	168.122
ENSBTAP00000013845	2925	858	0.9965	167.691
ENSP00000399734	3647	1071	0.9953	167.501
ENSBTAP00000003926	2957	870	0.8747	167.187
ENSBTAP00000026769	7439	2190	0.9831	167.087
ENSBTAP00000051865	1131	333	0.991	167.067
ENSP00000282486	3953	1164	0.9974	167.05
ENSP00000371973	1754	519	0.9961	166.239
ENSP00000361705	2982	885	0.9831	165.743
ENSBTAP00000022592	1290	384	0.9974	165.246
ENSBTAP00000051358	1421	423	0.9953	165.244
ENSBTAP00000043666	2317	690	0.9986	165.177
ENSP00000333547	2075	618	0.9951	165.159
ENSBTAP00000039862	2361	705	0.9801	164.732
ENSBTAP00000003330	2762	825	0.9964	164.68
ENSBTAP00000015705	4846	1452	0.8974	164.168
ENSBTAP00000000791	3803	1140	0.993	164.094
ENSP00000361152-D2	2001	600	0.9817	164.047
ENSP00000415615	2355	708	0.9322	163.617
ENSP00000372005	1167	351	0.9915	163.544
ENSBTAP00000016349	2076	627	0.9984	162.866
ENSP00000348064	2662	804	0.9975	162.863
ENSP00000378812	1331	405	0.7802	161.657
ENSP00000346032	3378	1032	0.9942	161.009
ENSP00000356218	2612	798	0.9449	161.006
ENSBTAP00000019176	3132	957	0.7618	160.983
GLEAN_10017890	7540	2304	0.4605	160.976
ENSP00000402852	1048	321	0.9969	160.593
ENSP00000336931	1436	441	0.9955	160.172
ENSBTAP00000003199	934	288	0.9965	159.524
ENSBTAP00000021808	5582	1722	0.9959	159.451
ENSBTAP00000014476	1728	534	0.9963	159.175
ENSBTAP00000032110	3579	1107	0.9982	159.032
ENSP00000389732	2366	732	0.4426	158.992
GLEAN_10007145	669	207	0.9807	158.974
ENSP00000408621	4883	1512	0.8981	158.857
ENSBTAP00000008809	4312	1338	0.9978	158.524
ENSP00000376297	866	270	0.9963	157.77
GLEAN_10012109	1087	339	0.9912	157.725
ENSBTAP00000016514	3019	942	0.9915	157.646
ENSBTAP00000000662	3951	1233	0.9976	157.621
ENSBTAP00000001309	2294	717	0.9958	157.379
ENSBTAP00000037356	25348	7953	0.9931	156.778
ENSBTAP00000027684	2012	633	0.9984	156.349
GLEAN_10011205	1405	444	0.9167	155.656
ENSP00000353427	5868	1857	0.9628	155.435
ENSBTAP00000010234	1583	501	0.998	155.423
ENSBTAP00000023384	8399	2661	0.9989	155.258
ENSBTAP00000029256	2138	678	0.9971	155.113
ENSP00000220584	3954	1254	0.9522	155.1
ENSBTAP00000028608	4586	1455	0.9368	155.04
ENSBTAP00000024029	3658	1164	0.9338	154.583
ENSBTAP00000009998	4091	1302	0.9839	154.557
ENSP00000348461	1883	600	0.925	154.373
ENSBTAP00000026395	2232	714	0.9972	153.769
ENSP00000327539	4423	1419	0.9965	153.323
ENSP00000321732	2108	678	0.9985	152.937
ENSP00000222968	1694	546	0.9908	152.613
ENSBTAP00000019719	6215	2007	0.9985	152.323
ENSP00000407163	9025	2919	0.9551	152.084
ENSBTAP00000000465	1943	630	0.9968	151.706
ENSBTAP00000004167	812	264	0.9924	151.295
ENSP00000217402	1771	576	0.9983	151.24
ENSP00000376568	2375	774	0.9793	150.936
GLEAN_10020046	1550	507	0.6765	150.382
ENSBTAP00000000926	1256	411	0.9854	150.321
ENSP00000422941	3113	1020	0.9549	150.124
ENSBTAP00000040778	5612	1839	0.9777	150.109
ENSP00000417914	2964	972	0.9938	149.997
ENSBTAP00000007135	3959	1302	0.9908	149.571
GLEAN_10005975	1456	480	0.9979	149.208
ENSBTAP00000019461	3671	1215	0.935	148.621
ENSP00000351214	452	150	0.9867	148.224
ENSBTAP00000053553	2364	786	0.9618	147.944
ENSBTAP00000016918	2407	801	0.9963	147.814
ENSP00000346155	3837	1278	0.9851	147.684
ENSP00000293860	647	216	0.9907	147.34
GLEAN_10019936	4707	1572	0.9281	147.287
ENSP00000285848	4398	1470	0.9082	147.167
ENSP00000263805	16772	5643	0.9995	146.2
ENSP00000332198	579	195	0.9949	146.055
ENSP00000399188	1484	501	0.994	145.703
ENSP00000296684	1562	528	0.9981	145.519
ENSP00000363259	10850	3669	0.9992	145.463
ENSBTAP00000022033	19903	6756	0.9948	144.911
ENSBTAP00000022078	1086	369	0.9864	144.769
ENSP00000340874	4112	1401	0.9979	144.373
ENSP00000301522	1447	495	0.998	143.792
ENSP00000365760	3638	1245	0.996	143.736
ENSP00000310129	7574	2592	0.9992	143.735
ENSP00000220853	2510	861	0.993	143.398
ENSP00000363041	865	297	0.9966	143.262
ENSP00000357297	3059	1056	0.9924	142.491
ENSBTAP00000026407	1537	531	0.9981	142.381
ENSP00000261845	6277	2169	0.9986	142.352
ENSP00000262948	3259	1128	0.9787	142.117
ENSP00000372024	918	318	0.9969	142
ENSBTAP00000022292	5842	2028	0.9956	141.698
ENSBTAP00000002843	976	339	0.9705	141.619
ENSBTAP00000015810	915	318	0.9969	141.536
ENSP00000351646	5116	1782	0.913	141.219
ENSP00000216479	2679	936	0.9989	140.789
ENSBTAP00000014796	1218	426	0.9906	140.64
ENSBTAP00000009158	3816	1335	0.997	140.604
ENSBTAP00000009897	2804	981	0.9939	140.598
ENSBTAP00000023150	4257	1497	0.996	139.879
ENSP00000168216	2179	768	0.9896	139.562
ENSP00000377724	1309	462	0.9892	139.37
ENSBTAP00000018478	722	255	0.9765	139.274
ENSP00000285093	3333	1179	0.9966	139.057
ENSBTAP00000023908	1296	459	0.9913	138.888
ENSP00000356281	871	309	0.6246	138.654
ENSBTAP00000012773	2088	741	0.996	138.607
GLEAN_10005992	2573	915	0.9978	138.322
ENSBTAP00000043881	2916	1038	0.9971	138.185
ENSP00000409917	2828	1008	0.997	138.004
ENSBTAP00000042386-D2	2260	807	0.9752	137.755
ENSP00000363135	2002	717	0.993	137.346
ENSP00000361338	2106	759	0.9736	136.486
ENSBTAP00000000398	1423	513	0.9922	136.445
ENSP00000384330-D4	16038	5790	0.9617	136.252
GLEAN_10008488	1171	423	0.7352	136.172
ENSP00000398592	1788	648	0.7284	135.726
ENSBTAP00000010432	3780	1371	0.984	135.621
ENSBTAP00000005279	2017	732	0.9167	135.54
ENSBTAP00000025696	3460	1257	0.9912	135.398
ENSP00000351490	1186	432	0.9722	135.043
ENSP00000363348	667	243	0.9959	135.018
ENSP00000338352	1231	450	0.9822	134.56
ENSP00000416255	13196	4824	0.9983	134.557
ENSP00000369757	2030	744	0.9597	134.213
ENSBTAP00000007324	3576	1317	0.9977	133.562
ENSP00000405965	732	270	0.9963	133.358
ENSBTAP00000022993	994	369	0.9973	132.505
ENSP00000403362	3691	1374	0.8712	132.138
ENSP00000331298	531	198	0.9747	131.917
GLEAN_10001605	3370	1257	0.9292	131.876
ENSP00000424791	3506	1308	0.9381	131.849
ENSBTAP00000018411	2846	1062	0.9991	131.82
ENSP00000282470	5247	1962	0.9995	131.548
ENSBTAP00000023664	841	315	0.9746	131.328
ENSP00000265168	2666	999	0.998	131.27
ENSBTAP00000005930	5192	1968	0.9995	129.772
ENSBTAP00000011696	2230	846	0.9953	129.66
ENSP00000377107	2164	822	0.9915	129.496
ENSP00000206020	1791	684	0.9912	128.799
ENSBTAP00000014213	840	321	0.9938	128.72
ENSP00000264637	3815	1458	0.9863	128.709
ENSBTAP00000002345	933	357	0.9972	128.554
ENSP00000346173	2100	804	0.8794	128.48
ENSP00000346560	8806	3375	0.9997	128.344
ENSP00000359155	2499	960	0.9938	128.046
ENSBTAP00000040594	1162	447	0.9754	127.87
ENSBTAP00000026146	1036	399	0.9774	127.72
ENSP00000335636-D2	1190	459	0.9978	127.528
ENSP00000302768	3045	1176	0.9991	127.365
ENSBTAP00000002103	9942	3840	0.9388	127.354
GLEAN_10001123	1518	588	0.9864	126.989
ENSP00000322450	2665	1038	0.9181	126.291
ENSBTAP00000007021	2787	1086	0.9963	126.235
ENSP00000025399	2763	1077	0.9824	126.193
ENSBTAP00000010780	2963	1155	0.9723	126.189
ENSP00000303844	1277	498	0.9578	126.134
ENSBTAP00000028556	1407	549	0.9945	126.065
ENSP00000346634	7356	2880	0.999	125.638
ENSP00000340691	413	162	0.9938	125.403
ENSP00000362208	1986	780	0.9962	125.244
ENSP00000360473	1006	396	0.9545	124.961
ENSBTAP00000010770	3564	1404	0.9893	124.865
ENSP00000263966	6147	2424	0.9963	124.739
ENSBTAP00000017648	2595	1026	0.999	124.412
ENSP00000384712	2477	981	0.9939	124.202
ENSBTAP00000022919	1742	690	0.9029	124.185
ENSBTAP00000001978	5396	2142	0.9991	123.915
ENSBTAP00000015449	851	339	0.9204	123.481
ENSBTAP00000033930	1798	717	0.993	123.351
ENSBTAP00000028280	1489	597	0.9765	122.685
ENSBTAP00000025026	822	330	0.997	122.526
ENSBTAP00000000932	18762	7536	0.9291	122.464
ENSBTAP00000041837	2225	894	0.9989	122.423
ENSP00000361459	1498	603	0.995	122.199
GLEAN_10021660	1017	411	0.8248	121.717
GLEAN_10002353	1002	405	0.5457	121.698
GLEAN_10018672	534	216	0.9769	121.607
ENSP00000338477	3074	1245	0.9984	121.452
ENSBTAP00000014187	2746	1113	0.9982	121.36
ENSBTAP00000011029	5742	2334	0.9756	121.014
ENSP00000378306	3671	1500	0.9947	120.383
ENSBTAP00000023744	2803	1146	0.1291	120.312
ENSBTAP00000007621	4328	1776	0.9516	119.871
ENSP00000418668	2631	1080	0.9898	119.831
ENSBTAP00000027504	1483	609	0.9984	119.783
ENSBTAP00000036691	1190	489	0.9816	119.704
ENSBTAP00000019817	10357	4263	0.9425	119.506
ENSBTAP00000013707	1959	807	0.9975	119.408
ENSP00000363129	1207	498	0.9498	119.22
ENSBTAP00000006190	652	270	0.9926	118.783
ENSP00000416257	2245	930	0.6409	118.742
ENSBTAP00000016954	3923	1626	0.9975	118.678
ENSP00000414234	8373	3474	0.9862	118.556
ENSBTAP00000053847	3000	1245	0.9976	118.529
ENSP00000356468	4640	1929	0.9995	118.32
ENSP00000309474	6848	2847	0.9989	118.317
ENSP00000296658	1773	738	0.9986	118.175
ENSP00000267426	1556	648	0.9892	118.115
ENSBTAP00000026632	1426	594	0.9848	118.088
ENSP00000233025	739	309	0.9935	117.641
ENSBTAP00000019969	916	384	0.9922	117.337
ENSBTAP00000049955	7713	3249	0.9994	116.774
ENSP00000248673	2246	948	0.9821	116.539
ENSBTAP00000052426	2041	864	0.9618	116.199
ENSBTAP00000017150	1261	534	0.9963	116.157
ENSP00000337014	2511	1065	0.9953	115.976
ENSP00000330787	431	183	0.9836	115.85
ENSP00000378720	9561	4068	0.999	115.61
ENSP00000225698	1445	615	0.9951	115.575
GLEAN_10010839	888	378	0.6799	115.556
ENSP00000304642	2435	1038	0.9875	115.391
ENSBTAP00000003545	2185	939	0.8871	114.461
ENSP00000309629	1030	444	0.9977	114.111
GLEAN_10000772	1745	753	0.996	113.991
ENSBTAP00000018626	973	420	0.9929	113.955
ENSP00000256001	2842	1227	0.9919	113.933
ENSBTAP00000021517	8600	3714	0.9887	113.901
ENSBTAP00000002327	2596	1122	0.8307	113.811
ENSBTAP00000036305	1131	489	0.998	113.769
ENSP00000292782	1796	777	0.9936	113.699
ENSBTAP00000020011	3861	1674	0.9845	113.453
GLEAN_10009514	780	339	0.826	113.179
ENSBTAP00000015719	2408	1047	0.999	113.131
ENSBTAP00000010403	1599	696	0.9986	113.008
ENSBTAP00000019129	1712	747	0.9973	112.734
ENSP00000317334	3685	1608	0.9994	112.726
ENSBTAP00000012551	2783	1215	0.9951	112.67
ENSBTAP00000013451	1422	621	0.9179	112.637
ENSP00000349616	2569	1125	0.9956	112.327
ENSP00000260187	3936	1731	0.9994	111.848
ENSP00000262832	3895	1713	0.9982	111.846
ENSBTAP00000003725	2064	909	0.9912	111.691
ENSBTAP00000022183	1628	717	0.993	111.688
ENSP00000377571	8641	3807	0.9947	111.648
ENSP00000252622	708	312	0.9712	111.622
ENSBTAP00000018902-D2	3189	1407	0.9957	111.489
ENSBTAP00000040303	720	318	0.9969	111.372
ENSP00000391509	1228	543	0.9687	111.242
GLEAN_10012929	2030	903	0.3422	110.581
ENSBTAP00000003514	526	234	0.9915	110.571
ENSP00000264414	5026	2241	0.9991	110.319
ENSP00000309591	2272	1014	0.9813	110.215
ENSBTAP00000002967	813	363	0.9807	110.168
ENSBTAP00000012804	2812	1260	0.923	109.778
ENSP00000409259	874	393	0.9949	109.393
ENSP00000367595	1020	459	0.9935	109.31
GLEAN_10007554	1106	498	0.9498	109.244
ENSBTAP00000049465	1531	690	0.9913	109.143
ENSBTAP00000019994	4812	2175	0.9986	108.827
GLEAN_10018524	1226	558	0.9283	108.076
GLEAN_10018521	434	198	0.6667	107.819
ENSBTAP00000049247	769	351	0.9858	107.768
ENSBTAP00000004604	3891	1776	0.9797	107.768
ENSBTAP00000019085	683	312	0.9872	107.681
ENSBTAP00000042915	459	210	0.9952	107.514
ENSP00000423909	1623	744	0.9973	107.304
ENSBTAP00000008358	3773	1734	0.9983	107.031
ENSP00000356702	1940	894	0.9765	106.742
ENSBTAP00000043671	4951	2283	0.9961	106.674
ENSBTAP00000006646	3984	1839	0.9989	106.564
ENSP00000296255	3350	1551	0.8897	106.244
ENSBTAP00000043789	1385	642	0.9969	106.117
ENSBTAP00000011371	2433	1128	0.9291	106.097
ENSBTAP00000026635	1647	765	0.9882	105.902
ENSBTAP00000014038	1006	468	0.9936	105.736
ENSBTAP00000016884	1218	567	0.9929	105.666
ENSBTAP00000011762	1030	480	0.9354	105.552
ENSP00000342026	1446	675	0.757	105.375
ENSP00000346340	1348	633	0.9953	104.751
ENSBTAP00000003072-D2	1289	606	0.995	104.629
GLEAN_10003000	2073	975	0.8421	104.584
ENSBTAP00000009395	2593	1221	0.9877	104.462
ENSBTAP00000002229	2324	1095	0.9799	104.398
ENSP00000310117	845	399	0.9825	104.173
ENSP00000379435	1955	924	0.9978	104.075
ENSBTAP00000019803	1693	804	0.7488	103.579
ENSBTAP00000047104	4248	2022	0.9995	103.342
ENSP00000380033	4611	2196	0.9167	103.284
ENSBTAP00000024514	4022	1923	0.9979	102.881
ENSP00000246789	2078	996	0.994	102.626
ENSP00000222266	638	306	0.9804	102.558
ENSBTAP00000051066	1638	786	0.9975	102.509
ENSBTAP00000048587	1042	501	0.8483	102.306
ENSBTAP00000018052	1884	906	0.9978	102.288
ENSP00000268446	2320	1116	0.9238	102.258
GLEAN_10009300	1026	495	0.9172	101.956
GLEAN_10003889	1980	957	0.9916	101.771
ENSBTAP00000006696	900	435	0.9977	101.771
ENSP00000250498	706	342	0.9942	101.543
GLEAN_10004040	1720	834	0.9892	101.446
ENSBTAP00000034422	3415	1659	0.9982	101.255
ENSBTAP00000023247	2202	1071	0.9991	101.134
ENSBTAP00000020243	1548	753	0.8074	101.122
ENSP00000309415	1030	504	0.9464	100.526
ENSBTAP00000018540	1702	834	0.9952	100.384
ENSBTAP00000022279	3556	1743	0.9989	100.354
ENSP00000422122	569	279	0.9857	100.318
ENSBTAP00000012256	770	378	0.9709	100.201
ENSP00000320866	2363	1164	0.9991	99.8579
ENSP00000395465	3884	1914	0.9869	99.818
ENSBTAP00000015668	5870	2907	0.9336	99.3264
ENSP00000400664	894	444	0.8153	99.0435
ENSP00000222305	1407	699	0.9642	99.0121
ENSBTAP00000024307	2916	1449	0.9986	98.9898
GLEAN_10015982	6326	3156	0.9354	98.597
ENSP00000403852	769	384	0.9922	98.5069
ENSP00000358437	3632	1815	0.9763	98.433
ENSP00000311122	941	471	0.8025	98.2744
ENSBTAP00000025152	2342	1179	0.9966	97.7113
ENSBTAP00000031937	2071	1044	0.8898	97.5778
ENSP00000361818	1049	531	0.9944	97.1745
ENSBTAP00000000733	622	315	0.9905	97.1295
GLEAN_10000583	373	189	0.9418	97.0775
ENSP00000312435	5328	2703	0.9982	96.9593
ENSP00000262225	851	432	0.9722	96.8986
ENSBTAP00000024209	715	363	0.9945	96.8882
GLEAN_10020832	1071	546	0.989	96.4869
GLEAN_10014173	699	357	0.7983	96.312
ENSP00000222005	2226	1137	0.9982	96.3022
ENSP00000337510	4175	2133	0.9991	96.2802
ENSP00000378289	3153	1614	0.8767	96.093
ENSBTAP00000001374	1815	930	0.9925	95.9987
ENSP00000376176	1285	660	0.9864	95.7703
ENSBTAP00000000240	695	357	0.9888	95.7609
ENSBTAP00000040745	1876	966	0.9969	95.5272
GLEAN_10014463	1503	774	0.354	95.5189
ENSP00000416245	588	303	0.9769	95.4566
ENSBTAP00000016111	1791	924	0.9989	95.3444
GLEAN_10002103	1035	534	0.9925	95.339
GLEAN_10005366	1923	993	0.9859	95.258
ENSP00000420641	1121	579	0.9672	95.2354
ENSBTAP00000024427	1230	636	0.9874	95.1304
GLEAN_10006025	3988	2064	0.9675	95.0423
ENSBTAP00000005137	1733	897	0.9989	95.0337
ENSP00000320337-D4	914	474	0.9958	94.8504
ENSBTAP00000051093	1812	942	0.9968	94.6191
GLEAN_10007199	4377	2277	0.9987	94.5551
ENSP00000412582	2541	1323	0.9735	94.4749
ENSP00000359727	795	414	0.9928	94.4579
ENSP00000368237	3147	1641	0.997	94.3321
ENSP00000344352	1047	546	0.9982	94.3247
ENSBTAP00000018509	997	522	0.9406	93.9499
ENSBTAP00000021155	4383	2295	0.9991	93.9421
ENSP00000358001	16446	8616	0.9998	93.8915
ENSP00000391438	2450	1284	0.9969	93.8583
GLEAN_10004923	1502	789	0.943	93.6406
ENSP00000345195	3493	1836	0.994	93.5831
ENSP00000361795	1472	774	0.6357	93.5488
ENSP00000342858	3925	2064	0.9932	93.5409
ENSP00000222388	3564	1878	0.9995	93.3498
ENSBTAP00000021593	1125	594	0.9983	93.1617
ENSP00000346300	845	447	0.9664	92.9867
ENSBTAP00000022299	6005	3177	0.9997	92.9752
ENSP00000361027	5985	3171	0.9937	92.8409
GLEAN_10013217	922	489	0.9284	92.7456
ENSP00000319371	1855	984	0.998	92.73
ENSBTAP00000007185	3454	1833	0.9902	92.6897
ENSBTAP00000014100	3993	2127	0.9732	92.3429
ENSBTAP00000052502	2482	1323	0.9244	92.2812
GLEAN_10004084	2977	1587	0.9628	92.2727
ENSBTAP00000053407	5329	2844	0.9831	92.1696
ENSP00000358080	494	264	0.9886	92.0438
ENSBTAP00000004890	2060	1101	0.9936	92.0347
ENSBTAP00000002878	2116	1131	0.9142	92.029
ENSP00000357801	550	294	0.9898	92.021
ENSP00000318480	4255	2277	0.9447	91.9196
ENSP00000392347	912	489	0.9325	91.7397
ENSBTAP00000052015	4467	2406	0.9913	91.3254
ENSP00000364979	9048	4884	0.9543	91.1273
ENSP00000286428	1099	594	0.9966	91.0087
ENSBTAP00000051130	9491	5130	0.9647	91.0052
ENSBTAP00000004143	2068	1122	0.9991	90.6628
ENSBTAP00000025499	613	333	0.991	90.5498
ENSBTAP00000048663	749	408	0.8603	90.3011
ENSBTAP00000044462	2037	1110	0.9982	90.2692
ENSBTAP00000008994-D2	418	228	0.9825	90.1806
ENSBTAP00000039739	5770	3159	0.9886	89.8458
ENSBTAP00000012977	1785	978	0.9969	89.7782
ENSP00000314420	6862	3762	0.9609	89.7229
ENSBTAP00000022759	1500	825	0.9891	89.4353
ENSBTAP00000011403	960	528	0.9886	89.4353
ENSP00000417142	600	330	0.9909	89.4353
ENSP00000261574	5865	3234	0.9923	89.2071
ENSBTAP00000028515	2976	1641	0.9988	89.2064
ENSBTAP00000007573	636	351	0.9943	89.1295
ENSP00000248975	1201	663	0.9879	89.1048
ENSBTAP00000018470	826	456	0.9978	89.1018
ENSBTAP00000020833	4908	2712	0.9329	89.0197
ENSP00000306425-D2	493	273	0.9817	88.8292
GLEAN_10010179	1753	972	0.9969	88.713
GLEAN_10008420	4593	2550	0.9776	88.5988
ENSBTAP00000007115	2626	1458	0.9993	88.5949
ENSBTAP00000007165	636	354	0.8192	88.3742
ENSP00000367735	792	441	0.9977	88.3401
ENSBTAP00000023068	4400	2451	0.9984	88.3041
ENSBTAP00000015525	1103	615	0.9967	88.221
GLEAN_10008063	990	552	0.9601	88.2201
ENSP00000409332	823	459	0.9978	88.198
ENSP00000283632	2107	1176	0.9991	88.131
ENSBTAP00000022212	967	540	0.9981	88.0855
ENSP00000368341	413	231	0.9827	87.9447
ENSBTAP00000045382	697	390	0.9103	87.9103
ENSBTAP00000019435	1651	924	0.9946	87.8914
ENSP00000371230	954	534	0.9963	87.8777
ENSP00000199448	728	408	0.9926	87.7693
ENSBTAP00000005969	1386	777	0.9936	87.7432
GLEAN_10007229	1658	930	0.9591	87.6946
ENSP00000361410	812	456	0.9649	87.5916
ENSBTAP00000028994	1842	1035	0.9961	87.5429
ENSBTAP00000027369	614	345	0.9913	87.5429
ENSBTAP00000014799	2882	1620	0.9988	87.5085
ENSP00000376076	528	297	0.9933	87.4478
ENSP00000377865	730	411	0.6642	87.368
ENSBTAP00000010569	1578	891	0.9933	87.1166
ENSBTAP00000000576	1052	594	0.9764	87.1166
ENSBTAP00000017912-D4	6819	3852	0.8756	87.0775
GLEAN_10008979	589	333	0.8048	87.0047
ENSBTAP00000000104	1276	723	0.9945	86.8128
ENSBTAP00000025663	4521	2568	0.8843	86.5986
ENSP00000371310	5716	3252	0.9945	86.4596
ENSP00000261883	6215	3537	0.9992	86.4326
ENSP00000359802	2665	1518	0.9987	86.3569
ENSP00000413845	4257	2433	0.9988	86.0663
ENSBTAP00000033805	5006	2871	0.9941	85.7688
GLEAN_10005416	2571	1476	0.9262	85.6815
GLEAN_10021911	1714	984	0.9339	85.6815
ENSBTAP00000005786	2800	1608	0.9988	85.6532
ENSBTAP00000026387	585	336	0.997	85.6423
ENSP00000406463	2449	1410	0.9972	85.436
ENSBTAP00000006265	9444	5445	0.9745	85.3158
ENSP00000157812	2145	1239	0.9992	85.1584
ENSBTAP00000024313	3256	1881	0.9947	85.1466
ENSBTAP00000002583	4173	2415	0.8613	84.9968
ENSBTAP00000009531	6212	3597	0.9981	84.9498
ENSBTAP00000005600	1005	582	0.9863	84.9405
ENSBTAP00000040454	1465	849	0.9953	84.8792
ENSBTAP00000001376	1992	1155	0.9991	84.8357
ENSP00000268717	2125	1233	0.9667	84.7749
ENSP00000380525	738	429	0.993	84.6195
ENSP00000385063	3260	1899	0.9837	84.4431
ENSBTAP00000043518	2497	1455	0.9911	84.4164
ENSP00000361777	1467	855	0.8596	84.3986
ENSP00000386238	1760	1026	0.9981	84.3795
ENSBTAP00000019637	3327	1941	0.9408	84.3138
ENSBTAP00000028486	1253	732	0.9836	84.1999
ENSP00000356791	1034	606	0.9901	83.9304
ENSP00000379855	3741	2196	0.9945	83.7967
ENSBTAP00000018429	1137	669	0.9955	83.5999
ENSP00000381053	3041	1791	0.995	83.5204
ENSP00000364711	1528	900	0.9933	83.5127
ENSBTAP00000001702	3412	2010	0.9881	83.4996
ENSP00000335321	6595	3888	0.9979	83.4373
ENSBTAP00000016607	1734	1023	0.9736	83.3767
ENSP00000253023	782	462	0.9654	83.26
ENSP00000320117	3026	1788	0.9782	83.2478
ENSP00000260643	1895	1122	0.9973	83.0783
ENSP00000417175	1135	675	0.9956	82.7111
ENSBTAP00000008363	745	444	0.9977	82.5363
ENSP00000384136	3014	1797	0.9961	82.5024
ENSP00000362321	925	555	0.9982	81.9823
ENSBTAP00000027226	1053	633	0.9558	81.8269
GLEAN_10002404	973	585	0.9299	81.8142
ENSP00000345282	2354	1419	0.9993	81.601
ENSBTAP00000010661	2516	1521	0.9954	81.3679
ENSP00000326305	1498	906	0.9934	81.3308
ENSP00000258201	5415	3279	0.9924	81.2323
ENSP00000266604	634	384	0.9844	81.2137
GLEAN_10009485	391	237	0.9958	81.1521
ENSBTAP00000008580	1664	1011	0.999	80.9606
ENSP00000304226	6002	3651	0.9992	80.8641
ENSBTAP00000025963	1172	714	0.3978	80.7423
ENSBTAP00000043516	389	237	0.9831	80.737
GLEAN_10006033	1362	831	0.9735	80.6209
ENSP00000275603	2614	1596	0.9987	80.5646
ENSP00000357285	726	444	0.9955	80.4313
ENSP00000338461	1460	894	0.7931	80.3317
ENSP00000265260	773	474	0.9831	80.2181
ENSP00000405798	2445	1500	0.9973	80.1787
ENSBTAP00000017862	2219	1362	0.9949	80.1404
ENSP00000362935	1675	1029	0.9961	80.0702
ENSP00000256015	600	369	0.9864	79.9828
ENSP00000262059	3387	2088	0.9933	79.7914
ENSBTAP00000036979	718	444	0.9955	79.545
ENSBTAP00000034857	916	570	0.6351	79.0482
ENSP00000241502	1513	942	0.9565	79.0059
ENSBTAP00000018777	1098	684	0.9985	78.9619
ENSBTAP00000015465	991	618	0.9984	78.8781
ENSBTAP00000008650	4053	2529	0.9996	78.8314
ENSBTAP00000003145	2244	1404	0.9843	78.6189
ENSP00000359685	832	522	0.9923	78.4015
ENSBTAP00000021249	588	369	0.9837	78.3831
ENSBTAP00000007112	524	330	0.9727	78.1068
GLEAN_10000875	1004	633	0.9305	78.0192
GLEAN_10004573	509	321	0.757	77.9981
ENSBTAP00000009208	11314	7149	0.9951	77.8471
ENSP00000327255	1820	1152	0.9948	77.7124
ENSBTAP00000019738	587	372	0.9973	77.6188
ENSBTAP00000017839	2034	1290	0.9946	77.5591
ENSP00000290401	1745	1107	0.9666	77.5388
ENSBTAP00000025533	646	411	0.8929	77.3147
ENSBTAP00000003889	702	447	0.9933	77.2505
ENSBTAP00000028746	1663	1059	0.8716	77.2445
ENSP00000366525	829	528	0.9943	77.2311
ENSBTAP00000041377	2078	1326	0.9781	77.0856
ENSBTAP00000043670	1961	1254	0.9864	76.9222
ENSP00000196371	2259	1449	0.9986	76.6866
ENSBTAP00000021887	888	570	0.9877	76.6319
GLEAN_10006591	715	459	0.9956	76.624
ENSBTAP00000021429	322	207	0.9855	76.5168
ENSBTAP00000014850	1413	909	0.9901	76.4627
ENSBTAP00000019403	452	291	0.9966	76.4041
ENSP00000391794	447	288	0.8889	76.346
ENSP00000418744	1692	1092	0.9579	76.2165
ENSP00000390107	2337	1509	0.951	76.18
ENSBTAP00000025926	1664	1080	0.9935	75.7881
ENSBTAP00000042405	1673	1086	0.9936	75.777
ENSBTAP00000013464	979	636	0.9764	75.7176
ENSP00000344456	3591	2334	0.994	75.6809
ENSP00000295633	1333	867	0.9804	75.628
ENSP00000401802	1858	1212	0.9959	75.4075
ENSBTAP00000021357	3603	2355	0.9635	75.2566
ENSBTAP00000006875	9458	6195	0.9732	75.0982
ENSBTAP00000003907	677	444	0.9977	75.0027
ENSP00000222543	1070	702	0.99	74.9753
ENSP00000385879	2933	1929	0.9419	74.7913
ENSBTAP00000016708	2615	1722	0.9971	74.6982
ENSP00000387219	1002	660	0.997	74.6784
GLEAN_10001948	1824	1203	0.8071	74.5814
ENSBTAP00000029455	2044	1353	0.7967	74.3113
ENSP00000298229	5423	3594	0.9802	74.2221
ENSBTAP00000053297	466	309	0.9612	74.1821
ENSBTAP00000016371	1773	1176	0.9957	74.1605
ENSBTAP00000009687	1406	933	0.9786	74.1268
ENSP00000281828	2666	1770	0.996	74.0898
ENSBTAP00000017940	2196	1458	0.9966	74.0877
ENSP00000358140	6159	4095	0.9988	73.9823
ENSBTAP00000049804-D2	1078	717	0.9916	73.9556
ENSP00000406029	472	315	0.9651	73.706
ENSP00000360293	5777	3858	0.9694	73.6566
GLEAN_10003944	1269	849	0.98	73.5234
ENSP00000346760	1326	888	0.9899	73.4517
ENSBTAP00000017240	654	438	0.9772	73.4472
ENSP00000261667	2244	1503	0.998	73.4405
ENSP00000358838-D2	1085	729	0.9986	73.2106
ENSP00000379934	1535	1032	0.999	73.1645
ENSP00000333401	513	345	0.9942	73.1425
ENSP00000315309	1176	792	0.9962	73.0388
ENSBTAP00000025586	1954	1317	0.9165	72.9811
ENSBTAP00000052501	3126	2109	0.9701	72.9095
ENSBTAP00000029003	329	222	0.991	72.8978
ENSP00000380362	2417	1632	0.9982	72.8497
ENSP00000261721	1575	1065	0.985	72.7449
ENSBTAP00000003902	541	366	0.9617	72.7089
ENSBTAP00000028421	1521	1029	0.9718	72.7085
ENSBTAP00000026568	2017	1365	0.9993	72.685
ENSP00000233468	514	348	0.9971	72.6533
ENSBTAP00000043281	412	279	0.9247	72.6381
ENSBTAP00000034697	2719	1842	0.987	72.6091
ENSP00000258963	2249	1524	0.9961	72.5899
ENSP00000408910	1788	1212	0.9934	72.5665
ENSP00000369638	2142	1455	0.9924	72.4149
ENSBTAP00000022382	587	399	0.9549	72.3664
ENSBTAP00000034279	401	273	0.967	72.2526
ENSP00000327801	2245	1530	0.9471	72.1766
ENSBTAP00000023981	365	249	0.992	72.1049
ENSP00000263026	3177	2172	0.9991	71.9497
ENSP00000357055	588	402	0.9801	71.9487
ENSBTAP00000018584	6264	4290	0.9998	71.8234
ENSP00000238994	1383	948	0.9979	71.7605
ENSBTAP00000013151	1194	819	0.9841	71.712
ENSP00000369461	1598	1098	0.9144	71.5889
ENSP00000422319	3911	2688	0.9989	71.5698
ENSP00000293831	1750	1203	0.9975	71.5556
ENSBTAP00000014549	1919	1320	0.9962	71.5109
ENSP00000316176	635	438	0.9795	71.3134
ENSBTAP00000001464	987	681	0.9912	71.2921
ENSBTAP00000026621	1628	1125	0.9938	71.1825
ENSBTAP00000053088	243	168	0.9881	71.1489
ENSBTAP00000011802	974	675	0.9926	70.9785
ENSBTAP00000020200	1004	696	0.9756	70.9571
ENSP00000385169	4504	3123	0.999	70.9411
ENSP00000313079	518	360	0.9889	70.7781
ENSP00000265881	863	600	0.9833	70.7507
ENSP00000216455	1073	747	0.9732	70.6563
ENSBTAP00000000994	3085	2148	0.9814	70.6468
ENSBTAP00000015460	1150	801	0.9988	70.6215
ENSP00000253039	2034	1419	0.9958	70.5083
ENSBTAP00000013971	683	477	0.9895	70.4326
ENSBTAP00000026293	3500	2445	0.9984	70.4143
ENSBTAP00000025179	2227	1557	0.9929	70.3563
ENSBTAP00000023373	2036	1425	0.9537	70.2804
ENSP00000343204	4954	3468	0.998	70.2665
ENSBTAP00000013796	1697	1188	0.9958	70.2647
ENSP00000251968	1624	1137	0.9974	70.2582
ENSBTAP00000049511	1224	858	0.9942	70.1723
ENSBTAP00000043661	957	672	0.9732	70.051
ENSP00000362061	1245	876	0.9966	69.9096
ENSP00000346255	1063	750	0.9813	69.7178
ENSBTAP00000023994	2292	1623	0.9963	69.4652
ENSBTAP00000024531	1491	1056	0.9991	69.4521
ENSBTAP00000008517	1601	1134	0.9965	69.4464
ENSBTAP00000051891	326	231	0.9913	69.4188
ENSP00000370745	3112	2217	0.9937	69.0471
ENSBTAP00000028634	1419	1011	0.997	69.0403
ENSBTAP00000043889	400	285	0.9895	69.0377
ENSP00000347041	1587	1131	0.985	69.0217
ENSBTAP00000007159	815	582	0.9983	68.8821
ENSP00000300659	4370	3126	0.9978	68.7644
ENSP00000258341	6399	4578	0.9998	68.7556
ENSBTAP00000000497	2146	1539	0.9961	68.5903
ENSBTAP00000026239	593	426	0.9836	68.4726
ENSP00000256594	876	630	0.9968	68.3967
ENSBTAP00000009724	646	465	0.9742	68.3362
ENSP00000325655	433	312	0.9904	68.2661
ENSBTAP00000009821	1380	996	0.998	68.154
ENSBTAP00000025506	2904	2097	0.999	68.1192
ENSBTAP00000023709	1461	1056	0.9991	68.0546
ENSBTAP00000026292	1394	1008	0.9921	68.0258
ENSBTAP00000039506	1538	1113	0.9991	67.9724
ENSP00000263574	3017	2187	0.9991	67.8575
GLEAN_10018556	703	510	0.9549	67.8042
GLEAN_10004001	1644	1194	0.9899	67.7281
ENSP00000260356	4823	3504	0.9997	67.7056
ENSBTAP00000021734	3514	2553	0.9996	67.7053
ENSP00000417378	606	441	0.8435	67.5936
ENSBTAP00000011277	540	393	0.9924	67.5885
ENSP00000300026	894	651	0.977	67.5504
ENSP00000369192	2241	1632	0.9963	67.545
ENSBTAP00000004364	3216	2346	0.994	67.431
ENSP00000263734	3385	2478	0.9835	67.1937
ENSP00000253363	2175	1593	0.9987	67.1607
ENSBTAP00000022781	2644	1938	0.9396	67.1088
ENSBTAP00000027893	2085	1533	0.7828	66.9014
GLEAN_10007938	1542	1134	0.7231	66.8872
ENSBTAP00000008508	1254	924	0.9968	66.757
ENSP00000357633	1245	918	0.9978	66.7111
ENSP00000362314	297	219	0.9954	66.7089
ENSP00000302486	1492	1101	0.9964	66.6581
ENSBTAP00000029307	1333	984	0.9959	66.6356
ENSP00000229238	524	387	0.9948	66.6027
ENSP00000356989	601	444	0.9414	66.5829
ENSP00000295666	483	357	0.9972	66.5504
ENSP00000025008	6455	4779	0.9996	66.4402
ENSP00000381717	569	423	0.9976	66.1673
GLEAN_10020324	1519	1131	0.4456	66.0643
ENSP00000368927	560	417	0.9976	66.0577
ENSBTAP00000040249	2432	1812	0.9994	66.0202
GLEAN_10005846	463	345	0.9971	66.0136
ENSP00000379505	1856	1383	0.9769	66.0127
ENSP00000341044	10070	7506	0.9793	65.9922
ENSBTAP00000003073	1923	1434	0.9268	65.9632
ENSBTAP00000052226	1061	792	0.9987	65.8964
ENSP00000392030	647	483	0.9524	65.8914
GLEAN_10005335	2774	2073	0.9281	65.8231
ENSBTAP00000046293	1636	1224	0.9984	65.7466
ENSBTAP00000007617	1046	783	0.9962	65.7115
ENSP00000364287	1210	909	0.8603	65.4776
ENSP00000296417	478	360	0.9917	65.3126
ENSP00000262375	1800	1356	0.9941	65.2957
ENSBTAP00000027461	3353	2526	0.9929	65.2938
ENSBTAP00000013983	1373	1035	0.9942	65.2532
ENSP00000376375	2362	1782	0.9663	65.1994
GLEAN_10007449	1574	1191	0.9908	65.0076
ENSP00000380475	1096	831	0.9916	64.8755
ENSP00000379269	636	483	0.9979	64.7711
ENSP00000400142	2607	1983	0.9934	64.6681
ENSBTAP00000026080	1005	765	0.7961	64.6214
ENSP00000371451	2182	1662	0.9031	64.5796
ENSP00000358089	1503	1146	0.9965	64.5128
ENSP00000392330	1022	780	0.9923	64.4507
ENSBTAP00000013703	1819	1392	0.9993	64.2784
ENSBTAP00000018925	845	648	0.9907	64.1436
GLEAN_10000370	6354	4878	0.9897	64.0733
ENSP00000261312	10210	7839	0.999	64.0673
ENSP00000284320	1961	1506	0.996	64.0507
ENSBTAP00000006213	9064	6963	0.9849	64.0317
ENSP00000387426	1423	1095	0.9507	63.9238
ENSP00000252288	600	462	0.9978	63.8823
ENSP00000357076	833	642	0.9424	63.8236
ENSBTAP00000048375	1081	834	0.9952	63.7575
ENSP00000378366	1703	1314	0.9224	63.7516
ENSP00000387262	2947	2274	0.9991	63.7472
ENSP00000363661	1310	1011	0.999	63.737
ENSBTAP00000051629	1369	1059	0.9981	63.5886
ENSBTAP00000051905	1631	1263	0.996	63.5217
ENSBTAP00000015985	1803	1398	0.9428	63.4395
ENSBTAP00000025031	1002	777	0.9987	63.4334
GLEAN_10002454	452	351	0.6809	63.3436
ENSBTAP00000004574	810	630	0.827	63.2435
ENSP00000308275	1388	1080	0.9991	63.2175
ENSP00000315949	624	486	0.9938	63.1568
ENSP00000328150	1648	1284	0.9899	63.1341
ENSBTAP00000042481	1313	1023	0.9971	63.1336
ENSP00000414105	1347	1050	0.9943	63.103
ENSP00000381803	1234	963	0.9948	63.0319
ENSP00000246151	607	474	0.9873	62.9915
ENSBTAP00000024092	1627	1272	0.9969	62.9176
ENSBTAP00000008142	775	606	0.8399	62.9072
ENSP00000363804	537	420	0.9952	62.8922
GLEAN_10001164	985	771	0.9844	62.8425
GLEAN_10012021	977	765	0.9686	62.821
ENSBTAP00000020845	5231	4101	0.9846	62.7432
ENSP00000373696	7802	6126	0.9989	62.647
ENSBTAP00000024391	694	546	0.9927	62.5228
ENSP00000378957	556	438	0.9932	62.4413
ENSBTAP00000011798	609	480	0.9854	62.409
ENSBTAP00000018659	1868	1473	0.9973	62.38
ENSBTAP00000011713	989	780	0.9923	62.3696
ENSBTAP00000002279	1304	1029	0.9922	62.3352
ENSP00000222553	1798	1419	0.9958	62.3274
ENSP00000383587	532	420	0.9524	62.3066
ENSBTAP00000005789	1283	1014	0.9951	62.2387
ENSBTAP00000000301	2231	1764	0.9949	62.2118
ENSBTAP00000020126	599	474	0.9916	62.1613
ENSP00000237642	1270	1005	0.998	62.1597
GLEAN_10006853	1487	1179	0.9992	62.0396
ENSBTAP00000025161	4400	3489	0.992	62.0331
ENSP00000269190	2783	2208	0.9982	61.9991
ENSBTAP00000051478	1047	831	0.9037	61.9751
ENSP00000346921	793	630	0.9968	61.9162
ENSBTAP00000016057	2341	1860	0.9156	61.9099
ENSP00000317289	934	744	0.918	61.7512
ENSP00000395916	2390	1905	0.9979	61.7127
GLEAN_10017536	1645	1314	0.997	61.5803
ENSP00000366109	1302	1041	0.9885	61.5222
ENSBTAP00000011818	1756	1407	0.9986	61.3906
ENSBTAP00000030993	2841	2277	0.9974	61.3733
ENSP00000312066	2209	1773	0.9994	61.2856
ENSP00000334052	1622	1302	0.9985	61.279
ENSBTAP00000021731	553	444	0.9842	61.2652
ENSBTAP00000043808	2035	1635	0.7615	61.2235
GLEAN_10006045	480	387	0.6848	61.0101
ENSP00000315693	465	375	0.9947	60.9949
ENSBTAP00000001071	1049	846	0.9291	60.9925
ENSP00000371532	3150	2541	0.9685	60.9786
ENSP00000418447	1025	828	0.9843	60.8927
ENSBTAP00000028718	764	618	0.966	60.8102
ENSP00000303394	556	450	0.9844	60.7762
ENSP00000392892	740	600	0.9867	60.6669
GLEAN_10004313	1508	1224	0.5743	60.6026
ENSBTAP00000012183	388	315	0.9905	60.5888
ENSP00000318115	1183	963	0.9979	60.4268
ENSBTAP00000040808	335	273	0.978	60.3606
ENSBTAP00000012109	1873	1527	0.9869	60.3351
GLEAN_10005898	846	690	0.7275	60.3105
ENSBTAP00000010609	445	363	0.9945	60.301
ENSP00000390750	397	324	0.9784	60.2722
ENSBTAP00000021559	2318	1893	0.9979	60.233
ENSP00000408108	2036	1665	0.9982	60.1499
ENSP00000368166	2433	1992	0.7801	60.0792
ENSBTAP00000007087	688	564	0.9982	60.0041
ENSP00000258081	1676	1374	0.901	60.001
ENSP00000380252	2178	1788	0.9916	59.9186
ENSBTAP00000015136	1304	1071	0.9888	59.8907
ENSP00000253024	2675	2202	0.9986	59.7555
ENSBTAP00000040327	2550	2100	0.9962	59.73
GLEAN_10018472	542	447	0.9955	59.6435
ENSP00000298307	1294	1068	0.9963	59.5984
ENSBTAP00000043577	8478	7008	0.9971	59.5074
ENSBTAP00000023671	794	657	0.9893	59.4465
ENSBTAP00000000566	557	462	0.9978	59.3041
ENSP00000359262	604	501	0.6507	59.3022
ENSP00000333367	2311	1917	0.976	59.2993
ENSP00000418695	1280	1062	0.9661	59.2867
ENSBTAP00000027111	1731	1437	0.961	59.2532
ENSBTAP00000044571	981	816	0.9853	59.1358
ENSP00000300737	2307	1920	0.9984	59.1041
ENSP00000362824	3772	3141	0.9962	59.0711
ENSBTAP00000026372	778	648	0.9877	59.0576
ENSP00000342889	198	165	0.8788	59.0273
ENSP00000376919	1760	1467	0.9714	59.0139
ENSBTAP00000020159	734	612	0.9984	58.9951
ENSP00000411825	2921	2436	0.9967	58.9829
ENSP00000401596	1776	1482	0.9973	58.9476
ENSP00000327467	381	318	0.9937	58.9345
ENSBTAP00000021507	1174	981	0.9929	58.8668
ENSBTAP00000002922	1159	969	0.9886	58.8344
ENSP00000311117	305	255	0.9961	58.8344
ENSBTAP00000046597	3143	2628	0.9992	58.8289
ENSP00000262477	3054	2556	0.9984	58.7732
ENSP00000258991	4014	3360	0.9949	58.7638
ENSBTAP00000016033	1326	1110	0.9973	58.7614
ENSBTAP00000012568	4483	3753	0.9987	58.7573
ENSBTAP00000028141	1793	1506	0.9515	58.5635
ENSBTAP00000008305	2895	2433	0.9988	58.5299
ENSBTAP00000050564-D4	610	513	0.9649	58.4903
ENSP00000290949	1230	1035	0.9971	58.457
GLEAN_10014063	1244	1047	0.3524	58.4447
ENSBTAP00000011856	495	417	0.9808	58.3903
ENSBTAP00000009098	3011	2541	0.9559	58.2878
ENSBTAP00000026038	1116	942	0.9915	58.2753
ENSBTAP00000024587	1492	1260	0.9952	58.2465
ENSP00000286332	2465	2082	0.9909	58.2382
ENSBTAP00000044311	380	321	0.9969	58.2304
ENSBTAP00000018808	1210	1023	0.9932	58.181
ENSBTAP00000021202	1288	1089	0.9945	58.1781
ENSP00000327704	823	696	0.9813	58.165
ENSP00000301785	2128	1800	0.9989	58.1528
ENSP00000409548	1124	951	0.9968	58.1376
ENSBTAP00000012259	698	591	0.9814	58.0951
ENSP00000405767	907	771	0.7951	57.8661
ENSP00000229379	388	330	0.9909	57.8348
ENSBTAP00000048266	786	669	0.867	57.792
GLEAN_10012349	532	453	0.8896	57.7677
ENSBTAP00000043221	362	309	0.9935	57.6264
ENSP00000412663	1367	1167	0.9734	57.6195
ENSBTAP00000022854	1579	1350	0.9948	57.5334
ENSBTAP00000010431	459	393	0.9822	57.4502
ENSBTAP00000023465	2522	2160	0.9991	57.4332
ENSBTAP00000012612	3071	2631	0.9631	57.4157
GLEAN_10005582	525	450	0.9267	57.3876
ENSBTAP00000018479	10917	9360	0.9849	57.3719
ENSBTAP00000010595	269	231	0.987	57.2812
ENSBTAP00000015194	3238	2784	0.9996	57.2109
GLEAN_10001117	2046	1761	0.9727	57.1502
ENSBTAP00000047882	588	507	0.8679	57.0481
ENSP00000376721	2130	1839	0.9695	56.973
ENSP00000347626	1247	1077	0.9536	56.9537
ENSBTAP00000009285	559	483	0.9938	56.9293
ENSP00000392725	2262	1956	0.9959	56.8847
GLEAN_10016818	1072	927	0.2546	56.8835
ENSP00000312671	4954	4287	0.8675	56.8426
ENSP00000379140	388	336	0.6131	56.802
ENSP00000381138	1305	1131	0.9947	56.757
ENSP00000324804	1878	1632	0.9969	56.604
ENSBTAP00000018917	1919	1668	0.9922	56.5914
ENSP00000338030	955	831	0.9916	56.5293
ENSP00000344572	1258	1095	0.9872	56.5117
ENSP00000392379	3451	3006	0.9704	56.4713
ENSBTAP00000049598	2240	1953	0.9928	56.4179
GLEAN_10005629	2488	2172	0.9977	56.3459
ENSP00000355343	3741	3270	0.9988	56.2745
ENSBTAP00000001404	1681	1470	0.9537	56.2499
ENSBTAP00000053389	1530	1338	0.9978	56.248
GLEAN_10004867	1156	1014	0.9181	56.0779
ENSBTAP00000000316	506	444	0.982	56.0582
ENSBTAP00000008216	1053	924	0.9275	56.0567
ENSP00000301464	451	396	0.9369	56.0213
ENSBTAP00000020363	946	831	0.5331	55.9966
ENSP00000354483	3861	3393	0.9991	55.9741
ENSBTAP00000003506	440	387	0.9922	55.9259
ENSBTAP00000023198	931	819	0.9756	55.9162
ENSP00000427555	5807	5115	0.999	55.8441
ENSBTAP00000008357	868	765	0.9869	55.8123
ENSBTAP00000018071	708	624	0.9968	55.811
ENSP00000309689	2100	1851	0.9525	55.8064
ENSBTAP00000002350	2922	2580	0.9236	55.7099
ENSP00000352540	570	504	0.994	55.6309
ENSBTAP00000053644	3803	3363	0.9938	55.6251
ENSP00000331100	692	612	0.9951	55.6194
ENSP00000378172	1689	1494	0.9973	55.6097
ENSP00000327541	1329	1176	0.9847	55.589
ENSP00000255641	504	447	0.9933	55.4619
ENSP00000256429	783	696	0.9828	55.3381
GLEAN_10010300	3344	2973	0.996	55.3277
ENSP00000291041	1434	1275	0.9969	55.3236
ENSP00000386541	1047	933	0.9914	55.1997
ENSP00000270233	2012	1794	0.9721	55.1667
ENSBTAP00000052092	612	546	0.9853	55.1354
ENSP00000229251	928	828	0.9903	55.1301
ENSP00000307567	2607	2328	0.9983	55.0845
GLEAN_10021324	503	450	0.6178	54.9828
ENSP00000311905	5230	4680	0.8821	54.9702
ENSP00000377079	801	717	0.993	54.9522
ENSP00000425494	1088	975	0.9826	54.8903
ENSBTAP00000017091	482	432	0.9815	54.8826
ENSBTAP00000027352	897	804	0.9975	54.8792
ENSBTAP00000012815	1479	1326	0.9947	54.8651
ENSBTAP00000041055	880	789	0.9886	54.8627
ENSBTAP00000025728	1636	1467	0.9714	54.8561
ENSP00000265093	274	246	0.9837	54.7882
ENSP00000279242	598	537	0.7821	54.777
ENSBTAP00000049550	551	495	0.996	54.7543
ENSBTAP00000013018	694	624	0.9952	54.7074
GLEAN_10000427	347	312	0.9487	54.7074
ENSBTAP00000002335	467	420	0.9976	54.6939
ENSP00000389932	1700	1530	0.9941	54.6549
ENSBTAP00000034522	4038	3636	0.9983	54.6278
ENSBTAP00000008847	3949	3558	0.8547	54.595
ENSBTAP00000031768	1197	1080	0.9278	54.5182
ENSBTAP00000004813	2297	2073	0.9585	54.5046
ENSBTAP00000004272	1359	1227	0.9919	54.4812
ENSP00000401019	754	681	0.7283	54.4623
ENSP00000378363	1330	1203	0.98	54.3823
ENSP00000364188	1399	1266	0.9755	54.357
ENSP00000311842	547	495	0.9919	54.3568
ENSP00000420617	2452	2220	0.9977	54.3299
ENSBTAP00000028490	1513	1371	0.9956	54.2841
ENSBTAP00000021342	1344	1218	0.9392	54.278
ENSBTAP00000027001	5950	5397	0.9978	54.2296
ENSBTAP00000014131	1479	1344	0.9985	54.1303
ENSBTAP00000011175	6979	6342	0.9981	54.1301
ENSP00000346839	8182	7437	0.998	54.1169
ENSBTAP00000001246	736	669	0.9925	54.1157
ENSP00000363500	762	693	0.9841	54.087
ENSBTAP00000005059	916	834	0.976	54.0258
ENSBTAP00000028239	1538	1401	0.9993	53.9995
ENSBTAP00000011817	247	225	0.9822	53.999
ENSP00000324173	2129	1941	0.9871	53.9537
ENSP00000379386	1101	1005	0.997	53.8881
ENSP00000327309	1428	1305	0.9931	53.8256
ENSP00000404545	2654	2430	0.9646	53.7237
ENSP00000376930	2152	1971	0.9807	53.7065
ENSBTAP00000021523	1202	1101	0.9827	53.7018
ENSBTAP00000015701	1644	1506	0.9934	53.6968
GLEAN_10004585	1349	1239	0.7748	53.5565
ENSBTAP00000017243	578	531	0.9962	53.5433
ENSP00000308901	1001	921	0.9783	53.4621
ENSP00000353224	2512	2313	0.9957	53.4214
ENSP00000303987	661	609	0.9984	53.3895
ENSBTAP00000022642	3059	2820	0.9996	53.3583
ENSP00000411177	589	543	0.9558	53.3565
ENSP00000302783	475	438	0.9954	53.3447
ENSP00000229266	1028	948	0.9916	53.3404
ENSBTAP00000001237	592	546	0.8736	53.3336
ENSP00000394817	1932	1785	0.9905	53.2403
GLEAN_10005532	1321	1221	0.4717	53.218
ENSBTAP00000033363	538	498	0.998	53.1404
ENSP00000263384	366	339	0.9941	53.1071
GLEAN_10015386	1084	1005	0.8129	53.056
GLEAN_10007021	1989	1845	0.9171	53.0286
GLEAN_10017885	323	300	0.9867	52.9606
ENSBTAP00000003059	326	303	0.9307	52.9232
ENSP00000234111	1491	1386	0.9957	52.9159
ENSBTAP00000018013	1689	1572	0.9943	52.8504
ENSBTAP00000004114	2378	2214	0.9869	52.8331
ENSBTAP00000028246	496	462	0.974	52.8094
ENSBTAP00000020081	1030	960	0.9833	52.7761
ENSP00000283937	515	480	0.9917	52.7761
ENSP00000384250	222	207	0.9758	52.7538
ENSP00000331720	652	609	0.9869	52.6625
ENSBTAP00000023988	1159	1083	0.9889	52.6413
ENSBTAP00000053693	1582	1479	0.9919	52.615
ENSBTAP00000012308	1402	1311	0.9886	52.6038
ENSP00000293328-D2	2550	2385	0.7966	52.5924
ENSBTAP00000016785	388	363	0.9945	52.5771
ENSP00000303754	968	906	0.7682	52.5556
ENSBTAP00000013537	1325	1242	0.5676	52.4766
ENSP00000338389	566	531	0.9793	52.4316
ENSBTAP00000015459	1397	1311	0.9893	52.4162
ENSP00000366871	2935	2760	0.9989	52.3083
ENSP00000386515	2609	2454	0.9992	52.2963
ENSBTAP00000021719	1381	1299	0.9962	52.2945
ENSP00000320957	417	393	0.9975	52.1933
ENSP00000300107	1935	1824	0.9989	52.1828
ENSBTAP00000019556	404	381	0.9633	52.1588
ENSBTAP00000014920	1634	1545	0.9955	52.023
ENSP00000252108	3404	3222	0.9891	51.9679
ENSP00000085068	697	660	0.9712	51.947
ENSBTAP00000001925	2026	1920	0.9932	51.9051
ENSBTAP00000013963	1177	1116	0.9821	51.8781
GLEAN_10015523	2087	1980	0.998	51.8476
ENSP00000418111	670	636	0.9984	51.819
ENSBTAP00000024458	1147	1089	0.9302	51.8092
ENSBTAP00000019876	772	735	0.9918	51.6656
ENSBTAP00000038304	1490	1419	0.9711	51.6506
ENSP00000304229	444	423	0.8913	51.6314
ENSBTAP00000026421	623	594	0.9983	51.5909
ENSBTAP00000038692	1164	1110	0.9847	51.5824
ENSBTAP00000027459	2649	2532	0.9988	51.4624
ENSBTAP00000006216	684	654	0.9954	51.4458
ENSP00000412544	508	486	0.7922	51.4161
ENSP00000277865	1548	1482	0.9548	51.38
ENSBTAP00000044540	457	438	0.9589	51.3232
ENSBTAP00000005688	557	534	0.9494	51.308
GLEAN_10000408	1082	1038	0.894	51.2745
ENSP00000307023	1557	1494	0.9973	51.2636
ENSBTAP00000000927	1416	1359	0.9948	51.2525
ENSBTAP00000007220	940	903	0.9579	51.2049
ENSP00000359225	974	936	0.9947	51.1864
ENSBTAP00000037616	1507	1449	0.9979	51.1583
ENSP00000258960	1528	1470	0.9986	51.1302
ENSP00000412696	807	777	0.9987	51.0886
ENSBTAP00000005169	327	315	0.981	51.0633
ENSBTAP00000002387	714	690	0.9899	50.9003
ENSP00000364361	2489	2406	0.5008	50.8863
ENSP00000217195	630	609	0.8342	50.8856
ENSP00000260638	617	597	0.995	50.8373
ENSP00000387654	1454	1410	0.9979	50.7244
ENSP00000344166	1045	1014	0.9132	50.6932
ENSP00000420357	680	660	0.9985	50.68
GLEAN_10016644	680	660	0.9758	50.68
ENSP00000408277	1130	1098	0.9964	50.623
ENSP00000416340	1105	1074	0.9935	50.6092
GLEAN_10007150	2610	2538	0.695	50.5848
ENSP00000326473	435	423	0.9929	50.5848
ENSBTAP00000004644	1237	1203	0.941	50.5796
ENSP00000305502	2333	2271	0.8996	50.5323
ENSP00000419923	829	807	0.9827	50.5304
ENSBTAP00000035338	496	483	0.9068	50.5133
ENSBTAP00000024202	1313	1281	0.9906	50.4182
ENSP00000357439	1356	1323	0.9977	50.4163
ENSP00000364028	2260	2208	0.904	50.3478
ENSP00000382280-D2	193	189	0.8995	50.2304
ENSP00000344504	597	585	0.9966	50.1984
ENSP00000288937	529	519	0.9865	50.1372
ENSBTAP00000007374	1238	1215	0.9547	50.1206
ENSBTAP00000019980-D2	342	336	0.997	50.0678
ENSP00000319914	326	321	0.9751	49.9556
ENSP00000420331	1184	1167	0.9889	49.906
ENSBTAP00000006343	864	852	0.9918	49.8822
ENSBTAP00000023778	1651	1629	0.9994	49.8537
ENSP00000368130	559	552	0.9982	49.8132
ENSP00000362110	1525	1506	0.9947	49.81
GLEAN_10007733	729	720	0.8389	49.8043
ENSBTAP00000005970	1867	1845	0.9973	49.7759
ENSBTAP00000000448	425	420	0.9976	49.775
ENSP00000388744	622	615	0.9886	49.7493
ENSBTAP00000016614	1541	1524	0.9974	49.7381
ENSP00000420037	455	450	0.9067	49.7359
ENSBTAP00000000315	1022	1011	0.9901	49.7246
ENSBTAP00000032431	2180	2157	0.9977	49.7139
GLEAN_10003291	654	648	0.7932	49.6449
ENSP00000320434	2023	2007	0.9955	49.5815
ENSP00000267568	916	909	0.9868	49.5682
ENSBTAP00000002998	3208	3186	0.9523	49.5291
ENSBTAP00000015767	546	543	0.9926	49.4612
ENSP00000358921	1136	1131	0.9894	49.4069
ENSBTAP00000000022	506	504	0.994	49.3846
ENSP00000228136	548	546	0.9982	49.3696
ENSBTAP00000000010	1138	1134	0.9938	49.3629
ENSP00000410059	1784	1779	0.7718	49.3276
GLEAN_10009797	728	726	0.9669	49.3249
ENSP00000371425	938	936	0.9861	49.2945
ENSP00000231948	1328	1326	0.9977	49.2636
ENSBTAP00000049853	1844	1842	0.8284	49.2428
ENSP00000362222	1222	1221	0.9484	49.2297
GLEAN_10006971	1131	1131	0.9788	49.1894
ENSP00000273480	306	306	0.9804	49.1894
ENSBTAP00000026261	956	957	0.9969	49.138
ENSBTAP00000005174	724	726	0.9945	49.0539
ENSP00000338727	2213	2223	0.9649	48.9681
ENSBTAP00000021782	2140	2154	0.968	48.8697
ENSP00000362362	1022	1029	0.9708	48.8548
ENSBTAP00000050082	934	942	0.5265	48.7717
ENSBTAP00000035445	205	207	0.8164	48.7141
ENSP00000306548	490	495	0.996	48.6925
ENSP00000245539	703	711	0.9902	48.6359
ENSBTAP00000013634	875	885	0.9921	48.6336
ENSBTAP00000045110	649	657	0.9422	48.5904
ENSP00000237530	1859	1887	0.9926	48.4595
ENSBTAP00000024956	885	900	0.9756	48.3696
ENSBTAP00000010858	1634	1662	0.9988	48.3607
ENSBTAP00000022385	2123	2160	0.9949	48.3468
ENSBTAP00000032864	454	462	0.9177	48.3376
GLEAN_10002576	678	690	0.8464	48.3339
ENSBTAP00000020148	306	312	0.9936	48.2434
ENSP00000406909	790	807	0.9789	48.1532
ENSP00000341779	866	885	0.9876	48.1334
ENSBTAP00000022024	730	747	0.9759	48.07
ENSP00000344193-D4	428	438	0.984	48.0664
ENSP00000325919	735	753	0.9695	48.0136
ENSBTAP00000020564	1323	1356	0.9948	47.9923
ENSBTAP00000010351	2232	2289	0.983	47.9645
ENSBTAP00000009921	854	876	0.9954	47.954
ENSP00000375777	1689	1734	0.9164	47.9129
ENSBTAP00000013082	935	960	0.9979	47.9084
ENSBTAP00000006730	2135	2193	0.9918	47.8884
ENSBTAP00000003242	3667	3777	0.7702	47.7568
ENSP00000414859	1494	1539	0.9968	47.7511
GLEAN_10002155	1283	1323	0.8443	47.7022
ENSBTAP00000010767	980	1011	0.9505	47.6811
ENSP00000413684	1211	1251	0.9241	47.6166
ENSP00000360389	972	1005	0.999	47.5742
GLEAN_10017221	2506	2592	0.9938	47.5573
ENSBTAP00000020305	458	474	0.9852	47.529
ENSBTAP00000002191	1893	1962	0.9857	47.4595
ENSBTAP00000014520	408	423	0.9905	47.4451
ENSBTAP00000017314	810	840	0.994	47.4326
ENSBTAP00000022154	1029	1068	0.9972	47.3932
ENSBTAP00000006510	474	492	0.9939	47.3898
ENSBTAP00000007955	886	921	0.9967	47.3201
ENSP00000369703	1157	1203	0.5952	47.3085
ENSP00000380921	1927	2007	0.9611	47.2287
ENSBTAP00000045952	308	321	0.9907	47.1973
ENSP00000353094	993	1035	0.9971	47.1933
ENSP00000369424	1298	1353	0.9276	47.1898
ENSP00000360762	895	933	0.9979	47.186
ENSP00000364876	1332	1389	0.9914	47.1708
ENSBTAP00000013205	273	285	0.3754	47.1183
ENSP00000324422	1273	1329	0.9624	47.1167
ENSBTAP00000041599	1450	1515	0.8944	47.079
ENSBTAP00000010275	198	207	0.9855	47.0507
ENSP00000264161	1377	1440	0.991	47.0374
ENSBTAP00000025290	1018	1065	0.9653	47.0186
ENSBTAP00000039445	2938	3075	0.9951	46.9979
ENSBTAP00000024834	983	1029	0.9951	46.9905
ENSBTAP00000041265	1318	1380	0.9986	46.9794
ENSBTAP00000014390	424	444	0.991	46.9737
ENSBTAP00000009607	1814	1905	0.9969	46.8397
ENSP00000293414	1234	1296	0.814	46.8362
ENSP00000264313	1622	1704	0.868	46.8223
ENSBTAP00000002431	833	876	0.9932	46.7748
ENSP00000396145	941	990	0.8949	46.7548
GLEAN_10005531	918	966	0.6501	46.7452
ENSP00000350132	151	159	0.9874	46.7145
ENSP00000350071	2008	2115	0.9849	46.7009
ENSP00000312150	760	801	0.99	46.6716
ENSP00000368565	1769	1866	0.9962	46.6324
ENSBTAP00000048073	236	249	0.9679	46.6213
ENSP00000321260	199	210	0.9857	46.6128
ENSBTAP00000006418	1196	1263	0.996	46.58
ENSBTAP00000029212	610	645	0.8326	46.5202
ENSBTAP00000041545	2252	2382	0.958	46.5048
GLEAN_10003517	672	711	0.5865	46.4912
ENSP00000299381	314	333	0.991	46.3828
GLEAN_10001250	741	786	0.631	46.3732
ENSBTAP00000009889	922	978	0.9939	46.3728
ENSP00000276079	1332	1413	0.9958	46.3696
GLEAN_10013418	5166	5481	0.9099	46.3624
ENSBTAP00000016409	540	573	0.9948	46.3565
ENSP00000359805	21092	22410	0.9844	46.2964
ENSBTAP00000027511	959	1020	0.9941	46.2477
ENSP00000306752	392	417	0.9161	46.2404
ENSBTAP00000024551	933	993	0.999	46.2172
ENSBTAP00000008368	721	768	0.9948	46.1791
ENSP00000303145	628	669	0.8804	46.1748
ENSBTAP00000024009	805	858	0.9977	46.1509
ENSP00000270162	1592	1698	0.9706	46.1187
ENSBTAP00000030511	1026	1095	0.9087	46.0898
ENSP00000370503	1325	1416	0.9484	46.0282
ENSP00000382779	1089	1164	0.9983	46.02
ENSBTAP00000013943	516	552	0.9946	45.9814
ENSP00000347088	1977	2115	0.9518	45.9799
ENSP00000309757	1340	1434	0.9944	45.965
GLEAN_10007102	3040	3255	0.6507	45.9403
ENSP00000309934	731	783	0.9451	45.9227
ENSP00000411256	383	411	0.708	45.8383
ENSP00000249299	271	291	0.9794	45.8087
ENSBTAP00000035926	1215	1305	0.9831	45.797
ENSP00000371175	1792	1926	0.8967	45.7671
ENSBTAP00000013468	2134	2295	0.9952	45.7386
GLEAN_10001833	449	483	0.6149	45.7268
ENSBTAP00000029268	1121	1206	0.9975	45.7225
ENSP00000326095	440	474	0.9304	45.661
ENSP00000311449	580	627	0.9872	45.5022
ENSBTAP00000035493	7938	8586	0.9987	45.477
ENSBTAP00000001255	363	393	0.9924	45.4345
ENSP00000325376	1764	1911	0.9974	45.4056
ENSBTAP00000013008	1131	1227	0.9902	45.3408
ENSBTAP00000016395	995	1080	0.7954	45.318
ENSP00000244711	494	537	0.9944	45.2506
ENSBTAP00000040550	574	624	0.9904	45.2479
ENSBTAP00000028740	3153	3432	0.9971	45.1906
ENSBTAP00000038327	391	426	0.9906	45.148
ENSBTAP00000008607	300	327	0.9694	45.1279
ENSBTAP00000025580	1355	1479	0.9878	45.0653
ENSP00000255977	1154	1260	0.9857	45.0512
ENSP00000321813	3258	3561	0.9874	45.0039
ENSP00000221801	823	900	0.8644	44.981
ENSP00000356879	513	561	0.8984	44.9807
ENSBTAP00000022576	351	384	0.9792	44.9622
ENSBTAP00000016104	762	834	0.9365	44.9428
ENSP00000359688	958	1050	0.999	44.8795
ENSBTAP00000028671	1205	1323	0.9146	44.8021
ENSP00000260665	3801	4182	0.9785	44.708
ENSBTAP00000001054	638	702	0.9972	44.7049
ENSP00000413950	504	555	0.9982	44.6693
ENSBTAP00000051658	1058	1167	0.9897	44.595
ENSBTAP00000017445	666	735	0.9959	44.5716
GLEAN_10003920	657	726	0.7989	44.5144
ENSBTAP00000006307	773	855	0.9602	44.4718
ENSBTAP00000000800	911	1008	0.997	44.4559
ENSBTAP00000021425	328	363	0.9174	44.4466
ENSBTAP00000035237	710	786	0.972	44.4332
ENSBTAP00000015802	1268	1407	0.9652	44.3299
ENSBTAP00000046530	938	1041	0.9673	44.3224
ENSP00000270176	2116	2349	0.9996	44.3102
ENSBTAP00000035017	254	282	0.9858	44.3053
ENSBTAP00000020860	435	483	0.9938	44.301
ENSBTAP00000008919	308	342	0.9649	44.2992
ENSBTAP00000006992	1163	1293	0.7262	44.2438
ENSBTAP00000025496	1416	1575	0.9917	44.2236
GLEAN_10003953	1618	1800	0.7117	44.2158
ENSBTAP00000036510	2452	2730	0.9949	44.1804
ENSBTAP00000010998	816	909	0.9087	44.1568
ENSBTAP00000046249	156	174	0.9598	44.1008
ENSBTAP00000015248	476	531	0.9962	44.0944
ENSBTAP00000002349	199	222	0.9369	44.0932
ENSBTAP00000004227	290	324	0.8333	44.0275
ENSBTAP00000010928	220	246	0.9878	43.9905
ENSBTAP00000014525	501	561	0.9947	43.9285
ENSBTAP00000027067	1291	1446	0.9986	43.9167
ENSP00000393538	924	1035	0.8116	43.914
GLEAN_10018303	723	810	0.8679	43.9061
ENSP00000364929	621	696	0.9856	43.8888
ENSBTAP00000037188	554	621	0.6973	43.8823
ENSP00000246912	701	786	0.972	43.8699
ENSBTAP00000018998	519	582	0.9983	43.8648
ENSP00000249647-D3	567	636	0.9953	43.8528
ENSBTAP00000035752	2146	2409	0.9543	43.8192
ENSBTAP00000005300	1967	2211	0.9941	43.761
ENSBTAP00000002395	701	789	0.981	43.7031
ENSBTAP00000015199	2150	2421	0.9983	43.6833
ENSBTAP00000018457	1982	2235	0.9946	43.6212
ENSBTAP00000053112	266	300	0.9967	43.6146
ENSBTAP00000025697	800	903	0.9978	43.5786
ENSBTAP00000009575	1869	2112	0.9981	43.5298
ENSBTAP00000018772	1309	1485	0.9798	43.3595
ENSP00000269601	378	429	0.9883	43.3417
ENSBTAP00000007619	1980	2250	0.8307	43.2867
ENSBTAP00000005214-D2	641	729	0.9863	43.2516
ENSP00000219252	728	828	0.9915	43.2486
ENSBTAP00000008384	1060	1206	0.9975	43.2345
ENSBTAP00000026895	1379	1569	0.9904	43.2327
ENSBTAP00000053794	1284	1461	0.9938	43.2301
ENSBTAP00000021048	535	609	0.9951	43.2124
GLEAN_10004373	896	1020	0.7598	43.2095
ENSP00000381428	442	504	0.9782	43.1383
ENSBTAP00000011617	2596	2964	0.999	43.0822
ENSBTAP00000044932	662	756	0.9987	43.0733
ENSP00000320893	759	867	0.9919	43.062
ENSBTAP00000053543	1044	1194	0.9782	43.0098
ENSBTAP00000006139	1251	1431	0.9937	43.0021
ENSP00000262053	710	813	0.9545	42.9575
ENSBTAP00000043581	445	510	0.9765	42.9202
ENSBTAP00000014027	633	726	0.9518	42.8883
ENSBTAP00000053293	544	624	0.992	42.8831
ENSP00000216832	1888	2166	0.9972	42.8761
ENSP00000263847	1532	1758	0.8311	42.8658
ENSP00000308610	1903	2184	0.9945	42.8605
ENSBTAP00000039004	1283	1473	0.8595	42.8445
ENSBTAP00000044417	1198	1377	0.9797	42.7951
ENSP00000331305	853	981	0.9337	42.7712
ENSP00000399532	1084	1248	0.7885	42.7254
ENSP00000303525	497	573	0.986	42.6651
ENSBTAP00000022082	294	339	0.9971	42.6598
ENSBTAP00000007635	299	345	0.9942	42.6308
ENSP00000352254	2514	2901	0.9542	42.6274
ENSP00000216840	1484	1713	0.9667	42.6136
ENSBTAP00000017332	317	366	0.7596	42.6039
ENSP00000269321	540	624	0.9631	42.5677
ENSP00000314649	1116	1290	0.9574	42.5545
ENSBTAP00000001140	830	960	0.9365	42.5283
ENSBTAP00000002225	747	864	0.9873	42.5283
ENSP00000323076	381	441	0.9977	42.497
ENSP00000355308	526	609	0.9754	42.4854
ENSBTAP00000010935	1821	2109	0.9986	42.4722
ENSBTAP00000001076	893	1035	0.7981	42.4407
ENSP00000375986	4010	4650	0.9695	42.4192
ENSBTAP00000002607	416	483	0.9938	42.366
ENSBTAP00000008200	918	1068	0.9991	42.2808
ENSBTAP00000011678	1837	2139	0.9991	42.2445
GLEAN_10014613	2754	3207	0.9953	42.2412
ENSBTAP00000003331	448	522	0.9674	42.2162
ENSP00000417132	1711	1995	0.9895	42.187
ENSP00000304997	198	231	0.9481	42.1623
ENSBTAP00000042771	3223	3765	0.9546	42.1082
ENSP00000253382	1845	2157	0.9824	42.0744
ENSBTAP00000013242	1334	1560	0.9923	42.0632
ENSP00000221114	472	552	0.9891	42.0605
ENSBTAP00000007693	790	924	0.9935	42.0559
ENSBTAP00000000160	792	927	0.9924	42.0259
ENSBTAP00000024086-D6	866	1014	0.9724	42.0099
ENSP00000359939	502	588	0.9932	41.995
ENSP00000264010	1864	2187	0.9982	41.9246
ENSP00000386350	1020	1197	0.9933	41.9158
GLEAN_10013664	273	321	0.9875	41.834
ENSBTAP00000040788	795	936	0.8697	41.7795
ENSP00000303279	2362	2781	0.9978	41.7783
ENSP00000322016	1264	1491	0.9557	41.7005
ENSBTAP00000016951	796	939	0.9478	41.6984
ENSBTAP00000020550	2070	2442	0.9595	41.6962
ENSBTAP00000045234	300	354	0.9859	41.6859
ENSBTAP00000021386	460	543	0.9945	41.6706
ENSP00000315702	574	678	0.9941	41.6441
ENSP00000223369	505	597	0.9916	41.6091
ENSP00000376268	1786	2112	0.9886	41.5967
ENSBTAP00000017588	1894	2241	0.7108	41.5728
GLEAN_10013963	1878	2226	0.9515	41.4994
ENSBTAP00000024793	339	402	0.9975	41.4806
ENSP00000270538	1113	1320	0.9909	41.4756
ENSBTAP00000022098	2286	2712	0.9959	41.4627
ENSP00000246747	397	471	0.896	41.4611
ENSP00000312709	884	1050	0.9543	41.4128
ENSP00000388485	606	720	0.9917	41.4011
ENSP00000391826	578	687	0.7962	41.385
ENSP00000202788	1168	1389	0.9971	41.363
ENSP00000363015	724	861	0.9245	41.3625
ENSBTAP00000010982	169	201	0.9701	41.3582
ENSP00000347005	940	1119	0.9875	41.3209
ENSBTAP00000003977	617	735	0.9973	41.2923
ENSBTAP00000025138	909	1083	0.8356	41.2864
ENSP00000320968	2089	2490	0.8984	41.2677
ENSBTAP00000011952	1218	1452	0.9972	41.2622
ENSBTAP00000008987	1545	1842	0.9973	41.2582
ENSBTAP00000022638	707	843	0.9976	41.2537
ENSBTAP00000021983	968	1155	0.9645	41.2254
ENSBTAP00000052717	588	702	0.8376	41.2014
ENSP00000305255	530	633	0.9968	41.1854
ENSBTAP00000009084	1075	1284	0.9494	41.1827
ENSBTAP00000015319	143	171	0.9649	41.135
ENSBTAP00000035984	2062	2466	0.9157	41.1308
ENSP00000344758	1763	2109	0.9995	41.1194
GLEAN_10010283	168	201	0.5025	41.1135
ENSBTAP00000012099	2387	2856	0.9303	41.1117
ENSP00000410298	1444	1728	0.952	41.105
ENSBTAP00000018514	466	558	0.4946	41.0793
ENSBTAP00000053628	1935	2319	0.9991	41.0442
ENSP00000410208	896	1074	0.9432	41.037
ENSBTAP00000023209	1046	1254	0.8764	41.0304
ENSBTAP00000045096	575	690	0.9449	40.9912
ENSBTAP00000053705	4081	4902	0.9231	40.951
ENSBTAP00000019575	462	555	0.9964	40.9468
ENSP00000316948	1203	1446	0.9806	40.9231
ENSBTAP00000011603	1185	1425	0.9874	40.9049
ENSP00000348395	1167	1404	0.8141	40.8861
ENSBTAP00000032188	708	852	0.9953	40.8757
ENSBTAP00000021658	1733	2088	0.9986	40.8263
ENSBTAP00000026645	846	1020	0.9971	40.7983
ENSP00000313829	791	954	0.9927	40.7849
ENSP00000221576	246	297	0.9899	40.7427
ENSP00000211122-D2	558	675	0.7585	40.6632
ENSP00000261973	2092	2532	0.9988	40.6415
ENSP00000270281	1561	1890	0.7799	40.6268
ENSBTAP00000019562	2771	3360	0.9631	40.5666
GLEAN_10019182	1261	1530	0.9216	40.5411
ENSP00000299138	1968	2388	0.9962	40.538
ENSP00000395469	913	1110	0.8658	40.4594
ENSP00000258083	412	501	0.9721	40.4512
ENSBTAP00000042908	7428	9042	0.9982	40.4091
ENSP00000398131	1417	1725	0.789	40.4066
ENSBTAP00000002770	830	1011	0.9476	40.383
ENSP00000272928	894	1089	0.9908	40.3814
GLEAN_10009744	2448	2982	0.9977	40.3808
ENSP00000281141	748	912	0.9978	40.3439
ENSBTAP00000015961	1913	2334	0.994	40.3168
ENSP00000237172	2878	3513	0.9935	40.2981
ENSBTAP00000030120	302	369	0.9593	40.258
ENSBTAP00000001830	579	708	0.9915	40.2269
ENSP00000347596	1199	1467	0.9959	40.2032
ENSBTAP00000050254	725	888	0.9809	40.1603
ENSBTAP00000046062	169	207	0.9758	40.1595
ENSBTAP00000036487	6179	7575	0.9732	40.1243
GLEAN_10019077	1015	1245	0.9614	40.1022
ENSP00000282441	973	1194	0.9899	40.0848
ENSP00000420500	1239	1521	0.9947	40.0695
ENSBTAP00000040537	965	1185	0.7072	40.0572
GLEAN_10003139	1458	1791	0.9726	40.0436
ENSP00000278412	1729	2124	0.9016	40.0417
ENSBTAP00000027614	310	381	0.9921	40.0229
ENSP00000369887	2387	2934	0.9935	40.0188
ENSP00000364567	471	579	0.9775	40.0142
ENSBTAP00000049884	527	648	0.9954	40.0043
ENSBTAP00000020336	692	852	0.9953	39.952
ENSBTAP00000013602	268	330	0.9939	39.9478
ENSP00000380711-D2	1129	1392	0.9943	39.8957
ENSBTAP00000009410	1627	2007	0.9915	39.876
ENSP00000417281	1201	1482	0.998	39.8627
ENSP00000320567	260	321	0.9595	39.8419
ENSBTAP00000048399	1054	1302	0.9916	39.82
ENSP00000377374	704	870	0.946	39.8038
ENSP00000388381	1347	1665	0.9676	39.7947
ENSBTAP00000006363	364	450	0.98	39.7888
ENSP00000340083	626	774	0.9987	39.7837
ENSP00000329757	189	234	0.9872	39.7299
ENSP00000303423	765	948	0.9958	39.694
ENSBTAP00000011939	682	846	0.9953	39.6539
GLEAN_10017125	753	936	0.8259	39.5722
ENSBTAP00000042551	692	861	0.9919	39.5343
ENSP00000316357	6197	7713	0.9987	39.5212
GLEAN_10004460	477	594	0.9024	39.5006
ENSBTAP00000022696	159	198	0.9899	39.5006
GLEAN_10012388	708	882	0.89	39.4854
ENSP00000365220	2913	3630	0.9956	39.4735
ENSP00000285737	1868	2328	0.9966	39.4698
ENSBTAP00000048343	2094	2610	0.9031	39.4646
ENSBTAP00000004127	728	909	0.9824	39.3948
ENSP00000307954	168	210	0.9762	39.3515
GLEAN_10003441	2922	3654	0.9811	39.3354
ENSBTAP00000024208	187	234	0.9915	39.3095
ENSP00000369217	1047	1311	0.9878	39.284
ENSP00000272233	400	501	0.996	39.273
ENSP00000420004	807	1011	0.997	39.2639
ENSBTAP00000027064	680	852	0.9953	39.2591
ENSP00000362105	608	762	0.9829	39.2482
ENSBTAP00000015674	900	1128	0.9965	39.2469
GLEAN_10021326	423	531	0.7665	39.1848
ENSP00000295006	1478	1857	0.9887	39.1502
ENSP00000239906	880	1107	0.9973	39.1027
ENSP00000407057	4519	5685	0.9059	39.1006
ENSBTAP00000044412	624	786	0.9885	39.0511
GLEAN_10021495	643	810	0.3802	39.0479
ENSBTAP00000053667	1593	2010	0.9896	38.9844
ENSBTAP00000004526	378	477	0.9895	38.9803
ENSBTAP00000000631	1128	1425	0.9853	38.9373
ENSP00000352117	2593	3279	0.9567	38.8985
ENSBTAP00000053370-D2	538	681	0.9912	38.8603
ENSP00000298316	417	528	0.9811	38.8484
ENSP00000263368	353	447	0.6309	38.8453
ENSP00000386119	951	1206	0.9362	38.7887
ENSBTAP00000006538	4290	5451	0.9965	38.7126
ENSBTAP00000050921-D6	587	747	0.9665	38.6535
GLEAN_10012274	391	498	0.6807	38.6206
ENSBTAP00000000049	558	711	0.9831	38.6043
ENSP00000265627	835	1065	0.9972	38.5663
ENSP00000307275	809	1032	0.9545	38.5603
ENSP00000376127-D2	1201	1533	0.9915	38.5365
ENSP00000369849	505	645	0.9814	38.5126
ENSP00000355759	2357	3012	0.9625	38.4925
ENSBTAP00000009176	490	627	0.9984	38.4415
ENSP00000395249	1062	1359	0.9948	38.4394
ENSP00000378851	546	699	0.9785	38.4226
ENSP00000273047	506	648	0.9954	38.4102
ENSP00000311127	445	570	0.6211	38.4022
ENSBTAP00000010843	960	1230	0.9967	38.3917
ENSP00000380688	714	915	0.9639	38.3839
ENSBTAP00000025144	418	537	0.9777	38.289
ENSP00000323782	502	645	0.9628	38.2838
ENSP00000264331	3731	4794	0.9956	38.2824
ENSBTAP00000020356	971	1248	0.9936	38.2716
ENSP00000422392	189	243	0.9877	38.2584
ENSBTAP00000036449	1636	2106	0.9691	38.2117
ENSBTAP00000013093	818	1053	0.9772	38.2117
ENSP00000218652	536	690	0.9913	38.2109
ENSP00000358635	1452	1872	0.9925	38.1533
ENSBTAP00000039752	1126	1452	0.9139	38.1455
ENSP00000366030	779	1005	0.997	38.1279
ENSBTAP00000042506	479	618	0.9935	38.1258
ENSP00000358035	2441	3150	0.9914	38.1179
ENSP00000377044	790	1020	0.9824	38.0977
ENSP00000364140	3178	4104	0.9744	38.0906
ENSP00000229281	260	336	0.997	38.0632
ENSBTAP00000012481	383	495	0.9939	38.0597
ENSBTAP00000020347	473	612	0.9641	38.0173
ENSP00000283131	2328	3015	0.9993	37.9811
ENSP00000415046	410	531	0.8154	37.9805
ENSP00000354826	1822	2361	0.9432	37.9598
ENSBTAP00000025624	1058	1371	0.9927	37.9594
ENSP00000327436	1326	1719	0.9872	37.9437
ENSP00000361125	465	603	0.9204	37.9321
ENSP00000273261	2215	2883	0.9934	37.7921
ENSP00000380024	583	759	0.9736	37.7832
ENSBTAP00000007052	834	1086	0.9926	37.7753
GLEAN_10000822	965	1257	0.887	37.7627
ENSP00000243077	10180	13263	0.921	37.7553
ENSP00000360613	320	417	0.976	37.7473
ENSBTAP00000027944	405	528	0.8485	37.7305
ENSBTAP00000013141	1263	1647	0.9994	37.7208
ENSBTAP00000004009	391	510	0.9961	37.7119
ENSP00000365567	1398	1824	0.9956	37.7011
ENSP00000372959	572	747	0.8956	37.6658
ENSBTAP00000016153	271	354	0.9435	37.6563
ENSP00000384963	815	1065	0.9878	37.6426
ENSP00000424870	303	396	0.9924	37.6373
ENSP00000258739	422	552	0.9909	37.6049
ENSBTAP00000018076	525	687	0.984	37.5901
ENSP00000353344	1070	1401	0.995	37.5679
ENSP00000263697	581	762	0.9948	37.5053
ENSP00000356001	414	543	0.954	37.5035
ENSP00000320087	2042	2679	0.9082	37.4934
ENSBTAP00000006406	192	252	0.996	37.4776
ENSP00000338127	1268	1665	0.9838	37.4608
ENSP00000348183	733	963	0.9907	37.4411
ENSP00000409879	424	558	0.9229	37.3769
ENSP00000377833	729	960	0.9854	37.3532
ENSP00000252992	1746	2304	0.9909	37.2763
ENSBTAP00000023702	732	966	0.999	37.274
ENSP00000347190	2114	2790	0.9849	37.2711
ENSP00000425561	534	705	0.8936	37.2584
ENSBTAP00000005183	368	486	0.9835	37.2463
GLEAN_10005018	252	333	0.982	37.2244
ENSP00000425347	463	612	0.9902	37.2135
ENSP00000301455	712	942	0.9575	37.1792
ENSP00000415363	4751	6294	0.9736	37.1304
ENSBTAP00000050784	437	579	0.8756	37.1257
ENSP00000194118	1172	1554	0.9936	37.0978
ENSBTAP00000009709	561	744	0.996	37.0904
ENSP00000400262	522	693	0.9019	37.0518
ENSP00000398661	1873	2487	0.9968	37.0453
ENSP00000348170	903	1203	0.9909	36.9227
ENSP00000302586	1405	1872	0.9947	36.9183
ENSP00000290573	2052	2736	0.9097	36.892
ENSBTAP00000017986	2188	2922	0.9983	36.8331
ENSP00000309433	283	378	0.9947	36.827
ENSP00000359507	570	762	0.9921	36.7952
ENSP00000362728	1202	1608	0.9988	36.7697
GLEAN_10018298	840	1125	0.9742	36.7281
ENSP00000419425	336	450	0.64	36.7281
[truncated: 11,565 more rows]
