# Supplementary material for: Characterization and Comparative Analyses of Muscle Transcriptomes in Dorper and Small-Tailed Han Sheep Using RNA-Seq Technique
Source: PLoS One. 2013 Aug 30;8(8):e72686. doi: 10.1371/journal.pone.0072686 (PMC3758325; doi:10.1371/journal.pone.0072686)
Supplement: Table S2 — Differentially expressed genes between the DP and SH transcriptomes. (XLS) [file pone.0072686.s004.xls]

## Sheet: DP-VS-SH.GeneDiffExpFilter
Table S2. Difference expressing genes between DP and SH transcriptomes
Gene ID	Gene Length	DP-Expression	SH-Expression	DP-RPKM	SH-RPKM	log2 Ratio(SH/DP)	Up-Down-Regulation(SH/DP)	P-value	FDR
ENSBTAP00000040530	621	0	61	0	4.83181	12.2383	Up	1.54e-16	1.6e-15
ENSBTAP00000020419	393	0	34	0	4.25557	12.0551	Up	1.6e-09	1.06e-08
ENSP00000349493	330	0	20	0	2.98118	11.5417	Up	6.96e-06	3.23e-05
ENSBTAP00000000669	366	0	19	0	2.55355	11.3183	Up	1.27e-05	5.69e-05
GLEAN_10003998	1104	0	54	0	2.406	11.2324	Up	1.01e-14	9.49e-14
ENSP00000409007	486	0	23	0	2.32789	11.1848	Up	1.16e-06	5.86e-06
ENSP00000250160	492	0	20	0	1.99957	10.9655	Up	6.96e-06	3.23e-05
ENSP00000413163	1062	0	42	0	1.94534	10.9258	Up	1.33e-11	1.04e-10
ENSP00000356941	771	0	30	0	1.91398	10.9024	Up	1.75e-08	1.06e-07
ENSBTAP00000028880	630	0	24	0	1.87388	10.8718	Up	6.36e-07	3.32e-06
ENSBTAP00000013131	1482	0	37	0	1.22808	10.2622	Up	2.66e-10	1.89e-09
ENSP00000316786	819	0	19	0	1.14115	10.1563	Up	1.27e-05	5.68e-05
ENSBTAP00000020939	864	0	19	0	1.08171	10.0791	Up	1.27e-05	5.69e-05
ENSP00000379463	2589	0	56	0	1.06397	10.0552	Up	3.06e-15	2.97e-14
GLEAN_10010632	1251	0	24	0	0.943681	9.88216	Up	6.36e-07	3.32e-06
ENSP00000384972	957	0	18	0	0.925192	9.85361	Up	2.31e-05	9.95e-05
ENSP00000360281	1773	0	29	0	0.804564	9.65206	Up	3.19e-08	1.89e-07
ENSBTAP00000025753	1413	0	22	0	0.765865	9.58095	Up	2.1e-06	1.04e-05
ENSBTAP00000051440	2148	0	32	0	0.732803	9.51728	Up	5.3e-09	3.36e-08
ENSP00000295887	1269	0	16	0	0.620197	9.27658	Up	7.63e-05	0.000305252
ENSP00000254181	2484	0	30	0	0.594075	9.2145	Up	1.75e-08	1.06e-07
ENSP00000371190	1539	0	15	0	0.479429	8.90517	Up	0.000138819	0.000534986
ENSP00000371212	1548	0	14	0	0.444865	8.79722	Up	0.000252558	0.00093185
ENSBTAP00000016137	3186	0	27	0	0.416859	8.70342	Up	1.06e-07	5.96e-07
ENSBTAP00000021512	6558	0	37	0	0.277525	8.11647	Up	2.66e-10	1.89e-09
ENSP00000381481	3252	0	18	0	0.272266	8.08887	Up	2.31e-05	9.94e-05
ENSBTAP00000016204	5028	0	19	0	0.185879	7.53822	Up	1.27e-05	5.68e-05
GLEAN_10010176	972	2	289	0.123531	14.6252	6.88744	Up	7.34e-72	2.42e-70
ENSP00000268446	1116	50	2320	2.68979	102.258	5.24857	Up	0	0
ENSP00000362122	957	3	135	0.188201	6.93894	5.20437	Up	3.69e-31	6.35e-30
ENSBTAP00000021951	6057	2	88	0.0198237	0.714655	5.17195	Up	1.26e-20	1.58e-19
ENSP00000306099	1470	2	77	0.0816819	2.57659	4.9793	Up	7.05e-18	7.86e-17
ENSP00000412980-D2	771	4	139	0.311472	8.86813	4.83146	Up	6e-31	1.02e-29
ENSBTAP00000025499	333	18	613	3.2452	90.5498	4.80233	Up	9.9e-132	5.66e-130
ENSBTAP00000006074	1272	5	163	0.235991	6.30336	4.73932	Up	9.86e-36	1.89e-34
GLEAN_10002506	1401	2	64	0.0857048	2.24705	4.71251	Up	1.19e-14	1.11e-13
GLEAN_10012115	798	5	153	0.376167	9.43105	4.64797	Up	2.88e-33	5.24e-32
ENSBTAP00000049998	456	1	24	0.131658	2.58892	4.29748	Up	7.79e-06	3.59e-05
ENSP00000318340	237	2	48	0.506634	9.96241	4.29748	Up	9.98e-11	7.3e-10
ENSP00000356024	3231	2	43	0.0371626	0.654641	4.13878	Up	1.62e-09	1.08e-08
ENSP00000264051	1986	2	42	0.0604594	1.04026	4.10483	Up	2.83e-09	1.84e-08
ENSBTAP00000021791	1494	2	40	0.0803697	1.31699	4.03444	Up	8.56e-09	5.34e-08
ENSP00000311833	1494	3	59	0.120555	1.94255	4.0102	Up	1.96e-12	1.6e-11
ENSP00000347041	1131	85	1587	4.512	69.0217	3.93521	Up	5.59e-298	6.39e-296
ENSP00000288065	1029	6	112	0.350065	5.35395	3.93491	Up	2.64e-22	3.52e-21
ENSBTAP00000005341	618	2	37	0.194292	2.945	3.92197	Up	4.47e-08	2.62e-07
ENSP00000231357	444	2	37	0.270433	4.09912	3.92197	Up	4.47e-08	2.62e-07
ENSP00000348170	1203	50	903	2.49527	36.9227	3.88724	Up	9.45e-169	6.89e-167
ENSP00000367384	1131	2	34	0.106165	1.47873	3.79998	Up	2.31e-07	1.26e-06
ENSBTAP00000011333	1092	2	32	0.109956	1.44145	3.71251	Up	6.87e-07	3.56e-06
ENSBTAP00000001859	1734	25	381	0.865574	10.8081	3.64231	Up	1.29e-68	4.13e-67
ENSP00000350325	1104	6	91	0.326284	4.05456	3.63535	Up	2.33e-17	2.53e-16
GLEAN_10006168	420	2	30	0.285887	3.51353	3.61941	Up	2.03e-06	1e-05
GLEAN_10005960	1560	2	30	0.0769695	0.94595	3.61941	Up	2.03e-06	1e-05
ENSBTAP00000041626	1905	6	87	0.18909	2.24644	3.5705	Up	1.98e-16	2.06e-15
ENSP00000353656	2439	8	115	0.196921	2.3193	3.55801	Up	2.88e-21	3.69e-20
ENSP00000278360	2151	10	141	0.279108	3.22441	3.53014	Up	1.24e-25	1.84e-24
ENSBTAP00000020847	735	12	166	0.980183	11.1094	3.50259	Up	9.29e-30	1.53e-28
ENSBTAP00000002341	504	9	123	1.07207	12.0046	3.4851	Up	2.68e-22	3.57e-21
ENSP00000379245	1209	2	27	0.0993154	1.09852	3.4674	Up	1.01e-05	4.6e-05
ENSP00000411613	1962	17	226	0.520191	5.66606	3.44523	Up	1.74e-39	3.62e-38
ENSP00000405683	1734	2	26	0.0692459	0.737557	3.41295	Up	1.73e-05	7.59e-05
ENSBTAP00000012159	1197	7	91	0.351089	3.73954	3.41295	Up	1.51e-16	1.57e-15
ENSP00000236166-D2	1599	33	426	1.23902	13.1049	3.40283	Up	2.24e-72	7.41e-71
GLEAN_10004744	417	4	51	0.575887	6.01597	3.38494	Up	1.01e-09	6.86e-09
ENSBTAP00000020360	7782	2	25	0.0154295	0.158023	3.35637	Up	2.93e-05	0.000124747
ENSBTAP00000029274	5517	23	286	0.250287	2.54997	3.34882	Up	2.03e-48	5.01e-47
GLEAN_10013322	6375	2	24	0.0188349	0.185184	3.29748	Up	4.97e-05	0.000205121
ENSBTAP00000038377	1014	54	621	3.19719	30.1249	3.23608	Up	3.06e-100	1.34e-98
ENSBTAP00000009621	651	8	88	0.737772	6.64926	3.17195	Up	4.04e-15	3.88e-14
ENSP00000384345	1068	2	22	0.112427	1.01326	3.17195	Up	0.000141679	0.000544685
ENSP00000405453	1359	5	52	0.220884	1.88215	3.09103	Up	3.2e-09	2.07e-08
ENSP00000340200	888	8	83	0.540867	4.59766	3.08755	Up	5.22e-14	4.7e-13
ENSBTAP00000044467	2712	11	114	0.24351	2.0677	3.08597	Up	9.14e-19	1.07e-17
GLEAN_10012893	6984	3	31	0.0257887	0.218338	3.08175	Up	6.45e-06	3e-05
ENSP00000347538	1395	4	41	0.172147	1.44571	3.07007	Up	1.83e-07	1.01e-06
ENSBTAP00000019297	3108	5	51	0.0965833	0.807162	3.06301	Up	5.33e-09	3.38e-08
ENSP00000295297	891	3	30	0.202142	1.65621	3.03444	Up	1.08e-05	4.86e-05
ENSP00000383168	1086	64	627	3.53804	28.3994	3.00484	Up	2.08e-94	8.68e-93
ENSP00000347140-D2	903	13	127	0.864308	6.91811	3.00076	Up	3.04e-20	3.75e-19
ENSBTAP00000023104	2817	4	39	0.0852484	0.681003	2.99792	Up	5.07e-07	2.67e-06
ENSBTAP00000017275	621	26	251	2.51359	19.8817	2.98362	Up	1.86e-38	3.8e-37
ENSP00000403885	3408	35	324	0.616569	4.67646	2.92308	Up	3.01e-48	7.41e-47
ENSP00000264870	2199	48	441	1.31048	9.86472	2.91219	Up	7.14e-65	2.19e-63
ENSP00000327824	1512	3	27	0.119119	0.878382	2.88244	Up	4.93e-05	0.000203565
ENSP00000297904	1065	33	294	1.86028	13.579	2.86779	Up	4.16e-43	9.33e-42
ENSBTAP00000025507	762	21	186	1.65454	12.0069	2.85936	Up	1.01e-27	1.58e-26
ENSP00000369111-D2	1515	2438	21368	96.6127	693.782	2.8442	Up	0	0
ENSP00000359095	1110	4	35	0.216347	1.55102	2.8418	Up	3.79e-06	1.81e-05
ENSBTAP00000041373	2679	4	35	0.0896397	0.642639	2.8418	Up	3.79e-06	1.81e-05
ENSBTAP00000021082	1362	3	25	0.132238	0.902889	2.77141	Up	0.000133864	0.000517283
ENSBTAP00000010847	1329	11	91	0.496914	3.36812	2.76088	Up	8.8e-14	7.78e-13
ENSP00000287497	3435	11	89	0.192256	1.27449	2.72882	Up	2.33e-13	2.02e-12
ENSBTAP00000020406	1221	83	669	4.08108	26.9514	2.72334	Up	4.12e-91	1.65e-89
ENSBTAP00000013079	795	922	7409	69.6269	458.42	2.71896	Up	0	0
ENSBTAP00000015781	2556	3	24	0.070465	0.461872	2.71251	Up	0.000219524	0.000819273
ENSP00000369198	3060	4	32	0.0784787	0.514399	2.71251	Up	1.67e-05	7.35e-05
ENSP00000356791	606	131	1034	12.9781	83.9304	2.69311	Up	3.11e-138	1.84e-136
ENSP00000368127	933	6	47	0.386085	2.47792	2.68214	Up	1.69e-07	9.32e-07
ENSBTAP00000026745	1305	35	272	1.61017	10.2525	2.67069	Up	3.2e-37	6.36e-36
ENSP00000332124	4323	73	567	1.0138	6.45163	2.6699	Up	7.12e-76	2.48e-74
ENSBTAP00000051658	1167	140	1058	7.20228	44.595	2.63036	Up	7.31e-138	4.32e-136
ENSBTAP00000026557	570	10	75	1.05327	6.47229	2.61941	Up	5.08e-11	3.79e-10
ENSP00000347197	1008	15	112	0.893396	5.46549	2.61298	Up	8.52e-16	8.52e-15
ENSP00000354109	3738	4	29	0.0642442	0.381619	2.5705	Up	7.16e-05	0.000287564
ENSP00000361189	2451	4	29	0.0979783	0.582004	2.5705	Up	7.16e-05	0.000287483
ENSP00000260363	2859	7	50	0.146993	0.860255	2.54902	Up	1.49e-07	8.3e-07
ENSBTAP00000026725	9114	752	5324	4.95361	28.7343	2.53622	Up	0	0
ENSP00000296591	1377	6	42	0.261596	1.50033	2.51987	Up	1.85e-06	9.18e-06
ENSBTAP00000040385	1785	4	28	0.134535	0.771598	2.51987	Up	0.000115581	0.000451149
ENSP00000380299	780	7	49	0.538786	3.0901	2.51987	Up	2.4e-07	1.31e-06
ENSBTAP00000028125	1194	7	49	0.351971	2.01866	2.51987	Up	2.4e-07	1.31e-06
ENSBTAP00000041757	2226	6	42	0.161823	0.928102	2.51987	Up	1.85e-06	9.18e-06
ENSBTAP00000042286	984	7	49	0.427087	2.44947	2.51987	Up	2.4e-07	1.31e-06
GLEAN_10008858	927	14	97	0.906695	5.14711	2.50507	Up	2.76e-13	2.38e-12
ENSBTAP00000036460	2805	2162	14910	46.2739	261.467	2.49836	Up	0	0
ENSBTAP00000006983	1167	18	123	0.926008	5.18449	2.4851	Up	2.32e-16	2.39e-15
ENSBTAP00000027080	1884	4	27	0.127465	0.704944	2.4674	Up	0.0001859	0.000701295
ENSP00000256104	399	222	1484	33.4036	182.95	2.45337	Up	3.05e-178	2.33e-176
ENSBTAP00000008887	1413	967	6369	41.0863	221.718	2.43199	Up	0	0
ENSBTAP00000003345	1200	11	71	0.550332	2.91037	2.40283	Up	1.18e-09	7.91e-09
ENSBTAP00000026395	714	347	2232	29.1773	153.769	2.39784	Up	3.71e-260	3.73e-258
ENSBTAP00000016440	1464	5	32	0.205042	1.07518	2.39059	Up	5.94e-05	0.000242029
GLEAN_10001829	1752	5	32	0.171336	0.898436	2.39059	Up	5.94e-05	0.00024196
GLEAN_10005162	1536	5	32	0.19543	1.02478	2.39059	Up	5.94e-05	0.000241891
GLEAN_10018022	1119	6	38	0.32191	1.67042	2.37548	Up	1.2e-05	5.42e-05
ENSP00000301455	942	113	712	7.20179	37.1792	2.36807	Up	5.12e-83	1.91e-81
ENSP00000337065	222	14	88	3.78607	19.4985	2.36459	Up	1.76e-11	1.36e-10
ENSBTAP00000039864	633	11	69	1.04328	5.36188	2.36161	Up	2.94e-09	1.91e-08
GLEAN_10001320	2019	231	1449	6.86892	35.3023	2.36161	Up	1.4e-166	9.98e-165
ENSBTAP00000027028	558	8	50	0.860734	4.40765	2.35637	Up	5.09e-07	2.69e-06
ENSP00000381968	1542	8	50	0.311472	1.59499	2.35637	Up	5.09e-07	2.69e-06
ENSBTAP00000042665	888	17	105	1.14934	5.81631	2.3393	Up	2.67e-13	2.31e-12
GLEAN_10001882	1410	7	43	0.298052	1.5001	2.33142	Up	3.9e-06	1.87e-05
ENSBTAP00000020290	1020	90	550	5.29731	26.5237	2.32395	Up	3.99e-63	1.2e-61
ENSBTAP00000032879	1746	19	115	0.653315	3.23985	2.31008	Up	3e-14	2.75e-13
ENSP00000408631	714	81	483	6.81083	33.2752	2.28854	Up	1.19e-54	3.17e-53
ENSBTAP00000020009	1041	64	379	3.69099	17.9085	2.27857	Up	5.21e-43	1.16e-41
ENSP00000421700	1770	11	65	0.373106	1.80639	2.27545	Up	1.8e-08	1.09e-07
ENSBTAP00000017783	5412	228	1307	2.52924	11.8793	2.23167	Up	1.18e-140	7.19e-139
ENSBTAP00000004815	1428	23	131	0.966969	4.51247	2.22238	Up	2.21e-15	2.16e-14
ENSBTAP00000006167	4458	173	981	2.3298	10.8243	2.216	Up	3.98e-105	1.84e-103
ENSBTAP00000025374	609	9	51	0.887234	4.11931	2.21502	Up	1.01e-06	5.15e-06
ENSP00000342385	399	6	34	0.9028	4.19158	2.21502	Up	7.45e-05	0.00029856
ENSP00000216733	1287	11	61	0.51313	2.33143	2.18382	Up	1.07e-07	6.01e-07
ENSP00000342447	2808	17	94	0.363467	1.64665	2.17964	Up	3.58e-11	2.7e-10
ENSP00000283228	1968	22	121	0.671136	3.02435	2.17195	Up	5.94e-14	5.32e-13
ENSP00000349274	648	6	33	0.555891	2.50502	2.17195	Up	0.000116503	0.000454499
ENSBTAP00000021759	1566	17	93	0.651734	2.92121	2.16421	Up	5.54e-11	4.12e-10
ENSBTAP00000013208	906	38	207	2.51807	11.2386	2.15807	Up	1.02e-22	1.39e-21
ENSP00000263334	1350	9	49	0.400241	1.78539	2.1573	Up	2.44e-06	1.2e-05
ENSP00000348064	804	497	2662	37.1119	162.863	2.13371	Up	3.39e-269	3.54e-267
ENSBTAP00000009415	735	55	292	4.4925	19.5419	2.12098	Up	8.49e-31	1.44e-29
ENSP00000262288	1320	151	800	6.86778	29.8118	2.11797	Up	1.94e-81	7.09e-80
GLEAN_10010362	3219	24	126	0.447614	1.9254	2.10483	Up	5.66e-14	5.07e-13
ENSBTAP00000015260	1500	180	941	7.20434	30.8581	2.09871	Up	2.07e-94	8.65e-93
GLEAN_10010495	534	14	73	1.57398	6.72439	2.09498	Up	1.36e-08	8.36e-08
ENSP00000368544	2079	99	516	2.85887	12.2086	2.09439	Up	2.1e-52	5.49e-51
ENSBTAP00000027111	1437	342	1731	14.2884	59.2532	2.05205	Up	2.51e-167	1.81e-165
ENSP00000296522	708	7	35	0.593578	2.43168	2.03444	Up	0.000136635	0.000527281
ENSBTAP00000022140	2475	39	194	0.946025	3.85565	2.02703	Up	7.22e-20	8.81e-19
ENSP00000258385	1068	35	174	1.96748	8.014	2.02618	Up	5.88e-18	6.58e-17
ENSBTAP00000014871	738	69	341	5.61314	22.7284	2.01762	Up	1.32e-33	2.41e-32
ENSBTAP00000006510	492	96	474	11.7144	47.3898	2.0163	Up	4.64e-46	1.09e-44
GLEAN_10013789	4101	8	39	0.117115	0.467785	1.99792	Up	6.64e-05	0.000268375
GLEAN_10007960	243	8	39	1.9765	7.89459	1.99792	Up	6.64e-05	0.000268299
ENSP00000357981	996	57	277	3.43581	13.6802	1.99337	Up	3.51e-27	5.41e-26
ENSBTAP00000003860	1155	27	131	1.40344	5.57906	1.99105	Up	1.39e-13	1.22e-12
ENSBTAP00000027725	3252	12	58	0.221536	0.877302	1.98553	Up	1.08e-06	5.49e-06
ENSBTAP00000004143	1122	430	2068	23.0085	90.6628	1.97834	Up	2.19e-190	1.8e-188
ENSBTAP00000038444	6639	267	1282	2.41447	9.49854	1.976	Up	1.47e-118	7.68e-117
ENSP00000283243	4284	19	91	0.266267	1.04487	1.97238	Up	9.88e-10	6.69e-09
ENSP00000416697	756	9	43	0.714717	2.79781	1.96885	Up	3.23e-05	0.000136913
ENSBTAP00000002953	1806	26	123	0.864308	3.35011	1.95459	Up	1.45e-12	1.2e-11
ENSBTAP00000017794	1992	14	66	0.421941	1.62977	1.94955	Up	2.63e-07	1.43e-06
ENSBTAP00000050200	864	13	61	0.903322	3.47286	1.94281	Up	8.07e-07	4.17e-06
ENSBTAP00000009531	3597	1329	6212	22.1818	84.9498	1.93723	Up	0	0
ENSBTAP00000019848	10128	254	1187	1.50565	5.76499	1.93693	Up	4.14e-107	1.97e-105
ENSP00000399970	711	9	42	0.759952	2.9057	1.93491	Up	4.92e-05	0.000203171
ENSP00000340292	1014	58	270	3.43402	13.0978	1.93135	Up	1.6e-25	2.36e-24
ENSP00000389841	1581	8	37	0.303788	1.15117	1.92197	Up	0.000154246	0.000589196
GLEAN_10001344	5922	96	444	0.973231	3.68796	1.92197	Up	1.01e-40	2.15e-39
ENSP00000357917	273	22	101	4.83808	18.1983	1.91129	Up	2.76e-10	1.95e-09
ENSBTAP00000027623	888	65	298	4.39454	16.5073	1.90932	Up	1.3e-27	2.03e-26
ENSBTAP00000023709	1056	319	1461	18.1359	68.0546	1.90784	Up	7.73e-129	4.3e-127
ENSP00000361705	885	652	2982	44.23	165.743	1.90585	Up	1.33e-260	1.35e-258
ENSBTAP00000027793	1479	27	123	1.096	4.0908	1.90014	Up	3.71e-12	2.99e-11
ENSP00000406949	837	31	141	2.22356	8.28639	1.89787	Up	1.02e-13	8.94e-13
ENSP00000256460	1113	71	322	3.8298	14.2309	1.89368	Up	2.08e-29	3.4e-28
GLEAN_10007388	4017	10	45	0.149455	0.551039	1.88244	Up	3.61e-05	0.000151744
ENSBTAP00000034422	1659	760	3415	27.503	101.255	1.88033	Up	7.28e-293	8.19e-291
ENSBTAP00000038686	1224	17988	80637	882.297	3240.59	1.87692	Up	0	0
ENSBTAP00000000078	2646	20	89	0.453788	1.65452	1.86632	Up	5.69e-09	3.6e-08
ENSP00000351163	5343	9	40	0.101128	0.368253	1.86452	Up	0.000112416	0.000439396
ENSBTAP00000007111	4710	92	407	1.17268	4.25055	1.85784	Up	7.11e-36	1.37e-34
ENSBTAP00000000323-D3	1458	22	97	0.905896	3.27255	1.853	Up	1.39e-09	9.25e-09
ENSP00000296474	3864	39	171	0.605955	2.17686	1.84497	Up	8.56e-16	8.56e-15
GLEAN_10016018	4182	361	1582	5.18246	18.6078	1.84419	Up	3.07e-133	1.78e-131
ENSBTAP00000014865	777	54	235	4.1724	14.8771	1.83414	Up	5.14e-21	6.55e-20
ENSP00000010404	468	50	217	6.41412	22.8079	1.83021	Up	1.83e-19	2.19e-18
ENSBTAP00000037024	723	54	234	4.48403	15.9202	1.82799	Up	7.63e-21	9.62e-20
ENSBTAP00000026827	6582	19	82	0.173304	0.612812	1.82214	Up	3.84e-08	2.26e-07
ENSBTAP00000041919	1086	10	43	0.552819	1.94765	1.81685	Up	8.14e-05	0.00032431
ENSP00000289902	258	10	43	2.32698	8.19823	1.81685	Up	8.14e-05	0.000324401
ENSP00000290573	2736	482	2052	10.5766	36.892	1.80244	Up	4.85e-167	3.48e-165
ENSBTAP00000020909	1161	25	106	1.29277	4.49102	1.79658	Up	5.49e-10	3.79e-09
ENSP00000299322	1014	13	55	0.769695	2.66806	1.79343	Up	9.24e-06	4.22e-05
ENSP00000309689	1851	497	2100	16.1199	55.8064	1.79159	Up	1.63e-169	1.2e-167
ENSP00000303057	540	40	169	4.44712	15.3945	1.79147	Up	4.51e-15	4.31e-14
ENSP00000317214	1926	279	1175	8.69683	30.0091	1.78684	Up	2.51e-95	1.06e-93
ENSBTAP00000044462	1110	487	2037	26.3402	90.2692	1.77697	Up	1.14e-162	8e-161
ENSBTAP00000005621	2829	30	125	0.636651	2.17344	1.77141	Up	2.39e-11	1.83e-10
ENSBTAP00000013714	1338	18	75	0.807662	2.75725	1.77141	Up	2.56e-07	1.39e-06
ENSBTAP00000012974	2538	12	50	0.283859	0.969058	1.77141	Up	2.83e-05	0.000120647
ENSBTAP00000014026	582	718	2984	74.0653	252.201	1.76771	Up	1.07e-235	1.02e-233
ENSBTAP00000033435	2424	228	946	5.64697	19.1969	1.76532	Up	7.5e-76	2.6e-74
ENSP00000265080	3564	21	87	0.353749	1.20075	1.76314	Up	3.02e-08	1.79e-07
ENSP00000366412	2967	14	58	0.283285	0.961572	1.76314	Up	6.67e-06	3.1e-05
ENSP00000403392	3531	65	269	1.10517	3.74737	1.76161	Up	1.2e-22	1.62e-21
ENSBTAP00000052221-D4	228	32	132	8.42613	28.4781	1.75691	Up	8.61e-12	6.79e-11
ENSP00000265968	585	1788	7369	183.495	619.618	1.75564	Up	0	0
ENSP00000323087	1614	75	308	2.78979	9.38682	1.75048	Up	1.67e-25	2.45e-24
ENSP00000371497	960	39	159	2.43897	8.14699	1.74	Up	9.25e-14	8.17e-13
ENSP00000367125	1191	26	106	1.31061	4.3779	1.74	Up	1.28e-09	8.59e-09
ENSP00000287097	4260	78	317	1.09925	3.66034	1.73545	Up	6.5e-26	9.69e-25
ENSP00000377191	5400	911	3685	10.1283	33.5672	1.72866	Up	8.42e-282	8.92e-280
ENSBTAP00000011820	1488	25	101	1.00867	3.3388	1.72687	Up	3.83e-09	2.46e-08
ENSBTAP00000027559	2961	26	105	0.527167	1.7443	1.72632	Up	1.89e-09	1.24e-08
ENSP00000346990	1479	101	406	4.09983	13.503	1.71964	Up	2.31e-32	4.15e-31
ENSBTAP00000021447	840	14	56	1.0006	3.27929	1.71251	Up	1.46e-05	6.47e-05
GLEAN_10004888	462	13	52	1.68933	5.53647	1.71251	Up	3e-05	0.000127573
ENSBTAP00000032011	3633	19	76	0.31398	1.02901	1.71251	Up	4.01e-07	2.14e-06
ENSBTAP00000008298	2760	34	136	0.739576	2.42383	1.71251	Up	9.77e-12	7.69e-11
ENSBTAP00000028386	1029	72	284	4.20078	13.5761	1.69234	Up	1.27e-22	1.72e-21
ENSP00000189978	2631	18	71	0.410738	1.32742	1.69234	Up	1.2e-06	6.09e-06
ENSP00000236166-D3	1605	18	71	0.673303	2.17598	1.69234	Up	1.2e-06	6.09e-06
ENSBTAP00000039997	3843	29	114	0.453044	1.45917	1.68742	Up	7.09e-10	4.84e-09
ENSBTAP00000012270	3744	113	444	1.81199	5.83336	1.68675	Up	2.39e-34	4.41e-33
ENSBTAP00000005810	1356	143	561	6.33125	20.3505	1.6845	Up	6.75e-43	1.5e-41
ENSBTAP00000029877	7014	414	1616	3.54362	11.3331	1.67724	Up	1.36e-119	7.12e-118
ENSBTAP00000012295	3348	16	62	0.286911	0.910915	1.66671	Up	7.4e-06	3.42e-05
ENSP00000358803	972	24	93	1.48237	4.70639	1.66671	Up	3.56e-08	2.11e-07
ENSBTAP00000039682	4338	134	519	1.85451	5.88504	1.66602	Up	3.21e-39	6.63e-38
ENSP00000394015	2379	260	1007	6.56133	20.8212	1.666	Up	1.63e-74	5.55e-73
ENSP00000409259	393	226	874	34.5246	109.393	1.66383	Up	8.71e-65	2.67e-63
GLEAN_10014463	774	389	1503	30.1732	95.5189	1.66252	Up	5.24e-110	2.56e-108
ENSP00000422554	4329	49	189	0.67955	2.14756	1.66005	Up	3.65e-15	3.52e-14
GLEAN_10010689	1287	26	100	1.21285	3.82202	1.65593	Up	1.26e-08	7.73e-08
ENSBTAP00000035493	8586	2080	7938	14.5441	45.477	1.64471	Up	0	0
ENSBTAP00000053834	1707	68	259	2.3916	7.46342	1.64186	Up	5.85e-20	7.18e-19
ENSBTAP00000026407	531	404	1537	45.6772	142.381	1.6402	Up	2.34e-110	1.15e-108
GLEAN_10013162	477	15	57	1.88793	5.87798	1.63851	Up	2.22e-05	9.62e-05
ENSP00000306817	882	15	57	1.02102	3.17891	1.63851	Up	2.22e-05	9.62e-05
ENSP00000367316	2991	25	95	0.501807	1.56235	1.63851	Up	3.71e-08	2.19e-07
ENSBTAP00000010306	1161	14	53	0.723951	2.24551	1.63308	Up	4.58e-05	0.000190051
ENSBTAP00000052005	522	14	53	1.61017	4.99433	1.63308	Up	4.58e-05	0.000190106
ENSBTAP00000004062	675	13	49	1.15625	3.57079	1.62679	Up	9.46e-05	0.000373883
ENSP00000358854	1845	26	98	0.846038	2.61277	1.62679	Up	2.65e-08	1.58e-07
ENSP00000261402	1746	121	456	4.16058	12.8467	1.62654	Up	1.49e-33	2.72e-32
ENSBTAP00000009723	2136	98	367	2.75447	8.45155	1.61744	Up	4.19e-27	6.46e-26
GLEAN_10010300	2973	893	3344	18.0331	55.3277	1.61736	Up	3.6e-233	3.38e-231
ENSBTAP00000051223	1392	30	112	1.29388	3.95777	1.61298	Up	3.28e-09	2.12e-08
ENSBTAP00000024227	1710	14	52	0.491524	1.49582	1.6056	Up	6.67e-05	0.00026915
ENSBTAP00000020593	3291	13	48	0.237153	0.717439	1.59704	Up	0.000137716	0.000531021
ENSP00000265965	954	13	48	0.818103	2.47494	1.59704	Up	0.000137716	0.000531165
ENSP00000357362	2829	153	564	3.24692	9.80658	1.59468	Up	5.12e-40	1.08e-38
GLEAN_10007610	960	21	77	1.31329	3.9454	1.58698	Up	1.33e-06	6.71e-06
ENSBTAP00000001191	1137	40	146	2.11209	6.31632	1.58041	Up	2.6e-11	1.98e-10
ENSP00000413019	1200	40	146	2.00121	5.98471	1.58041	Up	2.6e-11	1.98e-10
ENSBTAP00000052665	945	25	91	1.58826	4.73676	1.57645	Up	1.62e-07	8.98e-07
ENSBTAP00000030808	1413	22	80	0.934746	2.78496	1.57501	Up	9.44e-07	4.85e-06
ENSBTAP00000040470	360	55	200	9.1722	27.3274	1.57501	Up	6.41e-15	6.08e-14
ENSBTAP00000040897	645	32	116	2.97854	8.84646	1.5705	Up	3.45e-09	2.22e-08
GLEAN_10004022	2526	37	134	0.87939	2.60941	1.56915	Up	2.12e-10	1.52e-09
ENSBTAP00000019160	2895	449	1613	9.31131	27.4067	1.55747	Up	1.42e-107	6.78e-106
ENSBTAP00000048973	2574	68	244	1.58604	4.66286	1.55579	Up	1.34e-17	1.47e-16
ENSBTAP00000026645	1020	236	846	13.8907	40.7983	1.55439	Up	4.16e-57	1.15e-55
GLEAN_10016289	1302	31	111	1.42943	4.19357	1.55273	Up	9.98e-09	6.2e-08
ENSBTAP00000009178	1650	14	50	0.509398	1.49059	1.54902	Up	0.00013977	0.000537779
ENSP00000398930	1290	108	384	5.02629	14.6424	1.54259	Up	1.58e-26	2.39e-25
ENSP00000351327	2550	15	53	0.353154	1.02237	1.53354	Up	9.78e-05	0.000386003
ENSBTAP00000003589	1023	21	74	1.23241	3.55818	1.52965	Up	3.96e-06	1.9e-05
ENSBTAP00000012519	1917	361	1270	11.3057	32.5877	1.52727	Up	9.44e-83	3.52e-81
ENSBTAP00000027192	1413	97	341	4.12138	11.8709	1.52623	Up	2.17e-23	3.02e-22
ENSP00000341044	7506	2866	10070	22.9235	65.9922	1.52547	Up	0	0
GLEAN_10011278	1266	30	105	1.42266	4.07969	1.51987	Up	4.12e-08	2.42e-07
ENSBTAP00000000849	1995	36	126	1.08336	3.1067	1.51987	Up	1.78e-09	1.18e-08
ENSBTAP00000037103	2604	56	195	1.2911	3.68354	1.51249	Up	7.8e-14	6.91e-13
ENSP00000363587	10167	351	1219	2.07266	5.8977	1.50867	Up	4.03e-78	1.43e-76
ENSBTAP00000000121	1518	5158	17854	203.996	578.542	1.50388	Up	0	0
ENSBTAP00000051820-D3	432	24	83	3.33534	9.45074	1.50259	Up	1.38e-06	6.93e-06
ENSP00000255476	342	29	100	5.09079	14.3829	1.49839	Up	1.18e-07	6.63e-07
ENSP00000363970	225	241	831	64.3054	181.673	1.49833	Up	2.74e-53	7.23e-52
ENSBTAP00000051202	915	38	131	2.49331	7.04242	1.49801	Up	1.27e-09	8.5e-09
ENSP00000355551	996	27	93	1.62749	4.59299	1.49679	Up	3.39e-07	1.82e-06
ENSP00000234816	1476	210	723	8.54173	24.0948	1.49612	Up	1.74e-46	4.12e-45
GLEAN_10004633	879	43	148	2.93692	8.28217	1.4957	Up	1.12e-10	8.15e-10
ENSBTAP00000015059	1548	25	86	0.969577	2.73274	1.49492	Up	9.72e-07	4.98e-06
ENSP00000410735	2769	16	55	0.346905	0.977037	1.49387	Up	9.8e-05	0.000386691
ENSBTAP00000022619	240	21	72	5.25317	14.7568	1.49012	Up	8.09e-06	3.72e-05
ENSBTAP00000015927	480	17	58	2.12628	5.94372	1.48303	Up	6.84e-05	0.000275844
ENSP00000295927	1122	17	58	0.909639	2.54277	1.48303	Up	6.84e-05	0.000275766
ENSBTAP00000008159	2202	95	324	2.59012	7.23768	1.48251	Up	1.96e-21	2.52e-20
ENSBTAP00000031013	1272	25	85	1.17996	3.28703	1.47805	Up	1.38e-06	6.93e-06
ENSBTAP00000043910	1503	174	590	6.9503	19.3092	1.47414	Up	1.89e-37	3.78e-36
ENSBTAP00000025850	1728	55	186	1.91087	5.29469	1.47031	Up	8.84e-13	7.38e-12
ENSBTAP00000002962	1137	16	54	0.844836	2.33617	1.4674	Up	0.00013985	0.000537944
ENSBTAP00000026146	399	307	1036	46.1933	127.72	1.46723	Up	4.72e-64	1.43e-62
ENSBTAP00000043833	171	272	917	95.4962	263.782	1.46583	Up	8.12e-57	2.24e-55
ENSBTAP00000053782	1221	19	64	0.934224	2.57831	1.46459	Up	3.34e-05	0.000141198
ENSP00000403701	1293	44	148	2.04299	5.63034	1.46254	Up	2.24e-10	1.6e-09
ENSBTAP00000024587	1260	444	1492	21.1556	58.2465	1.46113	Up	6.58e-91	2.63e-89
ENSBTAP00000053634	1824	50	168	1.64573	4.5306	1.46098	Up	1.4e-11	1.09e-10
ENSP00000351490	432	354	1186	49.1963	135.043	1.4568	Up	2.54e-72	8.38e-71
ENSBTAP00000016614	1524	460	1541	18.1212	49.7381	1.45668	Up	2.03e-93	8.42e-92
ENSP00000265342	2322	41	137	1.06007	2.90222	1.453	Up	1.26e-09	8.46e-09
ENSBTAP00000006363	450	109	364	14.5421	39.7888	1.45213	Up	3.2e-23	4.42e-22
ENSBTAP00000009316	2742	248	826	5.42997	14.8178	1.44832	Up	1.8e-50	4.58e-49
ENSP00000256001	1227	857	2842	41.9324	113.933	1.44205	Up	3.53e-168	2.56e-166
ENSP00000345528	993	45	149	2.72067	7.38089	1.43983	Up	3.13e-10	2.2e-09
ENSBTAP00000014735	1242	213	704	10.2961	27.8819	1.43724	Up	8.57e-43	1.9e-41
ENSP00000413073-D3	2916	34	112	0.70001	1.8893	1.43241	Up	5.78e-08	3.34e-07
ENSP00000261499	555	31	102	3.35337	9.04021	1.43074	Up	2.34e-07	1.28e-06
ENSP00000323580	2484	52	171	1.2568	3.38623	1.42993	Up	1.94e-11	1.49e-10
ENSBTAP00000029099	582	21	69	2.16625	5.83173	1.42872	Up	2.31e-05	9.95e-05
ENSBTAP00000000005	1911	42	138	1.31948	3.55214	1.42872	Up	1.76e-09	1.16e-08
ENSBTAP00000000752	6402	879	2869	8.24302	22.0438	1.41913	Up	8.61e-166	6.09e-164
ENSP00000295633	867	410	1333	28.3908	75.628	1.4135	Up	1.4e-77	4.93e-76
ENSBTAP00000015932	1266	32	104	1.5175	4.04084	1.41295	Up	2.31e-07	1.26e-06
ENSP00000356853	723	20	65	1.66075	4.42228	1.41295	Up	4.66e-05	0.000193156
ENSP00000408277	1098	348	1130	19.0279	50.623	1.41168	Up	6.53e-66	2.02e-64
ENSP00000369071	2538	84	272	1.98701	5.27168	1.40766	Up	5.39e-17	5.76e-16
ENSP00000311405	2736	297	961	6.51709	17.2774	1.40659	Up	5.09e-56	1.38e-54
ENSP00000410164	1758	34	110	1.16111	3.07783	1.40641	Up	1.14e-07	6.4e-07
ENSP00000263655	426	30	97	4.2279	11.2004	1.40554	Up	6.59e-07	3.43e-06
ENSP00000306185	1359	105	339	4.63856	12.2702	1.40341	Up	9.94e-21	1.25e-19
ENSP00000301146-D3	1284	255	823	11.9231	31.5287	1.40291	Up	4.87e-48	1.19e-46
ENSBTAP00000038141	4017	642	2070	9.59503	25.3478	1.4015	Up	5.84e-118	3.04e-116
ENSBTAP00000029060	348	26	83	4.48546	11.732	1.38711	Up	5.39e-06	2.53e-05
ENSBTAP00000002323	444	21	67	2.83955	7.42272	1.38629	Up	4.57e-05	0.000189719
ENSBTAP00000042058	1176	22	70	1.12313	2.92794	1.38237	Up	3.18e-05	0.000134944
ENSBTAP00000019196	879	22	70	1.50261	3.91724	1.38237	Up	3.18e-05	0.000134984
ENSBTAP00000024709	426	39	124	5.49627	14.318	1.38131	Up	2.72e-08	1.62e-07
ENSBTAP00000045729	366	23	73	3.77277	9.811	1.37878	Up	2.22e-05	9.61e-05
ENSBTAP00000050507	627	52	165	4.97908	12.9446	1.3784	Up	1.44e-10	1.04e-09
ENSBTAP00000033771	4101	5226	16573	76.5055	198.785	1.37757	Up	0	0
ENSBTAP00000005275	5436	78	247	0.861446	2.23506	1.37548	Up	4.38e-15	4.2e-14
ENSP00000318472	2553	140	443	3.29223	8.53541	1.37439	Up	7.62e-26	1.13e-24
ENSBTAP00000053683	4464	55	174	0.739693	1.91733	1.3741	Up	5.03e-11	3.76e-10
ENSBTAP00000000398	513	450	1423	52.6633	136.445	1.37345	Up	2.85e-79	1.02e-77
ENSBTAP00000043400	1167	19	60	0.977453	2.52902	1.37148	Up	0.000132507	0.000512458
ENSBTAP00000000819	1512	20	63	0.794129	2.04956	1.36787	Up	9.21e-05	0.000364648
ENSP00000251582	3354	270	847	4.83297	12.422	1.36192	Up	2.64e-47	6.37e-46
ENSP00000284425	4881	166	520	2.0418	5.24042	1.35984	Up	1.31e-29	2.15e-28
ENSBTAP00000001439	1131	27	84	1.43322	3.65332	1.34994	Up	7.34e-06	3.39e-05
ENSP00000358035	3150	786	2441	14.9805	38.1179	1.34739	Up	7.52e-131	4.25e-129
ENSBTAP00000053660	1305	55	170	2.53026	6.40781	1.34055	Up	1.86e-10	1.33e-09
ENSBTAP00000053389	1338	496	1530	22.2556	56.248	1.33763	Up	8.03e-82	2.97e-80
ENSBTAP00000019527	384	452	1393	70.6676	178.44	1.33632	Up	1.51e-74	5.14e-73
ENSBTAP00000041778	1200	8112	24995	405.845	1024.57	1.33602	Up	0	0
GLEAN_10008440	1455	78	240	3.21843	8.11371	1.334	Up	4.25e-14	3.84e-13
ENSP00000278426	1182	63	193	3.1999	8.03177	1.32769	Up	1.54e-11	1.19e-10
ENSP00000417895	2190	307	938	8.41603	21.0683	1.32386	Up	4.5e-50	1.14e-48
ENSP00000309871	1899	41	125	1.2962	3.23785	1.32075	Up	6.88e-08	3.95e-07
GLEAN_10000810	825	189	576	13.7537	34.3431	1.3202	Up	2.92e-31	5.05e-30
ENSBTAP00000001061	969	96	292	5.94786	14.8228	1.31738	Up	1.5e-16	1.57e-15
ENSP00000354612	1692	74	225	2.6257	6.54114	1.31684	Up	4.49e-13	3.82e-12
ENSBTAP00000016983	972	26	79	1.60591	3.9979	1.31586	Up	2.03e-05	8.83e-05
ENSBTAP00000012026	807	30	91	2.23183	5.54676	1.31342	Up	4.81e-06	2.27e-05
ENSP00000380948	1317	33	100	1.50432	3.73496	1.31198	Up	1.64e-06	8.17e-06
ENSBTAP00000005646	1065	98	296	5.52446	13.6714	1.30726	Up	1.41e-16	1.48e-15
ENSBTAP00000013086	534	66	199	7.4202	18.3309	1.30475	Up	1.4e-11	1.09e-10
GLEAN_10009920	978	85	256	5.21787	12.8758	1.30312	Up	1.81e-14	1.67e-13
GLEAN_10002743	1650	1994	5990	72.5528	178.572	1.29941	Up	3.98e-301	4.66e-299
ENSBTAP00000019817	4263	3452	10357	48.6148	119.506	1.29762	Up	0	0
ENSP00000299295	747	20	60	1.60739	3.95096	1.29748	Up	0.00024887	0.000919667
ENSP00000359629	1803	20	60	0.665959	1.63692	1.29748	Up	0.00024887	0.000919905
ENSBTAP00000005775	4407	27	81	0.367819	0.904094	1.29748	Up	1.96e-05	8.53e-05
ENSP00000274364	4584	49	147	0.641748	1.57741	1.29748	Up	7.67e-09	4.8e-08
ENSBTAP00000018523	2973	63	189	1.27221	3.12708	1.29748	Up	5.52e-11	4.11e-10
ENSP00000346839	7437	2732	8182	22.0544	54.1169	1.29501	Up	0	0
ENSBTAP00000012804	1260	945	2812	45.0271	109.778	1.28573	Up	3.69e-140	2.24e-138
ENSBTAP00000018479	9360	3671	10917	23.5462	57.3719	1.28485	Up	0	0
ENSP00000370593	5394	87	258	0.968326	2.35277	1.2808	Up	3.15e-14	2.88e-13
GLEAN_10007216	2793	23	68	0.49439	1.19759	1.27642	Up	0.000114972	0.000448893
ENSP00000304502	864	112	330	7.78247	18.7876	1.27148	Up	1.31e-17	1.44e-16
ENSBTAP00000008785	2613	102	300	2.34355	5.64746	1.26891	Up	4.26e-16	4.33e-15
ENSBTAP00000019063	1020	193	567	11.3598	27.3435	1.26726	Up	5.12e-29	8.3e-28
ENSBTAP00000035648	1515	32	94	1.26809	3.05202	1.2671	Up	6.12e-06	2.86e-05
ENSBTAP00000051161	930	32	94	2.06576	4.97183	1.2671	Up	6.12e-06	2.86e-05
ENSP00000259526	1041	168	493	9.68884	23.2953	1.26564	Up	2.18e-25	3.19e-24
ENSP00000264990	2349	166	487	4.24266	10.1981	1.26525	Up	4.36e-25	6.36e-24
ENSP00000361929	1431	70	205	2.93678	7.0467	1.26271	Up	2.26e-11	1.73e-10
ENSP00000288670	3186	98	287	1.84669	4.43106	1.26271	Up	2.34e-15	2.28e-14
ENSBTAP00000002867	2055	166	486	4.84964	11.6331	1.26229	Up	5.92e-25	8.64e-24
ENSBTAP00000009441	3270	326	953	5.98526	14.3356	1.26012	Up	2.98e-47	7.16e-46
ENSBTAP00000026057	3075	23	67	0.449051	1.07177	1.25504	Up	0.000158245	0.000603341
ENSP00000269577	4677	22	64	0.282402	0.673107	1.25308	Up	0.000227938	0.000847355
ENSBTAP00000009229	1365	64	186	2.81488	6.70273	1.25167	Up	2.53e-10	1.8e-09
ENSP00000340510	4656	289	839	3.72647	8.86381	1.25012	Up	2.62e-41	5.62e-40
ENSBTAP00000036255	786	41	119	3.13166	7.44725	1.24978	Up	4.6e-07	2.44e-06
ENSBTAP00000031070	1371	70	203	3.0653	7.28333	1.24857	Up	4.18e-11	3.14e-10
ENSP00000366038	1488	99	287	3.99434	9.48747	1.24807	Up	4.15e-15	3.98e-14
ENSBTAP00000044075	645	27	78	2.51314	5.94849	1.24303	Up	5.08e-05	0.000209251
ENSBTAP00000042078	3012	71	205	1.4152	3.34788	1.24225	Up	4.01e-11	3.01e-10
ENSBTAP00000023221	1251	44	127	2.11158	4.99365	1.24177	Up	2.16e-07	1.18e-06
ENSBTAP00000002970	3258	561	1619	10.3377	24.4437	1.24155	Up	2.75e-77	9.62e-76
ENSP00000287814	546	52	150	5.71773	13.5136	1.24089	Up	1.73e-08	1.05e-07
ENSP00000364393	11682	2374	6838	12.2005	28.7928	1.23877	Up	0	0
ENSBTAP00000015834	1896	33	95	1.04493	2.46466	1.23798	Up	8.01e-06	3.68e-05
GLEAN_10006758	753	122	351	9.72698	22.9289	1.2371	Up	6.35e-18	7.09e-17
ENSP00000316664	1665	65	187	2.34376	5.52457	1.23704	Up	3.29e-10	2.31e-09
ENSP00000296144	1116	1754	5044	94.3579	222.322	1.23643	Up	3.05e-235	2.89e-233
ENSBTAP00000046671	2163	48	138	1.33229	3.1383	1.23608	Up	7.13e-08	4.09e-07
ENSBTAP00000035660	1308	28	80	1.28518	3.00853	1.22709	Up	4.84e-05	0.000200007
ENSBTAP00000014838	6351	28	80	0.264685	0.619611	1.22709	Up	4.84e-05	0.000199949
ENSBTAP00000022675	1251	34	97	1.63168	3.81405	1.22496	Up	7.63e-06	3.52e-05
GLEAN_10015881	429	27	77	3.7785	8.82887	1.22441	Up	6.94e-05	0.00027932
ENSP00000263551	3384	350	996	6.20942	14.4777	1.22131	Up	4.81e-47	1.15e-45
ENSP00000405260	846	29	82	2.05798	4.76777	1.21209	Up	4.6e-05	0.000190627
ENSBTAP00000028016	1002	226	638	13.5411	31.3202	1.20975	Up	2.68e-30	4.47e-29
ENSP00000258341	4578	2267	6399	29.7296	68.7556	1.20958	Up	6.97e-288	7.66e-286
ENSP00000347596	1467	425	1199	17.3929	40.2032	1.20881	Up	2.07e-55	5.57e-54
ENSP00000420524	5322	893	2515	10.0737	23.2453	1.20634	Up	7.02e-114	3.56e-112
ENSP00000386135	4245	102	287	1.44257	3.32564	1.205	Up	2.21e-14	2.04e-13
ENSP00000277491	3855	166	467	2.58522	5.95887	1.20475	Up	1.83e-22	2.46e-21
ENSP00000358001	8616	5849	16446	40.7558	93.8915	1.20399	Up	0	0
GLEAN_10008541	1614	330	927	12.2751	28.2519	1.20262	Up	6.78e-43	1.51e-41
ENSBTAP00000027762	2550	213	597	5.01479	11.5161	1.19939	Up	4.28e-28	6.83e-27
ENSP00000362702	969	81	227	5.0185	11.5232	1.19921	Up	1.36e-11	1.06e-10
ENSP00000243077	13263	3635	10180	16.4542	37.7553	1.19823	Up	0	0
GLEAN_10009473	417	25	70	3.59929	8.25721	1.19794	Up	0.000195277	0.00073338
ENSBTAP00000032740	1545	65	182	2.52579	5.79448	1.19794	Up	1.49e-09	9.91e-09
GLEAN_10012021	765	349	977	27.3891	62.821	1.19765	Up	7.77e-45	1.8e-43
ENSP00000314444	3546	39	109	0.660296	1.51203	1.1953	Up	3.2e-06	1.55e-05
ENSBTAP00000028385	1722	261	729	9.09956	20.8241	1.19438	Up	9.72e-34	1.79e-32
GLEAN_10009455	942	58	162	3.6965	8.45932	1.19438	Up	1.29e-08	7.94e-08
ENSBTAP00000022420	1839	46	128	1.50172	3.42373	1.18895	Up	4.88e-07	2.58e-06
ENSP00000331983	4086	27	75	0.396715	0.902889	1.18645	Up	0.00012853	0.000497749
ENSP00000254898	2883	124	344	2.5822	5.86929	1.18458	Up	1.54e-16	1.6e-15
ENSP00000356552	1008	44	122	2.62063	5.95348	1.18382	Up	9.9e-07	5.06e-06
ENSBTAP00000008816	2814	337	934	7.18983	16.3265	1.18319	Up	3.72e-42	8.11e-41
GLEAN_10022158	456	26	72	3.42312	7.76675	1.182	Up	0.000184557	0.000696412
ENSBTAP00000001098	375	56	155	8.9654	20.3316	1.18128	Up	3.51e-08	2.08e-07
ENSBTAP00000038495	4404	881	2436	12.01	27.2083	1.17982	Up	1.25e-106	5.84e-105
ENSBTAP00000021009	1401	38	105	1.62839	3.68657	1.17883	Up	6.17e-06	2.88e-05
ENSBTAP00000016414	405	2220	6134	329.087	745.007	1.17878	Up	3.84e-265	3.92e-263
ENSP00000304408	4326	8325	22993	115.534	261.445	1.17819	Up	0	0
ENSBTAP00000017798-D4	2031	46	127	1.35976	3.07585	1.17764	Up	6.58e-07	3.42e-06
ENSBTAP00000036514	5244	54	149	0.618222	1.39764	1.1768	Up	7.1e-08	4.08e-07
ENSBTAP00000018426	1755	33	91	1.12889	2.55056	1.17592	Up	2.72e-05	0.00011636
ENSP00000322396	936	49	135	3.14292	7.09462	1.17462	Up	3.07e-07	1.66e-06
ENSBTAP00000021570	1584	106	292	4.01757	9.06774	1.17442	Up	4.37e-14	3.95e-13
GLEAN_10010283	201	61	168	18.2199	41.1135	1.1741	Up	1.1e-08	6.8e-08
ENSP00000365351	1257	36	99	1.71941	3.87411	1.17195	Up	1.26e-05	5.65e-05
ENSP00000351737	693	91	250	7.88354	17.7451	1.1705	Up	3.3e-12	2.68e-11
GLEAN_10009138	477	62	170	7.80345	17.5308	1.16771	Up	1.04e-08	6.45e-08
ENSBTAP00000026132	2280	27	74	0.710955	1.5965	1.16708	Up	0.000174064	0.000658906
ENSBTAP00000012721	1095	81	222	4.44103	9.97264	1.16708	Up	5.95e-11	4.42e-10
ENSP00000308695	1968	54	148	1.64733	3.6992	1.16708	Up	9.55e-08	5.41e-07
GLEAN_10005034	3984	7162	19618	107.926	242.218	1.16626	Up	0	0
ENSP00000350024	1317	354	969	16.1373	36.1917	1.16526	Up	1.14e-42	2.51e-41
ENSP00000323194	4242	34	93	0.481195	1.07841	1.16421	Up	2.57e-05	0.000110143
ENSBTAP00000026534	2175	9620	26294	265.539	594.66	1.16314	Up	0	0
ENSBTAP00000000732	1497	104	284	4.17085	9.33186	1.16182	Up	1.56e-13	1.37e-12
ENSP00000344193-D4	438	157	428	21.5198	48.0664	1.15936	Up	1.37e-19	1.65e-18
ENSBTAP00000002229	1095	855	2324	46.8776	104.398	1.15513	Up	1.6e-98	6.94e-97
ENSP00000253188	1488	231	627	9.32013	20.727	1.15309	Up	9.48e-28	1.49e-26
ENSBTAP00000009063	4875	269	730	3.31277	7.3658	1.15281	Up	4.94e-32	8.75e-31
ENSP00000405969	870	83	225	5.72759	12.7214	1.15126	Up	7.11e-11	5.25e-10
ENSP00000361110	804	50	135	3.73359	8.25941	1.14547	Up	5.22e-07	2.75e-06
ENSBTAP00000000679	1551	43	116	1.66445	3.6789	1.14423	Up	3.43e-06	1.65e-05
ENSP00000264094	2085	49	132	1.41092	3.11415	1.1422	Up	7.42e-07	3.84e-06
ENSP00000356433	981	39	105	2.38676	5.26492	1.14136	Up	1.05e-05	4.77e-05
ENSBTAP00000027416	2985	194	522	3.90185	8.60196	1.14051	Up	5.46e-23	7.48e-22
ENSBTAP00000006320	933	98	263	6.30605	13.8658	1.13672	Up	2.96e-12	2.41e-11
ENSP00000338352	450	462	1231	61.6372	134.56	1.12638	Up	5.17e-51	1.33e-49
ENSBTAP00000027510	1518	108	287	4.27135	9.29997	1.12253	Up	5.2e-13	4.39e-12
ENSP00000417485	1647	29	77	1.0571	2.29969	1.12132	Up	0.000206772	0.000774717
ENSP00000350037	1875	46	122	1.47289	3.20059	1.11969	Up	2.85e-06	1.39e-05
ENSP00000367202	2913	63	167	1.29841	2.81999	1.11894	Up	4.17e-08	2.46e-07
ENSP00000400262	693	197	522	17.0666	37.0518	1.11837	Up	2.49e-22	3.33e-21
ENSBTAP00000046263	369	31	82	5.04369	10.931	1.11587	Up	0.000135378	0.00052271
ENSP00000411051	1287	39	103	1.81928	3.93668	1.11361	Up	1.88e-05	8.24e-05
ENSP00000398972	387	36	95	5.58476	12.0749	1.11245	Up	4.08e-05	0.000170387
ENSP00000342381	1530	160	422	6.27829	13.5673	1.11169	Up	3.49e-18	3.97e-17
ENSP00000243052	1572	89	234	3.399	7.32209	1.10715	Up	1.16e-10	8.47e-10
ENSBTAP00000008880	2700	423	1111	9.40567	20.2405	1.10564	Up	6.66e-45	1.54e-43
ENSBTAP00000027245	1473	32	84	1.30425	2.8051	1.10483	Up	0.000126676	0.00049137
ENSP00000340429	603	81	212	8.06456	17.2938	1.10059	Up	1.05e-09	7.07e-09
ENSBTAP00000006514	1308	47	123	2.15726	4.62561	1.10044	Up	3.55e-06	1.71e-05
ENSBTAP00000000519	327	39	102	7.16028	15.3435	1.09954	Up	2.51e-05	0.000107806
ENSBTAP00000009880	1557	31	81	1.19533	2.55899	1.09817	Up	0.000180908	0.000683368
ENSBTAP00000044778	1365	274	715	12.0512	25.7659	1.09628	Up	4.14e-29	6.75e-28
ENSBTAP00000047282	804	87	227	6.49645	13.8881	1.09612	Up	3.07e-10	2.16e-09
ENSBTAP00000047583	2526	56	146	1.33097	2.84309	1.09498	Up	4.77e-07	2.52e-06
ENSP00000379002	1035	96	250	5.56857	11.8815	1.09334	Up	4.25e-11	3.19e-10
ENSBTAP00000037562	1698	48	125	1.69714	3.62113	1.09334	Up	3.32e-06	1.6e-05
ENSP00000308208	1440	161	419	6.71238	14.3127	1.0924	Up	1.32e-17	1.45e-16
ENSBTAP00000021249	369	226	588	36.7701	78.3831	1.09201	Up	4.45e-24	6.29e-23
ENSBTAP00000000744	3264	173	450	3.18207	6.78163	1.09167	Up	8.86e-19	1.04e-17
ENSBTAP00000010387	840	72	187	5.14596	10.9505	1.08948	Up	1.33e-08	8.17e-08
ENSP00000301464	396	174	451	26.3795	56.0213	1.08656	Up	1.09e-18	1.27e-17
ENSBTAP00000024502	3576	364	943	6.11107	12.9714	1.08583	Up	2.57e-37	5.13e-36
ENSBTAP00000000315	1011	395	1022	23.4563	49.7246	1.08399	Up	3.39e-40	7.16e-39
ENSP00000215957	2145	315	814	8.8165	18.6667	1.08219	Up	2.86e-32	5.09e-31
ENSP00000356057	1404	43	111	1.83872	3.88891	1.08067	Up	1.44e-05	6.42e-05
ENSBTAP00000016206	3201	229	587	4.295	9.02036	1.07053	Up	2.48e-23	3.43e-22
ENSBTAP00000028765	1356	141	361	6.2427	13.0954	1.06882	Up	6.8e-15	6.44e-14
ENSP00000282096	2748	59	151	1.28899	2.70291	1.06828	Up	5.15e-07	2.71e-06
GLEAN_10005583	1770	492	1254	16.688	34.8494	1.06232	Up	2.03e-47	4.9e-46
ENSBTAP00000010702	2277	113	288	2.9794	6.22158	1.06226	Up	4.58e-12	3.67e-11
ENSP00000360155	2643	451	1149	10.2445	21.3843	1.06169	Up	1.49e-43	3.38e-42
ENSP00000371425	936	370	938	23.7323	49.2945	1.05458	Up	1.72e-35	3.27e-34
ENSP00000256832	2757	666	1688	14.5028	30.1167	1.05424	Up	1.81e-62	5.37e-61
GLEAN_10006704	1812	47	119	1.55723	3.23043	1.05274	Up	1.09e-05	4.92e-05
ENSP00000354335	2112	89	225	2.52993	5.24035	1.05056	Up	1.4e-09	9.31e-09
ENSP00000260187	1731	1558	3936	54.036	111.848	1.04955	Up	3.6e-142	2.22e-140
ENSBTAP00000001409	417	109	275	15.6929	32.439	1.04762	Up	2.33e-11	1.79e-10
ENSBTAP00000012124	1017	77	194	4.54551	9.38323	1.04564	Up	2.16e-08	1.3e-07
ENSP00000303518	717	54	136	4.52155	9.33021	1.04509	Up	2.9e-06	1.41e-05
ENSBTAP00000033930	717	714	1798	59.785	123.351	1.04491	Up	1.69e-65	5.22e-64
GLEAN_10015072	450	112	282	14.9423	30.8254	1.04471	Up	1.45e-11	1.12e-10
GLEAN_10013213	1023	107	269	6.27944	12.9345	1.04251	Up	4.59e-11	3.44e-10
ENSBTAP00000039752	1452	450	1126	18.6063	38.1455	1.03572	Up	4.26e-41	9.12e-40
ENSP00000243903	1536	34	85	1.32893	2.72207	1.03444	Up	0.00025649	0.000945869
ENSP00000242315	1203	40	100	1.99622	4.08889	1.03444	Up	7.18e-05	0.000288135
GLEAN_10007199	2277	1751	4377	46.1675	94.5551	1.03428	Up	3.35e-154	2.22e-152
ENSBTAP00000053597	1536	233	582	9.10705	18.6382	1.0332	Up	6.13e-22	8.09e-21
ENSBTAP00000003943	480	669	1669	83.6754	171.036	1.03142	Up	1.09e-59	3.1e-58
ENSP00000379855	2196	1500	3741	41.0083	83.7967	1.03098	Up	2.1e-131	1.2e-129
ENSP00000364979	4884	3628	9048	44.5969	91.1273	1.03094	Up	0	0
ENSP00000386178	1185	73	182	3.69843	7.55483	1.03049	Up	8.45e-08	4.81e-07
ENSBTAP00000025663	2568	1814	4521	42.4087	86.5986	1.02998	Up	3.81e-158	2.61e-156
ENSBTAP00000029446	1299	167	416	7.71828	15.7527	1.02925	Up	5.07e-16	5.12e-15
ENSP00000258201	3279	2174	5415	39.8044	81.2323	1.02912	Up	9.12e-189	7.32e-187
GLEAN_10002246	1344	43	107	1.9208	3.91612	1.02772	Up	4.37e-05	0.000181699
ENSP00000261858	1854	74	184	2.39627	4.8818	1.02662	Up	7.86e-08	4.49e-07
ENSP00000384517	1914	163	405	5.1128	10.4084	1.02556	Up	1.49e-15	1.47e-14
GLEAN_10002803	969	46	114	2.85002	5.78699	1.02184	Up	2.66e-05	0.000114002
ENSP00000332511	1209	63	156	3.12844	6.34702	1.02064	Up	8.76e-07	4.5e-06
ENSBTAP00000012722	4227	125	309	1.77538	3.59582	1.01819	Up	4.4e-12	3.53e-11
ENSBTAP00000010973	1386	51	126	2.20912	4.47176	1.01737	Up	1.07e-05	4.83e-05
ENSP00000264080	1407	97	239	4.13896	8.35555	1.01347	Up	1.35e-09	8.98e-09
ENSBTAP00000048663	408	304	749	44.7328	90.3011	1.01341	Up	5.72e-27	8.79e-26
ENSBTAP00000000047	888	41	101	2.77194	5.59474	1.01317	Up	8.74e-05	0.000347241
ENSP00000263805	5643	6839	16772	72.7605	146.2	1.00671	Up	0	0
ENSBTAP00000044615	4314	62	152	0.862829	1.73315	1.00625	Up	1.61e-06	8.01e-06
ENSBTAP00000044662	1992	180	441	5.42496	10.8898	1.0053	Up	2.58e-16	2.66e-15
ENSP00000348838	540	69	169	7.67129	15.3945	1.00487	Up	4.29e-07	2.29e-06
ENSBTAP00000016253	558	87	213	9.36048	18.7766	1.00428	Up	1.36e-08	8.36e-08
ENSP00000366109	1041	532	1302	30.6813	61.5222	1.00375	Up	5.61e-45	1.3e-43
ENSP00000384330-D4	5790	6563	16038	68.0514	136.252	1.00158	Up	0	0
ENSP00000265641	2310	167	408	4.34028	8.688	1.00124	Up	4.11e-15	3.94e-14
ENSP00000364119	1002	78	0	4.67348	0	-12.1903	Down	8.54e-28	1.34e-26
ENSP00000378118	333	23	0	4.14664	0	-12.0177	Down	9.69e-09	6.02e-08
ENSBTAP00000003763	549	34	0	3.71809	0	-11.8603	Down	1.5e-12	1.23e-11
ENSBTAP00000014759	732	35	0	2.87058	0	-11.4871	Down	6.74e-13	5.66e-12
ENSP00000405994	615	28	0	2.73335	0	-11.4165	Down	1.79e-10	1.29e-09
GLEAN_10015189	453	18	0	2.38554	0	-11.2201	Down	5.23e-07	2.75e-06
ENSP00000360002-D3	663	26	0	2.35436	0	-11.2011	Down	8.85e-10	6e-09
ENSP00000222462	1059	35	0	1.9842	0	-10.9543	Down	6.74e-13	5.66e-12
GLEAN_10004922	444	13	0	1.75782	0	-10.7796	Down	2.82e-05	0.000120378
ENSBTAP00000026346	936	26	0	1.66767	0	-10.7036	Down	8.85e-10	6e-09
ENSP00000307093-D2	1884	48	0	1.52958	0	-10.5789	Down	2.11e-17	2.3e-16
ENSBTAP00000021281	471	12	0	1.52958	0	-10.5789	Down	6.27e-05	0.000254179
GLEAN_10005115	1104	28	0	1.52266	0	-10.5724	Down	1.79e-10	1.29e-09
ENSP00000342681	1491	33	0	1.32877	0	-10.3759	Down	3.32e-12	2.7e-11
ENSP00000318222	750	15	0	1.20072	0	-10.2297	Down	5.73e-06	2.68e-05
GLEAN_10008302	1005	19	0	1.13501	0	-10.1485	Down	2.35e-07	1.29e-06
ENSBTAP00000031726	750	13	0	1.04063	0	-10.0232	Down	2.82e-05	0.000120342
ENSBTAP00000034278	1488	21	0	0.847285	0	-9.7267	Down	4.78e-08	2.79e-07
GLEAN_10006923	921	12	0	0.78223	0	-9.61145	Down	6.27e-05	0.000253963
GLEAN_10013056	1701	22	0	0.776482	0	-9.60081	Down	2.15e-08	1.29e-07
ENSP00000360275	1671	21	0	0.754494	0	-9.55937	Down	4.78e-08	2.79e-07
ENSP00000306662	957	12	0	0.752805	0	-9.55613	Down	6.27e-05	0.000254251
ENSBTAP00000050357	1257	15	0	0.716422	0	-9.48467	Down	5.73e-06	2.68e-05
ENSP00000396523	1017	11	0	0.649359	0	-9.34287	Down	0.000139186	0.000535965
ENSBTAP00000015258	1941	20	0	0.618611	0	-9.27289	Down	1.06e-07	5.98e-07
GLEAN_10013648	2109	21	0	0.5978	0	-9.22352	Down	4.78e-08	2.8e-07
ENSBTAP00000049404	2196	21	0	0.574117	0	-9.1652	Down	4.78e-08	2.8e-07
ENSBTAP00000018252	2280	18	0	0.47397	0	-8.88865	Down	5.23e-07	2.75e-06
ENSBTAP00000015667	1941	14	0	0.433028	0	-8.75832	Down	1.27e-05	5.7e-05
ENSBTAP00000025041	2583	17	0	0.395128	0	-8.62618	Down	1.16e-06	5.88e-06
ENSBTAP00000015563	2715	17	0	0.375917	0	-8.55427	Down	1.16e-06	5.88e-06
ENSBTAP00000015991	1932	11	0	0.341821	0	-8.4171	Down	0.000139186	0.000535821
ENSBTAP00000013745	2190	12	0	0.328965	0	-8.36179	Down	6.27e-05	0.000254035
ENSP00000352833	2424	13	0	0.321976	0	-8.33081	Down	2.82e-05	0.000120414
ENSP00000331867	2526	12	0	0.285208	0	-8.15587	Down	6.27e-05	0.000254107
GLEAN_10001001	2388	11	0	0.276549	0	-8.11139	Down	0.000139186	0.00053611
ENSBTAP00000011047-D2	600	19623	138	1963.48	11.3136	-7.43922	Down	0	0
ENSBTAP00000051168	1734	21458	183	742.939	5.19127	-7.16101	Down	0	0
ENSBTAP00000031011	1929	72	1	2.24085	0.0254999	-6.45741	Down	4.21e-24	5.97e-23
ENSP00000376213	3510	132	2	2.25777	0.0280281	-6.33188	Down	4.62e-43	1.03e-41
ENSBTAP00000026154	4812	43	1	0.536483	0.0102222	-5.71375	Down	2.87e-14	2.63e-13
ENSBTAP00000041394	1710	258	6	9.05809	0.172594	-5.71375	Down	4.74e-80	1.72e-78
ENSBTAP00000004411	1755	937	22	32.0535	0.616619	-5.69996	Down	1.18e-286	1.29e-284
ENSP00000333122	1470	2234	66	91.2387	2.2085	-5.3685	Down	0	0
ENSBTAP00000027003	1971	30	1	0.913793	0.0249566	-5.19438	Down	6.56e-10	4.5e-09
ENSBTAP00000013689	585	99	4	10.16	0.336338	-4.91684	Down	1.96e-29	3.22e-28
ENSBTAP00000027181	774	515	21	39.9466	1.3346	-4.9036	Down	3.44e-147	2.17e-145
ENSBTAP00000010384	2049	4894	210	143.395	5.04137	-4.83004	Down	0	0
ENSBTAP00000007537	486	23	1	2.84122	0.101213	-4.81105	Down	1.37e-07	7.66e-07
GLEAN_10009188	675	42	2	3.73558	0.145746	-4.6798	Down	7.86e-13	6.58e-12
ENSP00000424725	1866	21	1	0.675648	0.0263609	-4.6798	Down	6.25e-07	3.27e-06
ENSBTAP00000039814	738	40	2	3.25399	0.133305	-4.60941	Down	3.54e-12	2.87e-11
ENSP00000357494	7017	39	2	0.333677	0.0140201	-4.57289	Down	7.51e-12	5.94e-11
ENSBTAP00000039441	1443	18	1	0.748892	0.0340883	-4.45741	Down	5.98e-06	2.8e-05
GLEAN_10013647	1494	49	3	1.96906	0.0987739	-4.31723	Down	3.89e-14	3.53e-13
ENSP00000283285	1755	16	1	0.547338	0.0280281	-4.28749	Down	2.67e-05	0.000114209
ENSBTAP00000024996	699	79	5	6.78521	0.351855	-4.26934	Down	6.66e-22	8.76e-21
ENSBTAP00000020243	753	22188	1548	1769.03	101.122	-4.12879	Down	0	0
ENSBTAP00000041719	636	6485	454	612.161	35.1132	-4.12383	Down	0	0
GLEAN_10019857	453	14	1	1.85542	0.108586	-4.09484	Down	0.000117526	0.000458114
GLEAN_10009361	684	6735	490	591.146	35.238	-4.06831	Down	0	0
ENSP00000368699	474	40	3	5.06634	0.311325	-4.02445	Down	2.91e-11	2.21e-10
GLEAN_10005849	315	13	1	2.47768	0.156157	-3.98792	Down	0.000245452	0.000908681
ENSP00000386888	384	395	31	61.756	3.97102	-3.959	Down	1.66e-98	7.18e-97
ENSP00000344218	390	37	3	5.69574	0.37838	-3.91198	Down	2.58e-10	1.83e-09
ENSBTAP00000044178	2145	36	3	1.0076	0.0687964	-3.87245	Down	5.32e-10	3.68e-09
ENSP00000350833	756	93	8	7.3854	0.520523	-3.82664	Down	1.06e-23	1.49e-22
ENSBTAP00000021789	1293	99	9	4.59674	0.342386	-3.74692	Down	9.53e-25	1.38e-23
ENSBTAP00000042747	741	21	2	1.70143	0.132765	-3.6798	Down	4.28e-06	2.04e-05
ENSBTAP00000007743	1779	41	4	1.38363	0.1106	-3.64504	Down	9.05e-11	6.64e-10
ENSBTAP00000039238	216	49	5	13.6193	1.13864	-3.58027	Down	1.8e-12	1.48e-11
ENSBTAP00000005899	1584	19	2	0.720131	0.0621078	-3.53541	Down	1.78e-05	7.8e-05
ENSBTAP00000030543-D14	975	598	65	36.8222	3.27929	-3.48912	Down	1.1e-133	6.36e-132
GLEAN_10020867	1815	18	2	0.5954	0.0542032	-3.45741	Down	3.6e-05	0.000151573
ENSP00000396285	792	18	2	1.36446	0.124216	-3.45741	Down	3.6e-05	0.000151707
ENSP00000351255	2223	27	3	0.729184	0.0663824	-3.45741	Down	3.24e-07	1.75e-06
ENSP00000375736	381	18	2	2.83636	0.258212	-3.45741	Down	3.6e-05	0.000151663
ENSP00000363296	2487	18	2	0.43452	0.0395572	-3.45741	Down	3.6e-05	0.000151618
ENSP00000370607	1092	277	31	15.229	1.3964	-3.44703	Down	3.7e-62	1.1e-60
ENSBTAP00000052479-D7	381	238	27	37.5029	3.48586	-3.42742	Down	2.32e-53	6.13e-52
ENSP00000356076	1689	278	32	9.88162	0.931948	-3.40643	Down	9.93e-62	2.91e-60
ENSBTAP00000010762	1026	960	112	56.1742	5.3696	-3.38702	Down	6.56e-208	5.75e-206
ENSP00000409151	1926	594	77	18.5158	1.96655	-3.23502	Down	5.96e-124	3.23e-122
ENSBTAP00000026928	1383	2201	287	95.5457	10.2078	-3.22652	Down	0	0
ENSBTAP00000044019	2649	46	6	1.04253	0.111414	-3.22608	Down	7.33e-11	5.41e-10
ENSP00000264192	1077	198	26	11.0373	1.18749	-3.2164	Down	3.52e-42	7.7e-41
ENSP00000295113	855	1487	205	104.414	11.7939	-3.14619	Down	2.49e-299	2.89e-297
GLEAN_10007614	612	36	5	3.53154	0.401874	-3.13548	Down	1.45e-08	8.85e-08
ENSBTAP00000027630	843	64	9	4.55791	0.525154	-3.11756	Down	3.44e-14	3.14e-13
ENSP00000236137	1293	643	91	29.8556	3.4619	-3.10837	Down	5.79e-129	3.23e-127
ENSP00000322175	654	660	94	60.587	7.07004	-3.09922	Down	6.07e-132	3.48e-130
ENSP00000370543	2157	344	49	9.57462	1.11742	-3.09904	Down	1.36e-69	4.4e-68
ENSP00000329654	1440	82	12	3.41873	0.409912	-3.06007	Down	1.65e-17	1.8e-16
ENSBTAP00000002071	1830	41	6	1.34507	0.161277	-3.06007	Down	2.14e-09	1.4e-08
ENSP00000408907	1926	323231	47442	10075.6	1211.65	-3.05581	Down	0	0
ENSBTAP00000004905	5160	27	4	0.314143	0.0381313	-3.04237	Down	1.47e-06	7.35e-06
GLEAN_10006104	1575	40	6	1.52473	0.187388	-3.02445	Down	4.17e-09	2.67e-08
ENSP00000360762	933	5832	895	375.274	47.186	-2.99152	Down	0	0
GLEAN_10017760	2499	39	6	0.936939	0.118102	-2.98792	Down	8.11e-09	5.07e-08
ENSBTAP00000053191	3603	90	14	1.49965	0.191133	-2.97198	Down	1.43e-18	1.64e-17
GLEAN_10006854	4455	4248	664	57.2466	7.33148	-2.96501	Down	0	0
ENSBTAP00000029233	621	19	3	1.83686	0.23763	-2.95045	Down	7.8e-05	0.00031147
ENSBTAP00000013702	1545	19	3	0.738309	0.0955134	-2.95045	Down	7.8e-05	0.000311383
ENSP00000388744	615	3856	622	376.422	49.7493	-2.9196	Down	0	0
ENSBTAP00000016290	1029	37	6	2.15874	0.286819	-2.91198	Down	3.03e-08	1.8e-07
ENSBTAP00000025570	1470	1349	224	55.0944	7.49553	-2.8778	Down	3.73e-248	3.65e-246
GLEAN_10002952	1065	132	22	7.4411	1.01612	-2.87245	Down	1.06e-25	1.57e-24
ENSBTAP00000016878	447	24	4	3.22342	0.440174	-2.87245	Down	1.08e-05	4.86e-05
ENSP00000297012-D2	393	24	4	3.66633	0.500655	-2.87245	Down	1.08e-05	4.86e-05
ENSBTAP00000040582	630	18	3	1.71532	0.234235	-2.87245	Down	0.00015149	0.000579285
ENSBTAP00000053201	591	30	5	3.04752	0.416154	-2.87245	Down	7.86e-07	4.06e-06
ENSBTAP00000026200	1578	366	61	13.9247	1.90149	-2.87245	Down	1.67e-68	5.3e-67
ENSP00000396090	2556	7532	1273	176.914	24.4985	-2.85229	Down	0	0
GLEAN_10009675	456	162	28	21.3286	3.0204	-2.81998	Down	1.25e-30	2.11e-29
ENSBTAP00000041518	1851	2676	463	86.7946	12.304	-2.81848	Down	0	0
ENSP00000393043	4302	52	9	0.725681	0.102907	-2.818	Down	9.32e-11	6.83e-10
ENSBTAP00000015077	981	23	4	1.40758	0.200568	-2.81105	Down	2.07e-05	9.01e-05
ENSBTAP00000009062	3459	23	4	0.3992	0.0568828	-2.81105	Down	2.07e-05	9.01e-05
ENSP00000342169	1152	335	59	17.4584	2.51925	-2.79286	Down	5.02e-61	1.45e-59
ENSBTAP00000034760	765	136	24	10.6731	1.5432	-2.78999	Down	1.13e-25	1.67e-24
GLEAN_10013578	525	28	5	3.20193	0.46847	-2.77291	Down	2.89e-06	1.4e-05
ENSP00000354575	1800	61	11	2.03456	0.300602	-2.75879	Down	3.79e-12	3.06e-11
ENSP00000426553	1092	44	8	2.41904	0.360362	-2.74692	Down	4.41e-09	2.81e-08
ENSBTAP00000009464	303	22	4	4.35906	0.649365	-2.74692	Down	3.97e-05	0.00016602
ENSP00000408058	687	349	64	30.4987	4.58242	-2.73457	Down	4.27e-62	1.26e-60
ENSBTAP00000020407	1287	38	7	1.77263	0.267541	-2.72806	Down	5.81e-08	3.36e-07
ENSP00000263576	1452	107	20	4.42415	0.67754	-2.70702	Down	6.82e-20	8.34e-19
ENSBTAP00000014573	2217	422	79	11.4277	1.7528	-2.7048	Down	7.55e-74	2.54e-72
ENSP00000355904	1362	175	33	7.7139	1.19181	-2.6943	Down	1.94e-31	3.37e-30
GLEAN_10003670	1590	42	8	1.58586	0.247494	-2.6798	Down	1.57e-08	9.58e-08
ENSP00000273739	4224	173	33	2.45887	0.384292	-2.67772	Down	6.78e-31	1.16e-29
ENSBTAP00000010425	1017	26	5	1.53485	0.241836	-2.666	Down	1.04e-05	4.72e-05
ENSP00000364004	1542	213	41	8.29294	1.30789	-2.66464	Down	1.75e-37	3.51e-36
ENSBTAP00000009296	2919	1687	326	34.6972	5.49357	-2.659	Down	3e-284	3.25e-282
ENSP00000369251	1080	93	18	5.16978	0.819823	-2.65672	Down	3.81e-17	4.1e-16
ENSP00000282538	1554	2067	401	79.8551	12.693	-2.65335	Down	0	0
ENSP00000284031	639	36	7	3.38232	0.538851	-2.65006	Down	2.07e-07	1.14e-06
ENSBTAP00000001536	1047	632	124	36.2396	5.82568	-2.63707	Down	1.09e-106	5.14e-105
ENSP00000321343	1062	253	50	14.3024	2.31588	-2.62662	Down	1.55e-43	3.49e-42
ENSP00000250457	720	2448	487	204.123	33.2712	-2.61709	Down	0	0
GLEAN_10014579	510	70	14	8.24026	1.3503	-2.60941	Down	5.22e-13	4.41e-12
ENSP00000358596	777	30	6	2.318	0.379841	-2.60941	Down	2.74e-06	1.34e-05
ENSP00000002596	609	40	8	3.94326	0.646166	-2.60941	Down	5.53e-08	3.21e-07
ENSP00000331965	795	30	6	2.26552	0.371241	-2.60941	Down	2.74e-06	1.34e-05
ENSBTAP00000007151	957	35	7	2.19568	0.359797	-2.60941	Down	3.88e-07	2.07e-06
ENSBTAP00000034515	1095	386	78	21.1634	3.5039	-2.59454	Down	1.15e-64	3.52e-63
ENSBTAP00000009285	483	2752	559	342.07	56.9293	-2.58705	Down	0	0
ENSBTAP00000040388	1371	54	11	2.36466	0.394663	-2.58294	Down	3.11e-10	2.19e-09
ENSP00000384406	969	367	76	22.7382	3.85799	-2.55919	Down	1.25e-60	3.6e-59
ENSBTAP00000002571	2196	53	11	1.44896	0.246395	-2.55597	Down	5.77e-10	3.97e-09
ENSBTAP00000003330	825	13262	2762	965.091	164.68	-2.551	Down	0	0
ENSP00000228841	498	73441	15369	8853.65	1518.06	-2.54405	Down	0	0
ENSBTAP00000007638	1560	19	4	0.73121	0.126127	-2.53541	Down	0.000268322	0.000986701
ENSP00000377386	2238	33	7	0.885252	0.153854	-2.52452	Down	1.35e-06	6.77e-06
ENSP00000275560	1647	33	7	1.20291	0.209062	-2.52452	Down	1.35e-06	6.77e-06
GLEAN_10019469	1107	701	149	38.0175	6.62079	-2.52159	Down	2.75e-112	1.38e-110
ENSP00000350132	159	705	151	266.198	46.7145	-2.51056	Down	2.39e-112	1.2e-110
ENSBTAP00000008991	1200	28	6	1.40084	0.245947	-2.50988	Down	9.54e-06	4.35e-05
ENSP00000357915	1479	56	12	2.27318	0.399103	-2.50988	Down	2.87e-10	2.03e-09
ENSP00000040584-D2	585	28	6	2.87353	0.504507	-2.50988	Down	9.54e-06	4.35e-05
ENSP00000379273-D7	894	28	6	1.88033	0.33013	-2.50988	Down	9.54e-06	4.35e-05
ENSBTAP00000004179	1002	303	65	18.1547	3.19093	-2.50829	Down	3.19e-49	7.97e-48
ENSBTAP00000002823	720	116	25	9.6725	1.70797	-2.50161	Down	9.8e-20	1.19e-18
ENSBTAP00000049968	2301	352	76	9.18415	1.62468	-2.49899	Down	1.13e-56	3.1e-55
ENSP00000274063	750	74	16	5.92357	1.04937	-2.49694	Down	4.52e-13	3.84e-12
ENSBTAP00000027120	555	23	5	2.48799	0.443148	-2.48912	Down	6.85e-05	0.00027579
ENSP00000384810	1764	23	5	0.782785	0.139426	-2.48912	Down	6.85e-05	0.000275868
ENSP00000368876	3048	50	11	0.984846	0.177521	-2.47191	Down	3.63e-09	2.34e-08
ENSBTAP00000006262	990	100	22	6.06426	1.0931	-2.47191	Down	5.42e-17	5.78e-16
ENSP00000298198	1869	1618	357	51.9735	9.39573	-2.4677	Down	2.89e-250	2.85e-248
GLEAN_10000830	5157	213	47	2.47968	0.448304	-2.46761	Down	1.92e-34	3.56e-33
ENSP00000327652	1341	248	55	11.1029	2.01746	-2.46032	Down	1.04e-39	2.18e-38
ENSP00000405360	780	27	6	2.07818	0.37838	-2.45741	Down	1.77e-05	7.76e-05
ENSP00000427246	2475	27	6	0.65494	0.119247	-2.45741	Down	1.77e-05	7.76e-05
ENSBTAP00000053135	3507	27	6	0.462212	0.0841564	-2.45741	Down	1.77e-05	7.76e-05
ENSP00000215631	204	133	30	39.1412	7.23373	-2.43588	Down	9.1e-22	1.19e-20
ENSP00000297350	1209	53	12	2.63186	0.488232	-2.43044	Down	1.78e-09	1.17e-08
ENSBTAP00000013008	1227	4976	1131	243.472	45.3408	-2.42487	Down	0	0
GLEAN_10016727	1185	153	35	7.75151	1.45285	-2.41559	Down	1.39e-24	2e-23
ENSP00000366995	4632	126	29	1.63311	0.307965	-2.40678	Down	2e-20	2.48e-19
ENSP00000304803	2073	368	85	10.6577	2.01693	-2.40166	Down	1.62e-56	4.42e-55
ENSBTAP00000049067	750	43	10	3.44207	0.655859	-2.39182	Down	8.35e-08	4.76e-07
ENSP00000395393	1014	30	7	1.77622	0.339572	-2.38702	Down	8.42e-06	3.86e-05
ENSP00000413017	510	247	58	29.0763	5.59409	-2.37787	Down	4.89e-38	9.91e-37
ENSBTAP00000015092	468	361	85	46.31	8.93397	-2.37395	Down	1e-54	2.68e-53
ENSBTAP00000010089	1110	21	5	1.13582	0.221574	-2.35787	Down	0.000233092	0.00086494
ENSP00000296026	216	25	6	6.94863	1.36637	-2.34638	Down	5.95e-05	0.000242024
ENSBTAP00000012212	1062	25	6	1.41328	0.277906	-2.34638	Down	5.95e-05	0.000241817
ENSBTAP00000043814	405	25	6	3.70594	0.728732	-2.34638	Down	5.95e-05	0.000241886
GLEAN_10010298	1386	25	6	1.0829	0.212941	-2.34638	Down	5.95e-05	0.000241955
ENSBTAP00000017835	582	348	84	35.8979	7.0995	-2.33811	Down	7.08e-52	1.84e-50
ENSP00000414364	1185	621	150	31.462	6.22651	-2.33712	Down	3.67e-91	1.48e-89
ENSP00000308318	858	803	195	56.1877	11.1794	-2.32941	Down	7.12e-117	3.68e-115
ENSP00000368632	1242	70	17	3.38368	0.673285	-2.32931	Down	1.46e-11	1.13e-10
ENSBTAP00000048482	2652	110	27	2.49019	0.500797	-2.31396	Down	3.01e-17	3.25e-16
ENSP00000232975	462	57955	14254	7531.16	1517.63	-2.31105	Down	0	0
ENSP00000238994	948	5593	1383	354.201	71.7605	-2.30331	Down	0	0
ENSP00000356281	309	3493	871	678.661	138.654	-2.29121	Down	0	0
ENSP00000393571	1026	36	9	2.10653	0.431486	-2.28749	Down	1.89e-06	9.34e-06
ENSBTAP00000001417	1941	24	6	0.742333	0.152054	-2.28749	Down	0.000108181	0.000424233
ENSP00000178638	963	32	8	1.99497	0.408635	-2.28749	Down	7.22e-06	3.34e-05
ENSBTAP00000047526	252	24	6	5.71773	1.17118	-2.28749	Down	0.000108181	0.000424116
ENSP00000295137	1131	577	145	30.6285	6.30633	-2.28	Down	2.49e-82	9.25e-81
ENSP00000414259	3783	83	21	1.31721	0.273058	-2.27021	Down	4.39e-13	3.74e-12
ENSBTAP00000001642	1683	176	45	6.27829	1.31522	-2.25506	Down	6.46e-26	9.64e-25
ENSP00000366416	1338	74	19	3.32039	0.698504	-2.24901	Down	1.08e-11	8.46e-11
ENSP00000360806	2019	583	151	17.3359	3.67885	-2.23643	Down	3.17e-81	1.16e-79
ENSBTAP00000016926-D2	285	46	12	9.69005	2.07113	-2.22608	Down	1.11e-07	6.23e-07
ENSBTAP00000022554	429	23	6	3.21872	0.687964	-2.22608	Down	0.000195358	0.000733492
ENSP00000308361	1014	38	10	2.24988	0.485103	-2.21348	Down	1.59e-06	7.94e-06
ENSP00000388548	648	57	15	5.28096	1.13864	-2.21348	Down	3.71e-09	2.39e-08
ENSBTAP00000034740	630	227	60	21.6321	4.6847	-2.20714	Down	3.87e-32	6.88e-31
ENSBTAP00000026503	1659	222	59	8.03378	1.74935	-2.19926	Down	2.49e-31	4.32e-30
ENSP00000402046	3018	104	28	2.06884	0.456363	-2.18057	Down	2.54e-15	2.47e-14
ENSBTAP00000053650	14892	74	20	0.298326	0.0660615	-2.17501	Down	2.86e-11	2.17e-10
GLEAN_10010785	330	48	13	8.73254	1.93776	-2.17201	Down	9.26e-08	5.25e-07
ENSP00000326432	1059	70	19	3.9684	0.882529	-2.16884	Down	1.06e-10	7.74e-10
ENSBTAP00000019583	345	55	15	9.57099	2.13867	-2.16195	Down	1.16e-08	7.18e-08
ENSBTAP00000000322	2313	1370	378	35.5597	8.03873	-2.1452	Down	1.03e-178	7.91e-177
ENSP00000326022	855	97	27	6.81112	1.55335	-2.13251	Down	5.04e-14	4.54e-13
ENSBTAP00000023581	795	930	259	70.231	16.0252	-2.13176	Down	5.75e-121	3.04e-119
ENSBTAP00000010680	822	86	24	6.28116	1.43619	-2.12879	Down	1.44e-12	1.19e-11
GLEAN_10018984	561	25	7	2.67541	0.613771	-2.12399	Down	0.000159722	0.000607838
ENSP00000413405	1740	177	50	6.10713	1.41349	-2.11123	Down	4.36e-24	6.17e-23
ENSP00000319744	1005	120	34	7.1685	1.66412	-2.10691	Down	9.04e-17	9.54e-16
GLEAN_10015027	1164	28	8	1.44417	0.338071	-2.09484	Down	7.31e-05	0.000293038
ENSP00000241256	1059	35	10	1.9842	0.464489	-2.09484	Down	8.8e-06	4.03e-05
ENSP00000340684-D2	1518	883	254	34.9222	8.23064	-2.08507	Down	9.7e-112	4.85e-110
ENSBTAP00000049316	1236	146	42	7.09165	1.67148	-2.08499	Down	7.8e-20	9.5e-19
ENSBTAP00000026460	639	427	123	40.1181	9.46838	-2.08306	Down	6.84e-55	1.83e-53
ENSP00000335147	474	38	11	4.81303	1.14153	-2.07598	Down	4.07e-06	1.94e-05
ENSBTAP00000039083	423	55	16	7.80612	1.86059	-2.06884	Down	2.93e-08	1.74e-07
ENSP00000274217	1008	175	51	10.4229	2.48875	-2.06627	Down	3.23e-23	4.44e-22
ENSBTAP00000030277	984	96	28	5.85719	1.3997	-2.06509	Down	2.18e-13	1.9e-12
ENSBTAP00000004832	3471	1421	417	24.5783	5.90953	-2.05627	Down	1.88e-175	1.43e-173
ENSP00000291901	747	36063	10649	2898.37	701.229	-2.04729	Down	0	0
ENSP00000223095	1209	1236	366	61.3769	14.8911	-2.04325	Down	1.32e-151	8.41e-150
GLEAN_10010163	1359	54	16	2.38554	0.579125	-2.04237	Down	5.08e-08	2.96e-07
GLEAN_10008032	285	54	16	11.3753	2.76151	-2.04237	Down	5.08e-08	2.96e-07
ENSP00000383234	1560	121	36	4.65665	1.13514	-2.03642	Down	3.14e-16	3.22e-15
ENSP00000361125	603	1561	465	155.417	37.9321	-2.03465	Down	6.68e-190	5.43e-188
GLEAN_10004916	654	167	50	15.3303	3.76066	-2.02733	Down	1.03e-21	1.33e-20
ENSBTAP00000019734	2346	1028	308	26.3074	6.45794	-2.02632	Down	4.7e-125	2.56e-123
ENSBTAP00000009935	1347	30	9	1.33711	0.32866	-2.02445	Down	5.86e-05	0.000238752
ENSP00000390948	3840	40	12	0.625377	0.153717	-2.02445	Down	3.28e-06	1.58e-05
ENSP00000326813	1047	150	45	8.60117	2.11416	-2.02445	Down	1.27e-19	1.53e-18
ENSBTAP00000008425	738	63	19	5.12504	1.26639	-2.01684	Down	5.17e-09	3.28e-08
ENSP00000295324	765	510	155	40.0241	9.96648	-2.00571	Down	3.92e-62	1.16e-60
ENSBTAP00000000742	681	701	214	61.7994	15.4575	-1.99929	Down	2.22e-84	8.42e-83
ENSBTAP00000014883	888	1474	450	99.6547	24.9271	-1.99922	Down	2.48e-175	1.88e-173
ENSBTAP00000011197	981	26	8	1.59117	0.401137	-1.98792	Down	0.000223628	0.000833719
ENSP00000420778	1134	26	8	1.37649	0.347015	-1.98792	Down	0.000223628	0.000833501
ENSBTAP00000012969	681	662	205	58.3612	14.8074	-1.97869	Down	1.03e-78	3.65e-77
ENSP00000276211	1635	45	14	1.65237	0.421194	-1.97198	Down	1.21e-06	6.11e-06
ENSBTAP00000043661	672	3075	957	274.719	70.051	-1.97148	Down	0	0
ENSP00000166139	684	48	15	4.21307	1.07871	-1.96556	Down	5.6e-07	2.93e-06
GLEAN_10008869	285	32	10	6.74091	1.72594	-1.96556	Down	4.64e-05	0.00019229
ENSBTAP00000015322	408	118	37	17.3634	4.4608	-1.96067	Down	3.71e-15	3.57e-14
ENSBTAP00000016915	1524	38	12	1.49697	0.387318	-1.95045	Down	9.76e-06	4.43e-05
ENSBTAP00000008355	1479	38	12	1.54251	0.399103	-1.95045	Down	9.76e-06	4.44e-05
ENSBTAP00000004579	1395	76	24	3.27079	0.846269	-1.95045	Down	3.39e-10	2.38e-09
ENSBTAP00000013284	1431	1734	552	72.7483	18.9745	-1.93885	Down	1.15e-197	9.75e-196
ENSBTAP00000027787	1389	314	100	13.5719	3.54135	-1.93825	Down	3.09e-37	6.14e-36
ENSP00000360472	1674	188	60	6.74242	1.76306	-1.93518	Down	6.92e-23	9.43e-22
ENSBTAP00000012114	1497	47	15	1.8849	0.49288	-1.93518	Down	9.57e-07	4.91e-06
ENSBTAP00000020860	483	1356	435	168.549	44.301	-1.92775	Down	8.04e-154	5.29e-152
GLEAN_10010180	726	28	9	2.31545	0.609786	-1.92491	Down	0.000175283	0.000663345
ENSBTAP00000025973	1251	655	211	31.4338	8.29653	-1.92174	Down	5.86e-75	2.01e-73
ENSP00000304440	1662	34	11	1.22818	0.325562	-1.91552	Down	3.64e-05	0.000153206
ENSP00000281437	786	151	49	11.5337	3.06651	-1.91118	Down	2.16e-18	2.46e-17
ENSBTAP00000018675	1206	202	66	10.0558	2.69196	-1.9013	Down	6.21e-24	8.76e-23
ENSP00000338272	726	64	21	5.29245	1.42283	-1.89517	Down	1.63e-08	9.9e-08
GLEAN_10006034	519	67	22	7.75034	2.0851	-1.89414	Down	7.58e-09	4.75e-08
ENSBTAP00000007505	177	67	22	22.7256	6.11394	-1.89414	Down	7.58e-09	4.74e-08
ENSP00000393557	3285	304	100	5.55586	1.49739	-1.89156	Down	5.58e-35	1.05e-33
GLEAN_10002801	1701	437	144	15.4238	4.16418	-1.88905	Down	1.83e-49	4.59e-48
ENSP00000400101	2016	142	47	4.22874	1.14678	-1.88264	Down	4.61e-17	4.93e-16
ENSP00000358458	1173	190	63	9.72453	2.64189	-1.88006	Down	2.78e-22	3.69e-21
ENSBTAP00000010060	1458	45	15	1.85297	0.506064	-1.87245	Down	2.76e-06	1.35e-05
ENSBTAP00000042335	1176	57	19	2.90992	0.794727	-1.87245	Down	1.27e-07	7.09e-07
ENSBTAP00000011783	1455	75	25	3.09465	0.845179	-1.87245	Down	1.3e-09	8.66e-09
ENSBTAP00000011480	2739	89	30	1.95079	0.538767	-1.85633	Down	4.86e-11	3.64e-10
ENSBTAP00000005016	1698	960	325	33.9427	9.41493	-1.85008	Down	1.45e-103	6.61e-102
ENSBTAP00000013607	1011	53	18	3.1473	0.875776	-1.84548	Down	4.6e-07	2.44e-06
ENSBTAP00000014850	909	4160	1413	274.753	76.4627	-1.84531	Down	0	0
ENSP00000356540	798	50	17	3.76167	1.04789	-1.84388	Down	9.94e-07	5.08e-06
ENSP00000386041	5718	378206	128694	3970.98	1107.1	-1.84271	Down	0	0
ENSP00000384239	465	188913	64319	24390.6	6803.9	-1.84189	Down	0	0
ENSP00000391551	3840	661	227	10.3344	2.90781	-1.82944	Down	8.44e-71	2.75e-69
ENSBTAP00000032520	3996	61	21	0.916468	0.258503	-1.8259	Down	7.72e-08	4.42e-07
GLEAN_10008063	552	2868	990	311.927	88.2201	-1.82203	Down	4.22e-299	4.87e-297
ENSP00000381982	5511	81	28	0.882404	0.249919	-1.81998	Down	6.19e-10	4.25e-09
GLEAN_10002023	837	107	37	7.67488	2.17444	-1.8195	Down	1.13e-12	9.33e-12
ENSP00000414303	921	78	27	5.0845	1.44203	-1.818	Down	1.32e-09	8.84e-09
ENSP00000416168	8628	381	132	2.65111	0.75255	-1.81674	Down	3.69e-41	7.91e-40
ENSBTAP00000014656	1488	106	37	4.27677	1.22312	-1.80595	Down	1.87e-12	1.53e-11
ENSBTAP00000005279	732	5762	2017	472.58	135.54	-1.80184	Down	0	0
ENSP00000344266	870	77	27	5.31355	1.52657	-1.79938	Down	2.2e-09	1.44e-08
GLEAN_10007275	1440	57	20	2.37643	0.683186	-1.79845	Down	2.77e-07	1.5e-06
ENSP00000414598	2736	162	57	3.55477	1.02478	-1.79444	Down	4.05e-18	4.58e-17
ENSP00000283921	357	88	31	14.7988	4.27135	-1.79272	Down	1.75e-10	1.26e-09
ENSP00000368797-D2	1908	122	43	3.83879	1.10857	-1.79196	Down	5.53e-14	4.96e-13
ENSBTAP00000027681	1167	133	47	6.84217	1.98106	-1.78818	Down	4.5e-15	4.3e-14
ENSP00000263686	2487	181	64	4.36934	1.26583	-1.78733	Down	5.78e-20	7.1e-19
ENSP00000360950	552	31	11	3.3716	0.980223	-1.78225	Down	0.000176814	0.000668609
ENSBTAP00000028212	3771	31	11	0.493535	0.143485	-1.78225	Down	0.000176814	0.000668786
ENSP00000411169	1512	160	57	6.35304	1.85436	-1.77652	Down	1.1e-17	1.21e-16
ENSBTAP00000036355	675	70	25	6.22597	1.82183	-1.77291	Down	1.67e-08	1.02e-07
ENSBTAP00000003884	1035	970	349	56.2658	16.5866	-1.76224	Down	7.16e-98	3.06e-96
ENSP00000401678	2895	244	88	5.06004	1.49522	-1.75879	Down	8.05e-26	1.2e-24
ENSBTAP00000028639	1158	1567	567	81.2407	24.085	-1.75407	Down	6.56e-156	4.38e-154
GLEAN_10012684	318	74	27	13.9707	4.17646	-1.74205	Down	9.93e-09	6.16e-08
ENSP00000349824	1737	52	19	1.79728	0.538053	-1.74	Down	1.64e-06	8.17e-06
ENSBTAP00000010033	1137	82	30	4.32979	1.29787	-1.73815	Down	1.68e-09	1.11e-08
ENSP00000410554	1149	76	28	3.97106	1.1987	-1.72806	Down	7.63e-09	4.78e-08
ENSBTAP00000049530	243	73	27	18.0356	5.46549	-1.72242	Down	1.63e-08	9.91e-08
ENSP00000356297	3912	245	91	3.75993	1.14423	-1.71633	Down	4.31e-25	6.3e-24
ENSBTAP00000039506	1113	4140	1538	223.315	67.9724	-1.71606	Down	0	0
ENSP00000379386	1005	2956	1101	176.584	53.8881	-1.71232	Down	1.58e-282	1.7e-280
ENSP00000365280	306	142	53	27.8599	8.51973	-1.70931	Down	4.23e-15	4.05e-14
ENSBTAP00000011972	2364	1120	420	28.4435	8.73923	-1.70252	Down	2.06e-107	9.79e-106
ENSBTAP00000016933	3144	149	56	2.84523	0.876147	-1.6993	Down	1.18e-15	1.17e-14
ENSBTAP00000029890	3153	122	46	2.323	0.717638	-1.69466	Down	4.92e-13	4.16e-12
ENSBTAP00000041770	1269	90	34	4.25789	1.31792	-1.69188	Down	5.81e-10	3.99e-09
ENSP00000285039	5508	45	17	0.490492	0.151819	-1.69188	Down	1.25e-05	5.64e-05
ENSBTAP00000050256-D2	471	127	48	16.1881	5.01293	-1.69121	Down	1.78e-13	1.56e-12
ENSP00000359505	258	190	72	44.2127	13.7273	-1.68742	Down	2.27e-19	2.71e-18
ENSP00000390499	2445	211	80	5.18104	1.60947	-1.68666	Down	2.5e-21	3.21e-20
ENSP00000357392	582	313	119	32.2875	10.0576	-1.68269	Down	8.93e-31	1.52e-29
ENSP00000266579	1644	118	45	4.30917	1.34643	-1.67827	Down	1.69e-12	1.39e-11
ENSBTAP00000024086-D2	1017	115	44	6.78875	2.12815	-1.67354	Down	3.57e-12	2.88e-11
ENSP00000356905	1536	227	87	8.87254	2.78612	-1.67109	Down	1.51e-22	2.04e-21
ENSP00000240100	897	44	17	2.94492	0.93224	-1.65945	Down	2.05e-05	8.93e-05
ENSP00000222792	1359	163	63	7.20081	2.2803	-1.65893	Down	1.84e-16	1.92e-15
GLEAN_10010711	462	191	74	24.8202	7.87882	-1.65546	Down	5.61e-19	6.6e-18
GLEAN_10004496	975	36	14	2.21672	0.706309	-1.65006	Down	0.000127131	0.000492867
ENSP00000340671	507	382	149	45.2344	14.4561	-1.64575	Down	4.45e-36	8.61e-35
ENSP00000249440	726	46	18	3.80395	1.21957	-1.64112	Down	1.55e-05	6.85e-05
ENSP00000343418	2508	2191	858	52.4479	16.828	-1.64002	Down	2.02e-197	1.7e-195
ENSBTAP00000032337	3339	891	350	16.0204	5.15612	-1.63556	Down	4.11e-81	1.5e-79
ENSP00000269209	2007	140	55	4.18788	1.34799	-1.63541	Down	4.4e-14	3.98e-13
ENSBTAP00000018131	1455	13677	5375	564.34	181.713	-1.6349	Down	0	0
ENSBTAP00000004515	1191	178	70	8.97266	2.89106	-1.63394	Down	1.75e-17	1.91e-16
ENSBTAP00000005025	1602	1534	605	57.4878	18.5765	-1.62978	Down	1.41e-137	8.26e-136
ENSP00000301458	666	134	53	12.0794	3.91447	-1.62565	Down	1.95e-13	1.7e-12
ENSBTAP00000019966	4212	192	76	2.73669	0.887558	-1.62452	Down	1.35e-18	1.55e-17
ENSBTAP00000036858	318	58	23	10.95	3.55772	-1.6219	Down	1.46e-06	7.3e-06
ENSP00000345282	1419	5933	2354	251.018	81.601	-1.62113	Down	0	0
ENSBTAP00000028862	489	131	52	16.0833	5.23077	-1.62047	Down	4.09e-13	3.49e-12
ENSBTAP00000048849-D3	972	108	43	6.67069	2.17607	-1.61611	Down	5.05e-11	3.77e-10
GLEAN_10007837	729	118	47	9.71779	3.17133	-1.61554	Down	6.58e-12	5.23e-11
ENSP00000310170	810	55	22	4.07653	1.33601	-1.60941	Down	3.11e-06	1.51e-05
ENSP00000383642	894	35	14	2.35041	0.770304	-1.60941	Down	0.000206966	0.000775241
ENSP00000315011	1284	112	45	5.2368	1.72393	-1.60299	Down	2.91e-11	2.21e-10
ENSBTAP00000021263	1140	72	29	3.79176	1.25131	-1.59943	Down	1.05e-07	5.94e-07
ENSBTAP00000040493	1473	253	102	10.3117	3.40619	-1.59805	Down	1.75e-23	2.43e-22
ENSP00000403683	603	188	76	18.7177	6.19966	-1.59415	Down	8.69e-18	9.65e-17
ENSP00000340166	2430	64	26	1.5812	0.526306	-1.58705	Down	6.27e-07	3.27e-06
ENSBTAP00000036772	336	91	37	16.2598	5.41669	-1.58583	Down	2.76e-09	1.8e-08
ENSP00000254846	1527	718	292	28.2292	9.40622	-1.5855	Down	7.04e-63	2.11e-61
GLEAN_10001086	285	8308	3384	1750.11	584.059	-1.58326	Down	0	0
ENSBTAP00000051506-D2	222	49	20	13.2512	4.43148	-1.58027	Down	1.42e-05	6.32e-05
ENSP00000256594	630	2136	876	203.551	68.3967	-1.57339	Down	2.69e-181	2.1e-179
ENSP00000313158	1920	263	108	8.22371	2.7669	-1.57152	Down	8.5e-24	1.19e-22
ENSBTAP00000050148	450	314	129	41.8919	14.101	-1.57088	Down	4.36e-28	6.95e-27
ENSBTAP00000020102	1506	1244	512	49.5916	16.7231	-1.56826	Down	6.66e-106	3.09e-104
ENSP00000313079	360	1257	518	209.626	70.7781	-1.56645	Down	8.24e-107	3.88e-105
ENSBTAP00000041475	900	46	19	3.06852	1.03844	-1.56312	Down	3.03e-05	0.000128688
ENSBTAP00000025636	1266	191	79	9.05759	3.06948	-1.56113	Down	1.51e-17	1.65e-16
ENSP00000412060	5694	1050	435	11.071	3.75788	-1.55879	Down	6.7e-89	2.64e-87
ENSP00000273666	3558	334	139	5.63577	1.92168	-1.55225	Down	2.78e-29	4.55e-28
ENSP00000320957	393	1002	417	153.069	52.1933	-1.55225	Down	2.09e-84	7.94e-83
ENSBTAP00000041548	495	48	20	5.82169	1.98745	-1.55052	Down	2.27e-05	9.79e-05
ENSBTAP00000003936	720	36	15	3.00181	1.02478	-1.55052	Down	0.000249372	0.000921284
ENSBTAP00000011146-D2	1872	108	45	3.46363	1.18244	-1.55052	Down	1.85e-10	1.33e-09
ENSBTAP00000002200	744	67	28	5.40648	1.85121	-1.54622	Down	5.66e-07	2.97e-06
ENSBTAP00000012490	915	196	82	12.8602	4.40823	-1.54464	Down	1.04e-17	1.14e-16
ENSP00000410901	213	74	31	20.8576	7.15902	-1.54274	Down	1.52e-07	8.44e-07
ENSP00000405252	1026	274	115	16.0331	5.51343	-1.54003	Down	4.8e-24	6.78e-23
ENSBTAP00000023707	348	81	34	13.9739	4.80586	-1.53987	Down	4.09e-08	2.41e-07
ENSP00000402060	978	276	116	16.9427	5.83433	-1.53803	Down	3.64e-24	5.18e-23
ENSP00000385478	978	102	43	6.26144	2.16272	-1.53365	Down	8.12e-10	5.52e-09
ENSP00000385864	1617	102	43	3.78707	1.30807	-1.53365	Down	8.12e-10	5.52e-09
GLEAN_10012281	1413	154	65	6.54322	2.26278	-1.5319	Down	4.44e-14	4.01e-13
ENSBTAP00000043706	12681	312	132	1.47711	0.512026	-1.52849	Down	7.09e-27	1.09e-25
ENSBTAP00000001982	1044	59	25	3.39285	1.17791	-1.52627	Down	3.37e-06	1.62e-05
ENSBTAP00000029993	846	59	25	4.18692	1.45359	-1.52627	Down	3.37e-06	1.62e-05
ENSP00000395182	1203	513	218	25.6015	8.91379	-1.52212	Down	7.24e-43	1.61e-41
GLEAN_10007824	651	47	20	4.33441	1.51119	-1.52015	Down	3.61e-05	0.000151872
ENSBTAP00000001397	480	148	63	18.5112	6.45611	-1.51966	Down	1.92e-13	1.67e-12
ENSP00000424079	2532	115	49	2.72676	0.951927	-1.51827	Down	9.46e-11	6.93e-10
ENSBTAP00000049852-D2	4383	267	114	3.65724	1.2794	-1.51529	Down	5.96e-23	8.16e-22
ENSBTAP00000019652	2148	49	21	1.36954	0.480902	-1.50988	Down	2.7e-05	0.000115311
ENSP00000211122-D2	675	1301	558	115.714	40.6632	-1.50877	Down	1.35e-104	6.18e-103
ENSP00000314901	2151	212	91	5.9171	2.081	-1.50761	Down	2.06e-18	2.35e-17
ENSBTAP00000014537	744	142	61	11.4585	4.033	-1.50649	Down	8.26e-13	6.91e-12
ENSBTAP00000032197	1599	451	194	16.9333	5.96794	-1.50456	Down	2.86e-37	5.71e-36
ENSBTAP00000010837	390	65	28	10.006	3.53155	-1.5025	Down	1.41e-06	7.09e-06
ENSBTAP00000029392	1860	116	50	3.74419	1.3223	-1.50161	Down	1.12e-10	8.14e-10
GLEAN_10020536	438	51	22	6.99051	2.4707	-1.50048	Down	2.01e-05	8.76e-05
ENSBTAP00000026119	912	394	170	25.9367	9.16908	-1.50015	Down	1.24e-32	2.23e-31
ENSP00000262150	2313	44	19	1.14206	0.404063	-1.49899	Down	7.67e-05	0.000306861
ENSBTAP00000028994	1035	4252	1842	246.641	87.5429	-1.49435	Down	0	0
GLEAN_10008534	627	136	59	13.0222	4.62867	-1.4923	Down	3.55e-12	2.88e-11
ENSBTAP00000021730	531	46	20	5.20087	1.85271	-1.48912	Down	5.71e-05	0.00023325
ENSBTAP00000019683	2613	117	51	2.68819	0.960069	-1.48542	Down	1.31e-10	9.52e-10
ENSP00000360268	2388	706	308	17.7494	6.34436	-1.48422	Down	3.03e-56	8.26e-55
ENSBTAP00000021755	639	375	164	35.2325	12.6245	-1.48068	Down	1.44e-30	2.42e-29
ENSBTAP00000041716	546	73	32	8.02682	2.88289	-1.47731	Down	4.44e-07	2.36e-06
ENSBTAP00000053326	1689	82	36	2.91472	1.04844	-1.47511	Down	8.94e-08	5.08e-07
ENSBTAP00000018283	387	205	90	31.8021	11.4394	-1.47511	Down	2.48e-17	2.69e-16
ENSBTAP00000024371	708	200	88	16.9594	6.11394	-1.47191	Down	6.78e-17	7.2e-16
ENSP00000297324	837	59	26	4.23194	1.52799	-1.46969	Down	6.24e-06	2.91e-05
GLEAN_10005922	213	59	26	16.6297	6.00434	-1.46969	Down	6.24e-06	2.91e-05
ENSP00000365637	5448	3535	1563	38.9552	14.1122	-1.46488	Down	1.12e-268	1.16e-266
ENSP00000295824	2448	998	442	24.4755	8.88142	-1.46248	Down	4.56e-77	1.59e-75
ENSP00000366702	1272	580	257	27.375	9.93842	-1.46177	Down	1.67e-45	3.9e-44
ENSBTAP00000023485	1563	1277	568	49.0507	17.8756	-1.45628	Down	1.79e-97	7.61e-96
ENSP00000303887	2109	157	70	4.46927	1.63265	-1.45282	Down	2.41e-13	2.08e-12
ENSBTAP00000049624	1035	197	88	11.4272	4.18229	-1.45011	Down	2.51e-16	2.58e-15
ENSP00000307911	1095	47	21	2.5769	0.943358	-1.44976	Down	6.68e-05	0.000269435
ENSBTAP00000048844	2418	965	432	23.9599	8.78818	-1.44698	Down	2.04e-73	6.81e-72
ENSBTAP00000053668	3378	147	66	2.61259	0.961072	-1.44276	Down	1.8e-12	1.48e-11
ENSBTAP00000020298	1155	510	229	26.5095	9.7527	-1.44263	Down	1.86e-39	3.85e-38
ENSBTAP00000001451	942	71	32	4.52502	1.67098	-1.43723	Down	1.08e-06	5.48e-06
ENSP00000353427	1857	13001	5868	420.318	155.435	-1.43517	Down	0	0
ENSP00000365908	8454	217	98	1.54103	0.570211	-1.43433	Down	1.45e-17	1.59e-16
ENSP00000216274	1476	303	137	12.3245	4.56568	-1.43263	Down	7.17e-24	1.01e-22
GLEAN_10004104	501	42	19	5.03297	1.86547	-1.43187	Down	0.000189732	0.000714434
GLEAN_10014749	237	137	62	34.7045	12.8681	-1.43132	Down	1.35e-11	1.05e-10
ENSBTAP00000021029	1437	192	87	8.02154	2.97806	-1.4295	Down	1.22e-15	1.21e-14
ENSBTAP00000003273	1032	88	40	5.11936	1.90657	-1.42499	Down	6.75e-08	3.89e-07
ENSBTAP00000016838	1614	154	70	5.72836	2.13337	-1.42499	Down	8.8e-13	7.35e-12
ENSP00000219481	600	193	88	19.3116	7.21444	-1.42051	Down	1.4e-15	1.39e-14
ENSBTAP00000051521	1323	125	57	5.67235	2.11927	-1.42038	Down	1.35e-10	9.75e-10
ENSP00000222823	2790	236	108	5.07833	1.90411	-1.41524	Down	1.29e-18	1.49e-17
ENSP00000334294	870	107	49	7.38376	2.77044	-1.41424	Down	3.21e-09	2.08e-08
ENSP00000372527	696	552	253	47.6149	17.8806	-1.41302	Down	2.68e-41	5.75e-40
ENSBTAP00000019089	2913	48	22	0.989268	0.371496	-1.41302	Down	7.73e-05	0.00030871
ENSBTAP00000028256	1242	192	88	9.28096	3.48524	-1.41302	Down	2.15e-15	2.1e-14
ENSBTAP00000025281	864	50	23	3.47432	1.30944	-1.40778	Down	5.73e-05	0.000233827
ENSP00000288111	942	491	226	31.2927	11.8013	-1.40689	Down	1.09e-36	2.14e-35
ENSP00000261187	1446	178	82	7.39035	2.78944	-1.40567	Down	2.81e-14	2.58e-13
ENSP00000319914	321	703	326	131.481	49.9556	-1.39614	Down	3.33e-51	8.57e-50
ENSP00000367173	1740	69	32	2.38075	0.904633	-1.39601	Down	2.57e-06	1.26e-05
ENSP00000420612	1971	1278	594	38.9276	14.8242	-1.39284	Down	2.83e-91	1.15e-89
ENSBTAP00000015066	204	200	93	58.859	22.4246	-1.39218	Down	1.19e-15	1.19e-14
ENSBTAP00000018997	3090	232	108	4.50757	1.71924	-1.39058	Down	6.97e-18	7.78e-17
ENSBTAP00000013418	609	591	276	58.2617	22.2927	-1.38597	Down	7.35e-43	1.63e-41
ENSBTAP00000015646	1563	167	78	6.41461	2.45475	-1.38579	Down	3.16e-13	2.72e-12
ENSP00000386884	1074	94	44	5.25456	2.01521	-1.38264	Down	4.96e-08	2.9e-07
ENSP00000416648	1698	207	97	7.3189	2.80999	-1.38106	Down	5.76e-16	5.81e-15
ENSP00000352900	1344	1301	610	58.1154	22.3255	-1.38022	Down	1.27e-91	5.18e-90
ENSBTAP00000000651	657	481	226	43.9534	16.9206	-1.3772	Down	7.13e-35	1.34e-33
ENSBTAP00000005525	1869	166	78	5.33227	2.05285	-1.37712	Down	4.8e-13	4.07e-12
ENSP00000388910	2046	151	71	4.43082	1.70696	-1.37614	Down	5.51e-12	4.4e-11
ENSBTAP00000048829	597	51	24	5.12872	1.97746	-1.37495	Down	6.56e-05	0.000265526
GLEAN_10015435	1104	123	58	6.68881	2.58423	-1.37202	Down	5.52e-10	3.8e-09
ENSBTAP00000022249	1956	148	70	4.54262	1.76036	-1.36766	Down	1.12e-11	8.76e-11
ENSBTAP00000002019-D2	1047	57	27	3.26845	1.26849	-1.36549	Down	2.68e-05	0.000114558
GLEAN_10004128	2205	584	277	15.9007	6.17935	-1.36357	Down	2.29e-41	4.93e-40
ENSBTAP00000008386	1641	31142	14808	1139.33	443.874	-1.35997	Down	0	0
ENSP00000377967	1329	640	305	28.9113	11.2888	-1.35675	Down	7.83e-45	1.81e-43
ENSBTAP00000030362	2856	342	163	7.18921	2.80738	-1.35661	Down	1e-24	1.45e-23
ENSP00000284637	2229	109	52	2.93582	1.14753	-1.35523	Down	7.31e-09	4.59e-08
ENSBTAP00000049353	1782	241	115	8.11937	3.1744	-1.35488	Down	7.48e-18	8.33e-17
ENSBTAP00000011848	1203	132	63	6.58751	2.576	-1.3546	Down	1.96e-10	1.41e-09
ENSBTAP00000040657	588	442	211	45.1292	17.6513	-1.35429	Down	2.11e-31	3.67e-30
ENSBTAP00000041594	5598	1150	549	12.3333	4.82404	-1.35424	Down	6.5e-79	2.31e-77
ENSBTAP00000024520	2457	46	22	1.124	0.440442	-1.35162	Down	0.000184138	0.000695201
ENSBTAP00000009939	387	46	22	7.13608	2.7963	-1.35162	Down	0.000184138	0.000695017
ENSBTAP00000000917	3399	1290	618	22.7851	8.94353	-1.34918	Down	8.57e-88	3.35e-86
ENSBTAP00000017564	1119	79	38	4.23848	1.67042	-1.34334	Down	1.02e-06	5.22e-06
ENSP00000305288	1437	54	26	2.25606	0.889996	-1.34193	Down	5.52e-05	0.000226222
ENSP00000381298	1611	137	66	5.1055	2.01521	-1.34112	Down	1.24e-10	9.01e-10
ENSBTAP00000010187	2529	276	133	6.55199	2.58687	-1.34073	Down	6.39e-20	7.82e-19
ENSBTAP00000020433	2574	1110	535	25.8897	10.2239	-1.34043	Down	4.62e-75	1.6e-73
ENSBTAP00000016717	384	444	214	69.4168	27.4128	-1.34043	Down	4.59e-31	7.87e-30
ENSP00000408285	2340	724	349	18.5753	7.33637	-1.34025	Down	1.42e-49	3.58e-48
ENSP00000357880	1005	701	338	41.876	16.5433	-1.33988	Down	4.92e-48	1.2e-46
ENSP00000301522	495	3001	1447	363.977	143.792	-1.33986	Down	1.65e-199	1.41e-197
ENSP00000359521	2535	85	41	2.01305	0.795568	-1.33932	Down	4.23e-07	2.25e-06
ENSP00000366030	1005	1614	779	96.4163	38.1279	-1.33843	Down	4.83e-108	2.33e-106
ENSBTAP00000006277	13239	87	42	0.394527	0.156051	-1.33811	Down	3.15e-07	1.7e-06
ENSBTAP00000016020	189	91	44	28.9063	11.4515	-1.33585	Down	1.75e-07	9.67e-07
GLEAN_10010753	1104	62	30	3.3716	1.33667	-1.33479	Down	1.67e-05	7.36e-05
ENSBTAP00000012932	3264	746	361	13.7215	5.44037	-1.33466	Down	1.04e-50	2.66e-49
ENSP00000280481	8889	188	91	1.26975	0.50357	-1.33428	Down	5.88e-14	5.26e-13
ENSP00000362993	2739	470	228	10.3019	4.09463	-1.33111	Down	1.88e-32	3.39e-31
ENSBTAP00000042789	1146	235	114	12.3111	4.89319	-1.33111	Down	5.14e-17	5.49e-16
ENSBTAP00000017141	720	202	98	16.8435	6.69522	-1.33099	Down	7.79e-15	7.36e-14
ENSP00000381797	1098	183	89	10.006	3.98712	-1.32745	Down	1.58e-13	1.38e-12
ENSP00000256257	462	261	127	33.9165	13.5218	-1.32671	Down	1.22e-18	1.41e-17
ENSP00000309757	1434	2753	1340	115.258	45.965	-1.32626	Down	2.43e-180	1.88e-178
ENSBTAP00000048849	972	314	153	19.3944	7.74278	-1.32472	Down	4.61e-22	6.1e-21
ENSP00000384477	1263	1691	827	80.381	32.2087	-1.3194	Down	1.17e-110	5.82e-109
ENSBTAP00000018411	1062	5801	2846	327.938	131.82	-1.31485	Down	0	0
ENSBTAP00000028488-D5	972	582	286	35.9476	14.4734	-1.31249	Down	5.86e-39	1.21e-37
ENSBTAP00000027852	1161	490	241	25.3383	10.2107	-1.31123	Down	5.09e-33	9.23e-32
GLEAN_10013631	1278	63	31	2.95953	1.19317	-1.31057	Down	1.88e-05	8.22e-05
ENSBTAP00000003187	1185	128	63	6.48492	2.61513	-1.31021	Down	1.01e-09	6.86e-09
ENSBTAP00000045413	747	134	66	10.7695	4.34605	-1.30918	Down	4.23e-10	2.94e-09
ENSBTAP00000014927	1176	69	34	3.52253	1.42214	-1.30855	Down	7.69e-06	3.54e-05
GLEAN_10013536	2367	564	278	14.3052	5.77721	-1.3081	Down	1.28e-37	2.59e-36
GLEAN_10008201	834	71	35	5.11099	2.0643	-1.30795	Down	5.71e-06	2.68e-05
ENSBTAP00000001384	597	172	85	17.2969	7.00352	-1.30436	Down	1.69e-12	1.39e-11
ENSBTAP00000001449	1008	95	47	5.65817	2.29355	-1.30275	Down	1.65e-07	9.13e-07
ENSP00000413684	1251	2446	1211	117.385	47.6166	-1.30171	Down	6.62e-156	4.4e-154
GLEAN_10004742	1485	410	203	16.5756	6.72421	-1.30163	Down	1.35e-27	2.1e-26
ENSBTAP00000000306	1695	252	125	8.92573	3.62754	-1.29898	Down	1.62e-17	1.77e-16
ENSBTAP00000003367	2814	151	75	3.22156	1.31102	-1.29707	Down	4.62e-11	3.45e-10
ENSBTAP00000026443	1455	515	256	21.2499	8.65463	-1.29591	Down	5.09e-34	9.38e-33
ENSP00000319991	1209	313	156	15.5429	6.34702	-1.2921	Down	3.21e-21	4.11e-20
ENSP00000379503	1764	2432	1213	82.771	33.8247	-1.29105	Down	4.57e-153	2.97e-151
ENSBTAP00000020640	693	146	73	12.6483	5.18157	-1.28749	Down	1.23e-10	8.96e-10
ENSBTAP00000017392	687	62	31	5.41811	2.21961	-1.28749	Down	2.84e-05	0.000120888
ENSP00000334941	4116	54	27	0.787647	0.322671	-1.28749	Down	9.43e-05	0.000372942
GLEAN_10019779	1011	78	39	4.63187	1.89751	-1.28749	Down	2.62e-06	1.28e-05
ENSP00000398034	2064	832	416	24.2006	9.91414	-1.28749	Down	2.27e-53	6.01e-52
ENSBTAP00000053425	2625	58	29	1.32651	0.543426	-1.28749	Down	5.17e-05	0.000212371
ENSBTAP00000018432	3291	78	39	1.42292	0.582919	-1.28749	Down	2.62e-06	1.28e-05
ENSBTAP00000021683	1164	24592	12329	1268.39	521.01	-1.28362	Down	0	0
ENSP00000274849	795	562	282	42.4407	17.4483	-1.28236	Down	2.15e-36	4.19e-35
ENSBTAP00000051854	2040	994	501	29.2529	12.0803	-1.27592	Down	1.51e-62	4.5e-61
ENSP00000265276	2490	400	202	9.64437	3.99047	-1.27313	Down	4.23e-26	6.33e-25
ENSP00000356734	498	219	111	26.4015	10.9639	-1.26786	Down	6.68e-15	6.33e-14
ENSBTAP00000001567	1632	1387	703	51.0234	21.1888	-1.26786	Down	1.05e-85	4.02e-84
ENSBTAP00000044313	351	140	71	23.9461	9.94999	-1.26702	Down	4.89e-10	3.39e-09
ENSBTAP00000012504	3057	278	141	5.45962	2.26879	-1.26687	Down	1.73e-18	1.99e-17
ENSBTAP00000001495	1863	469	238	15.1138	6.28399	-1.26611	Down	4.51e-30	7.49e-29
GLEAN_10015163	933	12224	6204	786.583	327.086	-1.26593	Down	0	0
ENSP00000261486	1986	329	167	9.94557	4.13627	-1.26572	Down	1.45e-21	1.87e-20
ENSP00000293349	1977	303	154	9.2013	3.83165	-1.26387	Down	6.07e-20	7.44e-19
ENSBTAP00000020612	1407	993	505	42.371	17.655	-1.263	Down	1.6e-61	4.69e-60
ENSBTAP00000007391	486	171	87	21.1238	8.80551	-1.26239	Down	6.94e-12	5.51e-11
ENSP00000362399	1776	204	104	6.89605	2.88046	-1.25947	Down	7.47e-14	6.64e-13
ENSP00000396538	4515	938	479	12.4726	5.21854	-1.25705	Down	8.54e-58	2.38e-56
GLEAN_10020250	483	123	63	15.2887	6.41601	-1.25272	Down	7.49e-09	4.69e-08
GLEAN_10019013	879	80	41	5.46404	2.29439	-1.25186	Down	3.24e-06	1.57e-05
ENSBTAP00000015070	846	80	41	5.67718	2.38388	-1.25186	Down	3.24e-06	1.57e-05
ENSP00000288235	3327	1026	526	18.5143	7.77686	-1.25138	Down	1.3e-62	3.88e-61
ENSBTAP00000032931	1923	152	78	4.74545	1.9952	-1.25001	Down	1.4e-10	1.01e-09
ENSP00000326706	1491	208	107	8.37527	3.53002	-1.24646	Down	6.85e-14	6.1e-13
ENSP00000252288	462	1165	600	151.39	63.8823	-1.24478	Down	2.84e-70	9.25e-69
ENSBTAP00000032012	3507	386	199	6.60792	2.79119	-1.24332	Down	2.24e-24	3.2e-23
ENSP00000417517	2853	2883	1490	60.6675	25.6895	-1.23974	Down	5.45e-170	4.04e-168
ENSP00000385724	5541	118	61	1.27852	0.541518	-1.23939	Down	1.99e-08	1.2e-07
ENSBTAP00000047976	900	769	398	51.2976	21.7526	-1.2377	Down	1.38e-46	3.27e-45
ENSBTAP00000022753	690	54	28	4.69848	1.99609	-1.23502	Down	0.000157097	0.000599285
ENSBTAP00000011099	3525	187	97	3.1849	1.35358	-1.23447	Down	1.82e-12	1.49e-11
ENSBTAP00000002787	1767	1413	733	48.0086	20.4051	-1.23436	Down	9.7e-84	3.67e-82
ENSP00000358151-D4	381	337	175	53.1029	22.5936	-1.23288	Down	3.21e-21	4.11e-20
ENSP00000005587	1077	283	147	15.7755	6.71387	-1.23247	Down	4.64e-18	5.23e-17
ENSBTAP00000034027	822	319	166	23.2987	9.93362	-1.22986	Down	4.25e-20	5.23e-19
ENSP00000243457	1287	232	121	10.8224	4.62464	-1.2266	Down	5.64e-15	5.37e-14
ENSP00000388431	501	182	95	21.8096	9.32733	-1.22542	Down	4.77e-12	3.81e-11
ENSBTAP00000001919	1101	565	295	30.8088	13.1797	-1.22502	Down	3.78e-34	6.98e-33
ENSP00000210187	678	88	46	7.79231	3.33733	-1.22335	Down	1.63e-06	8.11e-06
ENSBTAP00000031584	1365	65	34	2.85887	1.22523	-1.22239	Down	3.86e-05	0.00016201
ENSP00000351352	5379	277	145	3.09166	1.32598	-1.22132	Down	1.77e-17	1.93e-16
ENSP00000379861	2499	401	210	9.63366	4.13356	-1.2207	Down	1.39e-24	2.01e-23
ENSP00000343009	3522	4282	2248	72.9912	31.3963	-1.21713	Down	2.76e-244	2.64e-242
ENSP00000237642	1005	2416	1270	144.326	62.1597	-1.21528	Down	2.16e-138	1.29e-136
ENSBTAP00000041576	246	57	30	13.9108	5.99871	-1.21348	Down	0.000128039	0.000495981
GLEAN_10019487	777	55	29	4.24967	1.8359	-1.21086	Down	0.000172964	0.000654918
ENSP00000350633	717	316	167	26.4595	11.4569	-1.20756	Down	2.13e-19	2.55e-18
ENSP00000398040	1269	87	46	4.11596	1.78307	-1.20687	Down	2.4e-06	1.18e-05
ENSP00000331065	465	10486	5547	1353.85	586.782	-1.20617	Down	0	0
ENSBTAP00000020228	603	563	298	56.0537	24.3092	-1.20531	Down	3.29e-33	5.97e-32
ENSP00000320658	1449	151	80	6.25636	2.71577	-1.20396	Down	5.4e-10	3.73e-09
ENSBTAP00000018799	990	24280	12887	1472.4	640.307	-1.20134	Down	0	0
ENSBTAP00000015901	1281	113	60	5.29593	2.30395	-1.20077	Down	8.5e-08	4.84e-07
ENSBTAP00000004377	1473	79	42	3.21986	1.40255	-1.19895	Down	7.82e-06	3.6e-05
ENSBTAP00000019675	1311	188	100	8.60931	3.75205	-1.19822	Down	5.16e-12	4.12e-11
ENSP00000357973	1440	62	33	2.58489	1.12726	-1.19729	Down	7.71e-05	0.000308171
ENSBTAP00000049393	888	62	33	4.19172	1.82798	-1.19729	Down	7.71e-05	0.000308257
ENSP00000366936	867	92	49	6.37062	2.78002	-1.19634	Down	1.46e-06	7.3e-06
ENSP00000264914	1278	227	121	10.6637	4.65721	-1.19517	Down	3.76e-14	3.42e-13
ENSBTAP00000010703	3072	120	64	2.34516	1.02478	-1.19438	Down	3.87e-08	2.28e-07
GLEAN_10010181	2709	116	62	2.57076	1.12578	-1.19127	Down	6.94e-08	3.99e-07
ENSP00000276282	2451	71	38	1.73911	0.762626	-1.1893	Down	2.56e-05	0.000109783
ENSBTAP00000007669	1110	112	60	6.05771	2.65889	-1.18795	Down	1.24e-07	6.97e-07
ENSBTAP00000025341	972	177	95	10.9325	4.80761	-1.18523	Down	3.19e-11	2.41e-10
ENSP00000391121	951	80	43	5.05036	2.22413	-1.18315	Down	8.55e-06	3.92e-05
ENSBTAP00000013790	3927	65	35	0.993723	0.438408	-1.18057	Down	6.25e-05	0.000253577
ENSBTAP00000010180	2010	154	83	4.59979	2.0312	-1.17923	Down	7.03e-10	4.81e-09
ENSP00000387462	1953	360	195	11.0666	4.91138	-1.17201	Down	6.22e-21	7.86e-20
ENSBTAP00000029961	363	83	45	13.7273	6.09786	-1.17067	Down	6.93e-06	3.22e-05
ENSBTAP00000004240	1689	208	113	7.39344	3.29094	-1.16775	Down	1.15e-12	9.52e-12
ENSP00000243108	708	68	37	5.76619	2.57063	-1.16549	Down	5.05e-05	0.000208317
ENSP00000385942	3216	1671	910	31.1942	13.9186	-1.16426	Down	4.75e-90	1.88e-88
ENSP00000304895	2886	1913	1043	39.7953	17.777	-1.16258	Down	1.4e-102	6.28e-101
GLEAN_10017555	510	154	84	18.1286	8.10178	-1.16195	Down	1.11e-09	7.49e-09
ENSBTAP00000024876	516	77	42	8.95889	4.00379	-1.16195	Down	1.68e-05	7.4e-05
ENSBTAP00000012106	1161	436	238	22.5459	10.0836	-1.16085	Down	1.17e-24	1.69e-23
GLEAN_10011954	2757	1743	955	37.9554	17.0388	-1.15548	Down	9.81e-93	4.04e-91
ENSBTAP00000025006	1692	1990	1091	70.6099	31.7173	-1.1546	Down	1.78e-105	8.22e-104
GLEAN_10002791	561	277	152	29.6435	13.3276	-1.1533	Down	4.42e-16	4.49e-15
ENSBTAP00000035760	876	792	435	54.2793	24.4262	-1.15197	Down	6.4e-43	1.43e-41
ENSBTAP00000015210	1521	766	421	30.2352	13.6152	-1.15101	Down	1.63e-41	3.52e-40
ENSBTAP00000021641	1755	511	281	17.4806	7.87591	-1.15024	Down	3.17e-28	5.08e-27
ENSBTAP00000025337	2040	100	55	2.94295	1.32618	-1.14998	Down	1.14e-06	5.77e-06
ENSP00000399903	8082	349	192	2.59251	1.16857	-1.14961	Down	9.11e-20	1.11e-18
ENSP00000359160	1407	1146	632	48.8994	22.095	-1.1461	Down	7.98e-61	2.3e-59
ENSP00000325017	4260	562	310	7.92027	3.57951	-1.14579	Down	1.08e-30	1.82e-29
ENSBTAP00000050029	2445	1285	710	31.5528	14.284	-1.14336	Down	1e-67	3.15e-66
ENSBTAP00000037160	2184	350	194	9.62118	4.36939	-1.13878	Down	1.53e-19	1.84e-18
ENSP00000222224	453	92	51	12.1928	5.53788	-1.13862	Down	3.66e-06	1.76e-05
ENSP00000349596	1386	72	40	3.11876	1.41961	-1.13548	Down	4.41e-05	0.000183496
ENSBTAP00000043815	726	160	89	13.2311	6.0301	-1.13368	Down	1.14e-09	7.67e-09
ENSP00000369461	1098	2870	1598	156.925	71.5889	-1.13227	Down	1.31e-146	8.17e-145
ENSP00000287766	1713	348	194	12.1965	5.57078	-1.13052	Down	3.14e-19	3.71e-18
ENSP00000400909	1143	138	77	7.24846	3.31372	-1.12922	Down	1.74e-08	1.06e-07
ENSP00000392725	1956	4050	2262	124.308	56.8847	-1.12781	Down	9.51e-205	8.28e-203
ENSP00000389536	2022	1382	772	41.0336	18.7805	-1.12757	Down	4.02e-71	1.32e-69
ENSP00000301264	1002	758	424	45.4166	20.8147	-1.12562	Down	1.05e-39	2.2e-38
ENSP00000329287	264	300	168	68.2229	31.3023	-1.12399	Down	1.2e-16	1.26e-15
ENSBTAP00000008055	1842	380	213	12.3853	5.68802	-1.12263	Down	1.23e-20	1.54e-19
ENSP00000263405	2421	66	37	1.63667	0.751759	-1.12243	Down	0.000107222	0.000420821
ENSP00000378984	798	706	397	53.1147	24.4714	-1.11801	Down	1.04e-36	2.04e-35
GLEAN_10004136	1527	64	36	2.51625	1.15967	-1.11756	Down	0.000144203	0.000553791
ENSBTAP00000047663	690	240	135	20.8822	9.62401	-1.11756	Down	1.66e-13	1.45e-12
ENSBTAP00000004758	1584	1571	884	59.5435	27.4517	-1.11705	Down	2.09e-79	7.54e-78
ENSP00000260599	915	199	112	13.0571	6.021	-1.11675	Down	1.96e-11	1.51e-10
ENSP00000260061	1992	222	125	6.69078	3.08668	-1.11612	Down	1.4e-12	1.16e-11
ENSP00000365210	3903	87	49	1.33824	0.617546	-1.11572	Down	9.49e-06	4.33e-05
ENSBTAP00000011846	1941	2148	1210	66.4388	30.6642	-1.11547	Down	1.26e-107	6.02e-106
ENSBTAP00000012225	624	69	39	6.63862	3.07434	-1.11061	Down	8.59e-05	0.000341633
ENSBTAP00000044956	3645	168	95	2.7671	1.28203	-1.10995	Down	8.62e-10	5.85e-09
ENSP00000395590	840	83	47	5.93215	2.75226	-1.10794	Down	1.7e-05	7.5e-05
ENSBTAP00000012142	1191	526	298	26.5147	12.3077	-1.10724	Down	2.29e-27	3.55e-26
ENSP00000374118	10911	3874	2196	21.3161	9.90009	-1.10643	Down	5.31e-190	4.33e-188
ENSBTAP00000048631	1029	7848	4451	457.885	212.772	-1.10568	Down	0	0
ENSBTAP00000022075	3045	536	304	10.5679	4.91086	-1.10565	Down	8.54e-28	1.34e-26
ENSBTAP00000033479	4359	201	114	2.76836	1.28644	-1.10565	Down	2.26e-11	1.73e-10
ENSP00000306482	3762	340	193	5.42592	2.52354	-1.10442	Down	3.51e-18	3.98e-17
ENSBTAP00000001193	2412	199	113	4.95323	2.30448	-1.10393	Down	3e-11	2.28e-10
ENSBTAP00000013177	2238	1509	857	40.4802	18.8362	-1.10371	Down	6.66e-75	2.28e-73
ENSBTAP00000000557	2313	146	83	3.78957	1.76512	-1.10227	Down	1.31e-08	8.06e-08
GLEAN_10002686	3951	102	58	1.54991	0.722092	-1.10193	Down	2.05e-06	1.01e-05
ENSBTAP00000019878	2781	508	289	10.9667	5.11174	-1.10124	Down	2.88e-26	4.31e-25
ENSP00000340260	1569	383	218	14.6551	6.83447	-1.1005	Down	3.55e-20	4.38e-19
ENSBTAP00000052487	768	353	201	27.5948	12.8738	-1.09996	Down	1.05e-18	1.23e-17
GLEAN_10004757	1041	72	41	4.15236	1.93733	-1.09986	Down	6.87e-05	0.000276682
ENSP00000388381	1665	2365	1347	85.2766	39.7947	-1.09958	Down	1.29e-115	6.59e-114
ENSBTAP00000005698	2850	799	456	16.8312	7.8703	-1.09665	Down	4.28e-40	9e-39
ENSBTAP00000053705	4902	7143	4081	87.4823	40.951	-1.09509	Down	0	0
ENSP00000293308	1419	133	76	5.62707	2.63453	-1.09484	Down	6.84e-08	3.94e-07
ENSP00000369274	3708	63	36	1.02003	0.477567	-1.09484	Down	0.00020838	0.00077972
ENSBTAP00000024536	5298	516	295	5.84724	2.73893	-1.09414	Down	2.16e-26	3.25e-25
ENSBTAP00000016423	735	538	308	43.9449	20.6127	-1.09216	Down	2.26e-27	3.51e-26
ENSBTAP00000012533-D2	516	89	51	10.3551	4.86174	-1.09079	Down	1.09e-05	4.94e-05
ENSP00000398290	243	3540	2029	874.601	410.721	-1.09047	Down	9.02e-170	6.64e-168
ENSP00000418735	5676	710	407	7.50981	3.52715	-1.09028	Down	1.7e-35	3.24e-34
ENSBTAP00000015242	600	225	129	22.5136	10.5757	-1.09004	Down	2.64e-12	2.16e-11
GLEAN_10011955	213	68	39	19.1665	9.00651	-1.08955	Down	0.00012379	0.000480825
ENSBTAP00000020353	918	296	170	19.3581	9.10915	-1.08755	Down	1.15e-15	1.14e-14
ENSP00000359956	900	207	119	13.8083	6.50393	-1.08615	Down	2.23e-11	1.71e-10
GLEAN_10020531	993	527	303	31.8621	15.0095	-1.08597	Down	1.3e-26	1.97e-25
ENSP00000206765	2310	80	46	2.07918	0.979529	-1.08585	Down	3.28e-05	0.00013873
GLEAN_10001405	1221	179	103	8.80137	4.14947	-1.0848	Down	5.17e-10	3.58e-09
ENSBTAP00000016647	498	66	38	7.9566	3.75341	-1.08395	Down	0.000166169	0.000630525
ENSP00000266263	519	198	114	22.904	10.8046	-1.08395	Down	6.5e-11	4.82e-10
ENSP00000314949	5658	3876	2232	41.1277	19.4045	-1.08372	Down	7.78e-184	6.14e-182
ENSBTAP00000007459	1887	92	53	2.92704	1.38158	-1.08313	Down	8.76e-06	4.01e-05
ENSP00000368341	231	715	413	185.826	87.9447	-1.07929	Down	3.56e-35	6.74e-34
ENSP00000344352	546	1812	1047	199.241	94.3247	-1.07881	Down	2.34e-86	9.1e-85
ENSBTAP00000023735	294	64	37	13.0691	6.1905	-1.07803	Down	0.000223098	0.00083196
ENSBTAP00000006593	1230	842	487	41.0979	19.4758	-1.07738	Down	5.26e-41	1.12e-39
ENSBTAP00000011521	1503	13183	7625	526.585	249.547	-1.07735	Down	0	0
ENSP00000262461	3102	2138	1240	41.3789	19.6631	-1.07341	Down	9.83e-101	4.34e-99
ENSP00000360860	1446	250	145	10.3797	4.93255	-1.07336	Down	3.29e-13	2.83e-12
ENSBTAP00000015905	990	262	152	15.8884	7.55231	-1.07298	Down	9.15e-14	8.08e-13
ENSBTAP00000017941	1329	167	97	7.54405	3.5902	-1.07128	Down	2.84e-09	1.84e-08
ENSP00000301336	483	86	50	10.6897	5.09207	-1.06989	Down	2.09e-05	9.08e-05
ENSP00000364926	1116	313	182	16.8381	8.02193	-1.06971	Down	4.43e-16	4.5e-15
ENSBTAP00000022213	468	227	132	29.1201	13.8739	-1.06964	Down	4.56e-12	3.65e-11
ENSBTAP00000027426	3324	256	149	4.62373	2.20494	-1.06832	Down	2.13e-13	1.85e-12
ENSP00000373450	2799	79	46	1.69448	0.8084	-1.0677	Down	4.69e-05	0.00019399
ENSBTAP00000016503	1668	96	56	3.45532	1.65144	-1.06509	Down	7.47e-06	3.45e-05
ENSBTAP00000001464	681	1692	987	149.165	71.2921	-1.06509	Down	4e-79	1.43e-77
ENSBTAP00000024017	1281	1311	765	61.4422	29.3754	-1.06462	Down	1.12e-61	3.27e-60
ENSBTAP00000042066	1761	137	80	4.67062	2.23461	-1.06359	Down	8.9e-08	5.06e-07
ENSP00000257895	915	101	59	6.62695	3.17178	-1.06305	Down	4.47e-06	2.13e-05
ENSBTAP00000039445	3075	5028	2938	98.1665	46.9979	-1.06264	Down	2.23e-230	2.05e-228
ENSBTAP00000026380	1614	106	62	3.9429	1.88956	-1.06121	Down	2.68e-06	1.31e-05
GLEAN_10021191	3060	147	86	2.88409	1.38245	-1.06089	Down	3.23e-08	1.92e-07
ENSBTAP00000005982	855	846	495	59.4042	28.4781	-1.06071	Down	3.4e-40	7.17e-39
ENSP00000363500	693	1302	762	112.795	54.087	-1.06035	Down	7.08e-61	2.05e-59
ENSBTAP00000034425	1206	82	48	4.08206	1.95779	-1.06007	Down	3.73e-05	0.000156774
ENSBTAP00000008107	816	345	202	25.3829	12.1768	-1.05973	Down	2.53e-17	2.74e-16
ENSP00000306163	1038	815	478	47.1382	22.6518	-1.05727	Down	1.38e-38	2.82e-37
ENSP00000419395	564	380	223	40.4499	19.449	-1.05644	Down	7.78e-19	9.13e-18
ENSBTAP00000025376	1974	177	104	5.38318	2.59154	-1.05465	Down	1.56e-09	1.03e-08
ENSBTAP00000004136	1833	393	231	12.8719	6.19899	-1.05412	Down	2.31e-19	2.75e-18
GLEAN_10015183	549	131	77	14.3256	6.89906	-1.05412	Down	2.09e-07	1.15e-06
ENSP00000245539	711	1195	703	100.905	48.6359	-1.0529	Down	2.14e-55	5.75e-54
ENSP00000412375	3792	209	123	3.30896	1.59554	-1.05233	Down	5.75e-11	4.28e-10
ENSP00000370242	3147	263	155	5.01732	2.42274	-1.05028	Down	2.19e-13	1.9e-12
ENSP00000385819	3111	190	112	3.66663	1.77088	-1.04999	Down	4.56e-10	3.17e-09
ENSBTAP00000013808	2325	322	190	8.31469	4.01978	-1.04855	Down	5.15e-16	5.2e-15
GLEAN_10005597	861	83	49	5.78746	2.7994	-1.04781	Down	3.97e-05	0.000166275
ENSP00000384479	3375	332	196	5.90578	2.85663	-1.04781	Down	1.9e-16	1.97e-15
ENSP00000168977	561	8808	5201	942.6	456.032	-1.04751	Down	0	0
ENSP00000326531	1017	137	81	8.08747	3.91774	-1.04567	Down	1.34e-07	7.46e-07
ENSP00000240423	2181	115	68	3.16559	1.53364	-1.04551	Down	1.36e-06	6.85e-06
ENSBTAP00000013666	3339	1153	682	20.7313	10.0471	-1.04503	Down	7.08e-53	1.86e-51
ENSBTAP00000013255	1869	213	126	6.84201	3.31614	-1.04491	Down	4.89e-11	3.66e-10
GLEAN_10015523	1980	3527	2087	106.943	51.8476	-1.0445	Down	9.65e-158	6.54e-156
ENSP00000342422	1584	245	145	9.2859	4.50282	-1.04421	Down	1.82e-12	1.49e-11
ENSP00000310873	864	566	335	39.3293	19.0723	-1.04413	Down	8.72e-27	1.33e-25
ENSBTAP00000007519	1323	606	359	27.4996	13.3477	-1.04282	Down	1.66e-28	2.67e-27
ENSBTAP00000001069	174	1155	686	398.516	193.931	-1.0391	Down	1.74e-52	4.55e-51
ENSBTAP00000018650	4290	101	60	1.41344	0.687964	-1.03881	Down	6.73e-06	3.13e-05
ENSBTAP00000046982	486	382	227	47.1889	22.9753	-1.03837	Down	1.94e-18	2.22e-17
ENSBTAP00000012129	5604	3134	1863	33.5748	16.3526	-1.03786	Down	6.1e-139	3.66e-137
ENSP00000354916	1920	111	66	3.47084	1.69089	-1.03751	Down	2.41e-06	1.18e-05
GLEAN_10006028	909	309	184	20.4083	9.95693	-1.03539	Down	3.83e-15	3.69e-14
ENSP00000261693	1530	201	120	7.88711	3.85799	-1.03165	Down	2.63e-10	1.87e-09
ENSP00000358266	2550	809	483	19.0468	9.31705	-1.0316	Down	7.32e-37	1.44e-35
GLEAN_10001570	294	256	153	52.2764	25.5986	-1.0301	Down	1.05e-12	8.73e-12
ENSP00000333779	1371	92	55	4.02869	1.97332	-1.02969	Down	2e-05	8.71e-05
ENSBTAP00000033586	1659	500	300	18.0941	8.89501	-1.02445	Down	3.66e-23	5.03e-22
ENSBTAP00000038032	606	70	42	6.93487	3.40917	-1.02445	Down	0.00021298	0.000796515
ENSP00000311747	1941	935	562	28.9201	14.2424	-1.02188	Down	1.05e-41	2.28e-40
ENSP00000319192	1041	178	107	10.2656	5.05597	-1.02175	Down	3.66e-09	2.35e-08
ENSBTAP00000026394	354	78	47	13.2283	6.5308	-1.0183	Down	0.000100105	0.000394512
GLEAN_10007413	5406	141	85	1.56587	0.773418	-1.01765	Down	1.68e-07	9.3e-07
ENSBTAP00000003307	1275	189	114	8.89948	4.39811	-1.01684	Down	1.41e-09	9.38e-09
ENSBTAP00000007589	1761	250	151	8.52302	4.21783	-1.01486	Down	3.57e-12	2.89e-11
ENSP00000311486	1338	139	84	6.23694	3.08812	-1.01411	Down	2.23e-07	1.22e-06
ENSP00000363614	978	182	110	11.1724	5.53255	-1.01392	Down	3.09e-09	2e-08
ENSBTAP00000026838	876	344	208	23.5759	11.6797	-1.01331	Down	3.73e-16	3.8e-15
ENSBTAP00000045110	657	1073	649	98.05	48.5904	-1.01284	Down	6.24e-47	1.49e-45
ENSBTAP00000011549	2430	342	207	8.44954	4.19021	-1.01185	Down	4.91e-16	4.97e-15
ENSP00000321507	1371	1132	686	49.5704	24.6126	-1.01008	Down	3.37e-49	8.4e-48
ENSP00000296545	474	89	54	11.2726	5.60386	-1.00833	Down	3.74e-05	0.000157101
ENSP00000331462	990	145	88	8.79318	4.37239	-1.00796	Down	1.41e-07	7.86e-07
ENSP00000276297	3258	1406	854	25.9088	12.8937	-1.00677	Down	2.36e-60	6.75e-59
ENSP00000412500	3876	293	178	4.53834	2.25896	-1.00651	Down	7.63e-14	6.77e-13
ENSP00000425730	2532	599	364	14.2029	7.07146	-1.0061	Down	1.15e-26	1.75e-25
ENSBTAP00000008962	942	278	169	17.7177	8.82485	-1.00555	Down	3.42e-13	2.94e-12
ENSBTAP00000034268	5280	977	594	11.109	5.53381	-1.00538	Down	2.19e-42	4.8e-41
ENSBTAP00000001245	873	424	258	29.1585	14.5371	-1.00418	Down	2.76e-19	3.28e-18
ENSBTAP00000007806	1302	184	112	8.48438	4.23135	-1.00369	Down	3.43e-09	2.21e-08
ENSBTAP00000022006	1779	118	72	3.98216	1.9908	-1.0002	Down	2.39e-06	1.17e-05
