# Supplementary material for: Characterization and Comparative Analyses of Muscle Transcriptomes in Dorper and Small-Tailed Han Sheep Using RNA-Seq Technique
Source: PLoS One. 2013 Aug 30;8(8):e72686. doi: 10.1371/journal.pone.0072686 (PMC3758325; doi:10.1371/journal.pone.0072686)
Supplement: Table S3 — Novel transcript units in the DP and SH transcriptomes. (XLSX) [file pone.0072686.s005.xlsx]

## Sheet: DP
Table S3-1. Novel transcript units in the DP transcriptome
Novel TU ID	Chromosome	Start	End	Length (bp)	Reads Number per bp	Exon Number	Exons coordinates
TU1	OAR1	3	215	213	13.89	1	3-215
TU2	OAR1	306	547	242	2.89	1	306-547
TU3	OAR1	152669	153016	348	97.25	1	152669-153016
TU4	OAR1	168968	169131	164	28.82	1	168968-169131
TU5	OAR1	176856	177242	376	7.06	2	176856-176945	176957-177242
TU6	OAR1	177261	177452	183	4.37	2	177261-177353	177363-177452
TU7	OAR1	179065	179302	211	2.84	2	179065-179195	179223-179302
TU8	OAR1	179381	179643	263	6.21	1	179381-179643
TU9	OAR1	179701	180061	341	4.34	2	179701-179792	179813-180061
TU10	OAR1	180554	180756	180	2.76	2	180554-180643	180667-180756
TU11	OAR1	180861	181290	430	21.01	1	180861-181290
TU12	OAR1	181361	181579	212	3.6	2	181361-181455	181463-181579
TU13	OAR1	181902	182106	186	2.6	2	181902-181991	182011-182106
TU14	OAR1	185333	185676	344	10.72	1	185333-185676
TU15	OAR1	186192	186494	303	9.68	1	186192-186494
TU16	OAR1	186506	186750	245	3.78	1	186506-186750
TU17	OAR1	186978	187746	769	8.74	1	186978-187746
TU18	OAR1	188041	188279	239	11.2	1	188041-188279
TU19	OAR1	207016	207216	180	2.67	2	207016-207105	207127-207216
TU20	OAR1	209129	209425	297	6.15	1	209129-209425
TU21	OAR1	209657	210199	541	5.76	2	209657-209784	209787-210199
TU22	OAR1	210418	210940	523	6.14	1	210418-210940
TU23	OAR1	211366	211746	370	2.91	2	211366-211641	211653-211746
TU24	OAR1	221831	224681	312	6.76	2	221831-222052	224592-224681
TU25	OAR1	235520	235702	180	2	2	235520-235609	235613-235702
TU26	OAR1	237706	237889	171	2.49	2	237706-237795	237809-237889
TU27	OAR1	243247	243662	416	23.57	1	243247-243662
TU28	OAR1	253043	253240	180	2.28	2	253043-253132	253151-253240
TU29	OAR1	254481	254793	258	2.16	3	254481-254567	254613-254702	254713-254793
TU30	OAR1	255160	255355	189	2.71	2	255160-255258	255266-255355
TU31	OAR1	256120	256314	195	4.48	1	256120-256314
TU32	OAR1	258361	258544	152	2.47	2	258361-258422	258455-258544
TU33	OAR1	259003	266584	222	33.87	2	259003-259092	266453-266584
TU34	OAR1	271860	272777	558	18.35	4	271860-272047	272247-272341	272368-272552	272688-272777
TU35	OAR1	391745	391947	170	2.2	2	391745-391834	391868-391947
TU36	OAR1	391965	392153	156	2	2	391965-392051	392085-392153
TU37	OAR1	392572	392857	276	2.71	3	392572-392661	392671-392772	392774-392857
TU38	OAR1	413166	413346	164	2	2	413166-413242	413260-413346
TU39	OAR1	419485	419735	251	6.67	1	419485-419735
TU40	OAR1	420039	420216	167	2	2	420039-420115	420127-420216
TU41	OAR1	420437	420630	162	2	2	420437-420526	420559-420630
TU42	OAR1	420695	420886	181	2.65	2	420695-420785	420797-420886
TU43	OAR1	422120	422313	194	2.43	1	422120-422313
TU44	OAR1	424694	424883	180	2.44	2	424694-424783	424794-424883
TU45	OAR1	439376	439575	176	2	2	439376-439461	439486-439575
TU46	OAR1	440670	440878	200	2.4	2	440670-440779	440789-440878
TU47	OAR1	477990	478201	212	5.04	1	477990-478201
TU48	OAR1	482759	482959	195	2.42	2	482759-482863	482870-482959
TU49	OAR1	578486	578669	175	2	2	578486-578572	578582-578669
TU50	OAR1	591784	594208	2333	6.77	6	591784-591841	591882-593248	593267-593368	593370-593477	593500-593594	593606-594208
TU51	OAR1	594396	594864	463	6.07	3	594396-594489	594492-594631	594636-594864
TU52	OAR1	595035	595531	437	3.07	3	595035-595282	595333-595436	595447-595531
TU53	OAR1	595720	595920	201	3.78	1	595720-595920
TU54	OAR1	596954	597151	177	2.47	2	596954-597040	597062-597151
TU55	OAR1	598506	598679	174	2.34	1	598506-598679
TU56	OAR1	599538	599709	172	2.01	1	599538-599709
TU57	OAR1	601328	601529	187	2.71	2	601328-601422	601438-601529
TU58	OAR1	602195	602362	168	2.67	1	602195-602362
TU59	OAR1	619794	620170	377	5.69	1	619794-620170
TU60	OAR1	620312	620513	175	2.38	2	620312-620403	620431-620513
TU61	OAR1	621153	621442	253	2.91	3	621153-621242	621248-621350	621383-621442
TU62	OAR1	621974	622211	238	2.93	1	621974-622211
TU63	OAR1	623022	623194	173	2.22	1	623022-623194
TU64	OAR1	623544	623842	299	3.25	1	623544-623842
TU65	OAR1	623986	624314	306	2.51	3	623986-624099	624108-624209	624225-624314
TU66	OAR1	624889	625081	182	3.39	2	624889-624976	624988-625081
TU67	OAR1	649803	649965	152	2.09	2	649803-649864	649876-649965
TU68	OAR1	673288	673448	155	2.45	2	673288-673347	673354-673448
TU69	OAR1	903593	903833	180	2.51	2	903593-903682	903744-903833
TU70	OAR1	961642	961905	264	4.3	1	961642-961905
TU71	OAR1	962505	963075	571	3.45	1	962505-963075
TU72	OAR1	963715	964022	299	3.98	2	963715-963824	963834-964022
TU73	OAR1	964141	964307	167	2.29	1	964141-964307
TU74	OAR1	964438	964785	235	2.19	3	964438-964549	964590-964650	964724-964785
TU75	OAR1	967151	967399	249	87.47	1	967151-967399
TU76	OAR1	977941	979104	1155	35.45	2	977941-978452	978462-979104
TU77	OAR1	979194	980369	1176	29.3	1	979194-980369
TU78	OAR1	1208237	1208447	153	2.05	2	1208237-1208326	1208385-1208447
TU79	OAR1	1659338	1659599	248	2.12	2	1659338-1659427	1659442-1659599
TU80	OAR1	1674985	1675239	255	2.38	1	1674985-1675239
TU81	OAR1	1676907	1677108	180	2.12	2	1676907-1676996	1677019-1677108
TU82	OAR1	1677146	1677360	215	3.29	1	1677146-1677360
TU83	OAR1	1677516	1677710	171	2.02	2	1677516-1677596	1677621-1677710
TU84	OAR1	1679098	1679353	253	4.37	2	1679098-1679256	1679260-1679353
TU85	OAR1	1679388	1679599	164	2.32	2	1679388-1679445	1679494-1679599
TU86	OAR1	1679912	1680272	361	3.2	1	1679912-1680272
TU87	OAR1	1680440	1680628	189	2.82	1	1680440-1680628
TU88	OAR1	1683056	1683300	234	2.84	2	1683056-1683196	1683208-1683300
TU89	OAR1	1683338	1683899	497	3.81	3	1683338-1683694	1683710-1683800	1683851-1683899
TU90	OAR1	1684003	1684233	217	2.41	2	1684003-1684121	1684136-1684233
TU91	OAR1	1684730	1684949	200	2.87	2	1684730-1684844	1684865-1684949
TU92	OAR1	1685698	1685873	156	2	2	1685698-1685781	1685802-1685873
TU93	OAR1	1686697	1687192	439	2.72	4	1686697-1686807	1686830-1686979	1686998-1687087	1687105-1687192
TU94	OAR1	1688352	1688537	186	2.46	1	1688352-1688537
TU95	OAR1	1688688	1688877	190	2.78	1	1688688-1688877
TU96	OAR1	1689235	1691334	205	2.08	3	1689235-1689301	1691188-1691277	1691287-1691334
TU97	OAR1	1689451	1689655	205	3.43	1	1689451-1689655
TU98	OAR1	1690637	1690860	224	2.43	1	1690637-1690860
TU99	OAR1	1691696	1691898	196	2.52	2	1691696-1691801	1691809-1691898
TU100	OAR1	1694142	1694352	211	3.45	1	1694142-1694352
TU101	OAR1	1694451	1694670	207	2.48	2	1694451-1694567	1694581-1694670
TU102	OAR1	1695093	1695330	238	2.65	1	1695093-1695330
TU103	OAR1	1696251	1696767	455	3.27	3	1696251-1696340	1696349-1696439	1696494-1696767
TU104	OAR1	1696821	1697002	182	2.98	1	1696821-1697002
TU105	OAR1	1701113	1701507	340	3.18	3	1701113-1701169	1701207-1701399	1701418-1701507
TU106	OAR1	1703317	1703497	181	2.92	1	1703317-1703497
TU107	OAR1	1704731	1704913	183	2.38	1	1704731-1704913
TU108	OAR1	1706898	1707369	429	2.9	3	1706898-1707081	1707085-1707239	1707280-1707369
TU109	OAR1	1709229	1709473	245	2.76	1	1709229-1709473
TU110	OAR1	1709732	1709923	192	4.17	1	1709732-1709923
TU111	OAR1	1709946	1710122	151	2	2	1709946-1710023	1710050-1710122
TU112	OAR1	1712205	1712452	248	2.22	1	1712205-1712452
TU113	OAR1	1713309	1713499	159	2.27	2	1713309-1713377	1713410-1713499
TU114	OAR1	1713519	1713724	180	2.65	2	1713519-1713608	1713635-1713724
TU115	OAR1	1714664	1714864	199	2.82	2	1714664-1714771	1714774-1714864
TU116	OAR1	1714945	1715454	502	3.39	2	1714945-1715356	1715365-1715454
TU117	OAR1	1715491	1717242	263	2.76	3	1715491-1715548	1717036-1717125	1717128-1717242
TU118	OAR1	1716154	1716405	252	2.73	1	1716154-1716405
TU119	OAR1	1720984	1721175	169	2.14	2	1720984-1721073	1721097-1721175
TU120	OAR1	1721409	1721619	211	4.06	1	1721409-1721619
TU121	OAR1	1724798	1725000	198	2.78	2	1724798-1724887	1724893-1725000
TU122	OAR1	1730055	1730245	180	2.44	2	1730055-1730144	1730156-1730245
TU123	OAR1	1745182	1745385	180	2.71	2	1745182-1745271	1745296-1745385
TU124	OAR1	1746574	1746775	183	2.77	2	1746574-1746666	1746686-1746775
TU125	OAR1	1750401	1750691	257	2.62	3	1750401-1750484	1750503-1750596	1750613-1750691
TU126	OAR1	1753452	1753639	180	2.77	2	1753452-1753541	1753550-1753639
TU127	OAR1	1755537	1755736	180	2.36	2	1755537-1755626	1755647-1755736
TU128	OAR1	1769550	1769735	166	2	2	1769550-1769625	1769646-1769735
TU129	OAR1	1776706	1777056	327	3.22	3	1776706-1776835	1776848-1776954	1776967-1777056
TU130	OAR1	1779609	1779825	177	2.24	2	1779609-1779695	1779736-1779825
TU131	OAR1	1788073	1788268	180	2	2	1788073-1788162	1788179-1788268
TU132	OAR1	1788588	1788772	180	2.44	2	1788588-1788677	1788683-1788772
TU133	OAR1	1795233	1795415	180	2.46	2	1795233-1795322	1795326-1795415
TU134	OAR1	1799265	1799456	179	2	2	1799265-1799353	1799367-1799456
TU135	OAR1	1876879	1877077	176	2.05	2	1876879-1876964	1876988-1877077
TU136	OAR1	1909728	1909919	176	2	2	1909728-1909817	1909834-1909919
TU137	OAR1	1912599	1912781	162	2.43	2	1912599-1912715	1912737-1912781
TU138	OAR1	1916041	1916298	246	2.71	2	1916041-1916130	1916143-1916298
TU139	OAR1	1916572	1916748	177	3.56	1	1916572-1916748
TU140	OAR1	1919255	1919654	374	2.91	2	1919255-1919563	1919590-1919654
TU141	OAR1	1919830	1920154	325	10.62	1	1919830-1920154
TU142	OAR1	1920481	1921167	687	8.6	1	1920481-1921167
TU143	OAR1	1921203	1921701	499	7.55	1	1921203-1921701
TU144	OAR1	1921781	1922215	435	4.31	1	1921781-1922215
TU145	OAR1	1922668	1922844	177	2.02	1	1922668-1922844
TU146	OAR1	2056294	2056478	180	2	2	2056294-2056383	2056389-2056478
TU147	OAR1	2359796	2360105	280	3	2	2359796-2359861	2359892-2360105
TU148	OAR1	2426755	2428512	1758	23.02	1	2426755-2428512
TU149	OAR1	2469002	2469280	279	6.87	1	2469002-2469280
TU150	OAR1	2469284	2469501	197	2.41	2	2469284-2469373	2469395-2469501
TU151	OAR1	2579448	2579696	247	3.86	2	2579448-2579638	2579641-2579696
TU152	OAR1	2579801	2580234	424	4.38	2	2579801-2580132	2580143-2580234
TU153	OAR1	2580555	2580762	200	3.84	2	2580555-2580663	2580672-2580762
TU154	OAR1	2581007	2583949	1249	21.59	3	2581007-2581096	2581150-2582205	2583847-2583949
TU155	OAR1	2584881	2588621	643	11.91	3	2584881-2585150	2586085-2586246	2588411-2588621
TU156	OAR1	2585549	2585778	222	2.77	2	2585549-2585680	2585689-2585778
TU157	OAR1	2586329	2586788	460	6.65	1	2586329-2586788
TU158	OAR1	2586937	2587121	185	3.79	1	2586937-2587121
TU159	OAR1	2587211	2587558	295	3.04	2	2587211-2587323	2587377-2587558
TU160	OAR1	2587615	2587813	199	2.69	1	2587615-2587813
TU161	OAR1	2588098	2588250	153	3.87	1	2588098-2588250
TU162	OAR1	2589075	2589420	346	13.25	1	2589075-2589420
TU163	OAR1	2589523	2590664	1137	16.29	2	2589523-2590567	2590573-2590664
TU164	OAR1	2597116	2597306	182	2.45	2	2597116-2597205	2597215-2597306
TU165	OAR1	2600026	2600447	360	2.58	4	2600026-2600115	2600138-2600227	2600256-2600345	2600358-2600447
TU166	OAR1	2601102	2601268	167	2.05	1	2601102-2601268
TU167	OAR1	2602484	2602699	195	3.62	2	2602484-2602573	2602595-2602699
TU168	OAR1	2603010	2603286	258	2.31	2	2603010-2603099	2603119-2603286
TU169	OAR1	2609490	2609812	214	2	3	2609490-2609579	2609629-2609696	2609757-2609812
TU170	OAR1	2611498	2611650	153	2.08	1	2611498-2611650
TU171	OAR1	2612708	2612914	180	2	2	2612708-2612797	2612825-2612914
TU172	OAR1	2618225	2618414	190	2.44	1	2618225-2618414
TU173	OAR1	2621978	2622146	167	2.04	2	2621978-2622054	2622057-2622146
TU174	OAR1	2622566	2622904	339	2.75	1	2622566-2622904
TU175	OAR1	2649120	2649342	223	7.4	1	2649120-2649342
TU176	OAR1	2667838	2668106	269	7.64	1	2667838-2668106
TU177	OAR1	2668148	2668624	474	7.37	2	2668148-2668531	2668535-2668624
TU178	OAR1	2677976	2678166	191	2.95	1	2677976-2678166
TU179	OAR1	2678336	2678534	199	3.42	1	2678336-2678534
TU180	OAR1	2679834	2681688	198	6.15	2	2679834-2679951	2681609-2681688
TU181	OAR1	2685513	2685703	191	2.51	1	2685513-2685703
TU182	OAR1	2687017	2687604	588	4.66	1	2687017-2687604
TU183	OAR1	2688868	2689056	166	2.26	2	2688868-2688957	2688981-2689056
TU184	OAR1	2689435	2689638	193	2.55	2	2689435-2689524	2689536-2689638
TU185	OAR1	2712702	2712880	179	2.58	1	2712702-2712880
TU186	OAR1	2716444	2716648	182	3.1	2	2716444-2716535	2716559-2716648
TU187	OAR1	2755238	2757523	2210	7.45	5	2755238-2755366	2755368-2755478	2755526-2755815	2755825-2756553	2756573-2757523
TU188	OAR1	2757900	2758824	925	6.12	1	2757900-2758824
TU189	OAR1	2759654	2759840	187	3.78	1	2759654-2759840
TU190	OAR1	2759913	2760349	435	2.99	2	2759913-2760002	2760005-2760349
TU191	OAR1	2760366	2760552	182	2.56	2	2760366-2760457	2760463-2760552
TU192	OAR1	2761588	2761762	175	2.44	1	2761588-2761762
TU193	OAR1	2761817	2762196	340	3.38	3	2761817-2761906	2761926-2762076	2762098-2762196
TU194	OAR1	2787306	2787498	180	2	2	2787306-2787395	2787409-2787498
TU195	OAR1	2853501	2853708	180	2.82	2	2853501-2853590	2853619-2853708
TU196	OAR1	2857171	2857361	180	2.19	2	2857171-2857260	2857272-2857361
TU197	OAR1	2857750	2857948	199	3.53	1	2857750-2857948
TU198	OAR1	2858994	2859182	166	2	2	2858994-2859083	2859107-2859182
TU199	OAR1	2862830	2863031	190	4.05	2	2862830-2862919	2862932-2863031
TU200	OAR1	2868436	2868674	185	2.98	2	2868436-2868499	2868554-2868674
TU201	OAR1	2870366	2870561	180	2.37	2	2870366-2870455	2870472-2870561
TU202	OAR1	2924063	2931999	2264	59.37	9	2924063-2924919	2926696-2926802	2928248-2928395	2928422-2928856	2929123-2929214	2929223-2929346	2929387-2929598	2931588-2931638	2931762-2931999
TU203	OAR1	2925915	2926091	177	2.03	1	2925915-2926091
TU204	OAR1	2927168	2927366	199	4.24	1	2927168-2927366
TU205	OAR1	2929795	2930155	361	4.78	1	2929795-2930155
TU206	OAR1	2930208	2930626	415	3.39	3	2930208-2930412	2930416-2930561	2930563-2930626
TU207	OAR1	2931082	2931442	325	2.87	3	2931082-2931174	2931178-2931332	2931366-2931442
TU208	OAR1	2932108	2932432	310	4.58	2	2932108-2932323	2932339-2932432
TU209	OAR1	2932579	2932868	290	4.19	1	2932579-2932868
TU210	OAR1	2933414	2933699	286	3.43	1	2933414-2933699
TU211	OAR1	2934037	2934390	354	4.81	1	2934037-2934390
TU212	OAR1	2934560	2935211	646	5.15	2	2934560-2934814	2934821-2935211
TU213	OAR1	2935524	2935707	169	2	2	2935524-2935612	2935628-2935707
TU214	OAR1	2935854	2936433	548	5.51	2	2935854-2936339	2936372-2936433
TU215	OAR1	2936533	2936727	193	2.79	2	2936533-2936624	2936627-2936727
TU216	OAR1	2936850	2937375	517	8.44	2	2936850-2937111	2937121-2937375
TU217	OAR1	3002508	3002697	180	2.07	2	3002508-3002597	3002608-3002697
TU218	OAR1	3004095	3004295	180	3.14	2	3004095-3004184	3004206-3004295
TU219	OAR1	3004720	3005041	322	4.09	1	3004720-3005041
TU220	OAR1	3005262	3005436	164	2.02	2	3005262-3005351	3005363-3005436
TU221	OAR1	3006306	3006638	275	4.63	2	3006306-3006372	3006431-3006638
TU222	OAR1	3007351	3008315	782	3.41	6	3007351-3007454	3007458-3007674	3007711-3007765	3007816-3007862	3007949-3008038	3008047-3008315
TU223	OAR1	3009123	3009305	183	2.67	1	3009123-3009305
TU224	OAR1	3009989	3010169	180	2.27	2	3009989-3010078	3010080-3010169
TU225	OAR1	3017479	3017700	200	2.84	2	3017479-3017588	3017611-3017700
TU226	OAR1	3018627	3018919	248	2.48	3	3018627-3018705	3018716-3018824	3018860-3018919
TU227	OAR1	3020166	3020433	236	2.72	2	3020166-3020348	3020381-3020433
TU228	OAR1	3020939	3021241	242	2.56	3	3020939-3021000	3021042-3021131	3021152-3021241
TU229	OAR1	3030131	3030304	153	2.04	2	3030131-3030220	3030242-3030304
TU230	OAR1	3032658	3033646	182	2.99	2	3032658-3032747	3033555-3033646
TU231	OAR1	3033063	3033230	168	2.14	1	3033063-3033230
TU232	OAR1	3036256	3036521	266	2.9	1	3036256-3036521
TU233	OAR1	3039877	3040133	235	2.43	3	3039877-3039958	3039980-3040083	3040085-3040133
TU234	OAR1	3043609	3043803	195	2.55	1	3043609-3043803
TU235	OAR1	3045452	3045631	166	2	2	3045452-3045533	3045548-3045631
TU236	OAR1	3047022	3047198	168	2.43	2	3047022-3047090	3047100-3047198
TU237	OAR1	3047982	3048309	266	2.57	3	3047982-3048071	3048083-3048168	3048220-3048309
TU238	OAR1	3049171	3049367	182	2.7	2	3049171-3049262	3049278-3049367
TU239	OAR1	3049964	3050225	238	2.39	2	3049964-3050047	3050072-3050225
TU240	OAR1	3050749	3050946	197	4.19	2	3050749-3050854	3050856-3050946
TU241	OAR1	3052141	3052301	153	2.1	2	3052141-3052230	3052239-3052301
TU242	OAR1	3052400	3052910	511	6.12	1	3052400-3052910
TU243	OAR1	3054165	3054336	172	2.18	1	3054165-3054336
TU244	OAR1	3054391	3054572	180	2.49	2	3054391-3054480	3054483-3054572
TU245	OAR1	3054678	3054887	210	2.81	1	3054678-3054887
TU246	OAR1	3055963	3056160	180	2.47	2	3055963-3056052	3056071-3056160
TU247	OAR1	3056259	3056525	267	3.41	1	3056259-3056525
TU248	OAR1	3056656	3057194	539	5.01	1	3056656-3057194
TU249	OAR1	3057780	3058053	274	4.46	1	3057780-3058053
TU250	OAR1	3058570	3059191	569	4.56	4	3058570-3058660	3058667-3058939	3058978-3059078	3059088-3059191
TU251	OAR1	3059421	3059856	436	5.31	1	3059421-3059856
TU252	OAR1	3060004	3060429	385	4.65	3	3060004-3060051	3060092-3060184	3060186-3060429
TU253	OAR1	3061192	3061896	576	2.53	5	3061192-3061246	3061291-3061380	3061398-3061673	3061709-3061782	3061816-3061896
TU254	OAR1	3061950	3062161	212	2.49	1	3061950-3062161
TU255	OAR1	3063322	3063738	417	4.38	1	3063322-3063738
TU256	OAR1	3063744	3063949	199	3.14	2	3063744-3063845	3063853-3063949
TU257	OAR1	3065004	3065194	188	2.44	2	3065004-3065124	3065128-3065194
TU258	OAR1	3066048	3066252	178	2	2	3066048-3066137	3066165-3066252
TU259	OAR1	3066418	3066684	267	6.01	1	3066418-3066684
TU260	OAR1	3067028	3067220	160	2	2	3067028-3067115	3067149-3067220
TU261	OAR1	3068471	3068669	199	2.93	1	3068471-3068669
TU262	OAR1	3068738	3068928	186	3.71	2	3068738-3068829	3068835-3068928
TU263	OAR1	3069460	3069642	183	2.58	1	3069460-3069642
TU264	OAR1	3069749	3069936	180	2.28	2	3069749-3069838	3069847-3069936
TU265	OAR1	3070051	3070309	247	2.54	2	3070051-3070141	3070154-3070309
TU266	OAR1	3072150	3072339	178	2	2	3072150-3072237	3072250-3072339
TU267	OAR1	3072771	3072975	205	3.81	1	3072771-3072975
TU268	OAR1	3076649	3076806	158	2.86	1	3076649-3076806
TU269	OAR1	3077000	3077183	168	2	2	3077000-3077087	3077104-3077183
TU270	OAR1	3080148	3080357	210	3.15	1	3080148-3080357
TU271	OAR1	3080992	3081257	266	3.55	1	3080992-3081257
TU272	OAR1	3081442	3081630	165	2	2	3081442-3081520	3081545-3081630
TU273	OAR1	3095950	3096141	176	2	2	3095950-3096036	3096053-3096141
TU274	OAR1	3108463	3108659	180	2	2	3108463-3108552	3108570-3108659
TU275	OAR1	3296962	3297179	218	8.37	1	3296962-3297179
TU276	OAR1	3302009	3302222	180	2.85	2	3302009-3302098	3302133-3302222
TU277	OAR1	3302326	3302512	180	2.24	2	3302326-3302415	3302423-3302512
TU278	OAR1	3391193	3391399	180	2	2	3391193-3391282	3391310-3391399
TU279	OAR1	3617374	3617565	170	2.42	2	3617374-3617463	3617486-3617565
TU280	OAR1	3623527	3623730	180	2.91	2	3623527-3623616	3623641-3623730
TU281	OAR1	3624152	3624308	157	2.55	1	3624152-3624308
TU282	OAR1	4156985	4157181	197	17.34	1	4156985-4157181
TU283	OAR1	4159133	4159330	174	2.4	2	4159133-4159216	4159241-4159330
TU284	OAR1	4161434	4161627	178	2	2	4161434-4161523	4161540-4161627
TU285	OAR1	4167181	4167374	178	2.33	2	4167181-4167268	4167285-4167374
TU286	OAR1	4168027	4168205	157	2	2	4168027-4168095	4168118-4168205
TU287	OAR1	4536958	4537361	404	17.13	1	4536958-4537361
TU288	OAR1	4537406	4537862	457	20.06	1	4537406-4537862
TU289	OAR1	4538003	4538185	180	2.44	2	4538003-4538092	4538096-4538185
TU290	OAR1	4599171	4599870	700	8.87	1	4599171-4599870
TU291	OAR1	4599993	4600330	338	6.62	1	4599993-4600330
TU292	OAR1	4600569	4600815	247	6.19	1	4600569-4600815
TU293	OAR1	4600898	4602443	1491	5.37	3	4600898-4601795	4601842-4602344	4602354-4602443
TU294	OAR1	4602700	4602976	277	8.87	1	4602700-4602976
TU295	OAR1	4603046	4603489	439	4.13	2	4603046-4603135	4603141-4603489
TU296	OAR1	4603596	4604223	599	3.54	4	4603596-4603842	4603863-4604007	4604010-4604128	4604136-4604223
TU297	OAR1	4604313	4604525	213	7.14	1	4604313-4604525
TU298	OAR1	4604729	4605357	619	7.75	3	4604729-4605094	4605097-4605200	4605209-4605357
TU299	OAR1	4605463	4606202	740	21.76	1	4605463-4606202
TU300	OAR1	5057302	5057497	180	2	2	5057302-5057391	5057408-5057497
TU301	OAR1	5068431	5068622	180	3	2	5068431-5068520	5068533-5068622
TU302	OAR1	5087977	5088185	180	2.32	2	5087977-5088066	5088096-5088185
TU303	OAR1	5094893	5095080	180	2.31	2	5094893-5094982	5094991-5095080
TU304	OAR1	5096806	5097011	180	2.03	2	5096806-5096895	5096922-5097011
TU305	OAR1	5097190	5097380	191	3.42	1	5097190-5097380
TU306	OAR1	5097529	5097706	178	2.56	1	5097529-5097706
TU307	OAR1	5099895	5100094	180	2	2	5099895-5099984	5100005-5100094
TU308	OAR1	5105672	5105858	187	3.04	1	5105672-5105858
TU309	OAR1	5113409	5113734	301	3.29	3	5113409-5113507	5113511-5113622	5113645-5113734
TU310	OAR1	5115778	5115972	180	2.83	2	5115778-5115867	5115883-5115972
TU311	OAR1	5116846	5117059	180	3.34	2	5116846-5116935	5116970-5117059
TU312	OAR1	5121275	5121461	180	2.86	2	5121275-5121364	5121372-5121461
TU313	OAR1	5125925	5126116	170	2	2	5125925-5126012	5126035-5126116
TU314	OAR1	5128336	5128520	168	2	2	5128336-5128420	5128438-5128520
TU315	OAR1	5131978	5132181	182	2.86	2	5131978-5132069	5132092-5132181
TU316	OAR1	5135305	5135488	180	2	2	5135305-5135394	5135399-5135488
TU317	OAR1	5139540	5139751	180	2	2	5139540-5139629	5139662-5139751
TU318	OAR1	5147902	5148097	185	2.65	2	5147902-5147996	5148008-5148097
TU319	OAR1	5148583	5148768	179	2.36	2	5148583-5148671	5148679-5148768
TU320	OAR1	5171398	5171556	154	2.46	2	5171398-5171502	5171508-5171556
TU321	OAR1	5175209	5175397	164	2	2	5175209-5175295	5175321-5175397
TU322	OAR1	5179182	5179366	151	2.11	2	5179182-5179271	5179306-5179366
TU323	OAR1	5182498	5182893	325	4.14	2	5182498-5182587	5182659-5182893
TU324	OAR1	5183650	5183967	290	3.38	3	5183650-5183738	5183759-5183861	5183870-5183967
TU325	OAR1	5194041	5194233	187	3.03	2	5194041-5194130	5194137-5194233
TU326	OAR1	5196513	5196842	289	2.41	3	5196513-5196602	5196604-5196746	5196787-5196842
TU327	OAR1	5490039	5490232	174	2	2	5490039-5490123	5490144-5490232
TU328	OAR1	5618291	5618673	383	11.01	1	5618291-5618673
TU329	OAR1	5618853	5619460	608	9	1	5618853-5619460
TU330	OAR1	5652835	5653023	187	2.49	2	5652835-5652931	5652934-5653023
TU331	OAR1	6020640	6021008	364	8.35	2	6020640-6020913	6020919-6021008
TU332	OAR1	6158946	6159445	470	3.47	2	6158946-6159125	6159156-6159445
TU333	OAR1	6159769	6160063	287	4.39	2	6159769-6159965	6159974-6160063
TU334	OAR1	6160180	6160650	471	4.66	1	6160180-6160650
TU335	OAR1	7063779	7064885	1107	36.01	1	7063779-7064885
TU336	OAR1	7067184	7067731	548	17.72	1	7067184-7067731
TU337	OAR1	7069062	7077310	831	8.04	5	7069062-7069286	7070243-7070512	7076905-7076981	7077017-7077149	7077185-7077310
TU338	OAR1	7070600	7071607	911	4.53	4	7070600-7070919	7070941-7071044	7071104-7071489	7071507-7071607
TU339	OAR1	7071929	7072111	180	2.42	2	7071929-7072018	7072022-7072111
TU340	OAR1	7072154	7072351	170	2.3	2	7072154-7072243	7072272-7072351
TU341	OAR1	7072366	7072544	177	2.18	2	7072366-7072452	7072455-7072544
TU342	OAR1	7073084	7073466	353	2.44	3	7073084-7073168	7073181-7073358	7073377-7073466
TU343	OAR1	7073792	7074142	339	4.29	2	7073792-7073885	7073898-7074142
TU344	OAR1	7074420	7074996	572	5.32	2	7074420-7074512	7074518-7074996
TU345	OAR1	7075006	7075388	383	3.66	1	7075006-7075388
TU346	OAR1	7075643	7075833	191	3.92	1	7075643-7075833
TU347	OAR1	7078318	7079477	331	8.93	2	7078318-7078410	7079240-7079477
TU348	OAR1	7081106	7081355	180	2.24	2	7081106-7081195	7081266-7081355
TU349	OAR1	7082853	7083066	198	3.9	2	7082853-7082960	7082977-7083066
TU350	OAR1	7083568	7087535	482	7.87	5	7083568-7083677	7083689-7083762	7084931-7085024	7086693-7086806	7087446-7087535
TU351	OAR1	7083931	7084404	463	3.42	2	7083931-7084303	7084315-7084404
TU352	OAR1	7084499	7084698	180	2	2	7084499-7084588	7084609-7084698
TU353	OAR1	7085664	7086033	359	2.34	2	7085664-7085932	7085944-7086033
TU354	OAR1	7088775	7089064	200	6.24	2	7088775-7088884	7088975-7089064
TU355	OAR1	7090916	7095283	333	7.86	3	7090916-7091033	7093879-7093983	7095174-7095283
TU356	OAR1	7091863	7092049	187	3.27	1	7091863-7092049
TU357	OAR1	7092233	7092461	222	3.51	2	7092233-7092332	7092340-7092461
TU358	OAR1	7095965	7096318	256	6.82	2	7095965-7096095	7096194-7096318
TU359	OAR1	7096671	7098152	333	8.23	3	7096671-7096779	7097546-7097679	7098063-7098152
TU360	OAR1	7118046	7118235	179	2.47	2	7118046-7118135	7118147-7118235
TU361	OAR1	7244189	7244431	243	12.53	1	7244189-7244431
TU362	OAR1	7244531	7244697	167	3.75	1	7244531-7244697
TU363	OAR1	7245810	7246017	189	2.37	2	7245810-7245885	7245905-7246017
TU364	OAR1	7325357	7326237	849	5.49	3	7325357-7325569	7325580-7326125	7326148-7326237
TU365	OAR1	7787943	7788141	180	2.6	2	7787943-7788032	7788052-7788141
TU366	OAR1	7791898	7792094	169	2	2	7791898-7791984	7792013-7792094
TU367	OAR1	7806097	7806276	180	2.88	1	7806097-7806276
TU368	OAR1	7807480	7807719	240	3.84	1	7807480-7807719
TU369	OAR1	7821878	7822072	179	2	2	7821878-7821966	7821983-7822072
TU370	OAR1	7952242	7952438	171	2.11	2	7952242-7952322	7952349-7952438
TU371	OAR1	7953218	7953486	269	3.12	1	7953218-7953486
TU372	OAR1	7953651	7953962	269	2.71	2	7953651-7953702	7953746-7953962
TU373	OAR1	7954025	7954348	295	3.64	3	7954025-7954114	7954132-7954246	7954259-7954348
TU374	OAR1	7954673	7954880	208	3.68	1	7954673-7954880
TU375	OAR1	7955760	7955967	174	2	2	7955760-7955849	7955884-7955967
TU376	OAR1	7956353	7956561	179	2.15	2	7956353-7956441	7956472-7956561
TU377	OAR1	7956787	7956947	150	2.02	2	7956787-7956876	7956888-7956947
TU378	OAR1	7960074	7960260	180	2	2	7960074-7960163	7960171-7960260
TU379	OAR1	9411641	9411821	160	2	2	9411641-9411728	9411750-9411821
TU380	OAR1	9417174	9417381	180	2	2	9417174-9417263	9417292-9417381
TU381	OAR1	9598059	9598252	180	2	2	9598059-9598148	9598163-9598252
TU382	OAR1	9604678	9604863	180	2	2	9604678-9604767	9604774-9604863
TU383	OAR1	9674907	9675103	197	8.63	1	9674907-9675103
TU384	OAR1	9684371	9684566	190	2.63	2	9684371-9684470	9684477-9684566
TU385	OAR1	9708583	9708755	173	2.6	1	9708583-9708755
TU386	OAR1	9713216	9713401	186	2.52	1	9713216-9713401
TU387	OAR1	9714029	9714212	156	2	2	9714029-9714118	9714147-9714212
TU388	OAR1	9716730	9716951	201	2.49	2	9716730-9716815	9716837-9716951
TU389	OAR1	9726633	9726946	314	30.72	1	9726633-9726946
TU390	OAR1	9737092	9737289	174	2.07	2	9737092-9737181	9737206-9737289
TU391	OAR1	9745856	9746166	311	14.63	1	9745856-9746166
TU392	OAR1	9867222	9867392	171	3.14	1	9867222-9867392
TU393	OAR1	9983611	9983947	337	11.31	1	9983611-9983947
TU394	OAR1	9984101	9984355	255	24.47	1	9984101-9984355
TU395	OAR1	9984545	9984965	421	4.77	1	9984545-9984965
TU396	OAR1	9985007	9985204	198	4.17	1	9985007-9985204
TU397	OAR1	9986174	9986487	305	2.74	2	9986174-9986227	9986237-9986487
TU398	OAR1	10000187	10000383	197	3.96	1	10000187-10000383
TU399	OAR1	10003374	10003571	174	2	2	10003374-10003462	10003487-10003571
TU400	OAR1	10004036	10004229	167	2	2	10004036-10004116	10004144-10004229
TU401	OAR1	10106509	10106658	150	4.46	1	10106509-10106658
TU402	OAR1	10117829	10118219	391	10.7	1	10117829-10118219
TU403	OAR1	10118359	10118878	520	28.88	1	10118359-10118878
TU404	OAR1	10244488	10244694	202	2.51	2	10244488-10244577	10244583-10244694
TU405	OAR1	10244827	10245006	172	2	2	10244827-10244916	10244925-10245006
TU406	OAR1	10350737	10365040	4298	29.95	5	10350737-10351027	10351327-10351459	10357008-10357116	10357338-10357558	10361497-10365040
TU407	OAR1	10365056	10365281	226	4.24	1	10365056-10365281
TU408	OAR1	10430300	10434093	3786	19.74	3	10430300-10431144	10431148-10431234	10431240-10434093
TU409	OAR1	10434290	10435221	895	4.82	2	10434290-10434778	10434816-10435221
TU410	OAR1	10436153	10436334	182	3.81	1	10436153-10436334
TU411	OAR1	10452846	10453037	164	2	2	10452846-10452921	10452950-10453037
TU412	OAR1	10552444	10552685	242	4.83	1	10552444-10552685
TU413	OAR1	10554127	10554461	335	8.47	1	10554127-10554461
TU414	OAR1	10554541	10554761	221	10.98	1	10554541-10554761
TU415	OAR1	10555515	10555691	177	2.66	1	10555515-10555691
TU416	OAR1	10555703	10555919	215	6.47	2	10555703-10555822	10555825-10555919
TU417	OAR1	10555990	10556176	173	2	2	10555990-10556075	10556090-10556176
TU418	OAR1	10557057	10557424	356	2.95	2	10557057-10557322	10557335-10557424
TU419	OAR1	10557576	10557927	352	8.09	1	10557576-10557927
TU420	OAR1	10558087	10558389	303	14.4	1	10558087-10558389
TU421	OAR1	10558680	10559083	391	5	2	10558680-10558980	10558994-10559083
TU422	OAR1	10559676	10559860	164	2	2	10559676-10559750	10559772-10559860
TU423	OAR1	10559885	10560077	172	3.06	2	10559885-10559955	10559977-10560077
TU424	OAR1	10560404	10560633	228	5.18	2	10560404-10560528	10560531-10560633
TU425	OAR1	10560933	10561104	172	2.23	1	10560933-10561104
TU426	OAR1	10561140	10561369	230	3.78	1	10561140-10561369
TU427	OAR1	10561470	10561702	233	14.88	1	10561470-10561702
TU428	OAR1	10561761	10561954	180	2.96	2	10561761-10561850	10561865-10561954
TU429	OAR1	10562500	10563108	609	7.98	1	10562500-10563108
TU430	OAR1	10563153	10563627	462	5.54	2	10563153-10563523	10563537-10563627
TU431	OAR1	10563728	10564051	324	6.73	1	10563728-10564051
TU432	OAR1	10564138	10564856	719	7.91	1	10564138-10564856
TU433	OAR1	10579759	10580111	191	2.23	3	10579759-10579848	10579907-10579962	10580067-10580111
TU434	OAR1	10584427	10584707	281	8.23	1	10584427-10584707
TU435	OAR1	10586486	10586750	265	4.05	1	10586486-10586750
TU436	OAR1	10587052	10587244	190	2.68	2	10587052-10587141	10587145-10587244
TU437	OAR1	10623087	10623273	175	2	2	10623087-10623175	10623188-10623273
TU438	OAR1	10623439	10623641	175	2.35	2	10623439-10623523	10623552-10623641
TU439	OAR1	10624047	10624234	171	2.44	2	10624047-10624094	10624112-10624234
TU440	OAR1	10625863	10626045	177	2.46	2	10625863-10625972	10625979-10626045
TU441	OAR1	10627460	10627671	180	2.52	2	10627460-10627549	10627582-10627671
TU442	OAR1	10628699	10628876	157	2	2	10628699-10628785	10628807-10628876
TU443	OAR1	10657146	10658316	1050	4.29	5	10657146-10657238	10657242-10657418	10657446-10657610	10657614-10658181	10658270-10658316
TU444	OAR1	10658423	10658609	172	2.22	2	10658423-10658512	10658528-10658609
TU445	OAR1	10658635	10658800	160	2.01	2	10658635-10658724	10658731-10658800
TU446	OAR1	10660687	10660883	168	2.12	2	10660687-10660764	10660794-10660883
TU447	OAR1	10661917	10662103	180	2.49	2	10661917-10662006	10662014-10662103
TU448	OAR1	10688624	10688799	167	2	2	10688624-10688712	10688722-10688799
TU449	OAR1	10700496	10700671	176	2.05	1	10700496-10700671
TU450	OAR1	10703612	10703789	168	2.38	2	10703612-10703684	10703695-10703789
TU451	OAR1	10704878	10705122	245	3.47	1	10704878-10705122
TU452	OAR1	10706004	10708570	294	2.14	3	10706004-10706068	10706078-10706245	10708510-10708570
TU453	OAR1	10711321	10711507	180	2.92	2	10711321-10711410	10711418-10711507
TU454	OAR1	10718153	10718356	204	5.88	1	10718153-10718356
TU455	OAR1	10722747	10722942	180	2.91	2	10722747-10722836	10722853-10722942
TU456	OAR1	10723781	10723934	154	2.04	1	10723781-10723934
TU457	OAR1	10724507	10724658	152	2.55	1	10724507-10724658
TU458	OAR1	10728309	10728493	175	2.09	2	10728309-10728393	10728404-10728493
TU459	OAR1	10728495	10728685	180	2.72	2	10728495-10728584	10728596-10728685
TU460	OAR1	10729869	10730055	158	2	2	10729869-10729939	10729969-10730055
TU461	OAR1	10730309	10730639	326	2.82	2	10730309-10730367	10730373-10730639
TU462	OAR1	10731390	10731557	164	2.02	2	10731390-10731479	10731484-10731557
TU463	OAR1	10731645	10731861	217	5	1	10731645-10731861
TU464	OAR1	10774591	10774771	172	2.45	2	10774591-10774680	10774690-10774771
TU465	OAR1	10775572	10776117	546	36.09	1	10775572-10776117
TU466	OAR1	10776527	10777373	810	64.08	2	10776527-10776726	10776764-10777373
TU467	OAR1	10794136	10794398	263	4.33	1	10794136-10794398
TU468	OAR1	10794661	10794955	295	6.81	1	10794661-10794955
TU469	OAR1	10795081	10795276	182	2.49	2	10795081-10795178	10795193-10795276
TU470	OAR1	10795459	10795960	489	3.81	2	10795459-10795863	10795877-10795960
TU471	OAR1	10796250	10796432	183	2.6	1	10796250-10796432
TU472	OAR1	10796516	10797017	469	3.28	3	10796516-10796605	10796618-10796906	10796928-10797017
TU473	OAR1	10797027	10797460	425	3.84	2	10797027-10797116	10797126-10797460
TU474	OAR1	10798211	10798851	627	3.53	2	10798211-10798477	10798492-10798851
TU475	OAR1	10799147	10799349	203	5.26	1	10799147-10799349
TU476	OAR1	10799419	10799962	521	2.98	2	10799419-10799508	10799532-10799962
TU477	OAR1	10800066	10800260	186	2.66	2	10800066-10800155	10800165-10800260
TU478	OAR1	10800714	10800960	247	3.1	1	10800714-10800960
TU479	OAR1	10801432	10801705	274	3.97	1	10801432-10801705
TU480	OAR1	10801875	10802513	512	3.46	3	10801875-10801945	10802020-10802080	10802134-10802513
TU481	OAR1	10804218	10804452	235	3.05	1	10804218-10804452
TU482	OAR1	10805351	10805625	245	2.71	2	10805351-10805529	10805560-10805625
TU483	OAR1	10805937	10806142	195	4.53	2	10805937-10806026	10806038-10806142
TU484	OAR1	10806208	10806931	577	2.89	5	10806208-10806429	10806468-10806542	10806588-10806678	10806684-10806801	10806861-10806931
TU485	OAR1	10807171	10807374	190	2.61	2	10807171-10807260	10807275-10807374
TU486	OAR1	10807515	10807772	247	3.85	2	10807515-10807609	10807621-10807772
TU487	OAR1	10810142	10810361	216	2.14	2	10810142-10810231	10810236-10810361
TU488	OAR1	10810698	10811024	300	2.43	2	10810698-10810911	10810939-10811024
TU489	OAR1	10811176	10811371	184	4.71	2	10811176-10811266	10811279-10811371
TU490	OAR1	10811547	10811895	349	5.85	1	10811547-10811895
TU491	OAR1	10812470	10812939	470	16.63	1	10812470-10812939
TU492	OAR1	10815392	10815584	180	2.72	2	10815392-10815481	10815495-10815584
TU493	OAR1	10815628	10815823	170	2.19	2	10815628-10815707	10815734-10815823
TU494	OAR1	10816514	10816694	161	2	2	10816514-10816589	10816610-10816694
TU495	OAR1	10819735	10819983	224	2.52	2	10819735-10819868	10819894-10819983
TU496	OAR1	10821241	10821443	172	2	2	10821241-10821328	10821360-10821443
TU497	OAR1	10864819	10864994	162	2.01	2	10864819-10864890	10864905-10864994
TU498	OAR1	11902134	11902319	186	6.23	1	11902134-11902319
TU499	OAR1	11905866	11906054	183	2.72	2	11905866-11905955	11905962-11906054
TU500	OAR1	11910779	11911448	670	25.12	1	11910779-11911448
TU501	OAR1	11911551	11911940	390	5.76	1	11911551-11911940
TU502	OAR1	11912140	11912489	350	20.21	1	11912140-11912489
TU503	OAR1	11947631	11948288	658	3.82	1	11947631-11948288
TU504	OAR1	12092052	12092353	302	3.84	1	12092052-12092353
TU505	OAR1	12194161	12194453	268	3.23	3	12194161-12194250	12194260-12194354	12194371-12194453
TU506	OAR1	12194551	12194743	185	3.83	2	12194551-12194644	12194653-12194743
TU507	OAR1	12194906	12195120	212	2.45	2	12194906-12195027	12195031-12195120
TU508	OAR1	12195321	12195583	253	2.85	2	12195321-12195483	12195494-12195583
TU509	OAR1	12195669	12196124	456	5.72	1	12195669-12196124
TU510	OAR1	12200077	12200560	484	19.81	1	12200077-12200560
TU511	OAR1	12200859	12202623	1765	11.36	1	12200859-12202623
TU512	OAR1	12202774	12203154	381	8.94	1	12202774-12203154
TU513	OAR1	12203223	12204108	858	7.47	3	12203223-12203521	12203530-12203761	12203782-12204108
TU514	OAR1	12204174	12204732	559	11.72	1	12204174-12204732
TU515	OAR1	12204953	12205197	245	4.78	1	12204953-12205197
TU516	OAR1	12334339	12334658	320	3.93	1	12334339-12334658
TU517	OAR1	12334714	12334907	180	2.76	2	12334714-12334803	12334818-12334907
TU518	OAR1	12335322	12335493	168	2.3	2	12335322-12335391	12335396-12335493
TU519	OAR1	12336074	12336254	181	2.71	1	12336074-12336254
TU520	OAR1	12336425	12337374	928	4.37	3	12336425-12336587	12336593-12336895	12336913-12337374
TU521	OAR1	12341086	12341270	185	2.89	1	12341086-12341270
TU522	OAR1	12342150	12342350	158	2.16	2	12342150-12342239	12342283-12342350
TU523	OAR1	12343254	12343568	315	2.98	1	12343254-12343568
TU524	OAR1	12343660	12343835	164	2.52	2	12343660-12343754	12343767-12343835
TU525	OAR1	12344774	12345416	616	3.67	4	12344774-12344863	12344874-12345218	12345225-12345315	12345327-12345416
TU526	OAR1	12927411	12927597	175	2	2	12927411-12927499	12927512-12927597
TU527	OAR1	13178366	13178567	183	3.81	2	13178366-13178455	13178475-13178567
TU528	OAR1	13179263	13179460	165	2	2	13179263-13179340	13179374-13179460
TU529	OAR1	13182389	13182599	180	2.72	2	13182389-13182478	13182510-13182599
TU530	OAR1	13184376	13184650	269	2.23	2	13184376-13184554	13184561-13184650
TU531	OAR1	13200799	13201126	328	3.98	1	13200799-13201126
TU532	OAR1	13201235	13201488	232	2.91	3	13201235-13201324	13201340-13201431	13201439-13201488
TU533	OAR1	13201753	13203065	1284	5.47	3	13201753-13201842	13201864-13202967	13202976-13203065
TU534	OAR1	13203396	13203744	349	7.69	1	13203396-13203744
TU535	OAR1	13321243	13321588	321	3.79	3	13321243-13321349	13321355-13321478	13321499-13321588
TU536	OAR1	13322958	13323342	342	3.21	3	13322958-13323120	13323133-13323224	13323256-13323342
TU537	OAR1	13323576	13323782	204	2.77	2	13323576-13323689	13323693-13323782
TU538	OAR1	13330297	13331735	1416	9.33	2	13330297-13330563	13330587-13331735
TU539	OAR1	13340426	13340607	176	3.65	2	13340426-13340483	13340490-13340607
TU540	OAR1	13346514	13346695	182	3.41	1	13346514-13346695
TU541	OAR1	13346784	13346995	211	6.12	2	13346784-13346898	13346900-13346995
TU542	OAR1	13347273	13347536	264	4.92	1	13347273-13347536
TU543	OAR1	13411767	13411952	174	2.38	2	13411767-13411856	13411869-13411952
TU544	OAR1	13448967	13449155	189	2.86	1	13448967-13449155
TU545	OAR1	13866985	13867716	732	14.62	1	13866985-13867716
TU546	OAR1	13867751	13868114	364	19.52	1	13867751-13868114
TU547	OAR1	13876083	13876279	180	2	2	13876083-13876172	13876190-13876279
TU548	OAR1	13876598	13876789	180	2.93	2	13876598-13876687	13876700-13876789
TU549	OAR1	13876800	13876956	157	2.16	1	13876800-13876956
TU550	OAR1	13877011	13877211	180	2.44	2	13877011-13877100	13877122-13877211
TU551	OAR1	13878029	13878222	175	2.42	2	13878029-13878113	13878133-13878222
TU552	OAR1	13879760	13879940	180	2.06	2	13879760-13879849	13879851-13879940
TU553	OAR1	13880088	13880264	177	2.03	1	13880088-13880264
TU554	OAR1	13880732	13880911	156	2.54	2	13880732-13880821	13880846-13880911
TU555	OAR1	13882090	13882255	156	2.03	2	13882090-13882179	13882190-13882255
TU556	OAR1	13926700	13926884	184	3.29	2	13926700-13926789	13926791-13926884
TU557	OAR1	13927468	13927900	432	3.99	2	13927468-13927557	13927559-13927900
TU558	OAR1	13928105	13928628	498	3.19	3	13928105-13928419	13928434-13928526	13928539-13928628
TU559	OAR1	13928764	13928960	161	2.35	2	13928764-13928853	13928890-13928960
TU560	OAR1	13929306	13929482	177	2.89	1	13929306-13929482
TU561	OAR1	13929822	13930026	181	3.1	2	13929822-13929912	13929937-13930026
TU562	OAR1	13999630	14000265	636	7.59	1	13999630-14000265
TU563	OAR1	14002183	14002370	180	2	2	14002183-14002272	14002281-14002370
TU564	OAR1	14003060	14003251	177	2.06	2	14003060-14003149	14003165-14003251
TU565	OAR1	14058865	14059055	180	2	2	14058865-14058954	14058966-14059055
TU566	OAR1	14060516	14060702	180	2.83	2	14060516-14060605	14060613-14060702
TU567	OAR1	14069392	14069598	180	2.46	2	14069392-14069481	14069509-14069598
TU568	OAR1	14073253	14073925	619	10.58	3	14073253-14073591	14073630-14073819	14073836-14073925
TU569	OAR1	14074165	14074520	356	13.68	1	14074165-14074520
TU570	OAR1	14074553	14074838	286	8.61	1	14074553-14074838
TU571	OAR1	14075145	14075418	274	17.91	1	14075145-14075418
TU572	OAR1	14270600	14270867	201	2.08	3	14270600-14270663	14270671-14270760	14270821-14270867
TU573	OAR1	14285340	14286152	813	40.27	1	14285340-14286152
TU574	OAR1	14516699	14516899	201	4.92	1	14516699-14516899
TU575	OAR1	14517103	14517789	601	5.16	5	14517103-14517156	14517175-14517279	14517323-14517416	14517424-14517681	14517700-14517789
TU576	OAR1	14627961	14628167	162	2.39	2	14627961-14628050	14628096-14628167
TU577	OAR1	14629115	14629297	173	2	2	14629115-14629198	14629209-14629297
TU578	OAR1	14711229	14711434	190	5.11	2	14711229-14711320	14711337-14711434
TU579	OAR1	14713419	14713603	185	3.56	1	14713419-14713603
TU580	OAR1	14713653	14713831	179	2.89	1	14713653-14713831
TU581	OAR1	14742490	14742698	180	2	2	14742490-14742579	14742609-14742698
TU582	OAR1	14775574	14775762	180	2	2	14775574-14775663	14775673-14775762
TU583	OAR1	14776071	14776263	161	2	2	14776071-14776146	14776179-14776263
TU584	OAR1	14776429	14776616	180	2	2	14776429-14776518	14776527-14776616
TU585	OAR1	14829004	14829214	186	3.1	2	14829004-14829093	14829119-14829214
TU586	OAR1	14830259	14830448	179	2.41	2	14830259-14830347	14830359-14830448
TU587	OAR1	14831725	14831904	152	2	2	14831725-14831800	14831829-14831904
TU588	OAR1	14832071	14832255	157	2	2	14832071-14832157	14832186-14832255
TU589	OAR1	14832986	14833195	210	4.15	1	14832986-14833195
TU590	OAR1	14833321	14833501	181	2.85	1	14833321-14833501
TU591	OAR1	14833878	14834067	157	2.99	2	14833878-14833939	14833973-14834067
TU592	OAR1	14834329	14839363	2437	6.28	6	14834329-14834408	14834476-14835917	14837741-14837927	14837933-14838455	14838471-14838563	14839252-14839363
TU593	OAR1	14836031	14836321	281	2.52	2	14836031-14836120	14836131-14836321
TU594	OAR1	14840070	14840313	244	4.74	1	14840070-14840313
TU595	OAR1	14861727	14862032	300	3.38	2	14861727-14861840	14861847-14862032
TU596	OAR1	14873462	14873644	183	2.42	1	14873462-14873644
TU597	OAR1	14874347	14874541	180	2.96	2	14874347-14874436	14874452-14874541
TU598	OAR1	14874673	14874865	177	2.42	2	14874673-14874759	14874776-14874865
TU599	OAR1	14978501	14978671	171	3.86	1	14978501-14978671
TU600	OAR1	14978756	14980092	1337	22.25	1	14978756-14980092
TU601	OAR1	15002961	15003275	270	3.16	3	15002961-15003037	15003072-15003174	15003186-15003275
TU602	OAR1	15059438	15059631	194	5.08	1	15059438-15059631
TU603	OAR1	15127784	15129629	263	3.92	2	15127784-15127943	15129527-15129629
TU604	OAR1	15151668	15151876	179	2.42	2	15151668-15151753	15151784-15151876
TU605	OAR1	15152633	15152867	234	3.92	2	15152633-15152745	15152747-15152867
TU606	OAR1	15156956	15157565	582	4.6	4	15156956-15157068	15157085-15157196	15157200-15157491	15157501-15157565
TU607	OAR1	15169361	15185779	2020	25.93	6	15169361-15170482	15171533-15171671	15175832-15176035	15182785-15182899	15183463-15183668	15185546-15185779
TU608	OAR1	15181298	15181462	156	2.01	2	15181298-15181387	15181397-15181462
TU609	OAR1	15206104	15210246	326	10.45	2	15206104-15206226	15210044-15210246
TU610	OAR1	15210870	15211071	169	2	2	15210870-15210958	15210992-15211071
TU611	OAR1	15258744	15258932	180	2.55	2	15258744-15258833	15258843-15258932
TU612	OAR1	15259656	15259814	151	2.13	2	15259656-15259745	15259754-15259814
TU613	OAR1	15261491	15270643	337	15.39	2	15261491-15261739	15270556-15270643
TU614	OAR1	15266543	15266720	165	2.01	2	15266543-15266617	15266631-15266720
TU615	OAR1	15288665	15288920	256	2.96	1	15288665-15288920
TU616	OAR1	15289015	15289196	180	2.83	2	15289015-15289104	15289107-15289196
TU617	OAR1	15291660	15307853	628	9.72	5	15291660-15291898	15298725-15298799	15299943-15300036	15306220-15306383	15307798-15307853
TU618	OAR1	15321080	15321276	180	2	2	15321080-15321169	15321187-15321276
TU619	OAR1	15328569	15328741	165	2.04	2	15328569-15328658	15328667-15328741
TU620	OAR1	15334967	15335149	155	2	2	15334967-15335043	15335072-15335149
TU621	OAR1	15335170	15335700	488	2.66	4	15335170-15335259	15335276-15335415	15335432-15335526	15335538-15335700
TU622	OAR1	15336063	15336250	180	2.06	2	15336063-15336152	15336161-15336250
TU623	OAR1	15336323	15337993	1605	4.05	5	15336323-15336969	15337013-15337102	15337117-15337206	15337214-15337382	15337385-15337993
TU624	OAR1	15338668	15338921	254	4.58	1	15338668-15338921
TU625	OAR1	15339098	15339433	319	4.57	2	15339098-15339162	15339180-15339433
TU626	OAR1	15339783	15339973	166	2	2	15339783-15339858	15339884-15339973
TU627	OAR1	15342520	15342700	160	2	2	15342520-15342608	15342630-15342700
TU628	OAR1	15347195	15347533	329	3.07	2	15347195-15347433	15347444-15347533
TU629	OAR1	15347829	15348047	219	3.91	1	15347829-15348047
TU630	OAR1	15348517	15348912	378	4.43	3	15348517-15348579	15348595-15348811	15348815-15348912
TU631	OAR1	15375993	15376172	159	2	2	15375993-15376066	15376088-15376172
TU632	OAR1	15385370	15385565	180	2.69	2	15385370-15385459	15385476-15385565
TU633	OAR1	15386101	15386289	180	2.1	2	15386101-15386190	15386200-15386289
TU634	OAR1	15390790	15391063	271	2.96	2	15390790-15390923	15390927-15391063
TU635	OAR1	15523049	15523253	180	2	2	15523049-15523138	15523164-15523253
TU636	OAR1	15524313	15524508	196	2.92	1	15524313-15524508
TU637	OAR1	15524575	15524774	177	2.18	2	15524575-15524661	15524685-15524774
TU638	OAR1	15526076	15526356	271	2.81	3	15526076-15526165	15526168-15526295	15526304-15526356
TU639	OAR1	15526708	15526885	172	2.45	2	15526708-15526811	15526818-15526885
TU640	OAR1	15527025	15527243	219	5.26	1	15527025-15527243
TU641	OAR1	15527717	15528014	237	2.53	3	15527717-15527788	15527813-15527911	15527949-15528014
TU642	OAR1	15528638	15528816	179	2.09	1	15528638-15528816
TU643	OAR1	15530101	15530294	191	2.71	2	15530101-15530200	15530204-15530294
TU644	OAR1	15530630	15530828	199	3.32	1	15530630-15530828
TU645	OAR1	15530978	15531173	176	2	2	15530978-15531063	15531084-15531173
TU646	OAR1	15531202	15531407	181	2.7	2	15531202-15531292	15531318-15531407
TU647	OAR1	15532111	15532309	189	2.93	2	15532111-15532209	15532220-15532309
TU648	OAR1	15533195	15533567	365	3.01	2	15533195-15533458	15533467-15533567
TU649	OAR1	15534724	15535007	284	4.64	1	15534724-15535007
TU650	OAR1	15535324	15535484	159	2.04	2	15535324-15535392	15535395-15535484
TU651	OAR1	15535821	15536025	205	4.13	1	15535821-15536025
TU652	OAR1	15536592	15536945	344	3.36	2	15536592-15536790	15536801-15536945
TU653	OAR1	15536978	15537684	655	3.42	3	15536978-15537264	15537310-15537587	15537595-15537684
TU654	OAR1	15537889	15538329	441	17.1	1	15537889-15538329
TU655	OAR1	15540428	15541120	693	48.54	1	15540428-15541120
TU656	OAR1	15544666	15544861	180	2	2	15544666-15544755	15544772-15544861
TU657	OAR1	15594681	15594884	180	2	2	15594681-15594770	15594795-15594884
TU658	OAR1	15679989	15680660	612	2.8	5	15679989-15680098	15680104-15680258	15680278-15680387	15680392-15680564	15680597-15680660
TU659	OAR1	15681136	15681344	194	2.95	2	15681136-15681233	15681249-15681344
TU660	OAR1	15725088	15725265	178	2.58	1	15725088-15725265
TU661	OAR1	15735219	15735623	405	3.04	1	15735219-15735623
TU662	OAR1	15736576	15736777	180	2	2	15736576-15736665	15736688-15736777
TU663	OAR1	15738589	15738778	188	2.61	2	15738589-15738678	15738681-15738778
TU664	OAR1	15840862	15841078	180	2	2	15840862-15840951	15840989-15841078
TU665	OAR1	15950342	15950541	173	2	2	15950342-15950431	15950459-15950541
TU666	OAR1	15953838	15954038	180	2	2	15953838-15953927	15953949-15954038
TU667	OAR1	15968987	15969194	200	2.6	2	15968987-15969076	15969085-15969194
TU668	OAR1	16012113	16012323	202	2.94	2	16012113-16012224	16012234-16012323
TU669	OAR1	16031662	16031848	180	2	2	16031662-16031751	16031759-16031848
TU670	OAR1	16180127	16180341	199	3.45	2	16180127-16180207	16180224-16180341
TU671	OAR1	16195420	16195610	174	2	2	16195420-16195507	16195525-16195610
TU672	OAR1	16196186	16196402	180	2.48	2	16196186-16196275	16196313-16196402
TU673	OAR1	16346069	16346264	180	2.47	2	16346069-16346158	16346175-16346264
TU674	OAR1	16350868	16351043	173	2.42	2	16350868-16350960	16350964-16351043
TU675	OAR1	16352280	16352486	180	2.81	2	16352280-16352369	16352397-16352486
TU676	OAR1	16353894	16355309	1411	32.36	2	16353894-16353988	16353994-16355309
TU677	OAR1	16575038	16575221	158	2	2	16575038-16575124	16575151-16575221
TU678	OAR1	16610222	16610436	210	2.61	2	16610222-16610338	16610344-16610436
TU679	OAR1	16610444	16610630	164	2	2	16610444-16610520	16610544-16610630
TU680	OAR1	16610827	16611238	412	3.81	1	16610827-16611238
TU681	OAR1	16611347	16611534	183	2.79	2	16611347-16611436	16611442-16611534
TU682	OAR1	16611672	16611958	276	3.06	2	16611672-16611791	16611803-16611958
TU683	OAR1	16612024	16612256	233	4	1	16612024-16612256
TU684	OAR1	16612314	16612511	180	2.76	2	16612314-16612403	16612422-16612511
TU685	OAR1	16669302	16669497	196	8.61	1	16669302-16669497
TU686	OAR1	16676318	16676515	180	2	2	16676318-16676407	16676426-16676515
TU687	OAR1	16818739	16818933	195	3.07	1	16818739-16818933
TU688	OAR1	16819435	16819652	202	2.83	2	16819435-16819546	16819563-16819652
TU689	OAR1	16820426	16820610	185	3.03	1	16820426-16820610
TU690	OAR1	16820772	16820948	157	2	2	16820772-16820838	16820859-16820948
TU691	OAR1	16825449	16825636	174	2.43	2	16825449-16825532	16825547-16825636
TU692	OAR1	16851143	16851326	157	2	2	16851143-16851216	16851244-16851326
TU693	OAR1	16853301	16853491	158	2	2	16853301-16853373	16853407-16853491
TU694	OAR1	16854853	16855025	173	2.21	1	16854853-16855025
TU695	OAR1	16856412	16856670	259	5.97	1	16856412-16856670
TU696	OAR1	16856865	16857289	425	4.51	1	16856865-16857289
TU697	OAR1	16858585	16858793	209	3.09	1	16858585-16858793
TU698	OAR1	16872881	16873201	305	2.4	2	16872881-16873095	16873112-16873201
TU699	OAR1	16904218	16904590	368	7.06	2	16904218-16904495	16904501-16904590
TU700	OAR1	16904827	16905050	224	2.94	1	16904827-16905050
TU701	OAR1	16905365	16905669	256	2.76	3	16905365-16905454	16905462-16905568	16905611-16905669
TU702	OAR1	16905820	16906206	363	5.37	2	16905820-16905909	16905934-16906206
TU703	OAR1	16977309	16977608	275	2.89	2	16977309-16977493	16977519-16977608
TU704	OAR1	16977788	16978225	438	5.15	1	16977788-16978225
TU705	OAR1	16979515	16979702	173	2.4	2	16979515-16979604	16979620-16979702
TU706	OAR1	17018999	17019184	180	2	2	17018999-17019088	17019095-17019184
TU707	OAR1	17023965	17024167	195	5.61	2	17023965-17024057	17024066-17024167
TU708	OAR1	17024194	17024482	289	7.03	1	17024194-17024482
TU709	OAR1	17240307	17240521	177	2	2	17240307-17240396	17240435-17240521
TU710	OAR1	17612393	17614064	180	2	2	17612393-17612482	17613975-17614064
TU711	OAR1	17644672	17644922	233	2.56	2	17644672-17644814	17644833-17644922
TU712	OAR1	17657904	17658094	178	2	2	17657904-17657991	17658005-17658094
TU713	OAR1	17714692	17714894	165	2	2	17714692-17714768	17714807-17714894
TU714	OAR1	17742487	17746233	285	5.96	2	17742487-17742576	17746039-17746233
TU715	OAR1	17746916	17747095	172	2.9	2	17746916-17746997	17747006-17747095
TU716	OAR1	17748730	17749094	179	2.68	2	17748730-17748825	17749012-17749094
TU717	OAR1	17749427	17749595	169	3.45	1	17749427-17749595
TU718	OAR1	17941410	17941686	246	3.73	3	17941410-17941461	17941486-17941587	17941595-17941686
TU719	OAR1	17968463	17968655	190	5.34	2	17968463-17968569	17968573-17968655
TU720	OAR1	18008733	18009174	434	2.94	3	18008733-18008909	18008914-18009096	18009101-18009174
TU721	OAR1	18009197	18009429	233	4.36	1	18009197-18009429
TU722	OAR1	18009833	18010023	180	2	2	18009833-18009922	18009934-18010023
TU723	OAR1	18012071	18012254	158	2.01	2	18012071-18012160	18012187-18012254
TU724	OAR1	18176927	18177113	180	2	2	18176927-18177016	18177024-18177113
TU725	OAR1	18232703	18232940	238	2.74	1	18232703-18232940
TU726	OAR1	18233729	18233923	180	2	2	18233729-18233818	18233834-18233923
TU727	OAR1	18236605	18237036	347	2.41	4	18236605-18236652	18236716-18236827	18236844-18236940	18236947-18237036
TU728	OAR1	18254185	18254564	380	303.87	1	18254185-18254564
TU729	OAR1	18275629	18275834	180	2	2	18275629-18275718	18275745-18275834
TU730	OAR1	18279240	18279720	481	8.31	1	18279240-18279720
TU731	OAR1	18284423	18284637	212	4.53	2	18284423-18284540	18284544-18284637
TU732	OAR1	18286940	18287143	201	4.45	2	18286940-18287040	18287044-18287143
TU733	OAR1	18300005	18300206	194	2.54	2	18300005-18300094	18300103-18300206
TU734	OAR1	18300264	18300651	382	4.32	2	18300264-18300357	18300364-18300651
TU735	OAR1	18740489	18740690	180	2.99	2	18740489-18740578	18740601-18740690
TU736	OAR1	18747497	18747677	180	2	2	18747497-18747586	18747588-18747677
TU737	OAR1	18755050	18755238	173	2	2	18755050-18755133	18755150-18755238
TU738	OAR1	18799282	18799497	216	30.81	1	18799282-18799497
TU739	OAR1	18804547	18804729	175	2	2	18804547-18804631	18804640-18804729
TU740	OAR1	18804735	18804943	180	2	2	18804735-18804824	18804854-18804943
TU741	OAR1	18806550	18806732	180	2.98	2	18806550-18806639	18806643-18806732
TU742	OAR1	18884070	18884243	158	2.01	2	18884070-18884137	18884154-18884243
TU743	OAR1	18934421	18938737	177	2.5	2	18934421-18934510	18938651-18938737
TU744	OAR1	18979883	18980337	455	33.01	1	18979883-18980337
TU745	OAR1	19073524	19073739	216	6.91	1	19073524-19073739
TU746	OAR1	19074034	19074332	299	4.01	1	19074034-19074332
TU747	OAR1	19074594	19074806	213	5.7	1	19074594-19074806
TU748	OAR1	19074942	19075124	167	2	2	19074942-19075028	19075045-19075124
TU749	OAR1	19075792	19076002	206	4.31	2	19075792-19075891	19075897-19076002
TU750	OAR1	19076352	19076588	237	2.37	1	19076352-19076588
TU751	OAR1	19079459	19079662	180	2	2	19079459-19079548	19079573-19079662
TU752	OAR1	19079669	19079857	178	2	2	19079669-19079758	19079770-19079857
TU753	OAR1	19084357	19084730	361	3.77	2	19084357-19084628	19084642-19084730
TU754	OAR1	19135773	19135967	164	2	2	19135773-19135861	19135893-19135967
TU755	OAR1	19152591	19152781	188	2.53	2	19152591-19152688	19152692-19152781
TU756	OAR1	19158418	19158649	210	2.92	2	19158418-19158536	19158559-19158649
TU757	OAR1	19181263	19181574	185	3.54	2	19181263-19181356	19181484-19181574
TU758	OAR1	19181811	19190893	1321	13.86	2	19181811-19182844	19190607-19190893
TU759	OAR1	19191634	19191828	177	2.16	2	19191634-19191720	19191739-19191828
TU760	OAR1	19192093	19192273	181	3.08	1	19192093-19192273
TU761	OAR1	19193128	19193482	254	2.47	3	19193128-19193183	19193237-19193344	19193393-19193482
TU762	OAR1	19193923	19194117	186	2.92	2	19193923-19194012	19194022-19194117
TU763	OAR1	19194659	19194904	224	2.23	2	19194659-19194748	19194771-19194904
TU764	OAR1	19196014	19196326	293	3.13	3	19196014-19196103	19196116-19196228	19196237-19196326
TU765	OAR1	19196379	19196574	174	2.32	2	19196379-19196462	19196485-19196574
TU766	OAR1	19196579	19196833	255	4.92	1	19196579-19196833
TU767	OAR1	19199299	19199544	239	2.48	2	19199299-19199388	19199396-19199544
TU768	OAR1	19199762	19199949	180	2.44	2	19199762-19199851	19199860-19199949
TU769	OAR1	19200205	19200394	166	2	2	19200205-19200290	19200315-19200394
TU770	OAR1	19326653	19326842	180	2	2	19326653-19326742	19326753-19326842
TU771	OAR1	19396897	19397067	171	2.11	1	19396897-19397067
TU772	OAR1	19406132	19406304	173	2.27	1	19406132-19406304
TU773	OAR1	19434968	19435151	180	2	2	19434968-19435057	19435062-19435151
TU774	OAR1	19543050	19543244	186	2.51	2	19543050-19543139	19543149-19543244
TU775	OAR1	19551076	19551325	250	3.17	1	19551076-19551325
TU776	OAR1	19551598	19551792	180	2	2	19551598-19551687	19551703-19551792
TU777	OAR1	19553881	19554072	181	2.59	2	19553881-19553971	19553983-19554072
TU778	OAR1	19555406	19557298	1038	6.46	4	19555406-19555659	19555661-19555935	19555946-19556180	19557025-19557298
TU779	OAR1	19556294	19556498	190	2.93	2	19556294-19556383	19556399-19556498
TU780	OAR1	19556739	19556913	175	2.83	1	19556739-19556913
TU781	OAR1	19557403	19557614	212	10.89	1	19557403-19557614
TU782	OAR1	19640402	19640779	378	8.57	1	19640402-19640779
TU783	OAR1	19771937	19772137	193	3.62	2	19771937-19772039	19772048-19772137
TU784	OAR1	19784510	19784709	182	2.88	2	19784510-19784601	19784620-19784709
TU785	OAR1	19794260	19794477	180	2.41	2	19794260-19794367	19794406-19794477
TU786	OAR1	19795019	19795228	200	3.63	2	19795019-19795112	19795123-19795228
TU787	OAR1	19904138	19904402	265	22.39	1	19904138-19904402
TU788	OAR1	19952370	19952553	179	2.03	2	19952370-19952459	19952465-19952553
TU789	OAR1	20017534	20017732	176	2	2	20017534-20017619	20017643-20017732
TU790	OAR1	20092878	20096445	264	9.04	2	20092878-20093013	20096318-20096445
TU791	OAR1	20173927	20177044	757	12	2	20173927-20174485	20176847-20177044
TU792	OAR1	20174891	20175069	179	3.55	1	20174891-20175069
TU793	OAR1	20175160	20175344	185	2.7	1	20175160-20175344
TU794	OAR1	20177331	20177516	158	2.12	2	20177331-20177420	20177449-20177516
TU795	OAR1	20178881	20179165	285	3.56	1	20178881-20179165
TU796	OAR1	20183556	20183759	180	2.09	2	20183556-20183645	20183670-20183759
TU797	OAR1	20186209	20186398	168	2	2	20186209-20186286	20186309-20186398
TU798	OAR1	20187330	20187507	178	2.79	1	20187330-20187507
TU799	OAR1	20187555	20187857	279	2.73	2	20187555-20187751	20187776-20187857
TU800	OAR1	20191258	20191435	178	2.88	1	20191258-20191435
TU801	OAR1	20191826	20192025	178	2	2	20191826-20191914	20191937-20192025
TU802	OAR1	20192242	20192784	526	4.16	2	20192242-20192713	20192731-20192784
TU803	OAR1	20193245	20193507	263	5.34	1	20193245-20193507
TU804	OAR1	20196230	20196410	181	2.73	1	20196230-20196410
TU805	OAR1	20197254	20197478	216	2.69	2	20197254-20197343	20197353-20197478
TU806	OAR1	20197773	20197981	209	4.43	1	20197773-20197981
TU807	OAR1	20198527	20198738	180	2.19	2	20198527-20198616	20198649-20198738
TU808	OAR1	20200562	20201185	451	3.18	5	20200562-20200607	20200691-20200780	20200794-20200910	20200913-20201020	20201096-20201185
TU809	OAR1	20202004	20202202	192	4.56	2	20202004-20202104	20202112-20202202
TU810	OAR1	20204125	20204303	179	2.16	1	20204125-20204303
TU811	OAR1	20217473	20217643	171	2.82	1	20217473-20217643
TU812	OAR1	20218194	20218387	168	2	2	20218194-20218274	20218301-20218387
TU813	OAR1	20239125	20239315	172	2	2	20239125-20239213	20239233-20239315
TU814	OAR1	20240060	20240384	275	3.06	2	20240060-20240289	20240340-20240384
TU815	OAR1	20240397	20241384	957	4.88	4	20240397-20240492	20240499-20240896	20240921-20241022	20241024-20241384
TU816	OAR1	20241464	20244177	586	11.23	2	20241464-20241903	20244032-20244177
TU817	OAR1	20246247	20246468	222	3.42	1	20246247-20246468
TU818	OAR1	20246756	20246951	186	2.54	2	20246756-20246851	20246862-20246951
TU819	OAR1	20247574	20247878	266	3.18	3	20247574-20247640	20247673-20247779	20247787-20247878
TU820	OAR1	20248015	20248378	302	2.66	2	20248015-20248062	20248125-20248378
TU821	OAR1	20248977	20256594	1389	12.14	4	20248977-20249064	20249092-20249335	20253255-20253708	20255992-20256594
TU822	OAR1	20249430	20249791	336	3.13	2	20249430-20249675	20249702-20249791
TU823	OAR1	20249875	20250243	355	2.7	3	20249875-20249964	20249969-20250143	20250154-20250243
TU824	OAR1	20250352	20250586	233	2.33	2	20250352-20250518	20250521-20250586
TU825	OAR1	20250652	20250909	258	2.99	1	20250652-20250909
TU826	OAR1	20251058	20252555	1465	4.62	3	20251058-20251616	20251622-20251735	20251764-20252555
TU827	OAR1	20252766	20253208	408	3.29	4	20252766-20252820	20252837-20252966	20252971-20253102	20253118-20253208
TU828	OAR1	20253998	20254191	174	2.22	2	20253998-20254087	20254108-20254191
TU829	OAR1	20254542	20254770	229	3.05	1	20254542-20254770
TU830	OAR1	20254862	20255066	194	2.61	2	20254862-20254951	20254963-20255066
TU831	OAR1	20255315	20255514	198	3.46	2	20255315-20255421	20255424-20255514
TU832	OAR1	20255794	20255987	192	2.6	2	20255794-20255895	20255898-20255987
TU833	OAR1	20256654	20263630	2496	15.73	15	20256654-20256982	20257009-20257161	20257178-20257367	20257404-20257542	20257547-20257648	20257652-20257967	20259192-20259499	20259505-20259580	20260832-20260968	20261726-20261858	20262407-20262519	20262726-20262865	20262956-20263024	20263030-20263175	20263486-20263630
TU834	OAR1	20258358	20259074	686	4.23	4	20258358-20258620	20258641-20258754	20258760-20258855	20258862-20259074
TU835	OAR1	20259628	20259826	173	2	2	20259628-20259711	20259738-20259826
TU836	OAR1	20260370	20260545	166	2.01	2	20260370-20260445	20260456-20260545
TU837	OAR1	20263252	20263429	178	4.14	1	20263252-20263429
TU838	OAR1	20271667	20272594	893	4.1	3	20271667-20271756	20271778-20272103	20272118-20272594
TU839	OAR1	20272787	20273132	328	2.29	3	20272787-20272905	20272916-20273035	20273044-20273132
TU840	OAR1	20273253	20274027	642	4.41	5	20273253-20273314	20273347-20273423	20273473-20273544	20273567-20273910	20273941-20274027
TU841	OAR1	20274087	20274278	180	2.63	2	20274087-20274176	20274189-20274278
TU842	OAR1	20274417	20274639	223	3.67	1	20274417-20274639
TU843	OAR1	20374672	20374907	180	2.32	2	20374672-20374761	20374818-20374907
TU844	OAR1	20374913	20375122	210	9.19	1	20374913-20375122
TU845	OAR1	20466012	20466194	181	2.88	2	20466012-20466102	20466105-20466194
TU846	OAR1	20466428	20466676	249	4.23	1	20466428-20466676
TU847	OAR1	20540185	20540472	288	4.55	1	20540185-20540472
TU848	OAR1	20540517	20541174	604	3.45	4	20540517-20540728	20540730-20540894	20540941-20541061	20541069-20541174
TU849	OAR1	20550891	20551119	229	7.53	1	20550891-20551119
TU850	OAR1	20551416	20551834	419	6.23	1	20551416-20551834
TU851	OAR1	20551898	20552327	421	6.81	2	20551898-20552222	20552232-20552327
TU852	OAR1	20552353	20553421	1054	32.82	3	20552353-20552442	20552450-20553030	20553039-20553421
TU853	OAR1	20553719	20553913	180	2.11	2	20553719-20553808	20553824-20553913
TU854	OAR1	20554667	20554865	182	3.33	2	20554667-20554758	20554776-20554865
TU855	OAR1	20555955	20556145	191	3.72	1	20555955-20556145
TU856	OAR1	20564286	20564493	179	2.47	2	20564286-20564375	20564405-20564493
TU857	OAR1	20590574	20591277	704	10.17	1	20590574-20591277
TU858	OAR1	20591377	20594021	2643	13.84	2	20591377-20591914	20591917-20594021
TU859	OAR1	20594118	20595806	1689	7.74	1	20594118-20595806
TU860	OAR1	20595950	20597005	1056	11.26	1	20595950-20597005
TU861	OAR1	20621546	20621744	180	2.44	2	20621546-20621635	20621655-20621744
TU862	OAR1	20808461	20808611	151	9.41	1	20808461-20808611
TU863	OAR1	20823332	20823517	180	2	2	20823332-20823421	20823428-20823517
TU864	OAR1	20823568	20823992	365	3.01	4	20823568-20823657	20823670-20823764	20823790-20823879	20823903-20823992
TU865	OAR1	20851749	20852472	724	27.55	1	20851749-20852472
TU866	OAR1	20886913	20887805	893	22.93	1	20886913-20887805
TU867	OAR1	20887899	20888598	700	28.8	1	20887899-20888598
TU868	OAR1	21408125	21409138	1006	8.13	2	21408125-21408217	21408226-21409138
TU869	OAR1	21409205	21409955	724	4.27	3	21409205-21409432	21409434-21409791	21409818-21409955
TU870	OAR1	21410040	21410296	257	3.24	1	21410040-21410296
TU871	OAR1	21421402	21421594	180	2.2	2	21421402-21421491	21421505-21421594
TU872	OAR1	21421875	21422176	302	3.41	1	21421875-21422176
TU873	OAR1	21422289	21422777	485	3.89	2	21422289-21422378	21422383-21422777
TU874	OAR1	21422977	21423271	232	2.16	3	21422977-21423029	21423076-21423165	21423183-21423271
TU875	OAR1	21542027	21542699	641	7.76	3	21542027-21542487	21542507-21542596	21542610-21542699
TU876	OAR1	21544432	21544620	154	2	2	21544432-21544500	21544536-21544620
TU877	OAR1	21549842	21550046	205	3.32	1	21549842-21550046
TU878	OAR1	21582318	21582519	188	3.73	2	21582318-21582407	21582422-21582519
TU879	OAR1	21589038	21589244	195	3.63	2	21589038-21589141	21589154-21589244
TU880	OAR1	21597171	21597358	165	2	2	21597171-21597259	21597283-21597358
TU881	OAR1	21902732	21902889	154	2.1	2	21902732-21902821	21902826-21902889
TU882	OAR1	21931831	21932032	178	2.28	2	21931831-21931918	21931943-21932032
TU883	OAR1	21932250	21932478	229	3.94	1	21932250-21932478
TU884	OAR1	21932944	21933222	273	3.31	2	21932944-21933126	21933133-21933222
TU885	OAR1	21933619	21933888	212	2.26	3	21933619-21933678	21933717-21933811	21933832-21933888
TU886	OAR1	21933981	21934187	175	2.29	2	21933981-21934065	21934098-21934187
TU887	OAR1	21935510	21935824	280	3.05	3	21935510-21935613	21935626-21935723	21935747-21935824
TU888	OAR1	22044932	22045114	180	2	2	22044932-22045021	22045025-22045114
TU889	OAR1	22065956	22066167	180	2.59	2	22065956-22066045	22066078-22066167
TU890	OAR1	22084078	22084265	180	2.17	2	22084078-22084167	22084176-22084265
TU891	OAR1	22131573	22131752	160	2	2	22131573-22131649	22131670-22131752
TU892	OAR1	22133212	22133416	180	2	2	22133212-22133301	22133327-22133416
TU893	OAR1	22154604	22154756	153	2.59	1	22154604-22154756
TU894	OAR1	22158593	22158770	158	2	2	22158593-22158677	22158698-22158770
TU895	OAR1	22456007	22456201	178	2	2	22456007-22456094	22456112-22456201
TU896	OAR1	22468317	22468502	180	2.56	2	22468317-22468366	22468373-22468502
TU897	OAR1	22469671	22469856	163	2	2	22469671-22469759	22469783-22469856
TU898	OAR1	22470122	22470287	154	2.86	2	22470122-22470211	22470224-22470287
TU899	OAR1	22471558	22471732	154	2.38	2	22471558-22471647	22471669-22471732
TU900	OAR1	23879167	23879358	183	3.83	2	23879167-23879256	23879266-23879358
TU901	OAR1	23880067	23880609	543	28.01	1	23880067-23880609
TU902	OAR1	23880645	23881092	448	48.2	1	23880645-23881092
TU903	OAR1	23881122	23881553	432	56.01	1	23881122-23881553
TU904	OAR1	24550317	24550504	183	2.62	2	24550317-24550409	24550415-24550504
TU905	OAR1	24551014	24551201	188	2.98	1	24551014-24551201
TU906	OAR1	24551331	24551531	201	4.15	1	24551331-24551531
TU907	OAR1	24552100	24553069	890	9.26	2	24552100-24552159	24552240-24553069
TU908	OAR1	24553165	24553737	542	8.03	2	24553165-24553616	24553648-24553737
TU909	OAR1	24553819	24554352	534	67.78	1	24553819-24554352
TU910	OAR1	24562053	24562251	180	2.86	2	24562053-24562142	24562162-24562251
TU911	OAR1	24563377	24563569	163	2.35	2	24563377-24563466	24563497-24563569
TU912	OAR1	24563757	24563945	180	2.86	2	24563757-24563846	24563856-24563945
TU913	OAR1	24597307	24597797	448	39.51	3	24597307-24597396	24597422-24597550	24597569-24597797
TU914	OAR1	24666912	24671456	266	43.11	2	24666912-24667031	24671311-24671456
TU915	OAR1	24693625	24693779	155	29.54	1	24693625-24693779
TU916	OAR1	24708781	24711136	306	14.95	3	24708781-24708879	24710001-24710071	24711001-24711136
TU917	OAR1	24760374	24760582	180	2.83	2	24760374-24760463	24760493-24760582
TU918	OAR1	24813506	24813704	180	2.14	2	24813506-24813595	24813615-24813704
TU919	OAR1	24817467	24817648	180	2.49	2	24817467-24817556	24817559-24817648
TU920	OAR1	24850703	24858538	188	9.05	2	24850703-24850792	24858441-24858538
TU921	OAR1	24897139	24897443	250	30.92	2	24897139-24897184	24897240-24897443
TU922	OAR1	25045717	25045905	180	2.87	2	25045717-25045806	25045816-25045905
TU923	OAR1	25046199	25046392	194	4.12	1	25046199-25046392
TU924	OAR1	25047611	25047906	290	6.05	2	25047611-25047662	25047669-25047906
TU925	OAR1	25048001	25048184	184	5.18	1	25048001-25048184
TU926	OAR1	25048524	25053454	1128	42.49	3	25048524-25048754	25049130-25049352	25052781-25053454
TU927	OAR1	25053700	25053884	176	2.16	2	25053700-25053785	25053795-25053884
TU928	OAR1	25074621	25074804	168	2	2	25074621-25074704	25074721-25074804
TU929	OAR1	25089867	25090063	180	2.83	2	25089867-25089956	25089974-25090063
TU930	OAR1	25092354	25092539	180	2	2	25092354-25092443	25092450-25092539
TU931	OAR1	25161084	25161282	186	2.54	2	25161084-25161179	25161193-25161282
TU932	OAR1	25304482	25304660	179	93.51	1	25304482-25304660
TU933	OAR1	25305833	25306006	174	2.55	1	25305833-25306006
TU934	OAR1	25307519	25307791	265	2.59	2	25307519-25307707	25307716-25307791
TU935	OAR1	25317227	25317411	168	2	2	25317227-25317310	25317328-25317411
TU936	OAR1	25323370	25323555	176	2	2	25323370-25323457	25323468-25323555
TU937	OAR1	25325906	25326092	180	2	2	25325906-25325995	25326003-25326092
TU938	OAR1	25328811	25328990	160	2	2	25328811-25328898	25328919-25328990
TU939	OAR1	25332105	25332293	180	2.86	2	25332105-25332194	25332204-25332293
TU940	OAR1	25337844	25341183	2117	75.08	2	25337844-25338029	25339253-25341183
TU941	OAR1	25341314	25341621	308	3.83	1	25341314-25341621
TU942	OAR1	25342097	25342263	150	2	2	25342097-25342172	25342190-25342263
TU943	OAR1	25342434	25342639	202	2.72	2	25342434-25342541	25342546-25342639
TU944	OAR1	25342642	25342880	239	3.89	1	25342642-25342880
TU945	OAR1	25342992	25343681	669	6.52	2	25342992-25343510	25343532-25343681
TU946	OAR1	25343881	25344155	275	4.05	1	25343881-25344155
TU947	OAR1	25344360	25344582	223	3.04	1	25344360-25344582
TU948	OAR1	25347214	25347497	284	4.31	1	25347214-25347497
TU949	OAR1	25347620	25347815	163	2	2	25347620-25347706	25347740-25347815
TU950	OAR1	25348477	25348908	389	2.69	3	25348477-25348564	25348597-25348729	25348741-25348908
TU951	OAR1	25349026	25349503	478	5.5	1	25349026-25349503
TU952	OAR1	25349632	25349892	236	2.84	2	25349632-25349710	25349736-25349892
TU953	OAR1	25350042	25350211	170	2.85	1	25350042-25350211
TU954	OAR1	25356394	25356565	172	2.02	1	25356394-25356565
TU955	OAR1	25365240	25365424	170	2	2	25365240-25365327	25365343-25365424
TU956	OAR1	25410152	25410399	248	11.85	1	25410152-25410399
TU957	OAR1	25410480	25411679	1200	22.93	1	25410480-25411679
TU958	OAR1	25411712	25420582	1432	60.99	4	25411712-25412564	25415154-25415449	25417686-25417897	25420512-25420582
TU959	OAR1	25414193	25414385	180	2	2	25414193-25414282	25414296-25414385
TU960	OAR1	25414707	25414916	195	2.51	2	25414707-25414796	25414812-25414916
TU961	OAR1	25419774	25419965	181	2.83	2	25419774-25419864	25419876-25419965
TU962	OAR1	25420996	25421222	227	2.96	1	25420996-25421222
TU963	OAR1	25421599	25421772	164	2.51	2	25421599-25421706	25421717-25421772
TU964	OAR1	25421830	25422036	182	2.58	2	25421830-25421919	25421945-25422036
TU965	OAR1	25422108	25422395	260	2.65	3	25422108-25422174	25422176-25422270	25422298-25422395
TU966	OAR1	25423113	25423539	351	4.29	4	25423113-25423163	25423209-25423307	25423319-25423437	25423458-25423539
TU967	OAR1	25427331	25427584	254	2.76	1	25427331-25427584
TU968	OAR1	25434296	25434472	162	2	2	25434296-25434377	25434393-25434472
TU969	OAR1	25438741	25438893	153	3.09	1	25438741-25438893
TU970	OAR1	25439333	25443966	211	85.23	2	25439333-25439402	25443826-25443966
TU971	OAR1	25449227	25457990	678	45.54	4	25449227-25449331	25451549-25451753	25457233-25457430	25457821-25457990
TU972	OAR1	25491228	25491409	180	2	2	25491228-25491317	25491320-25491409
TU973	OAR1	25492062	25492264	203	4.11	1	25492062-25492264
TU974	OAR1	25492876	25493057	159	2	2	25492876-25492965	25492989-25493057
TU975	OAR1	25495566	25502777	599	37.5	4	25495566-25495656	25499811-25499968	25501572-25501720	25502577-25502777
TU976	OAR1	25503868	25504076	180	2	2	25503868-25503957	25503987-25504076
TU977	OAR1	25516297	25517617	179	6.46	2	25516297-25516409	25517552-25517617
TU978	OAR1	25519235	25526625	280	13.09	4	25519235-25519330	25522144-25522194	25523088-25523180	25526586-25526625
TU979	OAR1	25552951	25553150	180	2	2	25552951-25553040	25553061-25553150
TU980	OAR1	25590906	25591086	180	2	2	25590906-25590995	25590997-25591086
TU981	OAR1	25702872	25705929	180	2	2	25702872-25702961	25705840-25705929
TU982	OAR1	25716418	25716604	180	3.36	2	25716418-25716507	25716515-25716604
TU983	OAR1	25762898	25763097	180	2	2	25762898-25762987	25763008-25763097
TU984	OAR1	25764867	25765016	150	2.13	1	25764867-25765016
TU985	OAR1	25766999	25767199	162	2.13	2	25766999-25767088	25767128-25767199
TU986	OAR1	25778880	25779057	178	3.03	1	25778880-25779057
TU987	OAR1	25794080	25794289	180	2	2	25794080-25794169	25794200-25794289
TU988	OAR1	25796191	25796383	179	2	2	25796191-25796280	25796295-25796383
TU989	OAR1	25805443	25815247	576	11.83	5	25805443-25805534	25806855-25806965	25809633-25809789	25814899-25814995	25815129-25815247
TU990	OAR1	25816342	25816827	412	2.57	4	25816342-25816433	25816448-25816605	25816627-25816716	25816756-25816827
TU991	OAR1	25818008	25818192	168	2	2	25818008-25818088	25818106-25818192
TU992	OAR1	25818319	25818507	181	3.19	2	25818319-25818408	25818417-25818507
TU993	OAR1	25818597	25818847	251	4.06	1	25818597-25818847
TU994	OAR1	25820498	25825584	530	14.56	5	25820498-25820587	25822993-25823162	25824330-25824419	25825164-25825277	25825519-25825584
TU995	OAR1	25821058	25821339	235	2.38	3	25821058-25821122	25821147-25821236	25821260-25821339
TU996	OAR1	25821427	25821622	186	4.04	2	25821427-25821521	25821532-25821622
TU997	OAR1	25825702	25827354	210	23.92	2	25825702-25825841	25827285-25827354
TU998	OAR1	25826890	25827092	203	2.45	1	25826890-25827092
TU999	OAR1	25827800	25829946	709	27.32	3	25827800-25827960	25829190-25829334	25829544-25829946
TU1000	OAR1	25830509	25831710	1033	61.32	4	25830509-25831165	25831306-25831461	25831465-25831594	25831621-25831710
TU1001	OAR1	25832412	25849970	2116	36.75	17	25832412-25832530	25832753-25832864	25833346-25833474	25833477-25833578	25833849-25833940	25833948-25834283	25835492-25835630	25835720-25835771	25835818-25835896	25836664-25836828	25838347-25838478	25841377-25841529	25842544-25842597	25843347-25843467	25844876-25844970	25845529-25845651	25849858-25849970
TU1002	OAR1	25835175	25835343	165	2.59	2	25835175-25835246	25835251-25835343
TU1003	OAR1	25836150	25836432	283	5.4	1	25836150-25836432
TU1004	OAR1	25838538	25838907	368	3.33	2	25838538-25838627	25838630-25838907
TU1005	OAR1	25839586	25839782	180	2.94	2	25839586-25839675	25839693-25839782
TU1006	OAR1	25839929	25840132	204	3.08	1	25839929-25840132
TU1007	OAR1	25845983	25846171	189	3.48	1	25845983-25846171
TU1008	OAR1	25855300	25855482	180	2.44	2	25855300-25855389	25855393-25855482
TU1009	OAR1	25864321	25865804	196	10.45	2	25864321-25864433	25865722-25865804
TU1010	OAR1	25866564	25866753	180	2.12	2	25866564-25866653	25866664-25866753
TU1011	OAR1	25868845	25872822	240	42.3	3	25868845-25868901	25870776-25870838	25872703-25872822
TU1012	OAR1	25885355	25885560	206	7.81	1	25885355-25885560
TU1013	OAR1	25896158	25896401	240	2.15	2	25896158-25896240	25896245-25896401
TU1014	OAR1	25900067	25900221	155	17.95	1	25900067-25900221
TU1015	OAR1	25901042	25905536	710	46.86	3	25901042-25901126	25902101-25902390	25905202-25905536
TU1016	OAR1	25913418	25913601	151	2	2	25913418-25913504	25913538-25913601
TU1017	OAR1	25941601	25941978	378	61.05	1	25941601-25941978
TU1018	OAR1	25942771	25942964	194	2.45	1	25942771-25942964
TU1019	OAR1	25953779	25953965	180	3.36	2	25953779-25953868	25953876-25953965
TU1020	OAR1	25958668	25958855	180	2.95	2	25958668-25958757	25958766-25958855
TU1021	OAR1	25985159	25985412	241	2.81	2	25985159-25985248	25985262-25985412
TU1022	OAR1	25987232	25987435	200	2.56	2	25987232-25987321	25987326-25987435
TU1023	OAR1	25987853	25988011	159	2.18	1	25987853-25988011
TU1024	OAR1	25990857	25991054	168	2	2	25990857-25990939	25990970-25991054
TU1025	OAR1	25991538	25991778	177	2.09	2	25991538-25991584	25991649-25991778
TU1026	OAR1	25994504	25994705	190	3.21	2	25994504-25994603	25994616-25994705
TU1027	OAR1	26000262	26000440	169	2	2	26000262-26000340	26000351-26000440
TU1028	OAR1	26006457	26006641	165	2	2	26006457-26006535	26006556-26006641
TU1029	OAR1	26007207	26007380	162	2.02	2	26007207-26007278	26007291-26007380
TU1030	OAR1	26011751	26011945	158	2.18	2	26011751-26011840	26011878-26011945
TU1031	OAR1	26013972	26014166	154	2	2	26013972-26014036	26014078-26014166
TU1032	OAR1	26016442	26016617	168	2.02	2	26016442-26016519	26016528-26016617
TU1033	OAR1	26016996	26017198	180	2.65	2	26016996-26017085	26017109-26017198
TU1034	OAR1	26019822	26020008	187	4.52	1	26019822-26020008
TU1035	OAR1	26023771	26024321	529	5.42	2	26023771-26024209	26024232-26024321
TU1036	OAR1	26044247	26044438	177	2	2	26044247-26044335	26044351-26044438
TU1037	OAR1	26045662	26046082	334	3.92	2	26045662-26045751	26045839-26046082
TU1038	OAR1	26046113	26046330	218	4.49	1	26046113-26046330
TU1039	OAR1	26048055	26048303	249	2.84	1	26048055-26048303
TU1040	OAR1	26072242	26072437	174	2.43	2	26072242-26072331	26072354-26072437
TU1041	OAR1	26072465	26072729	265	3.95	1	26072465-26072729
TU1042	OAR1	26072871	26073088	218	3.82	1	26072871-26073088
TU1043	OAR1	26073303	26073694	386	4.08	2	26073303-26073598	26073605-26073694
TU1044	OAR1	26073742	26076533	862	35.33	2	26073742-26074533	26076464-26076533
TU1045	OAR1	26075837	26076015	179	2.75	1	26075837-26076015
TU1046	OAR1	26078281	26078464	164	2	2	26078281-26078367	26078388-26078464
TU1047	OAR1	26079408	26079603	173	2	2	26079408-26079496	26079520-26079603
TU1048	OAR1	26081282	26081469	180	2.17	2	26081282-26081371	26081380-26081469
TU1049	OAR1	26082630	26082874	226	3.34	2	26082630-26082765	26082785-26082874
TU1050	OAR1	26083124	26083926	803	7.31	1	26083124-26083926
TU1051	OAR1	26084148	26084594	447	5.42	1	26084148-26084594
TU1052	OAR1	26103828	26104133	306	8.2	1	26103828-26104133
TU1053	OAR1	26115535	26115847	228	2.14	3	26115535-26115582	26115585-26115674	26115758-26115847
TU1054	OAR1	26116196	26117609	343	10.94	2	26116196-26116391	26117463-26117609
TU1055	OAR1	26125181	26125346	166	78.08	1	26125181-26125346
TU1056	OAR1	26125399	26125567	169	15	1	26125399-26125567
TU1057	OAR1	26128231	26128608	378	5.11	1	26128231-26128608
TU1058	OAR1	26129119	26129300	182	2.64	1	26129119-26129300
TU1059	OAR1	26129559	26129760	202	60.36	1	26129559-26129760
TU1060	OAR1	26130594	26131567	494	23.06	2	26130594-26130654	26131135-26131567
TU1061	OAR1	26131625	26132732	1108	17.38	1	26131625-26132732
TU1062	OAR1	26132822	26133339	453	2.45	4	26132822-26133007	26133019-26133108	26133146-26133235	26133253-26133339
TU1063	OAR1	26133380	26136780	307	2.51	2	26133380-26133596	26136691-26136780
TU1064	OAR1	26134949	26135180	232	3.98	1	26134949-26135180
TU1065	OAR1	26135298	26135491	180	2.86	2	26135298-26135387	26135402-26135491
TU1066	OAR1	26137629	26137801	153	2	2	26137629-26137704	26137725-26137801
TU1067	OAR1	26261690	26268260	2145	15.89	2	26261690-26261790	26266217-26268260
TU1068	OAR1	26294588	26299118	407	7.44	3	26294588-26294691	26297120-26297285	26298982-26299118
TU1069	OAR1	26305859	26309635	158	2.95	2	26305859-26305948	26309568-26309635
TU1070	OAR1	26311130	26330098	521	22.43	4	26311130-26311236	26318914-26319140	26320221-26320296	26329988-26330098
TU1071	OAR1	26352522	26354821	179	25.56	2	26352522-26352651	26354773-26354821
TU1072	OAR1	26357505	26365020	709	22.59	4	26357505-26357646	26360581-26360692	26363067-26363249	26364749-26365020
TU1073	OAR1	26365078	26365277	200	5.22	1	26365078-26365277
TU1074	OAR1	26365305	26366769	1457	11.46	2	26365305-26366667	26366676-26366769
TU1075	OAR1	26366771	26367020	250	5.24	1	26366771-26367020
TU1076	OAR1	26367033	26368364	1332	5.52	1	26367033-26368364
TU1077	OAR1	26368388	26369320	933	12.56	1	26368388-26369320
TU1078	OAR1	26369362	26373899	2687	16.6	6	26369362-26369888	26369892-26371707	26372816-26372887	26373068-26373211	26373215-26373304	26373862-26373899
TU1079	OAR1	26373935	26377536	1389	8.05	11	26373935-26374021	26374054-26374155	26374518-26374626	26374695-26374757	26375165-26375254	26375272-26375414	26375817-26375969	26376061-26376320	26376598-26376730	26377220-26377352	26377421-26377536
TU1080	OAR1	26377647	26382235	1536	10.89	9	26377647-26377718	26377722-26378057	26378236-26378458	26378464-26378553	26378588-26378719	26378927-26379302	26379672-26379783	26380838-26380980	26382184-26382235
TU1081	OAR1	26396298	26396500	199	2.67	2	26396298-26396406	26396411-26396500
TU1082	OAR1	26396790	26396981	191	2.49	2	26396790-26396890	26396892-26396981
TU1083	OAR1	26425793	26428075	365	6.22	2	26425793-26426085	26428004-26428075
TU1084	OAR1	26428104	26443159	1525	7.97	6	26428104-26428142	26429687-26429803	26431786-26431873	26439742-26440024	26442056-26442323	26442430-26443159
TU1085	OAR1	26435290	26435492	180	2.22	2	26435290-26435379	26435403-26435492
TU1086	OAR1	26435714	26435907	194	2.97	1	26435714-26435907
TU1087	OAR1	26436041	26436564	506	2.86	3	26436041-26436335	26436352-26436459	26436462-26436564
TU1088	OAR1	26436879	26437047	169	2.82	1	26436879-26437047
TU1089	OAR1	26437402	26437623	220	2.94	2	26437402-26437529	26437532-26437623
TU1090	OAR1	26437751	26437960	210	3.09	1	26437751-26437960
TU1091	OAR1	26439125	26439312	184	3.35	2	26439125-26439215	26439220-26439312
TU1092	OAR1	26440366	26440579	214	2.33	1	26440366-26440579
TU1093	OAR1	26441557	26441878	293	3	2	26441557-26441787	26441817-26441878
TU1094	OAR1	26443168	26461709	2233	51.7	7	26443168-26443264	26451509-26451769	26452607-26452924	26456593-26457085	26459592-26459700	26460467-26461004	26461293-26461709
TU1095	OAR1	26443384	26447167	2794	12.28	3	26443384-26443636	26444513-26446359	26446474-26447167
TU1096	OAR1	26443931	26444281	347	4.46	2	26443931-26444172	26444177-26444281
TU1097	OAR1	26447285	26447715	414	7.87	2	26447285-26447651	26447669-26447715
TU1098	OAR1	26449545	26449748	170	2.33	2	26449545-26449634	26449669-26449748
TU1099	OAR1	26450707	26451000	264	2.61	3	26450707-26450796	26450805-26450897	26450920-26451000
TU1100	OAR1	26452928	26453200	273	7.93	1	26452928-26453200
TU1101	OAR1	26453345	26453973	629	15.58	1	26453345-26453973
TU1102	OAR1	26454437	26454632	196	4.83	1	26454437-26454632
TU1103	OAR1	26454735	26455531	794	10.57	2	26454735-26454824	26454828-26455531
TU1104	OAR1	26456378	26456564	187	2.55	1	26456378-26456564
TU1105	OAR1	26457838	26458112	275	8.68	1	26457838-26458112
TU1106	OAR1	26458136	26458329	182	4.73	2	26458136-26458227	26458240-26458329
TU1107	OAR1	26459244	26459443	172	2	2	26459244-26459333	26459362-26459443
TU1108	OAR1	26461033	26461285	253	5.56	1	26461033-26461285
TU1109	OAR1	26464615	26464814	180	3.23	2	26464615-26464704	26464725-26464814
TU1110	OAR1	26465812	26465965	154	2.41	1	26465812-26465965
TU1111	OAR1	26467432	26467608	177	2.92	1	26467432-26467608
TU1112	OAR1	26469299	26469487	170	2	2	26469299-26469388	26469408-26469487
TU1113	OAR1	26470728	26470916	186	4.2	2	26470728-26470823	26470827-26470916
TU1114	OAR1	26473852	26478249	646	6.21	6	26473852-26473925	26474547-26474727	26474873-26474930	26477894-26477977	26477996-26478154	26478160-26478249
TU1115	OAR1	26480011	26481861	247	16.4	2	26480011-26480133	26481738-26481861
TU1116	OAR1	26482019	26482192	160	2.04	2	26482019-26482108	26482123-26482192
TU1117	OAR1	26485081	26489971	190	5.14	2	26485081-26485185	26489887-26489971
TU1118	OAR1	26497611	26502895	1018	41.7	3	26497611-26497749	26499933-26500635	26502720-26502895
TU1119	OAR1	26506689	26517681	723	18.65	6	26506689-26506901	26507110-26507203	26513596-26513726	26515372-26515442	26515880-26516043	26517632-26517681
TU1120	OAR1	26511931	26512104	160	2.56	2	26511931-26512020	26512035-26512104
TU1121	OAR1	26514937	26515118	172	2	2	26514937-26515023	26515034-26515118
TU1122	OAR1	26518812	26525306	448	5.54	4	26518812-26518893	26520496-26520715	26520738-26520808	26525232-26525306
TU1123	OAR1	26534698	26534877	150	2	2	26534698-26534763	26534794-26534877
TU1124	OAR1	26535936	26536122	180	2	2	26535936-26536025	26536033-26536122
TU1125	OAR1	26538184	26551920	1171	42.32	3	26538184-26538308	26545511-26545680	26551045-26551920
TU1126	OAR1	26542326	26542741	406	2.79	2	26542326-26542650	26542661-26542741
TU1127	OAR1	26545307	26545488	182	3.31	1	26545307-26545488
TU1128	OAR1	26552834	26553036	179	2.15	2	26552834-26552923	26552948-26553036
TU1129	OAR1	26631563	26631803	241	2.49	1	26631563-26631803
TU1130	OAR1	26651024	26651199	176	3.5	1	26651024-26651199
TU1131	OAR1	26652920	26653562	627	5.43	3	26652920-26653206	26653210-26653459	26653473-26653562
TU1132	OAR1	26697675	26697866	192	3.06	1	26697675-26697866
TU1133	OAR1	26705472	26705668	185	2.56	2	26705472-26705566	26705579-26705668
TU1134	OAR1	26724304	26724520	210	2.74	2	26724304-26724393	26724401-26724520
TU1135	OAR1	26728987	26729190	151	2.05	2	26728987-26729047	26729101-26729190
TU1136	OAR1	26729284	26730208	925	11.3	1	26729284-26730208
TU1137	OAR1	26744918	26747840	205	5.07	2	26744918-26745032	26747751-26747840
TU1138	OAR1	26803790	26835161	1955	59.79	11	26803790-26803945	26808739-26809496	26817250-26817394	26819676-26819859	26820765-26820832	26823587-26823658	26823661-26823768	26823967-26824019	26826302-26826469	26826568-26826623	26834975-26835161
TU1139	OAR1	26822811	26823005	177	2	2	26822811-26822899	26822918-26823005
TU1140	OAR1	26824760	26824956	180	2.34	2	26824760-26824849	26824867-26824956
TU1141	OAR1	26841740	26841935	180	2.77	2	26841740-26841829	26841846-26841935
TU1142	OAR1	26842503	26842703	180	2	2	26842503-26842592	26842614-26842703
TU1143	OAR1	26846091	26846289	178	2	2	26846091-26846179	26846201-26846289
TU1144	OAR1	26847970	26852866	4897	44.87	1	26847970-26852866
TU1145	OAR1	26853083	26853969	887	22.68	1	26853083-26853969
TU1146	OAR1	26876953	26878206	1254	28.82	1	26876953-26878206
TU1147	OAR1	26895338	26896534	1156	25.31	3	26895338-26895427	26895449-26896187	26896208-26896534
TU1148	OAR1	26934284	26934488	180	2	2	26934284-26934373	26934399-26934488
TU1149	OAR1	26934870	26935500	631	105.34	1	26934870-26935500
TU1150	OAR1	27084477	27085198	722	31.01	1	27084477-27085198
TU1151	OAR1	27168734	27169407	622	3.46	4	27168734-27168792	27168799-27168903	27168942-27169111	27169120-27169407
TU1152	OAR1	27169870	27170095	216	2.23	2	27169870-27169995	27170006-27170095
TU1153	OAR1	27170109	27170410	280	4.44	3	27170109-27170198	27170206-27170303	27170319-27170410
TU1154	OAR1	27171566	27171855	251	2.28	3	27171566-27171642	27171649-27171742	27171776-27171855
TU1155	OAR1	27171912	27172205	294	4.48	1	27171912-27172205
TU1156	OAR1	27172863	27173062	172	2	2	27172863-27172946	27172975-27173062
TU1157	OAR1	27186973	27187412	440	9.88	1	27186973-27187412
TU1158	OAR1	27187749	27187945	192	3.23	2	27187749-27187847	27187853-27187945
TU1159	OAR1	27188214	27188574	344	2.73	3	27188214-27188303	27188314-27188477	27188485-27188574
TU1160	OAR1	27885201	27885569	309	2.51	3	27885201-27885290	27885312-27885440	27885480-27885569
TU1161	OAR1	27885958	27886266	292	3.59	2	27885958-27886159	27886177-27886266
TU1162	OAR1	27886302	27886760	429	2.64	4	27886302-27886391	27886398-27886496	27886517-27886673	27886678-27886760
TU1163	OAR1	27958292	27958560	269	4.99	1	27958292-27958560
TU1164	OAR1	28069476	28069670	173	2.13	2	28069476-28069558	28069581-28069670
TU1165	OAR1	28070948	28071124	168	2.02	2	28070948-28071037	28071047-28071124
TU1166	OAR1	28073775	28073961	172	2.25	2	28073775-28073856	28073872-28073961
TU1167	OAR1	28074152	28074330	179	3.02	1	28074152-28074330
TU1168	OAR1	28074795	28074983	169	2	2	28074795-28074882	28074903-28074983
TU1169	OAR1	28075007	28075330	292	2.33	3	28075007-28075096	28075115-28075250	28075265-28075330
TU1170	OAR1	28205124	28205304	158	2.05	2	28205124-28205213	28205237-28205304
TU1171	OAR1	28276388	28276590	183	3.51	2	28276388-28276480	28276501-28276590
TU1172	OAR1	28276784	28276979	163	2	2	28276784-28276865	28276899-28276979
TU1173	OAR1	28277017	28277217	180	2.19	2	28277017-28277106	28277128-28277217
TU1174	OAR1	28299552	28299744	172	2	2	28299552-28299641	28299663-28299744
TU1175	OAR1	28328646	28329182	532	23.22	2	28328646-28328740	28328746-28329182
TU1176	OAR1	28329385	28329670	286	8.74	1	28329385-28329670
TU1177	OAR1	28329836	28330024	189	3.46	1	28329836-28330024
TU1178	OAR1	28596319	28596560	242	4.43	1	28596319-28596560
TU1179	OAR1	28794424	28795241	772	3.07	3	28794424-28794870	28794911-28795160	28795167-28795241
TU1180	OAR1	28795722	28796245	424	2.45	4	28795722-28795820	28795867-28795956	28795992-28796145	28796165-28796245
TU1181	OAR1	28796303	28797094	661	2.98	6	28796303-28796392	28796400-28796610	28796617-28796706	28796745-28796834	28796875-28796964	28797005-28797094
TU1182	OAR1	28797111	28797578	457	3.83	2	28797111-28797216	28797228-28797578
TU1183	OAR1	28799174	28799372	189	5.1	2	28799174-28799269	28799280-28799372
TU1184	OAR1	28800032	28800228	164	2	2	28800032-28800110	28800144-28800228
TU1185	OAR1	28800232	28800579	225	2.24	3	28800232-28800321	28800334-28800423	28800535-28800579
TU1186	OAR1	28800974	28801217	239	2.56	2	28800974-28801063	28801069-28801217
TU1187	OAR1	28801335	28801527	171	2.46	2	28801335-28801424	28801447-28801527
TU1188	OAR1	28802037	28802227	191	2.54	1	28802037-28802227
TU1189	OAR1	28802270	28802587	256	3.57	3	28802270-28802359	28802384-28802481	28802520-28802587
TU1190	OAR1	28802708	28803045	305	2.78	3	28802708-28802796	28802805-28802926	28802952-28803045
TU1191	OAR1	28890234	28890414	175	2	2	28890234-28890322	28890329-28890414
TU1192	OAR1	28890627	28890987	275	4.39	2	28890627-28890671	28890758-28890987
TU1193	OAR1	28891055	28891597	539	4.62	2	28891055-28891352	28891357-28891597
TU1194	OAR1	28891931	28892387	457	3.83	1	28891931-28892387
TU1195	OAR1	29145841	29146050	180	3.88	2	29145841-29145930	29145961-29146050
TU1196	OAR1	29162071	29162264	183	2.67	2	29162071-29162163	29162175-29162264
TU1197	OAR1	29167018	29167189	172	2.3	1	29167018-29167189
TU1198	OAR1	29168105	29168280	176	2.61	1	29168105-29168280
TU1199	OAR1	29171725	29171905	181	2.75	1	29171725-29171905
TU1200	OAR1	29176488	29176830	242	2.36	3	29176488-29176549	29176620-29176709	29176741-29176830
TU1201	OAR1	29177800	29178009	210	2.97	1	29177800-29178009
TU1202	OAR1	29178439	29178625	180	2.21	2	29178439-29178528	29178536-29178625
TU1203	OAR1	29217768	29217960	193	4.5	1	29217768-29217960
TU1204	OAR1	29218689	29218876	161	2	2	29218689-29218761	29218789-29218876
TU1205	OAR1	30596039	30596328	259	2.46	3	30596039-30596128	30596137-30596226	30596250-30596328
TU1206	OAR1	30596831	30597015	185	3.33	1	30596831-30597015
TU1207	OAR1	30598639	30598825	180	2.35	2	30598639-30598728	30598736-30598825
TU1208	OAR1	30599553	30599736	163	2	2	30599553-30599638	30599660-30599736
TU1209	OAR1	30609496	30609693	178	2.29	2	30609496-30609583	30609604-30609693
TU1210	OAR1	30659543	30659750	208	2.87	1	30659543-30659750
TU1211	OAR1	30661288	30661471	166	2	2	30661288-30661365	30661384-30661471
TU1212	OAR1	30662601	30662803	190	2.45	2	30662601-30662690	30662704-30662803
TU1213	OAR1	30663680	30663859	180	2.51	1	30663680-30663859
TU1214	OAR1	30664346	30664554	205	4	2	30664346-30664441	30664446-30664554
TU1215	OAR1	30667267	30667467	201	2.58	1	30667267-30667467
TU1216	OAR1	30670538	30670711	168	2.03	2	30670538-30670627	30670634-30670711
TU1217	OAR1	30670787	30670945	153	2.09	2	30670787-30670876	30670883-30670945
TU1218	OAR1	30671192	30671360	169	2.44	1	30671192-30671360
TU1219	OAR1	30675324	30675513	181	2.5	2	30675324-30675414	30675424-30675513
TU1220	OAR1	30680185	30680369	178	2	2	30680185-30680272	30680280-30680369
TU1221	OAR1	30683613	30683819	188	3.19	2	30683613-30683703	30683723-30683819
TU1222	OAR1	30693395	30693577	169	2	2	30693395-30693482	30693497-30693577
TU1223	OAR1	30700000	30700516	450	37.19	2	30700000-30700165	30700233-30700516
TU1224	OAR1	30761974	30762162	180	2.59	2	30761974-30762063	30762073-30762162
TU1225	OAR1	30773359	30773546	173	2	2	30773359-30773441	30773457-30773546
TU1226	OAR1	30774543	30774739	178	2.42	2	30774543-30774630	30774650-30774739
TU1227	OAR1	30778102	30778289	172	2	2	30778102-30778186	30778203-30778289
TU1228	OAR1	30778316	30778491	176	2.68	1	30778316-30778491
TU1229	OAR1	30786528	30786810	267	2.32	2	30786528-30786704	30786721-30786810
TU1230	OAR1	30837549	30840892	3336	35.9	2	30837549-30839868	30839877-30840892
TU1231	OAR1	30841257	30843291	2011	39.85	2	30841257-30842755	30842780-30843291
TU1232	OAR1	30843301	30843558	258	12.11	1	30843301-30843558
TU1233	OAR1	30843864	30844077	180	2.19	2	30843864-30843953	30843988-30844077
TU1234	OAR1	30846381	30846544	162	2.09	2	30846381-30846453	30846456-30846544
TU1235	OAR1	30847343	30847528	164	2.51	2	30847343-30847416	30847439-30847528
TU1236	OAR1	31193992	31194274	283	3.76	1	31193992-31194274
TU1237	OAR1	32806063	32806271	180	2.09	2	32806063-32806152	32806182-32806271
TU1238	OAR1	32881369	32881606	232	2.89	2	32881369-32881515	32881522-32881606
TU1239	OAR1	32977109	32977445	333	3.2	2	32977109-32977198	32977203-32977445
TU1240	OAR1	32977554	32978580	1027	13.37	1	32977554-32978580
TU1241	OAR1	32978753	32978930	160	2.17	2	32978753-32978849	32978868-32978930
TU1242	OAR1	32979266	32979451	183	3.78	2	32979266-32979357	32979361-32979451
TU1243	OAR1	32979518	32979816	295	6.66	2	32979518-32979612	32979617-32979816
TU1244	OAR1	32980117	32980462	331	3.73	2	32980117-32980206	32980222-32980462
TU1245	OAR1	32980559	32980897	297	5.51	3	32980559-32980663	32980667-32980765	32980805-32980897
TU1246	OAR1	33099631	33099914	265	3.84	2	33099631-33099678	33099698-33099914
TU1247	OAR1	33102965	33103115	151	331.92	1	33102965-33103115
TU1248	OAR1	33149615	33149798	167	2	2	33149615-33149691	33149709-33149798
TU1249	OAR1	33488475	33488665	180	2	2	33488475-33488564	33488576-33488665
TU1250	OAR1	33495245	33495448	178	2.06	2	33495245-33495332	33495359-33495448
TU1251	OAR1	33496441	33496619	161	2	2	33496441-33496521	33496540-33496619
TU1252	OAR1	33615404	33621027	173	2.75	2	33615404-33615493	33620945-33621027
TU1253	OAR1	33625522	33625735	171	2.36	2	33625522-33625602	33625646-33625735
TU1254	OAR1	33625948	33626144	171	2	2	33625948-33626034	33626061-33626144
TU1255	OAR1	33680277	33680469	193	15.8	1	33680277-33680469
TU1256	OAR1	33692704	33699148	245	4.57	2	33692704-33692813	33699014-33699148
TU1257	OAR1	33875438	33875639	175	2.42	2	33875438-33875527	33875555-33875639
TU1258	OAR1	33961171	33961366	163	2	2	33961171-33961243	33961277-33961366
TU1259	OAR1	33964137	33964336	200	3.28	1	33964137-33964336
TU1260	OAR1	33967098	33967276	153	2	2	33967098-33967185	33967212-33967276
TU1261	OAR1	33968380	33968574	191	2.61	2	33968380-33968480	33968485-33968574
TU1262	OAR1	33970514	33970704	191	2.68	1	33970514-33970704
TU1263	OAR1	33970779	33970981	180	2.95	2	33970779-33970868	33970892-33970981
TU1264	OAR1	33977228	33977421	194	2.57	1	33977228-33977421
TU1265	OAR1	33991101	33991298	180	2.19	2	33991101-33991190	33991209-33991298
TU1266	OAR1	33992871	33993052	173	2	2	33992871-33992959	33992969-33993052
TU1267	OAR1	33995330	33996942	343	3.08	3	33995330-33995417	33995424-33995588	33996853-33996942
TU1268	OAR1	34068714	34075242	168	2.94	2	34068714-34068789	34075151-34075242
TU1269	OAR1	34095273	34098301	150	2	2	34095273-34095332	34098212-34098301
TU1270	OAR1	34127352	34127511	160	2.25	1	34127352-34127511
TU1271	OAR1	34167006	34167184	179	2.03	1	34167006-34167184
TU1272	OAR1	34175745	34175936	180	2.84	2	34175745-34175834	34175847-34175936
TU1273	OAR1	34196597	34196990	366	7.09	2	34196597-34196878	34196907-34196990
TU1274	OAR1	35825687	35828374	206	18.74	2	35825687-35825792	35828275-35828374
TU1275	OAR1	35850171	35850363	180	2.71	2	35850171-35850260	35850274-35850363
TU1276	OAR1	36218043	36218227	181	2.56	2	36218043-36218132	36218137-36218227
TU1277	OAR1	36222804	36222982	157	2	2	36222804-36222881	36222904-36222982
TU1278	OAR1	36233756	36233944	180	2.48	2	36233756-36233845	36233855-36233944
TU1279	OAR1	36240387	36240569	161	2	2	36240387-36240458	36240481-36240569
TU1280	OAR1	36242680	36242862	180	2.96	2	36242680-36242769	36242773-36242862
TU1281	OAR1	36244361	36244553	193	26.77	1	36244361-36244553
TU1282	OAR1	36244618	36246960	2321	23.18	4	36244618-36245261	36245271-36245424	36245435-36245802	36245806-36246960
TU1283	OAR1	36246990	36247666	677	10.29	1	36246990-36247666
TU1284	OAR1	36247759	36248750	992	31.12	1	36247759-36248750
TU1285	OAR1	36248754	36251721	2936	27.81	3	36248754-36249805	36249830-36250929	36250938-36251721
TU1286	OAR1	36427240	36427444	180	2.49	2	36427240-36427329	36427355-36427444
TU1287	OAR1	36444234	36444425	192	3.57	1	36444234-36444425
TU1288	OAR1	36444587	36444786	172	2	2	36444587-36444674	36444703-36444786
TU1289	OAR1	36446816	36447055	240	8.46	1	36446816-36447055
TU1290	OAR1	36834176	36834368	162	2	2	36834176-36834250	36834282-36834368
TU1291	OAR1	36855403	36860565	290	5.56	3	36855403-36855503	36859625-36859717	36860470-36860565
TU1292	OAR1	36863095	36863290	175	2	2	36863095-36863182	36863204-36863290
TU1293	OAR1	36888448	36897385	1315	12.23	3	36888448-36888558	36891726-36891815	36896272-36897385
TU1294	OAR1	36893508	36893688	176	2	2	36893508-36893595	36893601-36893688
TU1295	OAR1	36897420	36897804	385	6.95	1	36897420-36897804
TU1296	OAR1	36897903	36898132	230	14.74	1	36897903-36898132
TU1297	OAR1	36927981	36928350	353	2.54	3	36927981-36928070	36928081-36928253	36928261-36928350
TU1298	OAR1	36939354	36939926	570	8.99	2	36939354-36939833	36939837-36939926
TU1299	OAR1	36940256	36940755	500	4.59	1	36940256-36940755
TU1300	OAR1	36940849	36941049	201	5.14	1	36940849-36941049
TU1301	OAR1	37035059	37035589	517	4.73	3	37035059-37035148	37035159-37035495	37035500-37035589
TU1302	OAR1	37036389	37036611	223	2.42	1	37036389-37036611
TU1303	OAR1	37065216	37065399	180	2	2	37065216-37065305	37065310-37065399
TU1304	OAR1	37254691	37255066	376	13.62	1	37254691-37255066
TU1305	OAR1	37255334	37255515	182	2.91	1	37255334-37255515
TU1306	OAR1	37255883	37256073	180	2.98	2	37255883-37255972	37255984-37256073
TU1307	OAR1	37537779	37537966	161	2	2	37537779-37537849	37537877-37537966
TU1308	OAR1	37618513	37618982	470	8.22	1	37618513-37618982
TU1309	OAR1	37619076	37619256	181	2.88	1	37619076-37619256
TU1310	OAR1	37938542	37938730	180	2	2	37938542-37938631	37938641-37938730
TU1311	OAR1	38132908	38133208	301	5.48	1	38132908-38133208
TU1312	OAR1	38135752	38135936	181	2.48	2	38135752-38135842	38135847-38135936
TU1313	OAR1	38136638	38136867	189	2.3	2	38136638-38136766	38136808-38136867
TU1314	OAR1	38139249	38139445	181	3.36	2	38139249-38139338	38139355-38139445
TU1315	OAR1	38232434	38232693	238	2.37	2	38232434-38232494	38232517-38232693
TU1316	OAR1	38233056	38233226	171	3.44	1	38233056-38233226
TU1317	OAR1	38241267	38241461	180	2	2	38241267-38241356	38241372-38241461
TU1318	OAR1	38244589	38244792	180	2.41	2	38244589-38244678	38244703-38244792
TU1319	OAR1	38250897	38251088	162	2	2	38250897-38250984	38251015-38251088
TU1320	OAR1	38264972	38265183	180	2.89	2	38264972-38265061	38265094-38265183
TU1321	OAR1	38373425	38373684	260	2.63	1	38373425-38373684
TU1322	OAR1	38374822	38374999	178	2.02	1	38374822-38374999
TU1323	OAR1	38375581	38375761	180	2	2	38375581-38375670	38375672-38375761
TU1324	OAR1	38385779	38385964	186	680.32	1	38385779-38385964
TU1325	OAR1	38386320	38386900	483	3.22	5	38386320-38386409	38386434-38386547	38386557-38386652	38386711-38386800	38386808-38386900
TU1326	OAR1	38387134	38387437	304	8.37	1	38387134-38387437
TU1327	OAR1	38387576	38387829	211	2.11	2	38387576-38387726	38387770-38387829
TU1328	OAR1	38387870	38388593	724	4.3	1	38387870-38388593
TU1329	OAR1	38388847	38389375	506	4.05	3	38388847-38389118	38389138-38389281	38389286-38389375
TU1330	OAR1	38389401	38389669	269	4.59	1	38389401-38389669
TU1331	OAR1	38405412	38405598	180	2.62	2	38405412-38405501	38405509-38405598
TU1332	OAR1	38411214	38411410	180	2	2	38411214-38411303	38411321-38411410
TU1333	OAR1	38452832	38453263	424	5.8	2	38452832-38452932	38452941-38453263
TU1334	OAR1	38455088	38455660	564	3.45	2	38455088-38455392	38455402-38455660
TU1335	OAR1	38455665	38455993	305	3.5	3	38455665-38455760	38455778-38455896	38455904-38455993
TU1336	OAR1	38456094	38456520	427	3.79	1	38456094-38456520
TU1337	OAR1	38457131	38457418	285	3.45	3	38457131-38457225	38457227-38457326	38457329-38457418
TU1338	OAR1	38457452	38458295	822	5.12	3	38457452-38457699	38457714-38457880	38457889-38458295
TU1339	OAR1	39366210	39366539	290	2.39	3	39366210-39366299	39366333-39366442	39366450-39366539
TU1340	OAR1	39385700	39385868	153	2.05	2	39385700-39385762	39385779-39385868
TU1341	OAR1	39594592	39594876	285	4.98	1	39594592-39594876
TU1342	OAR1	39596877	39597062	181	2.64	2	39596877-39596966	39596972-39597062
TU1343	OAR1	39675845	39676044	180	2	2	39675845-39675934	39675955-39676044
TU1344	OAR1	39990370	39990529	160	2.11	1	39990370-39990529
TU1345	OAR1	39990533	39990779	247	3.7	1	39990533-39990779
TU1346	OAR1	39991226	39991513	247	2.23	3	39991226-39991273	39991288-39991402	39991430-39991513
TU1347	OAR1	39996458	39996908	347	2.55	4	39996458-39996547	39996561-39996678	39996701-39996790	39996860-39996908
TU1348	OAR1	39997776	39997962	187	2.52	1	39997776-39997962
TU1349	OAR1	40036780	40036971	159	2	2	40036780-40036866	40036900-40036971
TU1350	OAR1	40042190	40042374	180	2	2	40042190-40042279	40042285-40042374
TU1351	OAR1	40042916	40043099	177	2.17	2	40042916-40043005	40043013-40043099
TU1352	OAR1	40045427	40045619	171	2.32	2	40045427-40045516	40045539-40045619
TU1353	OAR1	40046498	40046683	180	2.97	2	40046498-40046587	40046594-40046683
TU1354	OAR1	40047491	40047712	219	2.39	2	40047491-40047619	40047623-40047712
TU1355	OAR1	40047973	40049032	1060	9.87	1	40047973-40049032
TU1356	OAR1	40049246	40050353	1055	9.53	4	40049246-40049373	40049375-40050110	40050144-40050244	40050264-40050353
TU1357	OAR1	40050447	40051118	672	13.38	1	40050447-40051118
TU1358	OAR1	40051170	40052411	1137	8.35	3	40051170-40051378	40051456-40051574	40051603-40052411
TU1359	OAR1	40052612	40053368	741	4.45	3	40052612-40052713	40052715-40053048	40053064-40053368
TU1360	OAR1	40060084	40060777	624	4.37	3	40060084-40060397	40060434-40060523	40060558-40060777
TU1361	OAR1	40064673	40064865	180	2	2	40064673-40064762	40064776-40064865
TU1362	OAR1	40076626	40076900	275	157.99	1	40076626-40076900
TU1363	OAR1	40077381	40077579	181	2.77	2	40077381-40077470	40077489-40077579
TU1364	OAR1	40145659	40145865	202	3.21	2	40145659-40145750	40145756-40145865
TU1365	OAR1	40237708	40241204	3497	81.75	1	40237708-40241204
TU1366	OAR1	40246208	40246417	198	2.51	2	40246208-40246297	40246310-40246417
TU1367	OAR1	40259127	40259383	257	2.75	1	40259127-40259383
TU1368	OAR1	40357290	40357494	176	2	2	40357290-40357377	40357407-40357494
TU1369	OAR1	40457085	40457268	162	2	2	40457085-40457158	40457181-40457268
TU1370	OAR1	40653720	40653918	176	2	2	40653720-40653809	40653833-40653918
TU1371	OAR1	40661834	40662025	150	2	2	40661834-40661897	40661940-40662025
TU1372	OAR1	41458652	41459487	836	10.96	1	41458652-41459487
TU1373	OAR1	41459492	41459739	248	9.39	1	41459492-41459739
TU1374	OAR1	41459820	41460250	418	3.52	3	41459820-41459922	41459924-41460148	41460161-41460250
TU1375	OAR1	42022867	42023073	204	2.67	2	42022867-42022980	42022984-42023073
TU1376	OAR1	42033180	42033372	180	2	2	42033180-42033269	42033283-42033372
TU1377	OAR1	42087156	42088088	933	14.96	1	42087156-42088088
TU1378	OAR1	42088164	42088431	268	2.65	1	42088164-42088431
TU1379	OAR1	42088460	42088881	392	18.32	2	42088460-42088765	42088796-42088881
TU1380	OAR1	42102639	42102857	215	4.13	2	42102639-42102745	42102750-42102857
TU1381	OAR1	42103015	42103198	156	2	2	42103015-42103099	42103128-42103198
TU1382	OAR1	42103931	42104984	1051	10.38	2	42103931-42104194	42104198-42104984
TU1383	OAR1	42104999	42107273	2228	8.25	3	42104999-42105524	42105559-42107157	42107171-42107273
TU1384	OAR1	42107321	42107500	152	2.18	2	42107321-42107412	42107441-42107500
TU1385	OAR1	42468424	42468619	169	2	2	42468424-42468503	42468531-42468619
TU1386	OAR1	42470074	42470226	153	2.7	1	42470074-42470226
TU1387	OAR1	42470468	42470664	180	2	2	42470468-42470557	42470575-42470664
TU1388	OAR1	42470950	42471141	192	6.32	1	42470950-42471141
TU1389	OAR1	42471409	42471598	163	2	2	42471409-42471498	42471526-42471598
TU1390	OAR1	42471705	42472128	410	6.29	2	42471705-42472024	42472039-42472128
TU1391	OAR1	42472167	42472325	159	3.08	1	42472167-42472325
TU1392	OAR1	42472524	42473651	1096	11.13	3	42472524-42473230	42473255-42473345	42473354-42473651
TU1393	OAR1	42473656	42474530	869	11.87	2	42473656-42474274	42474281-42474530
TU1394	OAR1	42494553	42494775	223	4.54	1	42494553-42494775
TU1395	OAR1	42494872	42495276	387	2.87	2	42494872-42494954	42494973-42495276
TU1396	OAR1	42495627	42495810	175	2	2	42495627-42495714	42495724-42495810
TU1397	OAR1	42770408	42771318	878	7.75	2	42770408-42770617	42770651-42771318
TU1398	OAR1	42771361	42772242	882	10.29	1	42771361-42772242
TU1399	OAR1	42772358	42773765	1408	16.48	1	42772358-42773765
TU1400	OAR1	42808150	42808349	153	2.46	2	42808150-42808212	42808260-42808349
TU1401	OAR1	42808896	42809088	193	2.63	1	42808896-42809088
TU1402	OAR1	42906880	42907076	180	2	2	42906880-42906969	42906987-42907076
TU1403	OAR1	42907146	42907326	170	2	2	42907146-42907232	42907244-42907326
TU1404	OAR1	43200045	43200218	174	2.02	1	43200045-43200218
TU1405	OAR1	43344380	43344592	213	3.32	1	43344380-43344592
TU1406	OAR1	43405112	43405303	180	2	2	43405112-43405201	43405214-43405303
TU1407	OAR1	44639830	44640035	206	3.17	1	44639830-44640035
TU1408	OAR1	44929715	44929908	174	2	2	44929715-44929804	44929825-44929908
TU1409	OAR1	44946276	44946465	180	2.97	2	44946276-44946365	44946376-44946465
TU1410	OAR1	44951770	44951953	180	2	2	44951770-44951859	44951864-44951953
TU1411	OAR1	44970810	44971012	180	2	2	44970810-44970899	44970923-44971012
TU1412	OAR1	45406042	45406237	182	2.87	2	45406042-45406133	45406148-45406237
TU1413	OAR1	45498826	45500049	1175	13.89	2	45498826-45499389	45499439-45500049
TU1414	OAR1	45500151	45500684	534	8.43	1	45500151-45500684
TU1415	OAR1	45501040	45501264	225	4.25	1	45501040-45501264
TU1416	OAR1	45501595	45501849	255	3.15	1	45501595-45501849
TU1417	OAR1	45502256	45502449	163	2.39	2	45502256-45502345	45502377-45502449
TU1418	OAR1	45503099	45503339	241	6.99	1	45503099-45503339
TU1419	OAR1	45504392	45504570	152	2	2	45504392-45504464	45504492-45504570
TU1420	OAR1	46130289	46130627	279	2.46	3	46130289-46130371	46130427-46130528	46130534-46130627
TU1421	OAR1	46131342	46131614	242	2.32	3	46131342-46131431	46131448-46131547	46131563-46131614
TU1422	OAR1	46132122	46132316	176	2.18	2	46132122-46132211	46132231-46132316
TU1423	OAR1	46242765	46242979	215	3.35	1	46242765-46242979
TU1424	OAR1	46243132	46243294	163	2.26	1	46243132-46243294
TU1425	OAR1	46244544	46244712	169	2.69	1	46244544-46244712
TU1426	OAR1	46247576	46247898	322	12.3	2	46247576-46247669	46247671-46247898
TU1427	OAR1	46433597	46433778	160	2	2	46433597-46433666	46433689-46433778
TU1428	OAR1	46549343	46549526	175	2	2	46549343-46549428	46549438-46549526
TU1429	OAR1	49758752	49759537	783	9.64	2	49758752-49758842	49758846-49759537
TU1430	OAR1	49763417	49763613	180	2	2	49763417-49763506	49763524-49763613
TU1431	OAR1	49765005	49765398	390	4.95	2	49765005-49765300	49765305-49765398
TU1432	OAR1	49765521	49765987	467	5.91	1	49765521-49765987
TU1433	OAR1	50330952	50331204	214	2.07	3	50330952-50331029	50331060-50331149	50331159-50331204
TU1434	OAR1	50333838	50334192	320	2.28	3	50333838-50333927	50333941-50334123	50334146-50334192
TU1435	OAR1	50889865	50890044	156	2	2	50889865-50889932	50889957-50890044
TU1436	OAR1	51188735	51188974	240	3.59	1	51188735-51188974
TU1437	OAR1	51363632	51363828	180	2	2	51363632-51363721	51363739-51363828
TU1438	OAR1	51907703	51907898	180	2	2	51907703-51907792	51907809-51907898
TU1439	OAR1	51969230	51969420	174	2	2	51969230-51969317	51969335-51969420
TU1440	OAR1	52050544	52050722	179	2.79	1	52050544-52050722
TU1441	OAR1	52081303	52081524	222	108.86	1	52081303-52081524
TU1442	OAR1	52158408	52158603	174	2	2	52158408-52158492	52158515-52158603
TU1443	OAR1	52691982	52692167	180	2.19	2	52691982-52692071	52692078-52692167
TU1444	OAR1	52694107	52694316	204	5.59	2	52694107-52694205	52694212-52694316
TU1445	OAR1	52700358	52700555	179	2	2	52700358-52700446	52700466-52700555
TU1446	OAR1	52765456	52765655	180	2.01	2	52765456-52765545	52765566-52765655
TU1447	OAR1	53184303	53184774	424	6.1	3	53184303-53184392	53184413-53184663	53184692-53184774
TU1448	OAR1	53184953	53185345	393	6.12	1	53184953-53185345
TU1449	OAR1	53185438	53186164	699	3.39	3	53185438-53185774	53185780-53185938	53185962-53186164
TU1450	OAR1	53186384	53186771	388	4.09	1	53186384-53186771
TU1451	OAR1	53186812	53187025	214	4.09	1	53186812-53187025
TU1452	OAR1	53187070	53187479	379	9.84	2	53187070-53187159	53187191-53187479
TU1453	OAR1	53187721	53187924	180	2	2	53187721-53187810	53187835-53187924
TU1454	OAR1	53188359	53188569	205	6.7	2	53188359-53188453	53188460-53188569
TU1455	OAR1	53188979	53189175	180	2.95	2	53188979-53189068	53189086-53189175
TU1456	OAR1	53298503	53298714	193	2.3	2	53298503-53298592	53298612-53298714
TU1457	OAR1	53300582	53300786	205	3.79	1	53300582-53300786
TU1458	OAR1	53304194	53304360	154	2.02	2	53304194-53304257	53304271-53304360
TU1459	OAR1	53485441	53485655	214	5.05	2	53485441-53485559	53485561-53485655
TU1460	OAR1	53486119	53486315	178	2.03	2	53486119-53486206	53486226-53486315
TU1461	OAR1	53486576	53486778	203	5.16	1	53486576-53486778
TU1462	OAR1	53487243	53487430	180	3.91	2	53487243-53487332	53487341-53487430
TU1463	OAR1	53492312	53492495	184	2.9	1	53492312-53492495
TU1464	OAR1	53493731	53493977	247	3.33	1	53493731-53493977
TU1465	OAR1	53494572	53494758	180	2.86	2	53494572-53494661	53494669-53494758
TU1466	OAR1	53498068	53498235	168	2.12	1	53498068-53498235
TU1467	OAR1	53498867	53499328	461	8	2	53498867-53499237	53499239-53499328
TU1468	OAR1	53499472	53499824	343	5.7	3	53499472-53499561	53499567-53499726	53499732-53499824
TU1469	OAR1	53499984	53500198	203	6.12	2	53499984-53500094	53500107-53500198
TU1470	OAR1	53500748	53500945	183	4.84	2	53500748-53500839	53500855-53500945
TU1471	OAR1	53500969	53501494	488	5.43	3	53500969-53501045	53501071-53501191	53501205-53501494
TU1472	OAR1	53502177	53502377	200	4.65	2	53502177-53502284	53502286-53502377
TU1473	OAR1	53502507	53503477	904	5.1	5	53502507-53502644	53502647-53502738	53502777-53503241	53503247-53503369	53503392-53503477
TU1474	OAR1	53503667	53504010	335	6.17	2	53503667-53503909	53503919-53504010
TU1475	OAR1	53504064	53504752	673	5.03	2	53504064-53504324	53504341-53504752
TU1476	OAR1	53505517	53506032	509	5.11	2	53505517-53505614	53505622-53506032
TU1477	OAR1	53506565	53506802	225	2.89	2	53506565-53506687	53506701-53506802
TU1478	OAR1	53507156	53507735	506	4.85	4	53507156-53507202	53507256-53507360	53507363-53507459	53507479-53507735
TU1479	OAR1	53507909	53508113	204	3.49	2	53507909-53508006	53508008-53508113
TU1480	OAR1	53512075	53512857	708	3.84	3	53512075-53512158	53512172-53512560	53512623-53512857
TU1481	OAR1	53513326	53513668	328	4.35	2	53513326-53513411	53513427-53513668
TU1482	OAR1	53514247	53514454	191	2.69	2	53514247-53514347	53514365-53514454
TU1483	OAR1	53514702	53514902	200	2.92	2	53514702-53514791	53514793-53514902
TU1484	OAR1	53515123	53515346	224	3.2	1	53515123-53515346
TU1485	OAR1	53515423	53515715	275	2.88	3	53515423-53515518	53515525-53515619	53515632-53515715
TU1486	OAR1	53517926	53518122	197	4.49	1	53517926-53518122
TU1487	OAR1	53518158	53518337	180	2.87	1	53518158-53518337
TU1488	OAR1	53518492	53518672	180	2.48	2	53518492-53518581	53518583-53518672
TU1489	OAR1	53518775	53518968	160	2.76	2	53518775-53518835	53518870-53518968
TU1490	OAR1	53520445	53520724	260	2.27	3	53520445-53520514	53520519-53520619	53520636-53520724
TU1491	OAR1	53551207	53555088	3781	25.56	2	53551207-53554367	53554469-53555088
TU1492	OAR1	53608249	53608452	172	2	2	53608249-53608330	53608363-53608452
TU1493	OAR1	53614325	53614535	210	3.94	2	53614325-53614419	53614421-53614535
TU1494	OAR1	53627930	53628157	228	21.61	1	53627930-53628157
TU1495	OAR1	53628340	53628781	442	43.42	1	53628340-53628781
TU1496	OAR1	53628969	53630459	1491	49.94	1	53628969-53630459
TU1497	OAR1	53631657	53632492	784	6.07	2	53631657-53632212	53632265-53632492
TU1498	OAR1	53632726	53633235	510	3.78	1	53632726-53633235
TU1499	OAR1	53634097	53634351	255	3.56	1	53634097-53634351
TU1500	OAR1	53634453	53635406	899	4.06	4	53634453-53634542	53634545-53635071	53635074-53635287	53635339-53635406
TU1501	OAR1	53635557	53635749	193	2.41	1	53635557-53635749
TU1502	OAR1	53636381	53636585	205	6	1	53636381-53636585
TU1503	OAR1	53636751	53636942	168	2	2	53636751-53636837	53636862-53636942
TU1504	OAR1	53637147	53637666	520	6.47	1	53637147-53637666
TU1505	OAR1	53637777	53637973	197	3.1	1	53637777-53637973
TU1506	OAR1	53638470	53638998	522	4.66	2	53638470-53638901	53638909-53638998
TU1507	OAR1	53640052	53640239	180	2.36	2	53640052-53640141	53640150-53640239
TU1508	OAR1	53640612	53641163	533	5.17	4	53640612-53640701	53640712-53640805	53640811-53641073	53641078-53641163
TU1509	OAR1	53641216	53641809	592	6.81	2	53641216-53641305	53641308-53641809
TU1510	OAR1	53641892	53642195	304	14.51	1	53641892-53642195
TU1511	OAR1	53642311	53642488	178	2.23	1	53642311-53642488
TU1512	OAR1	53642593	53642990	369	3.31	3	53642593-53642706	53642715-53642879	53642901-53642990
TU1513	OAR1	53643117	53643303	186	4.5	2	53643117-53643210	53643212-53643303
TU1514	OAR1	53756837	53757015	175	2.01	2	53756837-53756921	53756926-53757015
TU1515	OAR1	53757091	53757268	158	2	2	53757091-53757161	53757182-53757268
TU1516	OAR1	53758388	53758565	164	2.29	2	53758388-53758497	53758512-53758565
TU1517	OAR1	53761046	53761548	500	78.11	2	53761046-53761384	53761388-53761548
TU1518	OAR1	54175807	54176048	242	3.71	1	54175807-54176048
TU1519	OAR1	54178175	54178361	172	2	2	54178175-54178262	54178278-54178361
TU1520	OAR1	54291733	54291928	189	3.7	2	54291733-54291827	54291835-54291928
TU1521	OAR1	54292400	54292601	194	2.87	2	54292400-54292503	54292512-54292601
TU1522	OAR1	54293664	54293986	291	2.85	3	54293664-54293753	54293762-54293887	54293912-54293986
TU1523	OAR1	54498883	54499083	180	2.29	2	54498883-54498972	54498994-54499083
TU1524	OAR1	54499743	54500341	508	2.69	4	54499743-54499955	54500002-54500108	54500129-54500226	54500252-54500341
TU1525	OAR1	57670475	57670653	175	2	2	57670475-57670561	57670566-57670653
TU1526	OAR1	57881829	57882130	302	6.03	1	57881829-57882130
TU1527	OAR1	57883928	57884146	219	4.14	1	57883928-57884146
TU1528	OAR1	59395271	59395511	241	15.68	1	59395271-59395511
TU1529	OAR1	60045277	60045467	180	2	2	60045277-60045366	60045378-60045467
TU1530	OAR1	60071326	60072158	833	7.87	1	60071326-60072158
TU1531	OAR1	60072650	60073024	360	3.18	2	60072650-60072919	60072935-60073024
TU1532	OAR1	60073054	60073411	358	7.2	1	60073054-60073411
TU1533	OAR1	60073503	60074602	1095	8.46	2	60073503-60073597	60073603-60074602
TU1534	OAR1	60074800	60075319	520	4.81	1	60074800-60075319
TU1535	OAR1	60369269	60369430	160	2.11	2	60369269-60369358	60369361-60369430
TU1536	OAR1	60474198	60475746	1456	9.13	5	60474198-60475014	60475058-60475222	60475259-60475529	60475539-60475645	60475651-60475746
TU1537	OAR1	60475881	60476621	741	11.87	1	60475881-60476621
TU1538	OAR1	60547856	60548156	301	7.13	1	60547856-60548156
TU1539	OAR1	60578914	60579426	472	5.18	2	60578914-60579130	60579172-60579426
TU1540	OAR1	60579462	60579655	180	2.86	2	60579462-60579551	60579566-60579655
TU1541	OAR1	60580710	60580918	180	2.4	2	60580710-60580799	60580829-60580918
TU1542	OAR1	60582837	60583015	175	2	2	60582837-60582921	60582926-60583015
TU1543	OAR1	60591951	60592646	696	12.26	1	60591951-60592646
TU1544	OAR1	60592865	60593065	191	2.57	2	60592865-60592965	60592976-60593065
TU1545	OAR1	60621208	60621394	180	2.48	2	60621208-60621297	60621305-60621394
TU1546	OAR1	60623628	60623810	159	2	2	60623628-60623717	60623742-60623810
TU1547	OAR1	60729514	60729712	180	2	2	60729514-60729603	60729623-60729712
TU1548	OAR1	60758287	60758763	477	5.81	1	60758287-60758763
TU1549	OAR1	60758956	60762909	373	85	2	60758956-60759181	60762763-60762909
TU1550	OAR1	60761374	60761576	180	2.98	2	60761374-60761463	60761487-60761576
TU1551	OAR1	60762301	60762482	174	2	2	60762301-60762385	60762394-60762482
TU1552	OAR1	60764038	60764228	175	2	2	60764038-60764122	60764139-60764228
TU1553	OAR1	60765743	60765946	180	2.18	2	60765743-60765832	60765857-60765946
TU1554	OAR1	60861122	60861312	180	2.99	2	60861122-60861211	60861223-60861312
TU1555	OAR1	61407112	61407300	157	2.24	2	61407112-61407178	61407211-61407300
TU1556	OAR1	61407311	61407827	419	2.95	3	61407311-61407582	61407619-61407676	61407739-61407827
TU1557	OAR1	61408311	61408492	178	2	2	61408311-61408400	61408405-61408492
TU1558	OAR1	61409984	61410186	194	3.4	2	61409984-61410081	61410091-61410186
TU1559	OAR1	61411623	61411822	177	2.4	2	61411623-61411709	61411733-61411822
TU1560	OAR1	61489082	61489263	166	2	2	61489082-61489159	61489176-61489263
TU1561	OAR1	61495264	61495471	207	2.57	2	61495264-61495362	61495364-61495471
TU1562	OAR1	61509716	61510027	307	9.95	2	61509716-61509802	61509808-61510027
TU1563	OAR1	61513054	61513263	179	2.28	2	61513054-61513143	61513175-61513263
TU1564	OAR1	61513386	61513589	184	2.33	2	61513386-61513475	61513496-61513589
TU1565	OAR1	61513934	61514086	153	2.19	1	61513934-61514086
TU1566	OAR1	61514432	61514641	180	2.49	2	61514432-61514521	61514552-61514641
TU1567	OAR1	61514846	61515166	292	4.34	2	61514846-61514938	61514968-61515166
TU1568	OAR1	61515678	61515984	264	2.59	3	61515678-61515767	61515787-61515887	61515912-61515984
TU1569	OAR1	61564713	61565605	858	7.53	3	61564713-61565142	61565168-61565268	61565279-61565605
TU1570	OAR1	61565685	61566215	512	4.81	2	61565685-61565773	61565793-61566215
TU1571	OAR1	61722676	61722908	233	6.9	1	61722676-61722908
TU1572	OAR1	61740337	61740528	170	2	2	61740337-61740426	61740449-61740528
TU1573	OAR1	61748448	61748634	169	2	2	61748448-61748537	61748556-61748634
TU1574	OAR1	61858792	61860688	182	4.07	2	61858792-61858881	61860597-61860688
TU1575	OAR1	61902670	61902854	185	2.56	1	61902670-61902854
TU1576	OAR1	63100601	63100806	205	4.4	2	63100601-63100692	63100694-63100806
TU1577	OAR1	63142467	63142827	361	8.07	1	63142467-63142827
TU1578	OAR1	63142854	63146680	3827	35.2	1	63142854-63146680
TU1579	OAR1	63206034	63206230	164	2	2	63206034-63206117	63206151-63206230
TU1580	OAR1	63217251	63220562	890	100.37	2	63217251-63218087	63220510-63220562
TU1581	OAR1	63246645	63253107	264	30.48	2	63246645-63246808	63253008-63253107
TU1582	OAR1	63253144	63253345	180	2	2	63253144-63253233	63253256-63253345
TU1583	OAR1	63450510	63450783	274	6.12	1	63450510-63450783
TU1584	OAR1	63450804	63450992	164	2.35	2	63450804-63450893	63450919-63450992
TU1585	OAR1	63451739	63452063	325	9.38	1	63451739-63452063
TU1586	OAR1	63452198	63452374	159	2.26	2	63452198-63452262	63452281-63452374
TU1587	OAR1	63452432	63452657	211	3.08	2	63452432-63452568	63452584-63452657
TU1588	OAR1	63453028	63453234	195	2.83	2	63453028-63453132	63453145-63453234
TU1589	OAR1	63453731	63454147	417	5.34	1	63453731-63454147
TU1590	OAR1	63454221	63455089	766	3.76	5	63454221-63454295	63454322-63454411	63454460-63454708	63454715-63454976	63455000-63455089
TU1591	OAR1	63455409	63455687	279	5.06	1	63455409-63455687
TU1592	OAR1	63455765	63455971	165	2.12	2	63455765-63455854	63455897-63455971
TU1593	OAR1	63456445	63456746	275	3.24	3	63456445-63456534	63456551-63456648	63456660-63456746
TU1594	OAR1	63457025	63457366	342	3.15	1	63457025-63457366
TU1595	OAR1	63457459	63457703	245	4.53	1	63457459-63457703
TU1596	OAR1	63457711	63457965	255	6.69	1	63457711-63457965
TU1597	OAR1	63458035	63458320	283	2.86	2	63458035-63458127	63458131-63458320
TU1598	OAR1	63458382	63458577	186	2.44	2	63458382-63458471	63458482-63458577
TU1599	OAR1	63458899	63459526	559	2.68	4	63458899-63458982	63458998-63459167	63459179-63459427	63459471-63459526
TU1600	OAR1	63459617	63459796	162	2.52	2	63459617-63459687	63459706-63459796
TU1601	OAR1	63706039	63706282	244	53.11	1	63706039-63706282
TU1602	OAR1	63707966	63708155	161	2	2	63707966-63708055	63708085-63708155
TU1603	OAR1	63708256	63708444	189	3.4	1	63708256-63708444
TU1604	OAR1	63708810	63709032	223	2.44	1	63708810-63709032
TU1605	OAR1	63709746	63709974	229	2.94	1	63709746-63709974
TU1606	OAR1	63709977	63710167	182	3.6	2	63709977-63710068	63710078-63710167
TU1607	OAR1	63710745	63710928	180	2.86	2	63710745-63710834	63710839-63710928
TU1608	OAR1	63711774	63711971	183	2.64	2	63711774-63711863	63711879-63711971
TU1609	OAR1	63712675	63713000	292	4.01	3	63712675-63712771	63712773-63712886	63712920-63713000
TU1610	OAR1	63713293	63713482	182	3.88	2	63713293-63713383	63713392-63713482
TU1611	OAR1	63713650	63719529	1126	26.91	4	63713650-63713837	63713843-63713934	63714149-63714307	63718843-63719529
TU1612	OAR1	63717271	63717454	180	2	2	63717271-63717360	63717365-63717454
TU1613	OAR1	63720989	63721173	168	2	2	63720989-63721067	63721085-63721173
TU1614	OAR1	63722346	63722525	180	2.7	1	63722346-63722525
TU1615	OAR1	65341631	65342343	713	16.09	1	65341631-65342343
TU1616	OAR1	65342628	65343282	654	7.9	2	65342628-65342870	65342872-65343282
TU1617	OAR1	65343739	65343940	184	2.53	2	65343739-65343832	65343851-65343940
TU1618	OAR1	65344018	65344214	197	10.82	1	65344018-65344214
TU1619	OAR1	65344376	65344758	373	4.61	2	65344376-65344465	65344476-65344758
TU1620	OAR1	65344774	65345036	263	6.11	1	65344774-65345036
TU1621	OAR1	65345260	65345786	527	5.69	1	65345260-65345786
TU1622	OAR1	65345939	65346536	535	3.94	3	65345939-65346028	65346077-65346255	65346271-65346536
TU1623	OAR1	65346911	65347199	289	9.42	1	65346911-65347199
TU1624	OAR1	65347258	65347450	193	7.88	1	65347258-65347450
TU1625	OAR1	65349746	65349935	180	2.38	2	65349746-65349835	65349846-65349935
TU1626	OAR1	65351928	65352120	189	2.54	2	65351928-65352026	65352031-65352120
TU1627	OAR1	65356165	65356333	165	2.05	2	65356165-65356239	65356244-65356333
TU1628	OAR1	65408185	65408364	167	2	2	65408185-65408272	65408286-65408364
TU1629	OAR1	65409336	65409531	196	6.84	1	65409336-65409531
TU1630	OAR1	65410378	65410537	160	2.12	1	65410378-65410537
TU1631	OAR1	65410771	65410958	160	3.48	2	65410771-65410884	65410913-65410958
TU1632	OAR1	65416404	65416706	283	2.34	3	65416404-65416459	65416469-65416605	65416617-65416706
TU1633	OAR1	65417587	65417828	242	4.11	1	65417587-65417828
TU1634	OAR1	65417897	65418050	154	2.18	1	65417897-65418050
TU1635	OAR1	65422393	65422585	188	6.29	2	65422393-65422483	65422489-65422585
TU1636	OAR1	65493112	65493309	180	2	2	65493112-65493201	65493220-65493309
TU1637	OAR1	65548984	65549384	369	2.32	3	65548984-65549070	65549101-65549292	65549295-65549384
TU1638	OAR1	65549659	65550099	419	2.89	3	65549659-65549857	65549859-65549979	65550001-65550099
TU1639	OAR1	65846849	65847142	290	4.66	2	65846849-65847086	65847091-65847142
TU1640	OAR1	65847214	65847685	445	3.31	3	65847214-65847302	65847325-65847453	65847459-65847685
TU1641	OAR1	65847831	65848214	384	4.82	1	65847831-65848214
TU1642	OAR1	65848412	65848598	178	2.01	2	65848412-65848499	65848509-65848598
TU1643	OAR1	65988636	65988830	177	2	2	65988636-65988722	65988741-65988830
TU1644	OAR1	65990994	65991191	173	2	2	65990994-65991076	65991102-65991191
TU1645	OAR1	66002400	66002604	180	2.39	2	66002400-66002489	66002515-66002604
TU1646	OAR1	66056384	66056650	267	5.29	1	66056384-66056650
TU1647	OAR1	66057074	66057483	410	6.74	1	66057074-66057483
TU1648	OAR1	66057592	66057771	180	2.23	1	66057592-66057771
TU1649	OAR1	66057801	66058141	256	4.96	2	66057801-66057942	66058028-66058141
TU1650	OAR1	66058432	66058621	183	4.1	2	66058432-66058523	66058531-66058621
TU1651	OAR1	66058790	66059083	294	6.09	1	66058790-66059083
TU1652	OAR1	66087542	66087735	180	2	2	66087542-66087631	66087646-66087735
TU1653	OAR1	66093145	66093461	270	2.61	2	66093145-66093349	66093397-66093461
TU1654	OAR1	66132364	66132558	180	2.88	2	66132364-66132453	66132469-66132558
TU1655	OAR1	66179883	66180244	290	2.11	3	66179883-66179953	66179998-66180126	66180155-66180244
TU1656	OAR1	66180722	66181102	381	10.07	1	66180722-66181102
TU1657	OAR1	66182086	66182628	542	12.14	2	66182086-66182175	66182177-66182628
TU1658	OAR1	66182659	66182919	261	5.59	1	66182659-66182919
TU1659	OAR1	66182981	66183999	952	5.85	5	66182981-66183093	66183096-66183191	66183248-66183672	66183678-66183901	66183906-66183999
TU1660	OAR1	66506198	66506429	232	6.49	1	66506198-66506429
TU1661	OAR1	66506885	66507084	198	2.55	2	66506885-66506974	66506977-66507084
TU1662	OAR1	66507265	66507780	503	4.57	2	66507265-66507677	66507691-66507780
TU1663	OAR1	66508150	66508360	211	5.78	1	66508150-66508360
TU1664	OAR1	66509116	66509319	204	2.4	1	66509116-66509319
TU1665	OAR1	66521434	66521639	180	2.81	2	66521434-66521523	66521550-66521639
TU1666	OAR1	67325449	67325622	174	2.24	1	67325449-67325622
TU1667	OAR1	67330430	67330618	169	2	2	67330430-67330518	67330539-67330618
TU1668	OAR1	67333401	67333683	283	3.63	1	67333401-67333683
TU1669	OAR1	67334812	67335360	534	8.41	2	67334812-67335137	67335153-67335360
TU1670	OAR1	67335614	67335914	301	4.27	1	67335614-67335914
TU1671	OAR1	67335964	67336592	617	4.66	3	67335964-67336069	67336074-67336364	67336373-67336592
TU1672	OAR1	67337722	67337943	222	5.59	1	67337722-67337943
TU1673	OAR1	67338244	67338434	181	2.8	2	67338244-67338334	67338345-67338434
TU1674	OAR1	67338511	67338807	297	3.49	1	67338511-67338807
TU1675	OAR1	67338823	67339148	311	4.9	2	67338823-67339043	67339059-67339148
TU1676	OAR1	67339417	67339794	321	2.88	4	67339417-67339509	67339527-67339617	67339635-67339726	67339750-67339794
TU1677	OAR1	67339881	67340072	180	2.92	2	67339881-67339970	67339983-67340072
TU1678	OAR1	67340939	67341306	343	3.73	2	67340939-67340994	67341020-67341306
TU1679	OAR1	67341582	67341802	221	4.33	1	67341582-67341802
TU1680	OAR1	67342124	67342320	175	2.45	2	67342124-67342208	67342231-67342320
TU1681	OAR1	67344070	67344273	182	2.77	2	67344070-67344159	67344182-67344273
TU1682	OAR1	67359950	67360249	300	2.63	1	67359950-67360249
TU1683	OAR1	67360525	67360741	217	6.58	1	67360525-67360741
TU1684	OAR1	67362547	67362732	183	2.48	2	67362547-67362639	67362643-67362732
TU1685	OAR1	67362849	67363225	360	3.36	2	67362849-67363118	67363136-67363225
TU1686	OAR1	67365074	67365940	861	12.29	3	67365074-67365163	67365169-67365637	67365639-67365940
TU1687	OAR1	67393995	67394188	169	2	2	67393995-67394073	67394099-67394188
TU1688	OAR1	67423352	67423541	168	2.14	2	67423352-67423441	67423464-67423541
TU1689	OAR1	67427117	67427312	180	2.71	2	67427117-67427206	67427223-67427312
TU1690	OAR1	67427800	67428055	256	3.75	1	67427800-67428055
TU1691	OAR1	67428313	67428535	223	3.64	1	67428313-67428535
TU1692	OAR1	67428654	67428914	261	3.03	1	67428654-67428914
TU1693	OAR1	67429078	67429254	171	2.01	2	67429078-67429158	67429165-67429254
TU1694	OAR1	67432874	67433070	185	2.58	2	67432874-67432968	67432981-67433070
TU1695	OAR1	67435501	67435686	164	2	2	67435501-67435587	67435610-67435686
TU1696	OAR1	67437442	67437638	180	2	2	67437442-67437531	67437549-67437638
TU1697	OAR1	67446385	67446582	180	2.91	2	67446385-67446474	67446493-67446582
TU1698	OAR1	67449253	67449447	180	2	2	67449253-67449342	67449358-67449447
TU1699	OAR1	67449584	67449777	180	2.48	2	67449584-67449673	67449688-67449777
TU1700	OAR1	67455787	67456039	250	6.86	2	67455787-67455880	67455884-67456039
TU1701	OAR1	67456261	67456447	178	2.45	2	67456261-67456348	67456358-67456447
TU1702	OAR1	67456687	67456922	236	5.01	1	67456687-67456922
TU1703	OAR1	67457729	67457896	168	2.78	1	67457729-67457896
TU1704	OAR1	67458057	67458382	270	3.71	3	67458057-67458146	67458161-67458279	67458322-67458382
TU1705	OAR1	67458896	67459343	430	6.9	2	67458896-67458985	67459004-67459343
TU1706	OAR1	67847440	67847616	177	4.76	1	67847440-67847616
TU1707	OAR1	67847667	67847923	257	13.76	1	67847667-67847923
TU1708	OAR1	67847982	67848333	322	7.24	2	67847982-67848191	67848222-67848333
TU1709	OAR1	67877559	67877745	180	2.5	2	67877559-67877648	67877656-67877745
TU1710	OAR1	68018593	68018839	247	9.32	1	68018593-68018839
TU1711	OAR1	68018876	68019434	559	6.91	1	68018876-68019434
TU1712	OAR1	68020176	68020374	186	4.1	2	68020176-68020265	68020279-68020374
TU1713	OAR1	68153996	68154196	173	2	2	68153996-68154080	68154109-68154196
TU1714	OAR1	68156375	68156545	171	2.11	1	68156375-68156545
TU1715	OAR1	68159108	68159355	248	2.88	1	68159108-68159355
TU1716	OAR1	68161872	68162077	182	3.43	2	68161872-68161963	68161988-68162077
TU1717	OAR1	68165386	68165586	189	3.44	2	68165386-68165476	68165489-68165586
TU1718	OAR1	68190626	68190830	180	2	2	68190626-68190715	68190741-68190830
TU1719	OAR1	68201723	68201900	178	2.01	1	68201723-68201900
TU1720	OAR1	68211209	68211389	181	2.9	1	68211209-68211389
TU1721	OAR1	68481996	68482201	180	2	2	68481996-68482085	68482112-68482201
TU1722	OAR1	68508620	68508813	190	3.15	2	68508620-68508717	68508722-68508813
TU1723	OAR1	68509032	68509219	173	2.1	2	68509032-68509114	68509130-68509219
TU1724	OAR1	68509306	68509474	157	2.02	2	68509306-68509372	68509385-68509474
TU1725	OAR1	68565867	68566164	298	5.37	1	68565867-68566164
TU1726	OAR1	68698508	68698795	288	3.64	1	68698508-68698795
TU1727	OAR1	68699217	68699416	185	3.72	2	68699217-68699308	68699324-68699416
TU1728	OAR1	68700175	68700368	194	2.49	1	68700175-68700368
TU1729	OAR1	68701096	68701407	312	4.27	1	68701096-68701407
TU1730	OAR1	68701490	68701682	180	2.77	2	68701490-68701579	68701593-68701682
TU1731	OAR1	68702442	68702707	266	4.52	1	68702442-68702707
TU1732	OAR1	68702795	68703193	399	4.49	1	68702795-68703193
TU1733	OAR1	68703623	68703802	178	2.31	2	68703623-68703710	68703713-68703802
TU1734	OAR1	68705296	68705484	189	4.62	1	68705296-68705484
TU1735	OAR1	68710646	68710844	176	2.27	2	68710646-68710735	68710759-68710844
TU1736	OAR1	68712551	68712726	162	2.02	2	68712551-68712622	68712637-68712726
TU1737	OAR1	68716982	68717176	177	2	2	68716982-68717069	68717088-68717176
TU1738	OAR1	68718918	68719107	180	2	2	68718918-68719007	68719018-68719107
TU1739	OAR1	68721094	68721315	180	2.53	2	68721094-68721183	68721226-68721315
TU1740	OAR1	68721666	68721956	291	4.25	1	68721666-68721956
TU1741	OAR1	68721995	68722254	260	3.92	1	68721995-68722254
TU1742	OAR1	68722704	68722975	272	4.45	1	68722704-68722975
TU1743	OAR1	68723450	68723647	187	2.34	2	68723450-68723585	68723597-68723647
TU1744	OAR1	68726120	68726464	331	3.72	3	68726120-68726217	68726221-68726363	68726375-68726464
TU1745	OAR1	68728060	68728240	181	2.96	1	68728060-68728240
TU1746	OAR1	68728378	68728567	180	2.44	2	68728378-68728467	68728478-68728567
TU1747	OAR1	68822260	68822440	152	2	2	68822260-68822323	68822353-68822440
TU1748	OAR1	68822564	68822773	210	5.99	1	68822564-68822773
TU1749	OAR1	68822878	68823125	248	8.25	1	68822878-68823125
TU1750	OAR1	68823251	68823596	346	8.04	1	68823251-68823596
TU1751	OAR1	68823999	68824316	232	2.81	3	68823999-68824050	68824112-68824201	68824227-68824316
TU1752	OAR1	68986713	68986910	198	4.43	1	68986713-68986910
TU1753	OAR1	69325756	69325977	222	7.27	1	69325756-69325977
TU1754	OAR1	69369421	69369743	251	2.22	3	69369421-69369510	69369518-69369607	69369673-69369743
TU1755	OAR1	69399054	69399670	597	6.07	2	69399054-69399346	69399367-69399670
TU1756	OAR1	69399716	69400367	651	15.51	2	69399716-69399829	69399831-69400367
TU1757	OAR1	69400513	69400798	286	4.8	1	69400513-69400798
TU1758	OAR1	69401766	69401951	162	2.26	2	69401766-69401837	69401862-69401951
TU1759	OAR1	69403811	69404002	173	2	2	69403811-69403900	69403920-69404002
TU1760	OAR1	69408746	69408936	167	2	2	69408746-69408829	69408854-69408936
TU1761	OAR1	69410430	69410605	153	2.28	2	69410430-69410492	69410516-69410605
TU1762	OAR1	69410993	69411192	192	2.52	2	69410993-69411094	69411103-69411192
TU1763	OAR1	69411221	69411416	196	2.51	1	69411221-69411416
TU1764	OAR1	69412612	69412800	189	3.48	1	69412612-69412800
TU1765	OAR1	69413875	69414096	180	2.22	2	69413875-69413964	69414007-69414096
TU1766	OAR1	69414589	69414792	181	2.69	2	69414589-69414678	69414702-69414792
TU1767	OAR1	69418765	69419536	772	8.31	1	69418765-69419536
TU1768	OAR1	69419639	69420342	652	5.81	2	69419639-69419697	69419750-69420342
TU1769	OAR1	69420501	69420949	446	7.15	2	69420501-69420856	69420860-69420949
TU1770	OAR1	69421018	69421235	218	6.56	1	69421018-69421235
TU1771	OAR1	69421298	69421551	254	4.92	1	69421298-69421551
TU1772	OAR1	69422237	69422992	756	21.51	1	69422237-69422992
TU1773	OAR1	69423228	69423477	250	5.24	1	69423228-69423477
TU1774	OAR1	69641486	69641910	385	9.15	2	69641486-69641542	69641583-69641910
TU1775	OAR1	69641951	69642344	380	8.35	2	69641951-69642239	69642254-69642344
TU1776	OAR1	69642383	69642833	451	6.47	1	69642383-69642833
TU1777	OAR1	69643483	69643696	214	7.05	1	69643483-69643696
TU1778	OAR1	69643928	69644169	242	3.12	1	69643928-69644169
TU1779	OAR1	69644172	69644368	172	2.5	2	69644172-69644264	69644290-69644368
TU1780	OAR1	69645075	69645327	252	2.99	2	69645075-69645164	69645166-69645327
TU1781	OAR1	69645480	69645670	188	2.68	2	69645480-69645572	69645576-69645670
TU1782	OAR1	69646358	69646531	174	2.07	1	69646358-69646531
TU1783	OAR1	69649038	69649225	188	3.76	1	69649038-69649225
TU1784	OAR1	69649829	69650039	211	4.03	1	69649829-69650039
TU1785	OAR1	69700656	69700848	179	2	2	69700656-69700745	69700760-69700848
TU1786	OAR1	69724556	69724744	162	2	2	69724556-69724629	69724657-69724744
TU1787	OAR1	69726042	69726229	180	2.98	2	69726042-69726131	69726140-69726229
TU1788	OAR1	69791046	69791225	180	3.39	1	69791046-69791225
TU1789	OAR1	69793089	69793956	844	5.53	3	69793089-69793174	69793194-69793861	69793867-69793956
TU1790	OAR1	69793963	69794228	236	2.25	2	69793963-69794052	69794083-69794228
TU1791	OAR1	69794514	69794821	308	4.67	1	69794514-69794821
TU1792	OAR1	69794896	69795074	179	2.37	1	69794896-69795074
TU1793	OAR1	69795160	69795887	728	7.15	1	69795160-69795887
TU1794	OAR1	69798378	69798572	179	2.48	2	69798378-69798466	69798483-69798572
TU1795	OAR1	69806086	69806276	180	2	2	69806086-69806175	69806187-69806276
TU1796	OAR1	70381971	70382315	345	6.06	1	70381971-70382315
TU1797	OAR1	70383188	70383435	248	5.03	1	70383188-70383435
TU1798	OAR1	70384356	70384549	183	3.26	2	70384356-70384448	70384460-70384549
TU1799	OAR1	70384783	70385307	502	4.18	2	70384783-70384872	70384896-70385307
TU1800	OAR1	70385459	70385656	181	3.43	2	70385459-70385549	70385567-70385656
TU1801	OAR1	70387469	70387774	292	12.15	2	70387469-70387705	70387720-70387774
TU1802	OAR1	70455274	70455462	161	2	2	70455274-70455359	70455388-70455462
TU1803	OAR1	70600324	70600502	159	2	2	70600324-70600408	70600429-70600502
TU1804	OAR1	70692845	70693977	1133	21.52	1	70692845-70693977
TU1805	OAR1	70696476	70696659	174	2	2	70696476-70696565	70696576-70696659
TU1806	OAR1	70712697	70712886	173	2	2	70712697-70712782	70712800-70712886
TU1807	OAR1	70776693	70776880	168	2	2	70776693-70776781	70776802-70776880
TU1808	OAR1	70780363	70780558	173	2	2	70780363-70780447	70780471-70780558
TU1809	OAR1	70857889	70858112	203	2.27	2	70857889-70857975	70857997-70858112
TU1810	OAR1	70858790	70859127	273	2.34	3	70858790-70858860	70858899-70859012	70859040-70859127
TU1811	OAR1	70859434	70859614	150	2	2	70859434-70859518	70859550-70859614
TU1812	OAR1	70859620	70859844	225	3.48	1	70859620-70859844
TU1813	OAR1	70859988	70860271	269	2.92	3	70859988-70860077	70860087-70860176	70860183-70860271
TU1814	OAR1	70860646	70860850	203	3.62	2	70860646-70860737	70860740-70860850
TU1815	OAR1	70860889	70861091	196	3.02	2	70860889-70860979	70860987-70861091
TU1816	OAR1	70861155	70861354	200	3.91	1	70861155-70861354
TU1817	OAR1	70861526	70867165	567	5.78	6	70861526-70861616	70861636-70861735	70861739-70861839	70861843-70861936	70861946-70862035	70867075-70867165
TU1818	OAR1	71068900	71069084	180	2	2	71068900-71068989	71068995-71069084
TU1819	OAR1	71077552	71077730	179	3.31	1	71077552-71077730
TU1820	OAR1	71081429	71081970	522	5.66	2	71081429-71081668	71081689-71081970
TU1821	OAR1	71082347	71082853	480	4.8	2	71082347-71082734	71082762-71082853
TU1822	OAR1	71091152	71091542	380	2.97	4	71091152-71091241	71091247-71091341	71091343-71091447	71091453-71091542
TU1823	OAR1	71091620	71091955	329	4.06	2	71091620-71091716	71091724-71091955
TU1824	OAR1	71092461	71092637	177	2.03	1	71092461-71092637
TU1825	OAR1	71092736	71092938	179	2	2	71092736-71092824	71092849-71092938
TU1826	OAR1	71094819	71095164	320	2.57	3	71094819-71094908	71094924-71095079	71095091-71095164
TU1827	OAR1	71096867	71097075	208	2.31	2	71096867-71096956	71096958-71097075
TU1828	OAR1	71097582	71097788	174	2	2	71097582-71097665	71097699-71097788
TU1829	OAR1	71098786	71098985	180	2.95	2	71098786-71098875	71098896-71098985
TU1830	OAR1	71099341	71099538	168	2.3	2	71099341-71099430	71099461-71099538
TU1831	OAR1	71101428	71102084	537	2.37	5	71101428-71101512	71101535-71101624	71101663-71101806	71101850-71102004	71102022-71102084
TU1832	OAR1	71102642	71102815	162	2.04	2	71102642-71102731	71102744-71102815
TU1833	OAR1	71103769	71103968	183	2.61	2	71103769-71103861	71103879-71103968
TU1834	OAR1	71105295	71105486	192	3.49	1	71105295-71105486
TU1835	OAR1	71392577	71392959	383	9.6	1	71392577-71392959
TU1836	OAR1	71393041	71393482	442	15.23	1	71393041-71393482
TU1837	OAR1	71393961	71394132	158	2.42	2	71393961-71394010	71394025-71394132
TU1838	OAR1	71394764	71395130	367	5.87	1	71394764-71395130
TU1839	OAR1	71395262	71396602	1281	12.3	2	71395262-71396469	71396530-71396602
TU1840	OAR1	71443456	71443902	447	5.8	1	71443456-71443902
TU1841	OAR1	71446116	71446546	431	17.31	1	71446116-71446546
TU1842	OAR1	73324210	73324579	370	5.92	1	73324210-73324579
TU1843	OAR1	73325131	73328536	243	7.24	2	73325131-73325253	73328417-73328536
TU1844	OAR1	73430734	73430918	153	2	2	73430734-73430814	73430847-73430918
TU1845	OAR1	73435243	73435444	180	2	2	73435243-73435332	73435355-73435444
TU1846	OAR1	73441224	73441400	177	2.03	1	73441224-73441400
TU1847	OAR1	73582135	73582313	179	2.44	1	73582135-73582313
TU1848	OAR1	73584649	73584839	168	2	2	73584649-73584735	73584759-73584839
TU1849	OAR1	73707497	73707694	169	2	2	73707497-73707583	73707613-73707694
TU1850	OAR1	73770669	73770863	180	2	2	73770669-73770758	73770774-73770863
TU1851	OAR1	73860622	73860816	174	2	2	73860622-73860705	73860727-73860816
TU1852	OAR1	73867012	73869004	229	4.72	2	73867012-73867154	73868919-73869004
TU1853	OAR1	73962018	73962204	179	2.41	2	73962018-73962106	73962115-73962204
TU1854	OAR1	73971501	73971677	170	2.01	2	73971501-73971590	73971598-73971677
TU1855	OAR1	74058857	74059047	180	2	2	74058857-74058946	74058958-74059047
TU1856	OAR1	75235159	75235453	268	2.46	2	75235159-75235336	75235364-75235453
TU1857	OAR1	76105375	76105684	310	30.17	1	76105375-76105684
TU1858	OAR1	76108914	76109238	323	3.23	3	76108914-76108969	76108971-76109147	76109149-76109238
TU1859	OAR1	76109674	76109877	200	3.89	2	76109674-76109767	76109772-76109877
TU1860	OAR1	76124724	76124915	192	4.47	1	76124724-76124915
TU1861	OAR1	76126160	76126355	194	2.97	2	76126160-76126263	76126266-76126355
TU1862	OAR1	76162873	76163115	237	2.76	2	76162873-76162924	76162931-76163115
TU1863	OAR1	76163660	76163852	193	3.12	1	76163660-76163852
TU1864	OAR1	76163862	76164241	360	3.1	3	76163862-76163951	76163968-76164147	76164152-76164241
TU1865	OAR1	76164617	76164852	236	3.5	1	76164617-76164852
TU1866	OAR1	76165193	76165474	282	4.43	1	76165193-76165474
TU1867	OAR1	76253074	76253253	168	2	2	76253074-76253154	76253167-76253253
TU1868	OAR1	76254377	76260103	259	57.95	2	76254377-76254535	76260004-76260103
TU1869	OAR1	76256704	76256889	165	2	2	76256704-76256778	76256800-76256889
TU1870	OAR1	76263704	76263891	180	2	2	76263704-76263793	76263802-76263891
TU1871	OAR1	76264672	76264876	178	2.49	2	76264672-76264761	76264789-76264876
TU1872	OAR1	76267741	76267940	180	2	2	76267741-76267830	76267851-76267940
TU1873	OAR1	76275950	76276164	215	40.51	1	76275950-76276164
TU1874	OAR1	76358998	76360942	1945	183.7	1	76358998-76360942
TU1875	OAR1	76362272	76362458	180	2	2	76362272-76362361	76362369-76362458
TU1876	OAR1	76369849	76370122	274	3.43	1	76369849-76370122
TU1877	OAR1	76446497	76446922	426	8.74	1	76446497-76446922
TU1878	OAR1	76447448	76447644	180	2.86	2	76447448-76447537	76447555-76447644
TU1879	OAR1	76447958	76448147	190	2.85	1	76447958-76448147
TU1880	OAR1	76508267	76508680	414	11.57	1	76508267-76508680
TU1881	OAR1	76509717	76509904	180	2.92	2	76509717-76509806	76509815-76509904
TU1882	OAR1	76568828	76569108	281	6.39	1	76568828-76569108
TU1883	OAR1	76569225	76569781	491	4.65	3	76569225-76569355	76569419-76569527	76569531-76569781
TU1884	OAR1	76569979	76570169	191	3.69	1	76569979-76570169
TU1885	OAR1	76570520	76570723	175	2	2	76570520-76570609	76570639-76570723
TU1886	OAR1	76611226	76611481	256	5.66	1	76611226-76611481
TU1887	OAR1	76894840	76895016	177	2.64	1	76894840-76895016
TU1888	OAR1	76896289	76896482	183	3.72	2	76896289-76896380	76896392-76896482
TU1889	OAR1	76897808	76898010	191	3.1	2	76897808-76897908	76897921-76898010
TU1890	OAR1	76898647	76898898	227	2.66	2	76898647-76898736	76898762-76898898
TU1891	OAR1	76900411	76900831	403	3.18	2	76900411-76900721	76900740-76900831
TU1892	OAR1	76900887	76901139	253	3.86	1	76900887-76901139
TU1893	OAR1	76901560	76901737	178	2.99	1	76901560-76901737
TU1894	OAR1	76901792	76902023	165	2	2	76901792-76901868	76901936-76902023
TU1895	OAR1	76902907	76903105	180	2	2	76902907-76902996	76903016-76903105
TU1896	OAR1	76905092	76905299	195	3.64	2	76905092-76905192	76905206-76905299
TU1897	OAR1	76906637	76906839	180	2.2	2	76906637-76906726	76906750-76906839
TU1898	OAR1	76907071	76907263	180	2	2	76907071-76907160	76907174-76907263
TU1899	OAR1	76907683	76907881	182	3.45	2	76907683-76907772	76907790-76907881
TU1900	OAR1	76908263	76908438	165	2.02	2	76908263-76908337	76908349-76908438
TU1901	OAR1	76908546	76908781	236	9.81	1	76908546-76908781
TU1902	OAR1	76908789	76909016	228	2.88	1	76908789-76909016
TU1903	OAR1	77135154	77135583	381	8.5	3	77135154-77135243	77135268-77135357	77135383-77135583
TU1904	OAR1	77250345	77250577	233	6.28	1	77250345-77250577
TU1905	OAR1	77250594	77250909	309	2.85	3	77250594-77250683	77250687-77250815	77250820-77250909
TU1906	OAR1	77365397	77365603	186	4.1	2	77365397-77365492	77365514-77365603
TU1907	OAR1	77365676	77365861	173	2	2	77365676-77365758	77365772-77365861
TU1908	OAR1	77366317	77366512	185	4.74	2	77366317-77366410	77366422-77366512
TU1909	OAR1	77366891	77367059	169	2.1	1	77366891-77367059
TU1910	OAR1	77367572	77367979	402	7.72	2	77367572-77367912	77367919-77367979
TU1911	OAR1	77373454	77373725	264	9.36	2	77373454-77373511	77373520-77373725
TU1912	OAR1	77374002	77374851	850	9.53	1	77374002-77374851
TU1913	OAR1	77375276	77375563	288	9.49	1	77375276-77375563
TU1914	OAR1	77375604	77376162	559	6.58	1	77375604-77376162
TU1915	OAR1	77376255	77376867	610	7.21	2	77376255-77376772	77376776-77376867
TU1916	OAR1	77376978	77378511	1465	7.2	4	77376978-77377402	77377404-77377501	77377552-77378403	77378422-77378511
TU1917	OAR1	77378518	77378709	192	2.53	1	77378518-77378709
TU1918	OAR1	77378787	77379146	360	5.51	1	77378787-77379146
TU1919	OAR1	77428264	77428483	220	3.01	1	77428264-77428483
TU1920	OAR1	77431837	77432088	252	4.24	1	77431837-77432088
TU1921	OAR1	77432766	77433047	248	3.76	3	77432766-77432856	77432876-77432970	77432986-77433047
TU1922	OAR1	77433320	77433562	243	6.78	1	77433320-77433562
TU1923	OAR1	77512816	77512999	182	2.9	2	77512816-77512905	77512908-77512999
TU1924	OAR1	77513271	77513454	180	2.79	2	77513271-77513360	77513365-77513454
TU1925	OAR1	77514515	77514699	167	2	2	77514515-77514597	77514616-77514699
TU1926	OAR1	77546325	77546509	170	2	2	77546325-77546406	77546422-77546509
TU1927	OAR1	77632806	77633099	280	2.97	2	77632806-77632895	77632910-77633099
TU1928	OAR1	77637227	77637656	407	6.12	3	77637227-77637449	77637453-77637548	77637569-77637656
TU1929	OAR1	77637798	77638317	498	3.89	3	77637798-77638085	77638107-77638226	77638228-77638317
TU1930	OAR1	77638510	77638909	400	6.04	1	77638510-77638909
TU1931	OAR1	77639161	77639490	330	4.27	1	77639161-77639490
TU1932	OAR1	77639994	77640235	228	2.52	2	77639994-77640083	77640098-77640235
TU1933	OAR1	77640396	77640999	586	4.58	2	77640396-77640732	77640751-77640999
TU1934	OAR1	77641041	77641321	281	4.84	1	77641041-77641321
TU1935	OAR1	77641435	77641753	319	5.44	1	77641435-77641753
TU1936	OAR1	77642027	77642533	500	4.63	3	77642027-77642116	77642118-77642414	77642421-77642533
TU1937	OAR1	78417908	78419024	1098	17.43	2	78417908-78418058	78418078-78419024
TU1938	OAR1	78513991	78514198	208	6.85	1	78513991-78514198
TU1939	OAR1	78514981	78515279	299	11.13	1	78514981-78515279
TU1940	OAR1	79891567	79892587	210	2.58	3	79891567-79891617	79891628-79891724	79892526-79892587
TU1941	OAR1	79891964	79892310	326	10.48	2	79891964-79892199	79892221-79892310
TU1942	OAR1	79893186	79893860	662	4.14	2	79893186-79893459	79893473-79893860
TU1943	OAR1	79893903	79894312	353	3.56	2	79893903-79894165	79894223-79894312
TU1944	OAR1	79894331	79894662	332	4.12	1	79894331-79894662
TU1945	OAR1	79894951	79895404	400	3.95	3	79894951-79895173	79895206-79895295	79895318-79895404
TU1946	OAR1	79895654	79895997	321	4.1	2	79895654-79895884	79895908-79895997
TU1947	OAR1	79896018	79896687	670	7.83	1	79896018-79896687
TU1948	OAR1	79898541	79898708	168	2.07	1	79898541-79898708
TU1949	OAR1	79899682	79899858	154	2.01	2	79899682-79899745	79899769-79899858
TU1950	OAR1	79900396	79900618	208	2.98	2	79900396-79900513	79900529-79900618
TU1951	OAR1	79900806	79901000	180	2.86	2	79900806-79900895	79900911-79901000
TU1952	OAR1	79901353	79901556	150	2.07	2	79901353-79901442	79901497-79901556
TU1953	OAR1	79901890	79902056	154	2.04	2	79901890-79901953	79901967-79902056
TU1954	OAR1	79903342	79903877	502	3.34	3	79903342-79903651	79903671-79903772	79903788-79903877
TU1955	OAR1	79904142	79905237	996	3.65	4	79904142-79904406	79904415-79904665	79904753-79905120	79905126-79905237
TU1956	OAR1	79905296	79905482	180	3.07	2	79905296-79905385	79905393-79905482
TU1957	OAR1	79905901	79906157	257	3.25	1	79905901-79906157
TU1958	OAR1	79906674	79906869	166	2	2	79906674-79906757	79906788-79906869
TU1959	OAR1	79906931	79907192	262	3.33	1	79906931-79907192
TU1960	OAR1	79907894	79908217	284	3	3	79907894-79907972	79907998-79908112	79908128-79908217
TU1961	OAR1	79908957	79909388	432	4.08	1	79908957-79909388
TU1962	OAR1	79912468	79912643	176	2.66	1	79912468-79912643
TU1963	OAR1	79914865	79915043	179	2.48	1	79914865-79915043
TU1964	OAR1	79917406	79917598	180	2.96	2	79917406-79917495	79917509-79917598
TU1965	OAR1	79935365	79935555	191	2.82	1	79935365-79935555
TU1966	OAR1	79941758	79942151	394	19.18	1	79941758-79942151
TU1967	OAR1	79949093	79949293	180	2.87	2	79949093-79949182	79949204-79949293
TU1968	OAR1	79958725	79968723	2111	30.82	12	79958725-79958942	79959271-79959425	79960485-79960684	79961066-79961477	79962124-79962330	79963817-79963947	79964024-79964133	79966585-79966674	79966683-79966772	79966831-79966973	79967077-79967206	79968499-79968723
TU1969	OAR1	79959960	79960138	161	2	2	79959960-79960033	79960052-79960138
TU1970	OAR1	79961841	79962026	180	2.42	2	79961841-79961930	79961937-79962026
TU1971	OAR1	79963354	79963654	301	11.34	1	79963354-79963654
TU1972	OAR1	79968831	79969104	274	17.9	1	79968831-79969104
TU1973	OAR1	79969611	79969899	289	10.56	1	79969611-79969899
TU1974	OAR1	79969902	79970212	311	4.32	1	79969902-79970212
TU1975	OAR1	79970363	79970946	584	9.25	1	79970363-79970946
TU1976	OAR1	79970965	79972028	1039	5	3	79970965-79971088	79971093-79971917	79971939-79972028
TU1977	OAR1	79981238	79981431	171	2	2	79981238-79981325	79981349-79981431
TU1978	OAR1	80310197	80310372	156	2	2	80310197-80310273	80310294-80310372
TU1979	OAR1	80343874	80344182	309	796.11	1	80343874-80344182
TU1980	OAR1	80383226	80383388	163	6.59	1	80383226-80383388
TU1981	OAR1	80497335	80497518	184	7.79	1	80497335-80497518
TU1982	OAR1	80811579	80811757	160	3.9	2	80811579-80811669	80811689-80811757
TU1983	OAR1	80826708	80826957	250	11.33	1	80826708-80826957
TU1984	OAR1	81809578	81810785	993	4889.02	4	81809578-81809669	81809773-81810178	81810185-81810305	81810412-81810785
TU1985	OAR1	83494153	83494341	170	2.01	2	83494153-83494232	83494252-83494341
TU1986	OAR1	83728565	83728757	161	2	2	83728565-83728636	83728669-83728757
TU1987	OAR1	83752418	83752631	201	2.76	2	83752418-83752528	83752542-83752631
TU1988	OAR1	83753384	83754877	238	4.12	2	83753384-83753571	83754828-83754877
TU1989	OAR1	83764382	83764573	192	2.73	1	83764382-83764573
TU1990	OAR1	83768422	83768616	175	2	2	83768422-83768510	83768531-83768616
TU1991	OAR1	83772019	83772219	180	2.32	2	83772019-83772108	83772130-83772219
TU1992	OAR1	84036075	84036248	171	2.04	2	84036075-84036164	84036168-84036248
TU1993	OAR1	84038202	84038392	165	2	2	84038202-84038291	84038318-84038392
TU1994	OAR1	84053428	84053752	324	3.78	2	84053428-84053661	84053663-84053752
TU1995	OAR1	84215673	84215862	180	2	2	84215673-84215762	84215773-84215862
TU1996	OAR1	84252534	84252697	159	2.03	2	84252534-84252623	84252629-84252697
TU1997	OAR1	84272990	84273177	180	2	2	84272990-84273079	84273088-84273177
TU1998	OAR1	84360652	84360849	180	2	2	84360652-84360741	84360760-84360849
[truncated: 64,670 more rows]
[truncated: 177 more columns]

## Sheet: SH
Table S3-2. Novel transcript units in the SH transcriptome
Novel TU ID	Chromosome	Start	End	Length (bp)	Reads Number per bp	Exon Number	Exons coordinates
TU1	OAR1	3	410	352	23	2	3-225	282-410
TU2	OAR1	152526	153016	455	55.28	2	152526-152600	152637-153016
TU3	OAR1	168469	168841	333	3.87	2	168469-168628	168669-168841
TU4	OAR1	168941	169139	199	28.49	1	168941-169139
TU5	OAR1	176849	177465	573	8.82	2	176849-176916	176961-177465
TU6	OAR1	179106	180034	845	5.46	4	179106-179157	179213-179358	179384-179940	179945-180034
TU7	OAR1	180554	180740	187	4.16	1	180554-180740
TU8	OAR1	180820	181293	474	16.23	1	180820-181293
TU9	OAR1	181333	181548	216	3.51	1	181333-181548
TU10	OAR1	181706	182110	313	2.97	3	181706-181824	181888-181991	182021-182110
TU11	OAR1	185377	185598	222	22.23	1	185377-185598
TU12	OAR1	186199	186736	538	8.85	1	186199-186736
TU13	OAR1	186960	187727	762	10.08	2	186960-187596	187603-187727
TU14	OAR1	188041	188314	274	17.37	1	188041-188314
TU15	OAR1	207033	207214	151	2	2	207033-207105	207137-207214
TU16	OAR1	208848	210231	1381	7.06	2	208848-209786	209790-210231
TU17	OAR1	210435	210966	532	6.27	1	210435-210966
TU18	OAR1	211333	211961	629	3.76	1	211333-211961
TU19	OAR1	218298	218478	169	2.41	2	218298-218376	218389-218478
TU20	OAR1	221223	221420	180	2.95	2	221223-221312	221331-221420
TU21	OAR1	221838	224682	305	7.2	2	221838-222052	224593-224682
TU22	OAR1	243243	243666	424	27.36	1	243243-243666
TU23	OAR1	259001	266583	196	35.22	2	259001-259065	266453-266583
TU24	OAR1	263298	263492	180	2.38	2	263298-263387	263403-263492
TU25	OAR1	270636	270802	167	16.35	1	270636-270802
TU26	OAR1	271859	272780	445	39.62	3	271859-272051	272409-272564	272685-272780
TU27	OAR1	273177	273396	184	2.81	2	273177-273246	273283-273396
TU28	OAR1	416302	416482	180	2.92	2	416302-416391	416393-416482
TU29	OAR1	417081	417433	353	4.8	1	417081-417433
TU30	OAR1	419506	419967	448	4.12	3	419506-419595	419601-419707	419717-419967
TU31	OAR1	420076	420276	200	3.39	2	420076-420185	420187-420276
TU32	OAR1	420473	420650	154	2.01	2	420473-420536	420561-420650
TU33	OAR1	420655	421026	343	3.75	3	420655-420749	420759-420916	420937-421026
TU34	OAR1	422346	422643	294	2.89	2	422346-422392	422397-422643
TU35	OAR1	422658	423008	335	3.18	2	422658-422747	422764-423008
TU36	OAR1	424603	424801	179	2.02	2	424603-424692	424713-424801
TU37	OAR1	435038	435214	177	3	1	435038-435214
TU38	OAR1	436457	436720	264	2.69	1	436457-436720
TU39	OAR1	440636	440818	183	2.6	1	440636-440818
TU40	OAR1	445308	445503	187	3.3	2	445308-445404	445414-445503
TU41	OAR1	447962	448142	180	2	2	447962-448051	448053-448142
TU42	OAR1	478003	478292	287	4.08	2	478003-478205	478209-478292
TU43	OAR1	482707	482986	280	5.3	1	482707-482986
TU44	OAR1	509250	509452	180	2	2	509250-509339	509363-509452
TU45	OAR1	519516	519981	430	2.26	3	519516-519593	519627-519794	519798-519981
TU46	OAR1	541083	541270	180	2	2	541083-541172	541181-541270
TU47	OAR1	541307	541512	183	3.33	2	541307-541396	541420-541512
TU48	OAR1	544902	545079	178	2.44	1	544902-545079
TU49	OAR1	578582	578784	170	2	2	578582-578661	578695-578784
TU50	OAR1	591879	594841	2895	6.65	3	591879-593582	593633-593975	593994-594841
TU51	OAR1	595170	595474	305	4.4	1	595170-595474
TU52	OAR1	595672	595898	226	3.88	2	595672-595764	595766-595898
TU53	OAR1	596506	596732	227	6.3	1	596506-596732
TU54	OAR1	597207	597407	172	2	2	597207-597294	597324-597407
TU55	OAR1	598445	598631	155	2	2	598445-598520	598553-598631
TU56	OAR1	598847	599139	291	4.34	2	598847-598938	598941-599139
TU57	OAR1	599354	599728	333	3.35	2	599354-599419	599462-599728
TU58	OAR1	600907	601089	177	2	2	600907-600995	601002-601089
TU59	OAR1	601150	601335	176	2	2	601150-601236	601247-601335
TU60	OAR1	607943	608108	166	2.39	1	607943-608108
TU61	OAR1	619780	620257	441	2.85	3	619780-620011	620035-620153	620168-620257
TU62	OAR1	622864	623058	180	2	2	622864-622953	622969-623058
TU63	OAR1	624892	625079	180	2	2	624892-624981	624990-625079
TU64	OAR1	903602	903791	190	2.95	1	903602-903791
TU65	OAR1	961458	961925	467	6.12	2	961458-961631	961633-961925
TU66	OAR1	962175	963093	910	6.05	2	962175-962494	962504-963093
TU67	OAR1	963653	963844	192	4.25	1	963653-963844
TU68	OAR1	964034	964537	457	2.77	5	964034-964142	964145-964247	964278-964367	964376-964465	964473-964537
TU69	OAR1	964683	964858	176	2.98	1	964683-964858
TU70	OAR1	964932	965106	175	5.05	1	964932-965106
TU71	OAR1	965808	966124	272	2.65	2	965808-965877	965923-966124
TU72	OAR1	967020	967400	340	63.66	2	967020-967109	967151-967400
TU73	OAR1	976422	976610	180	2.92	2	976422-976511	976521-976610
TU74	OAR1	977938	979102	1154	38.16	2	977938-978450	978462-979102
TU75	OAR1	979211	980382	1172	35.07	1	979211-980382
TU76	OAR1	981295	981659	347	2.84	2	981295-981551	981570-981659
TU77	OAR1	1206229	1206395	167	2.05	1	1206229-1206395
TU78	OAR1	1206986	1207177	167	2	2	1206986-1207063	1207089-1207177
TU79	OAR1	1658355	1658549	181	2.41	2	1658355-1658444	1658459-1658549
TU80	OAR1	1658660	1658838	162	2	2	1658660-1658733	1658751-1658838
TU81	OAR1	1660221	1660405	168	2	2	1660221-1660298	1660316-1660405
TU82	OAR1	1675997	1676185	174	2	2	1675997-1676083	1676099-1676185
TU83	OAR1	1677451	1677652	174	2	2	1677451-1677540	1677569-1677652
TU84	OAR1	1679167	1679369	203	3.67	1	1679167-1679369
TU85	OAR1	1683358	1683751	368	2.85	2	1683358-1683551	1683578-1683751
TU86	OAR1	1686937	1687093	157	2.39	1	1686937-1687093
TU87	OAR1	1688540	1688747	208	4.18	1	1688540-1688747
TU88	OAR1	1691580	1691827	245	2.73	2	1691580-1691774	1691778-1691827
TU89	OAR1	1694134	1694329	180	2.89	2	1694134-1694223	1694240-1694329
TU90	OAR1	1695152	1695347	193	3.05	2	1695152-1695241	1695245-1695347
TU91	OAR1	1708360	1708592	221	2.17	2	1708360-1708449	1708462-1708592
TU92	OAR1	1713207	1713382	152	2	2	1713207-1713287	1713312-1713382
TU93	OAR1	1719826	1720004	173	2	2	1719826-1719908	1719915-1720004
TU94	OAR1	1722846	1723008	150	2.52	2	1722846-1722902	1722916-1723008
TU95	OAR1	1724956	1725155	180	2	2	1724956-1725045	1725066-1725155
TU96	OAR1	1737596	1737785	167	2	2	1737596-1737676	1737700-1737785
TU97	OAR1	1752571	1752755	183	2.42	2	1752571-1752660	1752663-1752755
TU98	OAR1	1762246	1762432	183	2.77	2	1762246-1762313	1762318-1762432
TU99	OAR1	1776255	1776447	179	2	2	1776255-1776343	1776358-1776447
TU100	OAR1	1777274	1777525	201	2.18	2	1777274-1777345	1777397-1777525
TU101	OAR1	1779227	1779415	178	2	2	1779227-1779316	1779328-1779415
TU102	OAR1	1795102	1795308	187	2.98	2	1795102-1795198	1795219-1795308
TU103	OAR1	1828126	1828458	276	2.99	3	1828126-1828211	1828257-1828356	1828369-1828458
TU104	OAR1	1913728	1913949	220	3.22	2	1913728-1913838	1913841-1913949
TU105	OAR1	1914976	1915142	164	2.08	2	1914976-1915049	1915053-1915142
TU106	OAR1	1915312	1915783	402	3.02	4	1915312-1915401	1915403-1915521	1915541-1915643	1915694-1915783
TU107	OAR1	1916775	1917264	486	4.52	2	1916775-1916907	1916912-1917264
TU108	OAR1	1919261	1919654	394	6.52	1	1919261-1919654
TU109	OAR1	1919823	1920066	244	14.01	1	1919823-1920066
TU110	OAR1	1920509	1921191	683	12.25	1	1920509-1921191
TU111	OAR1	1921233	1921677	445	12.12	1	1921233-1921677
TU112	OAR1	1921795	1922239	445	6.44	1	1921795-1922239
TU113	OAR1	1922293	1922559	267	5.63	1	1922293-1922559
TU114	OAR1	1922653	1922853	190	3.16	2	1922653-1922752	1922764-1922853
TU115	OAR1	1922915	1923077	163	4.94	1	1922915-1923077
TU116	OAR1	1923150	1923365	187	3.67	2	1923150-1923243	1923273-1923365
TU117	OAR1	2096420	2098776	219	3.56	2	2096420-2096534	2098673-2098776
TU118	OAR1	2100571	2100732	160	2.69	2	2100571-2100629	2100632-2100732
TU119	OAR1	2322953	2323150	180	2	2	2322953-2323042	2323061-2323150
TU120	OAR1	2324196	2324400	205	3.46	1	2324196-2324400
TU121	OAR1	2333831	2334019	158	2.25	2	2333831-2333898	2333930-2334019
TU122	OAR1	2426795	2428513	1715	31.84	2	2426795-2426884	2426889-2428513
TU123	OAR1	2468005	2468191	180	2	2	2468005-2468094	2468102-2468191
TU124	OAR1	2469002	2469275	274	10.82	1	2469002-2469275
TU125	OAR1	2469394	2470078	572	4.63	4	2469394-2469441	2469489-2469546	2469599-2469700	2469715-2470078
TU126	OAR1	2579696	2580079	374	4.58	2	2579696-2579785	2579796-2580079
TU127	OAR1	2580562	2580765	191	3.54	2	2580562-2580662	2580676-2580765
TU128	OAR1	2581214	2583942	856	18.47	3	2581214-2581735	2581744-2581983	2583849-2583942
TU129	OAR1	2581989	2582207	208	3.27	2	2581989-2582104	2582116-2582207
TU130	OAR1	2584864	2585154	291	5.82	1	2584864-2585154
TU131	OAR1	2585322	2585622	278	3.24	3	2585322-2585454	2585469-2585568	2585578-2585622
TU132	OAR1	2586089	2588622	494	7.53	2	2586089-2586325	2588366-2588622
TU133	OAR1	2586341	2586797	457	5.46	1	2586341-2586797
TU134	OAR1	2586938	2587122	185	5.29	1	2586938-2587122
TU135	OAR1	2587820	2588037	218	5.27	1	2587820-2588037
TU136	OAR1	2589075	2589413	339	7.96	1	2589075-2589413
TU137	OAR1	2589524	2590664	1141	16.79	1	2589524-2590664
TU138	OAR1	2599820	2600159	323	4.77	2	2599820-2600080	2600098-2600159
TU139	OAR1	2600211	2600562	328	3.02	2	2600211-2600445	2600470-2600562
TU140	OAR1	2600684	2601126	420	2.78	4	2600684-2600775	2600779-2600878	2600891-2601012	2601021-2601126
TU141	OAR1	2601294	2601503	210	3.06	1	2601294-2601503
TU142	OAR1	2602374	2602609	234	2.52	2	2602374-2602517	2602520-2602609
TU143	OAR1	2602981	2603190	189	3.61	2	2602981-2603072	2603094-2603190
TU144	OAR1	2607041	2607215	167	2	2	2607041-2607124	2607133-2607215
TU145	OAR1	2609525	2609959	404	2.99	3	2609525-2609572	2609600-2609851	2609856-2609959
TU146	OAR1	2612184	2612392	180	2.44	2	2612184-2612273	2612303-2612392
TU147	OAR1	2612850	2613056	180	2	2	2612850-2612939	2612967-2613056
TU148	OAR1	2618298	2618480	168	2	2	2618298-2618385	2618401-2618480
TU149	OAR1	2627636	2627814	157	2	2	2627636-2627718	2627741-2627814
TU150	OAR1	2628106	2628424	197	2	3	2628106-2628173	2628234-2628281	2628344-2628424
TU151	OAR1	2667826	2668110	285	27.14	1	2667826-2668110
TU152	OAR1	2668143	2668641	499	36.42	1	2668143-2668641
TU153	OAR1	2674664	2674852	180	2.29	2	2674664-2674753	2674763-2674852
TU154	OAR1	2677996	2678180	180	2.15	2	2677996-2678085	2678091-2678180
TU155	OAR1	2678352	2678652	301	4.31	1	2678352-2678652
TU156	OAR1	2679822	2681694	241	13.87	2	2679822-2679972	2681605-2681694
TU157	OAR1	2687038	2687235	180	2.76	2	2687038-2687127	2687146-2687235
TU158	OAR1	2687844	2688028	178	2.49	2	2687844-2687933	2687941-2688028
TU159	OAR1	2712636	2712829	180	2.42	2	2712636-2712725	2712740-2712829
TU160	OAR1	2749575	2749725	151	2.6	1	2749575-2749725
TU161	OAR1	2753288	2753479	159	2	2	2753288-2753357	2753391-2753479
TU162	OAR1	2753970	2754169	180	3.16	2	2753970-2754059	2754080-2754169
TU163	OAR1	2755275	2756424	1145	6.53	2	2755275-2755560	2755566-2756424
TU164	OAR1	2756446	2756785	327	6.31	2	2756446-2756671	2756685-2756785
TU165	OAR1	2756891	2757523	628	11.18	2	2756891-2756983	2756989-2757523
TU166	OAR1	2757928	2758808	874	7.35	2	2757928-2758473	2758481-2758808
TU167	OAR1	2759656	2759833	178	2.49	1	2759656-2759833
TU168	OAR1	2759911	2760107	179	2.08	2	2759911-2759999	2760018-2760107
TU169	OAR1	2760366	2760581	216	2.78	1	2760366-2760581
TU170	OAR1	2760723	2760979	257	3.73	1	2760723-2760979
TU171	OAR1	2761988	2762193	192	3.16	2	2761988-2762077	2762092-2762193
TU172	OAR1	2763232	2763437	166	2	2	2763232-2763321	2763362-2763437
TU173	OAR1	2763847	2764039	180	2	2	2763847-2763936	2763950-2764039
TU174	OAR1	2787037	2787234	180	2.23	2	2787037-2787126	2787145-2787234
TU175	OAR1	2858256	2858468	180	2.14	2	2858256-2858345	2858379-2858468
TU176	OAR1	2859467	2859797	192	2.09	3	2859467-2859522	2859612-2859701	2859752-2859797
TU177	OAR1	2924099	2931638	1724	49.45	9	2924099-2924918	2926696-2926807	2928248-2928369	2928439-2928528	2928559-2928648	2929171-2929260	2929274-2929365	2929389-2929645	2931588-2931638
TU178	OAR1	2926959	2927136	178	3.36	1	2926959-2927136
TU179	OAR1	2927166	2927390	205	2.73	2	2927166-2927255	2927276-2927390
TU180	OAR1	2927729	2927909	181	2.63	1	2927729-2927909
TU181	OAR1	2929933	2930151	218	3.47	2	2929933-2930049	2930051-2930151
TU182	OAR1	2930435	2930609	162	2.02	2	2930435-2930524	2930538-2930609
TU183	OAR1	2931398	2931579	153	2	2	2931398-2931474	2931504-2931579
TU184	OAR1	2931770	2932006	226	2.57	2	2931770-2931874	2931886-2932006
TU185	OAR1	2932966	2933148	180	2.83	2	2932966-2933055	2933059-2933148
TU186	OAR1	2933337	2933614	264	3.22	3	2933337-2933426	2933433-2933552	2933561-2933614
TU187	OAR1	2934165	2934430	266	5.67	1	2934165-2934430
TU188	OAR1	2934898	2935063	155	2.61	2	2934898-2935005	2935017-2935063
TU189	OAR1	2936116	2936497	371	2.79	2	2936116-2936205	2936217-2936497
TU190	OAR1	2936878	2937086	209	5.89	1	2936878-2937086
TU191	OAR1	2937165	2937680	516	6.54	1	2937165-2937680
TU192	OAR1	3001648	3002100	360	2.19	4	3001648-3001737	3001762-3001851	3001914-3002003	3002011-3002100
TU193	OAR1	3003791	3003963	173	2.66	1	3003791-3003963
TU194	OAR1	3006299	3006637	270	2.44	3	3006299-3006388	3006442-3006531	3006548-3006637
TU195	OAR1	3007472	3007672	167	2.53	2	3007472-3007519	3007554-3007672
TU196	OAR1	3008469	3008678	205	2.91	2	3008469-3008583	3008589-3008678
TU197	OAR1	3010563	3010745	180	2	2	3010563-3010652	3010656-3010745
TU198	OAR1	3013265	3013447	150	2.13	2	3013265-3013324	3013358-3013447
TU199	OAR1	3018905	3019103	180	2.1	2	3018905-3018994	3019014-3019103
TU200	OAR1	3020747	3020964	190	2.51	2	3020747-3020836	3020865-3020964
TU201	OAR1	3021063	3021413	266	2.27	3	3021063-3021148	3021178-3021267	3021324-3021413
TU202	OAR1	3047118	3047439	278	2.82	3	3047118-3047170	3047214-3047366	3047368-3047439
TU203	OAR1	3052333	3052517	151	2	2	3052333-3052422	3052457-3052517
TU204	OAR1	3054392	3054577	172	2	2	3054392-3054478	3054493-3054577
TU205	OAR1	3057829	3058034	165	2.12	2	3057829-3057918	3057960-3058034
TU206	OAR1	3060391	3060580	180	2	2	3060391-3060480	3060491-3060580
TU207	OAR1	3063779	3063958	164	2	2	3063779-3063857	3063874-3063958
TU208	OAR1	3066291	3066482	180	2	2	3066291-3066380	3066393-3066482
TU209	OAR1	3076248	3076431	180	2	2	3076248-3076337	3076342-3076431
TU210	OAR1	3296906	3297175	270	15.96	1	3296906-3297175
TU211	OAR1	3403343	3403538	180	2	2	3403343-3403432	3403449-3403538
TU212	OAR1	3439511	3439685	175	2.06	1	3439511-3439685
TU213	OAR1	3443453	3443630	159	2	2	3443453-3443525	3443545-3443630
TU214	OAR1	3448741	3448935	180	2.97	2	3448741-3448830	3448846-3448935
TU215	OAR1	3514634	3514834	180	2	2	3514634-3514723	3514745-3514834
TU216	OAR1	3624091	3624426	314	3.25	2	3624091-3624351	3624374-3624426
TU217	OAR1	3854839	3855021	156	2	2	3854839-3854926	3854954-3855021
TU218	OAR1	4156984	4157181	198	16.34	1	4156984-4157181
TU219	OAR1	4159178	4159367	180	2.45	2	4159178-4159267	4159278-4159367
TU220	OAR1	4163931	4164195	265	2.47	1	4163931-4164195
TU221	OAR1	4536940	4537371	432	18.49	1	4536940-4537371
TU222	OAR1	4537429	4537902	474	17.99	1	4537429-4537902
TU223	OAR1	4537971	4538138	168	2.26	1	4537971-4538138
TU224	OAR1	4539404	4539656	253	2.77	1	4539404-4539656
TU225	OAR1	4539788	4539972	182	2.53	2	4539788-4539877	4539881-4539972
TU226	OAR1	4540530	4540720	171	2	2	4540530-4540616	4540637-4540720
TU227	OAR1	4541150	4541336	182	2.65	2	4541150-4541239	4541245-4541336
TU228	OAR1	4541820	4542197	334	2.75	2	4541820-4541909	4541954-4542197
TU229	OAR1	4599151	4599913	763	10.07	1	4599151-4599913
TU230	OAR1	4599988	4600822	835	9.91	1	4599988-4600822
TU231	OAR1	4600866	4601813	948	8.07	1	4600866-4601813
TU232	OAR1	4601836	4602977	1096	8.32	3	4601836-4602124	4602133-4602641	4602680-4602977
TU233	OAR1	4603041	4603240	196	3.01	2	4603041-4603133	4603138-4603240
TU234	OAR1	4603340	4603562	223	4.51	1	4603340-4603562
TU235	OAR1	4603586	4604217	626	6.32	2	4603586-4603678	4603685-4604217
TU236	OAR1	4604313	4604508	196	4.11	1	4604313-4604508
TU237	OAR1	4604728	4606204	1477	20.6	1	4604728-4606204
TU238	OAR1	5029544	5029750	180	2.47	2	5029544-5029633	5029661-5029750
TU239	OAR1	5031791	5031991	169	2.27	2	5031791-5031880	5031913-5031991
TU240	OAR1	5032066	5032242	150	2.47	2	5032066-5032119	5032147-5032242
TU241	OAR1	5034694	5034967	270	2.27	2	5034694-5034873	5034878-5034967
TU242	OAR1	5037495	5037692	180	2.37	2	5037495-5037584	5037603-5037692
TU243	OAR1	5038047	5038236	180	2	2	5038047-5038136	5038147-5038236
TU244	OAR1	5044092	5044283	180	2.93	2	5044092-5044181	5044194-5044283
TU245	OAR1	5057195	5057378	180	2	2	5057195-5057284	5057289-5057378
TU246	OAR1	5058625	5058806	173	2	2	5058625-5058711	5058721-5058806
TU247	OAR1	5059732	5059916	163	2	2	5059732-5059807	5059830-5059916
TU248	OAR1	5064635	5064820	169	2	2	5064635-5064723	5064741-5064820
TU249	OAR1	5075523	5075718	180	3	2	5075523-5075612	5075629-5075718
TU250	OAR1	5081212	5081407	180	2.92	2	5081212-5081301	5081318-5081407
TU251	OAR1	5121508	5121684	155	2.02	2	5121508-5121597	5121620-5121684
TU252	OAR1	5123347	5123546	188	2.78	2	5123347-5123444	5123457-5123546
TU253	OAR1	5124430	5124598	161	2.05	2	5124430-5124519	5124528-5124598
TU254	OAR1	5126529	5126703	175	2.06	1	5126529-5126703
TU255	OAR1	5135202	5135385	169	2	2	5135202-5135287	5135303-5135385
TU256	OAR1	5149022	5149218	166	2	2	5149022-5149109	5149141-5149218
TU257	OAR1	5179676	5179852	177	2.03	1	5179676-5179852
TU258	OAR1	5181054	5181268	180	2.23	2	5181054-5181143	5181179-5181268
TU259	OAR1	5618291	5618754	464	6.55	1	5618291-5618754
TU260	OAR1	5618852	5619432	581	7.46	1	5618852-5619432
TU261	OAR1	6020643	6020981	339	6.06	1	6020643-6020981
TU262	OAR1	6159006	6159309	304	3.08	1	6159006-6159309
TU263	OAR1	6159762	6159971	210	5.05	1	6159762-6159971
TU264	OAR1	6479483	6479675	180	2	2	6479483-6479572	6479586-6479675
TU265	OAR1	7063770	7064882	1113	34.77	1	7063770-7064882
TU266	OAR1	7067185	7067735	547	14.21	2	7067185-7067544	7067549-7067735
TU267	OAR1	7069066	7077314	589	8.33	5	7069066-7069199	7070296-7070415	7070423-7070512	7077060-7077149	7077160-7077314
TU268	OAR1	7069511	7069711	180	2	2	7069511-7069600	7069622-7069711
TU269	OAR1	7071053	7071585	513	3.47	3	7071053-7071374	7071387-7071488	7071497-7071585
TU270	OAR1	7072206	7072401	196	3.31	1	7072206-7072401
TU271	OAR1	7073118	7073451	254	2.26	3	7073118-7073207	7073269-7073358	7073378-7073451
TU272	OAR1	7073579	7073757	151	2	2	7073579-7073658	7073687-7073757
TU273	OAR1	7073868	7074056	180	2.54	2	7073868-7073957	7073967-7074056
TU274	OAR1	7074741	7074944	188	2.47	2	7074741-7074830	7074847-7074944
TU275	OAR1	7076606	7076990	338	2.63	3	7076606-7076662	7076702-7076892	7076901-7076990
TU276	OAR1	7078313	7079710	333	13.79	3	7078313-7078417	7079239-7079376	7079621-7079710
TU277	OAR1	7078653	7078854	180	2.84	2	7078653-7078742	7078765-7078854
TU278	OAR1	7080555	7080720	166	8.46	1	7080555-7080720
TU279	OAR1	7081121	7081289	165	2.37	2	7081121-7081233	7081238-7081289
TU280	OAR1	7084932	7088595	433	5.33	4	7084932-7085025	7086692-7086808	7087429-7087571	7088517-7088595
TU281	OAR1	7087789	7087977	180	2.82	2	7087789-7087878	7087888-7087977
TU282	OAR1	7090900	7098167	947	11.04	8	7090900-7091033	7093874-7093983	7095186-7095304	7095989-7096094	7096191-7096315	7096664-7096779	7097546-7097677	7098063-7098167
TU283	OAR1	7091860	7092071	200	3.98	2	7091860-7091968	7091981-7092071
TU284	OAR1	7092197	7092441	245	3.55	1	7092197-7092441
TU285	OAR1	7093043	7093225	180	2.39	2	7093043-7093132	7093136-7093225
TU286	OAR1	7142302	7144344	192	3.46	2	7142302-7142375	7144227-7144344
TU287	OAR1	7244210	7244698	489	13	1	7244210-7244698
TU288	OAR1	7244819	7244999	181	4.93	1	7244819-7244999
TU289	OAR1	7245235	7245617	305	6.94	2	7245235-7245500	7245579-7245617
TU290	OAR1	7313640	7313831	180	2	2	7313640-7313729	7313742-7313831
TU291	OAR1	7320760	7320959	180	2	2	7320760-7320849	7320870-7320959
TU292	OAR1	7325310	7325585	276	2.92	1	7325310-7325585
TU293	OAR1	7325656	7325831	176	2.55	1	7325656-7325831
TU294	OAR1	7651634	7651898	234	2.76	2	7651634-7651765	7651797-7651898
TU295	OAR1	7783866	7784069	180	2	2	7783866-7783955	7783980-7784069
TU296	OAR1	7806618	7806805	180	2	2	7806618-7806707	7806716-7806805
TU297	OAR1	7951831	7952014	180	2	2	7951831-7951920	7951925-7952014
TU298	OAR1	7952349	7952680	325	3.65	2	7952349-7952536	7952544-7952680
TU299	OAR1	7954018	7954339	297	3.2	3	7954018-7954106	7954129-7954246	7954250-7954339
TU300	OAR1	7954672	7954880	201	5.96	2	7954672-7954781	7954790-7954880
TU301	OAR1	7955394	7955629	186	2.69	2	7955394-7955456	7955507-7955629
TU302	OAR1	7956653	7956981	314	3.29	3	7956653-7956745	7956749-7956879	7956892-7956981
TU303	OAR1	9253700	9253898	180	2	2	9253700-9253789	9253809-9253898
TU304	OAR1	9411631	9411823	193	2.55	1	9411631-9411823
TU305	OAR1	9449523	9449728	180	2	2	9449523-9449612	9449639-9449728
TU306	OAR1	9458037	9458213	154	2.01	2	9458037-9458126	9458150-9458213
TU307	OAR1	9460947	9461136	183	3.8	2	9460947-9461038	9461046-9461136
TU308	OAR1	9462166	9462374	180	2.08	2	9462166-9462255	9462285-9462374
TU309	OAR1	9716781	9716981	199	2.42	2	9716781-9716889	9716892-9716981
TU310	OAR1	9726395	9726564	160	2.47	2	9726395-9726458	9726469-9726564
TU311	OAR1	9726571	9726941	371	12.4	1	9726571-9726941
TU312	OAR1	9744600	9745269	670	12.9	1	9744600-9745269
TU313	OAR1	9984101	9984965	796	10.41	3	9984101-9984358	9984424-9984513	9984518-9984965
TU314	OAR1	9985957	9986146	180	2	2	9985957-9986046	9986057-9986146
TU315	OAR1	9993238	9993416	167	2	2	9993238-9993327	9993340-9993416
TU316	OAR1	9996973	9997170	180	3.4	2	9996973-9997062	9997081-9997170
TU317	OAR1	9998860	9999059	181	2.72	2	9998860-9998950	9998970-9999059
TU318	OAR1	10000112	10000422	286	3.16	2	10000112-10000195	10000221-10000422
TU319	OAR1	10106500	10106669	170	7.06	1	10106500-10106669
TU320	OAR1	10117831	10118899	1059	20.97	2	10117831-10118256	10118267-10118899
TU321	OAR1	10244369	10244573	191	2.85	2	10244369-10244458	10244473-10244573
TU322	OAR1	10244824	10245012	180	2.38	2	10244824-10244913	10244923-10245012
TU323	OAR1	10350736	10365284	4539	29.73	6	10350736-10351018	10351319-10351457	10357008-10357116	10357338-10357556	10361493-10362439	10362443-10365284
TU324	OAR1	10354635	10354827	154	2	2	10354635-10354711	10354751-10354827
TU325	OAR1	10429860	10430141	282	28.14	1	10429860-10430141
TU326	OAR1	10430292	10434090	3771	20.22	3	10430292-10430635	10430662-10431975	10431978-10434090
TU327	OAR1	10434292	10435397	1022	4.99	4	10434292-10434662	10434681-10434775	10434783-10435288	10435348-10435397
TU328	OAR1	10436526	10436712	180	2	2	10436526-10436615	10436623-10436712
TU329	OAR1	10438408	10438573	151	2.03	2	10438408-10438497	10438513-10438573
TU330	OAR1	10443730	10443910	180	2	2	10443730-10443819	10443821-10443910
TU331	OAR1	10552479	10552785	307	3.98	1	10552479-10552785
TU332	OAR1	10554548	10554756	191	5.53	2	10554548-10554643	10554662-10554756
TU333	OAR1	10555173	10555353	181	3	1	10555173-10555353
TU334	OAR1	10555731	10556179	349	2.83	4	10555731-10555797	10555828-10555917	10555985-10556083	10556087-10556179
TU335	OAR1	10556396	10556573	174	2.01	2	10556396-10556479	10556484-10556573
TU336	OAR1	10557057	10557252	196	2.42	1	10557057-10557252
TU337	OAR1	10557515	10557926	406	5.03	2	10557515-10557622	10557629-10557926
TU338	OAR1	10558078	10558295	218	12.12	1	10558078-10558295
TU339	OAR1	10559630	10559970	267	3.09	3	10559630-10559722	10559731-10559823	10559890-10559970
TU340	OAR1	10560423	10560630	207	4.69	2	10560423-10560537	10560539-10560630
TU341	OAR1	10561449	10561700	252	13.5	1	10561449-10561700
TU342	OAR1	10561719	10561954	236	3.06	1	10561719-10561954
TU343	OAR1	10562177	10562830	608	4.81	3	10562177-10562259	10562291-10562380	10562396-10562830
TU344	OAR1	10563075	10564428	1338	7.85	4	10563075-10563143	10563151-10564035	10564039-10564139	10564146-10564428
TU345	OAR1	10564435	10564855	421	11.4	1	10564435-10564855
TU346	OAR1	10579964	10580260	255	2.5	3	10579964-10580014	10580048-10580161	10580171-10580260
TU347	OAR1	10580523	10580852	272	2.58	3	10580523-10580583	10580641-10580785	10580787-10580852
TU348	OAR1	10586253	10586772	520	6.98	1	10586253-10586772
TU349	OAR1	10587036	10587240	185	3.41	2	10587036-10587125	10587146-10587240
TU350	OAR1	10587548	10587737	161	2.02	2	10587548-10587637	10587667-10587737
TU351	OAR1	10621893	10622078	182	2.99	2	10621893-10621984	10621989-10622078
TU352	OAR1	10623093	10623272	170	2	2	10623093-10623173	10623184-10623272
TU353	OAR1	10625866	10626058	180	2	2	10625866-10625955	10625969-10626058
TU354	OAR1	10657932	10658399	456	5.06	2	10657932-10658297	10658310-10658399
TU355	OAR1	10658401	10658623	223	5.4	1	10658401-10658623
TU356	OAR1	10658702	10658889	164	2	2	10658702-10658776	10658801-10658889
TU357	OAR1	10674882	10675037	150	2.29	2	10674882-10674936	10674943-10675037
TU358	OAR1	10683779	10683958	180	3.76	1	10683779-10683958
TU359	OAR1	10684123	10684309	180	2	2	10684123-10684212	10684220-10684309
TU360	OAR1	10687844	10688027	184	2.49	1	10687844-10688027
TU361	OAR1	10693598	10693790	167	2	2	10693598-10693675	10693702-10693790
TU362	OAR1	10704638	10704897	260	2.42	1	10704638-10704897
TU363	OAR1	10712034	10712224	183	3.19	2	10712034-10712126	10712135-10712224
TU364	OAR1	10718067	10718356	290	8.99	1	10718067-10718356
TU365	OAR1	10730285	10730639	282	2.39	3	10730285-10730350	10730387-10730537	10730575-10730639
TU366	OAR1	10731665	10731861	197	3.09	1	10731665-10731861
TU367	OAR1	10775616	10776120	505	52.57	1	10775616-10776120
TU368	OAR1	10776532	10777370	803	79.9	2	10776532-10776728	10776765-10777370
TU369	OAR1	10794733	10795061	300	2.47	3	10794733-10794819	10794828-10794950	10794972-10795061
TU370	OAR1	10796159	10796346	174	2	2	10796159-10796247	10796262-10796346
TU371	OAR1	10797259	10797727	315	2.08	4	10797259-10797340	10797389-10797468	10797523-10797612	10797665-10797727
TU372	OAR1	10799555	10799741	174	2	2	10799555-10799639	10799653-10799741
TU373	OAR1	10801433	10801613	180	2.71	2	10801433-10801522	10801524-10801613
TU374	OAR1	10805559	10805760	186	2.74	2	10805559-10805654	10805671-10805760
TU375	OAR1	10812478	10812928	451	12.8	1	10812478-10812928
TU376	OAR1	10873260	10873437	163	2.01	2	10873260-10873332	10873348-10873437
TU377	OAR1	11214744	11214940	158	2	2	11214744-11214831	11214871-11214940
TU378	OAR1	11902127	11902409	283	4.42	1	11902127-11902409
TU379	OAR1	11910759	11911485	727	23.23	1	11910759-11911485
TU380	OAR1	11911550	11911802	253	4.06	1	11911550-11911802
TU381	OAR1	11911812	11912023	212	3.58	1	11911812-11912023
TU382	OAR1	11912142	11912485	344	12.91	1	11912142-11912485
TU383	OAR1	11947628	11948165	538	7.6	1	11947628-11948165
TU384	OAR1	12087814	12087991	178	2.02	1	12087814-12087991
TU385	OAR1	12088741	12088930	180	2.55	2	12088741-12088830	12088841-12088930
TU386	OAR1	12091225	12091414	186	3.26	2	12091225-12091319	12091324-12091414
TU387	OAR1	12091809	12092707	856	5.19	4	12091809-12091916	12091928-12092433	12092435-12092596	12092628-12092707
TU388	OAR1	12093328	12093538	182	2.18	2	12093328-12093417	12093447-12093538
TU389	OAR1	12195243	12195463	221	5.88	1	12195243-12195463
TU390	OAR1	12200069	12200490	422	18.28	1	12200069-12200490
TU391	OAR1	12200859	12202637	1740	10.39	3	12200859-12201258	12201286-12201826	12201839-12202637
TU392	OAR1	12202891	12203897	944	8.46	4	12202891-12203148	12203200-12203638	12203647-12203848	12203853-12203897
TU393	OAR1	12204118	12204469	352	13.28	1	12204118-12204469
TU394	OAR1	12204473	12205072	577	6.46	2	12204473-12204912	12204936-12205072
TU395	OAR1	12335288	12335623	336	3.89	1	12335288-12335623
TU396	OAR1	12335920	12336102	183	3.07	1	12335920-12336102
TU397	OAR1	12336409	12337374	966	6.24	1	12336409-12337374
TU398	OAR1	12341438	12341624	187	2.41	1	12341438-12341624
TU399	OAR1	12343472	12343675	204	4.56	1	12343472-12343675
TU400	OAR1	12344772	12345266	483	4.15	2	12344772-12344861	12344874-12345266
TU401	OAR1	12364100	12364420	321	5.15	1	12364100-12364420
TU402	OAR1	12927418	12927597	174	2	2	12927418-12927505	12927512-12927597
TU403	OAR1	13181221	13181406	180	2	2	13181221-13181310	13181317-13181406
TU404	OAR1	13200331	13200515	183	2.54	2	13200331-13200423	13200426-13200515
TU405	OAR1	13202033	13203074	1004	5.07	3	13202033-13202119	13202138-13202236	13202257-13203074
TU406	OAR1	13203399	13203735	337	4.77	1	13203399-13203735
TU407	OAR1	13321153	13321361	209	3.37	1	13321153-13321361
TU408	OAR1	13323591	13323786	196	3.26	1	13323591-13323786
TU409	OAR1	13330322	13331736	1415	9.92	1	13330322-13331736
TU410	OAR1	13340426	13340594	152	4.56	2	13340426-13340483	13340501-13340594
TU411	OAR1	13341089	13341424	264	2.31	3	13341089-13341147	13341201-13341316	13341336-13341424
TU412	OAR1	13346426	13346702	239	2	3	13346426-13346506	13346528-13346602	13346620-13346702
TU413	OAR1	13346887	13347070	178	2	2	13346887-13346974	13346981-13347070
TU414	OAR1	13347279	13347431	153	2.91	1	13347279-13347431
TU415	OAR1	13407618	13407806	162	2.48	2	13407618-13407688	13407716-13407806
TU416	OAR1	13412612	13412791	180	2	1	13412612-13412791
TU417	OAR1	13426139	13426309	171	2.09	1	13426139-13426309
TU418	OAR1	13774065	13774266	161	2.12	2	13774065-13774154	13774196-13774266
TU419	OAR1	13846705	13846872	164	2.04	2	13846705-13846794	13846799-13846872
TU420	OAR1	13867017	13868113	1079	15.64	2	13867017-13867717	13867736-13868113
TU421	OAR1	13897291	13899642	2348	42.51	2	13897291-13898111	13898116-13899642
TU422	OAR1	13899656	13906207	6552	39.19	1	13899656-13906207
TU423	OAR1	13926954	13927172	219	4.47	1	13926954-13927172
TU424	OAR1	13927330	13927885	502	3.99	3	13927330-13927419	13927459-13927588	13927604-13927885
TU425	OAR1	13927917	13928330	320	2.37	4	13927917-13927977	13928031-13928120	13928138-13928227	13928252-13928330
TU426	OAR1	13928437	13928658	222	5.69	1	13928437-13928658
TU427	OAR1	13929590	13929793	190	2.67	2	13929590-13929689	13929704-13929793
TU428	OAR1	13929825	13930010	186	2.52	1	13929825-13930010
TU429	OAR1	13930115	13930315	188	3.71	2	13930115-13930212	13930226-13930315
TU430	OAR1	13998916	14000255	1340	10.21	1	13998916-14000255
TU431	OAR1	14001342	14001536	195	3.67	1	14001342-14001536
TU432	OAR1	14003631	14003979	296	2.58	3	14003631-14003729	14003737-14003878	14003925-14003979
TU433	OAR1	14071432	14071621	180	2	2	14071432-14071521	14071532-14071621
TU434	OAR1	14073256	14073556	301	6.57	1	14073256-14073556
TU435	OAR1	14073641	14073925	285	5	1	14073641-14073925
TU436	OAR1	14074109	14074757	649	13.75	1	14074109-14074757
TU437	OAR1	14285337	14286152	816	36.5	1	14285337-14286152
TU438	OAR1	14444137	14444333	180	2	2	14444137-14444226	14444244-14444333
TU439	OAR1	14516694	14517004	311	6.34	1	14516694-14517004
TU440	OAR1	14517102	14517277	162	2.57	2	14517102-14517172	14517187-14517277
TU441	OAR1	14517500	14517797	272	3.34	2	14517500-14517681	14517708-14517797
TU442	OAR1	14626291	14626978	688	10.26	1	14626291-14626978
TU443	OAR1	14628399	14628580	150	2	2	14628399-14628488	14628521-14628580
TU444	OAR1	14711237	14711425	155	2	2	14711237-14711320	14711355-14711425
TU445	OAR1	14713376	14713831	451	3.69	2	14713376-14713736	14713742-14713831
TU446	OAR1	14832986	14833189	187	3	2	14832986-14833082	14833100-14833189
TU447	OAR1	14833850	14834059	197	2.33	2	14833850-14833956	14833970-14834059
TU448	OAR1	14834492	14834699	202	4.36	2	14834492-14834586	14834593-14834699
TU449	OAR1	14834894	14835966	991	3.72	5	14834894-14835046	14835051-14835182	14835207-14835296	14835327-14835428	14835453-14835966
TU450	OAR1	14836459	14836948	405	3.06	3	14836459-14836518	14836597-14836686	14836694-14836948
TU451	OAR1	14837321	14837624	304	5.77	1	14837321-14837624
TU452	OAR1	14838093	14839427	508	5.08	2	14838093-14838431	14839259-14839427
TU453	OAR1	14838879	14839085	182	3.17	2	14838879-14838968	14838994-14839085
TU454	OAR1	14840013	14840400	377	4.16	2	14840013-14840316	14840328-14840400
TU455	OAR1	14865996	14866194	180	2	2	14865996-14866085	14866105-14866194
TU456	OAR1	14904948	14905397	450	11.47	1	14904948-14905397
TU457	OAR1	14978718	14980071	1354	16.73	1	14978718-14980071
TU458	OAR1	15002958	15003273	316	9.07	1	15002958-15003273
TU459	OAR1	15126587	15126781	185	2.62	2	15126587-15126676	15126687-15126781
TU460	OAR1	15127726	15127923	195	5.21	2	15127726-15127781	15127785-15127923
TU461	OAR1	15140073	15144437	270	2.86	3	15140073-15140162	15141538-15141628	15144349-15144437
TU462	OAR1	15151119	15151299	180	2.85	2	15151119-15151208	15151210-15151299
TU463	OAR1	15152633	15152838	180	3.72	2	15152633-15152722	15152749-15152838
TU464	OAR1	15156866	15157586	714	5.12	3	15156866-15156955	15156958-15157192	15157198-15157586
TU465	OAR1	15169361	15185741	2273	28.2	7	15169361-15170482	15171533-15171663	15175832-15176037	15182787-15183110	15183141-15183230	15183462-15183665	15185546-15185741
TU466	OAR1	15206101	15210263	344	9.1	2	15206101-15206231	15210051-15210263
TU467	OAR1	15258940	15259139	200	3.04	1	15258940-15259139
TU468	OAR1	15259148	15259356	193	2.7	2	15259148-15259267	15259284-15259356
TU469	OAR1	15261491	15261734	244	14.99	1	15261491-15261734
TU470	OAR1	15290005	15290195	175	2	2	15290005-15290091	15290108-15290195
TU471	OAR1	15291660	15306327	399	10.68	3	15291660-15291898	15298725-15298795	15306239-15306327
TU472	OAR1	15293699	15293893	180	2	2	15293699-15293788	15293804-15293893
TU473	OAR1	15333286	15333515	226	3.14	2	15333286-15333418	15333423-15333515
TU474	OAR1	15334070	15334371	302	4.08	1	15334070-15334371
TU475	OAR1	15334659	15334847	189	3.68	1	15334659-15334847
TU476	OAR1	15335142	15335951	761	3.63	5	15335142-15335231	15335249-15335415	15335427-15335524	15335545-15335848	15335850-15335951
TU477	OAR1	15336018	15336282	265	4.04	1	15336018-15336282
TU478	OAR1	15336313	15336853	528	3.7	3	15336313-15336415	15336424-15336541	15336547-15336853
TU479	OAR1	15336866	15337311	414	4.84	2	15336866-15336966	15336999-15337311
TU480	OAR1	15337328	15337985	647	3.65	2	15337328-15337694	15337706-15337985
TU481	OAR1	15338416	15338688	273	3.38	1	15338416-15338688
TU482	OAR1	15338991	15339404	397	3.45	2	15338991-15339080	15339098-15339404
TU483	OAR1	15339770	15339986	209	3.28	2	15339770-15339872	15339881-15339986
TU484	OAR1	15347838	15348092	240	2.8	2	15347838-15347987	15348003-15348092
TU485	OAR1	15350974	15351149	162	2.01	2	15350974-15351063	15351078-15351149
TU486	OAR1	15381095	15381294	175	2	2	15381095-15381184	15381210-15381294
TU487	OAR1	15385630	15385810	180	2.73	2	15385630-15385719	15385721-15385810
TU488	OAR1	15392440	15392633	177	2	2	15392440-15392528	15392546-15392633
TU489	OAR1	15524420	15524589	170	2.65	1	15524420-15524589
TU490	OAR1	15527049	15527265	207	2.9	2	15527049-15527138	15527149-15527265
TU491	OAR1	15531667	15531901	235	3.37	1	15531667-15531901
TU492	OAR1	15532120	15532319	186	3.15	2	15532120-15532209	15532224-15532319
TU493	OAR1	15532704	15532929	205	2.38	2	15532704-15532793	15532815-15532929
TU494	OAR1	15533419	15533687	269	2.52	1	15533419-15533687
TU495	OAR1	15536614	15536790	177	2.66	1	15536614-15536790
TU496	OAR1	15537221	15537412	170	2	2	15537221-15537302	15537325-15537412
TU497	OAR1	15537503	15537684	175	2	2	15537503-15537587	15537595-15537684
TU498	OAR1	15538119	15538316	198	17.43	1	15538119-15538316
TU499	OAR1	15540434	15541129	696	26.61	1	15540434-15541129
TU500	OAR1	15680780	15681075	254	2.39	3	15680780-15680835	15680876-15680983	15680986-15681075
TU501	OAR1	15681688	15681876	180	2.86	2	15681688-15681777	15681787-15681876
TU502	OAR1	15738060	15738371	246	2.93	2	15738060-15738250	15738317-15738371
TU503	OAR1	15793745	15793922	178	2.02	1	15793745-15793922
TU504	OAR1	15922513	15922717	180	2.21	2	15922513-15922602	15922628-15922717
TU505	OAR1	16013190	16013379	171	2	2	16013190-16013276	16013296-16013379
TU506	OAR1	16064165	16064341	152	2.02	2	16064165-16064254	16064280-16064341
TU507	OAR1	16196081	16196272	158	2	2	16196081-16196150	16196185-16196272
TU508	OAR1	16350549	16350792	228	2.88	2	16350549-16350720	16350737-16350792
TU509	OAR1	16351566	16351846	272	2.32	2	16351566-16351655	16351665-16351846
TU510	OAR1	16352156	16352497	342	4.72	1	16352156-16352497
TU511	OAR1	16495384	16495557	174	3.09	1	16495384-16495557
TU512	OAR1	16610930	16611122	155	2	2	16610930-16610995	16611034-16611122
TU513	OAR1	16669182	16669499	318	6.2	1	16669182-16669499
TU514	OAR1	16672340	16672616	277	6.09	1	16672340-16672616
TU515	OAR1	16821391	16821676	230	2.19	3	16821391-16821440	16821489-16821578	16821587-16821676
TU516	OAR1	16823361	16823590	230	3.52	1	16823361-16823590
TU517	OAR1	16824596	16824781	171	2.23	2	16824596-16824676	16824692-16824781
TU518	OAR1	16825637	16825791	155	4.98	1	16825637-16825791
TU519	OAR1	16848612	16848909	295	3.98	2	16848612-16848727	16848731-16848909
TU520	OAR1	16853600	16853795	180	2	2	16853600-16853689	16853706-16853795
TU521	OAR1	16855502	16855772	228	2.44	3	16855502-16855551	16855573-16855666	16855689-16855772
TU522	OAR1	16872993	16873178	186	3.06	1	16872993-16873178
TU523	OAR1	16874775	16874966	192	2.52	1	16874775-16874966
TU524	OAR1	16904219	16905052	809	5.76	2	16904219-16904742	16904768-16905052
TU525	OAR1	16905380	16905811	302	2.09	4	16905380-16905445	16905500-16905555	16905618-16905707	16905722-16905811
TU526	OAR1	16905831	16906167	334	3.89	2	16905831-16905930	16905934-16906167
TU527	OAR1	16906309	16906511	174	2	2	16906309-16906392	16906422-16906511
TU528	OAR1	16906607	16906820	213	4.37	2	16906607-16906711	16906713-16906820
TU529	OAR1	16977764	16977995	227	5.04	2	16977764-16977891	16977897-16977995
TU530	OAR1	16978015	16978287	273	7.74	1	16978015-16978287
TU531	OAR1	16980713	16980969	247	2.45	2	16980713-16980869	16980880-16980969
TU532	OAR1	17019825	17020028	173	2.12	2	17019825-17019907	17019939-17020028
TU533	OAR1	17020435	17020613	172	2.35	2	17020435-17020516	17020524-17020613
TU534	OAR1	17020673	17020870	198	2.41	1	17020673-17020870
TU535	OAR1	17711295	17711491	185	2.68	2	17711295-17711384	17711397-17711491
TU536	OAR1	17718028	17718247	180	2	2	17718028-17718117	17718158-17718247
TU537	OAR1	17718548	17718775	202	2.75	2	17718548-17718637	17718664-17718775
TU538	OAR1	17742492	17746224	268	3.63	2	17742492-17742573	17746039-17746224
TU539	OAR1	17746916	17747454	328	3.26	2	17746916-17747153	17747365-17747454
TU540	OAR1	17748718	17749288	259	3.07	3	17748718-17748832	17749026-17749094	17749214-17749288
TU541	OAR1	17749435	17749774	251	2.71	2	17749435-17749595	17749685-17749774
TU542	OAR1	17941167	17941690	384	3.77	5	17941167-17941212	17941224-17941326	17941398-17941445	17941493-17941584	17941596-17941690
TU543	OAR1	17941902	17942140	239	2.85	1	17941902-17942140
TU544	OAR1	17968481	17968655	175	5.58	1	17968481-17968655
TU545	OAR1	18009194	18009488	295	5.31	1	18009194-18009488
TU546	OAR1	18039341	18039517	159	2.02	2	18039341-18039409	18039428-18039517
TU547	OAR1	18078563	18078723	154	2.09	2	18078563-18078626	18078634-18078723
TU548	OAR1	18234033	18234233	186	2.38	2	18234033-18234122	18234138-18234233
TU549	OAR1	18235642	18235836	176	2.11	2	18235642-18235731	18235751-18235836
TU550	OAR1	18242783	18242959	177	2.03	1	18242783-18242959
TU551	OAR1	18254185	18254564	380	363.55	1	18254185-18254564
TU552	OAR1	18274834	18275025	180	2.5	2	18274834-18274923	18274936-18275025
TU553	OAR1	18300025	18300214	190	2.75	1	18300025-18300214
TU554	OAR1	18799287	18799492	201	7.99	2	18799287-18799385	18799391-18799492
TU555	OAR1	18900626	18900816	175	2.13	2	18900626-18900710	18900727-18900816
TU556	OAR1	18934418	18938736	203	4.58	2	18934418-18934514	18938631-18938736
TU557	OAR1	18979837	18980340	504	51.77	1	18979837-18980340
TU558	OAR1	18982093	18982300	180	2.99	2	18982093-18982182	18982211-18982300
TU559	OAR1	19073526	19073791	266	6.95	1	19073526-19073791
TU560	OAR1	19074042	19074256	180	2.67	2	19074042-19074131	19074167-19074256
TU561	OAR1	19074784	19075112	321	3.03	2	19074784-19074873	19074882-19075112
TU562	OAR1	19075441	19075639	199	2.49	1	19075441-19075639
TU563	OAR1	19075793	19076145	285	3.19	3	19075793-19075897	19075906-19076029	19076090-19076145
TU564	OAR1	19076147	19076317	150	3.46	2	19076147-19076239	19076261-19076317
TU565	OAR1	19076352	19076547	180	2	2	19076352-19076441	19076458-19076547
TU566	OAR1	19079469	19079651	160	2.43	2	19079469-19079558	19079582-19079651
TU567	OAR1	19080280	19080512	162	2.28	2	19080280-19080351	19080423-19080512
TU568	OAR1	19084357	19084542	186	4.05	1	19084357-19084542
TU569	OAR1	19146712	19146907	180	2.78	2	19146712-19146801	19146818-19146907
TU570	OAR1	19158414	19158723	306	5.42	2	19158414-19158648	19158653-19158723
TU571	OAR1	19181528	19181728	155	2	2	19181528-19181611	19181658-19181728
TU572	OAR1	19181821	19190797	1207	13.52	2	19181821-19182838	19190609-19190797
TU573	OAR1	19183857	19184014	152	2.41	2	19183857-19183957	19183964-19184014
TU574	OAR1	19185435	19185612	177	2.01	2	19185435-19185521	19185523-19185612
TU575	OAR1	19185895	19186101	178	2.35	2	19185895-19185982	19186012-19186101
TU576	OAR1	19192729	19193219	316	2.17	4	19192729-19192810	19192851-19192940	19193002-19193056	19193131-19193219
TU577	OAR1	19193953	19194137	180	2.99	2	19193953-19194042	19194048-19194137
TU578	OAR1	19196145	19196375	231	3.15	1	19196145-19196375
TU579	OAR1	19196581	19196912	299	2.22	3	19196581-19196666	19196673-19196806	19196834-19196912
TU580	OAR1	19319918	19320127	178	2.35	2	19319918-19320007	19320040-19320127
TU581	OAR1	19385322	19385489	161	2.07	2	19385322-19385411	19385419-19385489
TU582	OAR1	19386890	19387100	180	2	2	19386890-19386979	19387011-19387100
TU583	OAR1	19556705	19556915	211	3.36	1	19556705-19556915
TU584	OAR1	19607644	19607838	180	2	2	19607644-19607733	19607749-19607838
TU585	OAR1	19746326	19746508	170	2	2	19746326-19746406	19746420-19746508
TU586	OAR1	19784036	19784220	176	2	2	19784036-19784123	19784133-19784220
TU587	OAR1	19784239	19784507	253	2.35	2	19784239-19784318	19784335-19784507
TU588	OAR1	19904137	19904390	254	22.61	1	19904137-19904390
TU589	OAR1	19949407	19949586	165	2	2	19949407-19949494	19949510-19949586
TU590	OAR1	20064639	20064826	170	2	2	20064639-20064723	20064742-20064826
TU591	OAR1	20173922	20177052	444	16.79	2	20173922-20174159	20176847-20177052
TU592	OAR1	20174878	20175065	188	2.64	1	20174878-20175065
TU593	OAR1	20175141	20175343	203	2.46	1	20175141-20175343
TU594	OAR1	20176577	20176769	180	2.95	2	20176577-20176666	20176680-20176769
TU595	OAR1	20177322	20177516	180	2.23	2	20177322-20177411	20177427-20177516
TU596	OAR1	20177904	20178088	185	3.63	1	20177904-20178088
TU597	OAR1	20178892	20179167	272	3.75	2	20178892-20179073	20179078-20179167
TU598	OAR1	20180706	20180899	194	3.19	1	20180706-20180899
TU599	OAR1	20182464	20182663	186	2.83	2	20182464-20182553	20182568-20182663
TU600	OAR1	20182930	20183143	172	2.13	2	20182930-20183011	20183054-20183143
TU601	OAR1	20183986	20184223	220	2.63	2	20183986-20184115	20184134-20184223
TU602	OAR1	20186215	20186442	224	2.93	2	20186215-20186304	20186309-20186442
TU603	OAR1	20186894	20187070	152	2.01	2	20186894-20186955	20186981-20187070
TU604	OAR1	20190530	20190717	186	2.48	2	20190530-20190625	20190628-20190717
TU605	OAR1	20191247	20191443	183	2.57	2	20191247-20191336	20191351-20191443
TU606	OAR1	20192552	20192731	153	2	2	20192552-20192617	20192645-20192731
TU607	OAR1	20193271	20193470	177	2	2	20193271-20193360	20193384-20193470
TU608	OAR1	20193741	20193987	247	5.09	1	20193741-20193987
TU609	OAR1	20194911	20195218	239	2.17	3	20194911-20194969	20195006-20195095	20195129-20195218
TU610	OAR1	20195332	20195549	218	3.17	1	20195332-20195549
TU611	OAR1	20195568	20195723	156	2.63	1	20195568-20195723
TU612	OAR1	20196216	20196694	360	2.44	4	20196216-20196305	20196362-20196451	20196483-20196572	20196605-20196694
TU613	OAR1	20196959	20197242	284	2.83	1	20196959-20197242
TU614	OAR1	20197782	20198124	288	2.81	3	20197782-20197877	20197880-20197981	20198035-20198124
TU615	OAR1	20198554	20198738	169	2	2	20198554-20198636	20198653-20198738
TU616	OAR1	20200894	20201186	290	3.67	2	20200894-20201093	20201097-20201186
TU617	OAR1	20201809	20202178	339	3.06	3	20201809-20201882	20201903-20202077	20202089-20202178
TU618	OAR1	20238608	20238899	255	2.86	3	20238608-20238678	20238699-20238792	20238810-20238899
TU619	OAR1	20239860	20240027	162	2.3	2	20239860-20239955	20239962-20240027
TU620	OAR1	20240635	20241434	796	5.22	2	20240635-20241025	20241030-20241434
TU621	OAR1	20241443	20244179	610	9.07	2	20241443-20241903	20244031-20244179
TU622	OAR1	20247569	20247881	296	3.34	3	20247569-20247662	20247672-20247780	20247789-20247881
TU623	OAR1	20247884	20248229	341	2.67	3	20247884-20247973	20247976-20248135	20248139-20248229
TU624	OAR1	20249000	20263630	5041	15.12	21	20249000-20249089	20249121-20249336	20253269-20253358	20253380-20253469	20253471-20253565	20253583-20253705	20255991-20256671	20256690-20257055	20257229-20257345	20257435-20258072	20258101-20258567	20258639-20258967	20258970-20259063	20259140-20259663	20260668-20260969	20261681-20261859	20262349-20262397	20262402-20262516	20262726-20262860	20262990-20263183	20263484-20263630
TU625	OAR1	20249408	20249591	160	2	2	20249408-20249478	20249503-20249591
TU626	OAR1	20249847	20250143	292	4.58	2	20249847-20249960	20249966-20250143
TU627	OAR1	20250303	20250518	180	2.12	2	20250303-20250392	20250429-20250518
TU628	OAR1	20250649	20250846	198	2.75	1	20250649-20250846
TU629	OAR1	20251093	20251637	533	2.97	4	20251093-20251189	20251198-20251376	20251380-20251565	20251567-20251637
TU630	OAR1	20251694	20252174	476	7.07	2	20251694-20251783	20251789-20252174
TU631	OAR1	20252292	20252672	367	7.02	2	20252292-20252565	20252580-20252672
TU632	OAR1	20252688	20253210	523	4.03	1	20252688-20253210
TU633	OAR1	20254210	20254409	195	2.71	2	20254210-20254256	20254262-20254409
TU634	OAR1	20254580	20254762	180	2.77	2	20254580-20254669	20254673-20254762
TU635	OAR1	20254908	20255160	253	3.21	1	20254908-20255160
TU636	OAR1	20255208	20255422	215	2.95	1	20255208-20255422
TU637	OAR1	20259754	20259926	152	2.08	2	20259754-20259807	20259829-20259926
TU638	OAR1	20260025	20260395	270	3.01	3	20260025-20260123	20260131-20260244	20260339-20260395
TU639	OAR1	20261984	20262210	227	3.08	1	20261984-20262210
TU640	OAR1	20271770	20272005	236	4.16	1	20271770-20272005
TU641	OAR1	20272307	20272507	189	6.5	2	20272307-20272399	20272412-20272507
TU642	OAR1	20272566	20272759	187	2.53	2	20272566-20272655	20272663-20272759
TU643	OAR1	20273974	20274250	246	3.05	3	20273974-20274064	20274073-20274176	20274200-20274250
TU644	OAR1	20274704	20274900	180	2	2	20274704-20274793	20274811-20274900
TU645	OAR1	20374913	20375119	187	3.59	2	20374913-20375006	20375027-20375119
TU646	OAR1	20464764	20464934	171	2.21	1	20464764-20464934
TU647	OAR1	20466462	20466674	182	2.59	2	20466462-20466551	20466583-20466674
TU648	OAR1	20468019	20468214	180	2	2	20468019-20468108	20468125-20468214
TU649	OAR1	20468734	20468931	180	2	2	20468734-20468823	20468842-20468931
TU650	OAR1	20498435	20498633	180	2.44	2	20498435-20498524	20498544-20498633
TU651	OAR1	20539780	20540075	287	3.32	2	20539780-20539958	20539968-20540075
TU652	OAR1	20550567	20551161	566	9.87	2	20550567-20550864	20550894-20551161
TU653	OAR1	20554300	20554469	170	2.79	1	20554300-20554469
TU654	OAR1	20555522	20555732	177	2.2	2	20555522-20555608	20555643-20555732
TU655	OAR1	20555829	20556048	212	2.19	2	20555829-20555985	20555994-20556048
TU656	OAR1	20558018	20558218	180	2.93	2	20558018-20558107	20558129-20558218
TU657	OAR1	20558571	20558769	173	2	2	20558571-20558653	20558680-20558769
TU658	OAR1	20563919	20564089	169	2.21	2	20563919-20564012	20564015-20564089
TU659	OAR1	20565342	20565507	151	2.52	2	20565342-20565393	20565409-20565507
TU660	OAR1	20565622	20565811	181	2.86	2	20565622-20565712	20565722-20565811
TU661	OAR1	20566525	20566711	171	2	2	20566525-20566606	20566623-20566711
TU662	OAR1	20589589	20590437	810	13.73	2	20589589-20589783	20589823-20590437
TU663	OAR1	20590543	20591285	743	10.64	1	20590543-20591285
TU664	OAR1	20591370	20593975	2604	16.76	2	20591370-20592610	20592613-20593975
TU665	OAR1	20594118	20594326	209	4.67	1	20594118-20594326
TU666	OAR1	20594335	20594723	389	12.76	1	20594335-20594723
TU667	OAR1	20594767	20595921	1088	10.66	3	20594767-20595554	20595565-20595806	20595864-20595921
TU668	OAR1	20595930	20597049	1120	14.86	1	20595930-20597049
TU669	OAR1	20627249	20627454	185	3.59	2	20627249-20627338	20627360-20627454
TU670	OAR1	20823191	20823401	209	4.44	2	20823191-20823285	20823288-20823401
TU671	OAR1	20823623	20824222	600	4.99	1	20823623-20824222
TU672	OAR1	20851751	20852492	742	19.04	1	20851751-20852492
TU673	OAR1	21408224	21408573	310	4.73	2	21408224-21408293	21408334-21408573
TU674	OAR1	21408707	21408983	277	3.41	1	21408707-21408983
TU675	OAR1	21409434	21409914	463	3.03	4	21409434-21409523	21409530-21409631	21409641-21409801	21409805-21409914
TU676	OAR1	21410080	21410324	245	5.64	1	21410080-21410324
TU677	OAR1	21410744	21410956	213	4.11	1	21410744-21410956
TU678	OAR1	21422391	21422555	165	2.65	1	21422391-21422555
TU679	OAR1	21542513	21542699	187	3.78	1	21542513-21542699
TU680	OAR1	21545833	21546037	169	2.48	2	21545833-21545911	21545948-21546037
TU681	OAR1	21549065	21549230	166	2.09	1	21549065-21549230
TU682	OAR1	21549878	21550082	174	2.36	2	21549878-21550004	21550036-21550082
TU683	OAR1	21588169	21588367	190	2.64	2	21588169-21588258	21588268-21588367
TU684	OAR1	21588430	21588596	154	2.04	2	21588430-21588519	21588533-21588596
TU685	OAR1	21590205	21590469	262	2.24	3	21590205-21590291	21590293-21590413	21590416-21590469
TU686	OAR1	21592961	21593320	283	2.24	3	21592961-21593044	21593094-21593216	21593245-21593320
TU687	OAR1	21594549	21594764	204	3.38	2	21594549-21594662	21594675-21594764
TU688	OAR1	21931831	21932044	188	2.99	2	21931831-21931920	21931947-21932044
TU689	OAR1	21932163	21932594	318	2.86	2	21932163-21932434	21932549-21932594
TU690	OAR1	21932944	21933125	182	3.28	1	21932944-21933125
TU691	OAR1	21933495	21933972	396	2.46	4	21933495-21933584	21933587-21933732	21933789-21933878	21933903-21933972
TU692	OAR1	21933976	21934335	356	4.49	2	21933976-21934072	21934077-21934335
TU693	OAR1	21934389	21934619	225	2.92	2	21934389-21934478	21934485-21934619
TU694	OAR1	21935359	21935933	556	3.51	3	21935359-21935730	21935742-21935835	21935844-21935933
TU695	OAR1	21979080	21979273	180	2	2	21979080-21979169	21979184-21979273
TU696	OAR1	22073435	22073638	180	2	2	22073435-22073524	22073549-22073638
TU697	OAR1	22116044	22116223	151	2	2	22116044-22116112	22116142-22116223
TU698	OAR1	22154667	22154971	288	4.79	2	22154667-22154758	22154776-22154971
TU699	OAR1	22179485	22179672	180	3	2	22179485-22179574	22179583-22179672
TU700	OAR1	22456324	22456505	182	2.57	1	22456324-22456505
TU701	OAR1	22457638	22457829	173	2	2	22457638-22457725	22457745-22457829
TU702	OAR1	22459914	22460122	209	4.13	1	22459914-22460122
TU703	OAR1	22463817	22464014	177	2.4	2	22463817-22463906	22463928-22464014
TU704	OAR1	22465093	22465284	174	2	2	22465093-22465180	22465199-22465284
TU705	OAR1	22465396	22465567	172	2.63	1	22465396-22465567
TU706	OAR1	22469155	22469336	166	2	2	22469155-22469243	22469260-22469336
TU707	OAR1	22469449	22469626	178	2.48	1	22469449-22469626
TU708	OAR1	23879167	23879385	219	4.89	1	23879167-23879385
TU709	OAR1	23880073	23880591	519	31.69	1	23880073-23880591
TU710	OAR1	23880639	23881084	446	56.89	1	23880639-23881084
TU711	OAR1	23881109	23881554	446	62.96	1	23881109-23881554
TU712	OAR1	24550722	24551096	348	2.8	3	24550722-24550811	24550821-24550986	24551005-24551096
TU713	OAR1	24551334	24551529	196	3.51	1	24551334-24551529
TU714	OAR1	24552064	24552283	219	4.32	2	24552064-24552159	24552161-24552283
TU715	OAR1	24552290	24552956	667	7.67	1	24552290-24552956
TU716	OAR1	24553164	24554366	1195	34.15	3	24553164-24553259	24553263-24553843	24553849-24554366
TU717	OAR1	24556849	24557038	184	2.67	2	24556849-24556938	24556945-24557038
TU718	OAR1	24569118	24569304	180	3.12	2	24569118-24569207	24569215-24569304
TU719	OAR1	24574213	24574397	180	2	2	24574213-24574302	24574308-24574397
TU720	OAR1	24576075	24576252	166	2.01	2	24576075-24576164	24576177-24576252
TU721	OAR1	24594147	24594355	180	2	2	24594147-24594236	24594266-24594355
TU722	OAR1	24597319	24597797	406	65.93	3	24597319-24597406	24597423-24597512	24597570-24597797
TU723	OAR1	24666909	24671455	249	64.53	2	24666909-24667012	24671311-24671455
TU724	OAR1	24693622	24693779	158	36.35	1	24693622-24693779
TU725	OAR1	24708785	24711136	300	19.44	3	24708785-24708878	24710001-24710071	24711002-24711136
TU726	OAR1	24888990	24889173	165	2	2	24888990-24889077	24889097-24889173
TU727	OAR1	24897254	24897453	200	47.68	1	24897254-24897453
TU728	OAR1	24906786	24906991	180	2	2	24906786-24906875	24906902-24906991
TU729	OAR1	24954213	24954423	180	2	2	24954213-24954302	24954334-24954423
TU730	OAR1	25046079	25046288	180	2.47	2	25046079-25046168	25046199-25046288
TU731	OAR1	25046840	25047031	192	3.41	1	25046840-25047031
TU732	OAR1	25047560	25047895	336	8.52	1	25047560-25047895
TU733	OAR1	25048034	25048199	166	4.02	1	25048034-25048199
TU734	OAR1	25048522	25053453	1175	53.07	3	25048522-25048762	25049106-25049365	25052780-25053453
TU735	OAR1	25083249	25083422	160	2.49	2	25083249-25083317	25083332-25083422
TU736	OAR1	25085046	25085220	170	2.01	2	25085046-25085125	25085131-25085220
TU737	OAR1	25236059	25236254	178	2	2	25236059-25236148	25236167-25236254
TU738	OAR1	25304477	25304660	184	83.64	1	25304477-25304660
TU739	OAR1	25335216	25335394	152	2	2	25335216-25335292	25335320-25335394
TU740	OAR1	25337844	25341184	2118	66.21	2	25337844-25338029	25339253-25341184
TU741	OAR1	25341269	25341553	285	3.49	1	25341269-25341553
TU742	OAR1	25341811	25342056	232	3.26	2	25341811-25341950	25341965-25342056
TU743	OAR1	25342324	25342879	556	4.18	1	25342324-25342879
TU744	OAR1	25342969	25343170	202	3.38	1	25342969-25343170
TU745	OAR1	25343191	25343500	310	4.02	1	25343191-25343500
TU746	OAR1	25343671	25343872	182	2.7	2	25343671-25343762	25343783-25343872
TU747	OAR1	25344400	25344721	307	4.15	2	25344400-25344616	25344632-25344721
TU748	OAR1	25346434	25346610	177	2.98	1	25346434-25346610
TU749	OAR1	25346686	25346897	212	3.77	1	25346686-25346897
TU750	OAR1	25346929	25347129	200	2.49	2	25346929-25347018	25347020-25347129
TU751	OAR1	25347188	25347499	281	4.27	3	25347188-25347277	25347294-25347393	25347409-25347499
TU752	OAR1	25347615	25347844	230	3	1	25347615-25347844
TU753	OAR1	25348178	25348359	182	2.71	1	25348178-25348359
TU754	OAR1	25349312	25349563	252	5.29	1	25349312-25349563
TU755	OAR1	25406696	25406897	180	2	2	25406696-25406785	25406808-25406897
TU756	OAR1	25410148	25410478	331	11.62	1	25410148-25410478
TU757	OAR1	25410480	25411470	991	27.57	1	25410480-25411470
TU758	OAR1	25411472	25420592	1596	62.53	4	25411472-25412564	25415154-25415363	25417686-25417897	25420512-25420592
TU759	OAR1	25416428	25416589	162	2.52	1	25416428-25416589
TU760	OAR1	25421367	25421569	178	2.28	2	25421367-25421456	25421482-25421569
TU761	OAR1	25421602	25421800	199	3.33	1	25421602-25421800
TU762	OAR1	25421828	25422038	179	2.13	2	25421828-25421917	25421950-25422038
TU763	OAR1	25422227	25422399	157	2.39	2	25422227-25422276	25422293-25422399
TU764	OAR1	25439332	25448992	292	51.83	3	25439332-25439402	25443840-25443970	25448903-25448992
TU765	OAR1	25449227	25457990	705	48.87	4	25449227-25449347	25451547-25451753	25457227-25457430	25457818-25457990
TU766	OAR1	25495554	25502777	576	39.96	4	25495554-25495654	25499815-25499968	25501572-25501691	25502577-25502777
TU767	OAR1	25519235	25526625	279	10.41	4	25519235-25519330	25522144-25522194	25523088-25523179	25526586-25526625
TU768	OAR1	25531293	25531466	174	2.05	1	25531293-25531466
TU769	OAR1	25581508	25581702	180	2	2	25581508-25581597	25581613-25581702
TU770	OAR1	25753370	25753566	180	2	2	25753370-25753459	25753477-25753566
TU771	OAR1	25766234	25766429	180	2.06	2	25766234-25766323	25766340-25766429
TU772	OAR1	25767627	25768021	373	2.56	3	25767627-25767716	25767734-25767926	25767932-25768021
TU773	OAR1	25784943	25785153	157	2.28	2	25784943-25785009	25785064-25785153
TU774	OAR1	25805440	25815248	587	13.89	5	25805440-25805537	25806855-25806966	25809635-25809791	25814895-25814991	25815126-25815248
TU775	OAR1	25817684	25817859	176	2.67	1	25817684-25817859
TU776	OAR1	25819810	25820064	255	2.81	1	25819810-25820064
TU777	OAR1	25822985	25825584	664	16.24	5	25822985-25823240	25823246-25823338	25824323-25824421	25825167-25825276	25825479-25825584
TU778	OAR1	25823595	25823786	179	2	2	25823595-25823684	25823698-25823786
TU779	OAR1	25825704	25827353	227	19.98	2	25825704-25825838	25827262-25827353
TU780	OAR1	25826786	25827054	269	3.88	1	25826786-25827054
TU781	OAR1	25827469	25827660	187	2.63	2	25827469-25827558	25827564-25827660
TU782	OAR1	25827861	25829920	626	29.15	3	25827861-25827960	25829190-25829338	25829544-25829920
TU783	OAR1	25830514	25849970	2916	61.18	20	25830514-25831165	25831311-25831407	25832405-25832551	25832753-25832859	25833367-25833580	25833884-25833940	25834003-25834087	25834103-25834192	25834233-25834283	25835420-25835472	25835479-25835632	25835648-25835896	25836665-25836828	25838346-25838479	25841375-25841529	25842544-25842597	25843347-25843467	25844875-25844970	25845528-25845651	25849859-25849970
TU784	OAR1	25834462	25835113	531	2.5	4	25834462-25834727	25834755-25834885	25834941-25835015	25835055-25835113
TU785	OAR1	25835123	25835293	171	2.62	1	25835123-25835293
TU786	OAR1	25836151	25836339	180	2.87	2	25836151-25836240	25836250-25836339
TU787	OAR1	25838687	25838935	249	2.81	1	25838687-25838935
TU788	OAR1	25864322	25865804	197	10.6	2	25864322-25864442	25865729-25865804
TU789	OAR1	25867378	25872825	309	32.65	4	25867378-25867442	25868844-25868901	25870776-25870838	25872703-25872825
TU790	OAR1	25867858	25868042	168	2	2	25867858-25867946	25867964-25868042
TU791	OAR1	25885353	25885609	257	12.77	1	25885353-25885609
TU792	OAR1	25889992	25890184	180	2.17	2	25889992-25890081	25890095-25890184
TU793	OAR1	25900064	25905531	914	54.64	5	25900064-25900220	25901042-25901132	25902030-25902078	25902096-25902382	25905202-25905531
TU794	OAR1	25941601	25941978	378	62.47	1	25941601-25941978
TU795	OAR1	25947188	25947388	180	2.19	2	25947188-25947277	25947299-25947388
TU796	OAR1	25949494	25949683	180	2.76	2	25949494-25949583	25949594-25949683
TU797	OAR1	25950725	25951106	334	2.27	3	25950725-25950801	25950822-25950987	25951016-25951106
TU798	OAR1	25958116	25958283	166	2.17	2	25958116-25958187	25958190-25958283
TU799	OAR1	25958609	25958792	182	3.02	2	25958609-25958700	25958703-25958792
TU800	OAR1	25960674	25960875	180	2	2	25960674-25960763	25960786-25960875
TU801	OAR1	25966789	25966974	185	2.79	2	25966789-25966878	25966880-25966974
TU802	OAR1	25988947	25989118	171	2.22	2	25988947-25989054	25989056-25989118
TU803	OAR1	25989239	25989461	205	2.76	2	25989239-25989328	25989347-25989461
TU804	OAR1	25991500	25991764	224	2.06	3	25991500-25991584	25991624-25991713	25991716-25991764
TU805	OAR1	25992696	25992911	216	3.24	1	25992696-25992911
TU806	OAR1	25993217	25993402	180	2.99	2	25993217-25993306	25993313-25993402
TU807	OAR1	25994486	25994701	216	2.72	1	25994486-25994701
TU808	OAR1	25998380	25998562	170	2.3	2	25998380-25998459	25998473-25998562
TU809	OAR1	26000969	26001165	185	3.36	2	26000969-26001061	26001074-26001165
TU810	OAR1	26005403	26005574	172	2.44	1	26005403-26005574
TU811	OAR1	26011593	26011955	339	2.82	3	26011593-26011712	26011714-26011842	26011866-26011955
TU812	OAR1	26012285	26012480	172	2.37	2	26012285-26012374	26012399-26012480
TU813	OAR1	26015052	26015258	180	2.3	2	26015052-26015141	26015169-26015258
TU814	OAR1	26018280	26018509	230	2.94	1	26018280-26018509
TU815	OAR1	26023768	26024210	443	7.19	1	26023768-26024210
TU816	OAR1	26029619	26029818	200	2.56	1	26029619-26029818
TU817	OAR1	26030470	26030682	180	2	2	26030470-26030559	26030593-26030682
TU818	OAR1	26045512	26045697	182	3.06	2	26045512-26045601	26045606-26045697
TU819	OAR1	26045706	26046324	549	5.54	3	26045706-26045946	26045954-26046045	26046109-26046324
TU820	OAR1	26047325	26047553	218	3.21	2	26047325-26047450	26047462-26047553
TU821	OAR1	26047702	26047959	258	3.38	1	26047702-26047959
TU822	OAR1	26048005	26048303	299	5.58	1	26048005-26048303
TU823	OAR1	26071994	26072591	579	4.15	2	26071994-26072482	26072502-26072591
TU824	OAR1	26073134	26073344	197	2.78	2	26073134-26073240	26073255-26073344
TU825	OAR1	26073372	26073703	332	6.36	1	26073372-26073703
TU826	OAR1	26073742	26076527	857	43.07	2	26073742-26074534	26076464-26076527
TU827	OAR1	26074984	26075174	180	2.89	2	26074984-26075073	26075085-26075174
TU828	OAR1	26075333	26075519	164	2.37	2	26075333-26075406	26075430-26075519
TU829	OAR1	26077124	26077307	152	2	2	26077124-26077200	26077233-26077307
TU830	OAR1	26077572	26077772	188	3.28	2	26077572-26077661	26077675-26077772
TU831	OAR1	26077832	26077996	158	2.35	2	26077832-26077921	26077929-26077996
TU832	OAR1	26079035	26079221	180	2.94	2	26079035-26079124	26079132-26079221
TU833	OAR1	26079417	26079591	153	2	2	26079417-26079497	26079520-26079591
TU834	OAR1	26081970	26082170	166	2	2	26081970-26082059	26082095-26082170
TU835	OAR1	26083124	26084604	1479	10.97	2	26083124-26083585	26083588-26084604
TU836	OAR1	26084794	26084993	181	3.27	2	26084794-26084883	26084903-26084993
TU837	OAR1	26085340	26085619	270	2.74	2	26085340-26085429	26085440-26085619
TU838	OAR1	26086638	26086802	165	2.13	1	26086638-26086802
TU839	OAR1	26088736	26088931	180	2	2	26088736-26088825	26088842-26088931
TU840	OAR1	26100185	26100373	180	2	2	26100185-26100274	26100284-26100373
TU841	OAR1	26103823	26104134	312	11.8	1	26103823-26104134
TU842	OAR1	26116195	26117609	339	20.52	2	26116195-26116389	26117466-26117609
TU843	OAR1	26124934	26125146	180	2.52	2	26124934-26125023	26125057-26125146
TU844	OAR1	26125182	26125370	189	84.22	1	26125182-26125370
TU845	OAR1	26125397	26125569	173	14.6	1	26125397-26125569
TU846	OAR1	26127061	26127280	220	2.15	1	26127061-26127280
TU847	OAR1	26128231	26129760	826	17.15	5	26128231-26128458	26128476-26128565	26129207-26129304	26129337-26129460	26129475-26129760
TU848	OAR1	26128570	26128745	176	2.78	1	26128570-26128745
TU849	OAR1	26128957	26129139	177	2	2	26128957-26129045	26129052-26129139
TU850	OAR1	26130593	26131568	496	22.46	2	26130593-26130654	26131135-26131568
TU851	OAR1	26131621	26132729	1083	17.78	2	26131621-26131908	26131935-26132729
TU852	OAR1	26133134	26133558	393	2.91	3	26133134-26133223	26133255-26133459	26133461-26133558
TU853	OAR1	26133739	26133912	153	2.03	2	26133739-26133801	26133823-26133912
TU854	OAR1	26134973	26135243	260	2.7	2	26134973-26135142	26135154-26135243
TU855	OAR1	26137854	26138049	180	2.62	2	26137854-26137943	26137960-26138049
TU856	OAR1	26138355	26138557	190	5.67	2	26138355-26138452	26138466-26138557
TU857	OAR1	26175257	26175425	169	2.11	1	26175257-26175425
TU858	OAR1	26204297	26204470	155	2	2	26204297-26204379	26204399-26204470
TU859	OAR1	26261685	26268270	2161	17.93	2	26261685-26261789	26266215-26268270
TU860	OAR1	26294590	26299101	404	7.51	3	26294590-26294691	26297120-26297300	26298981-26299101
TU861	OAR1	26305857	26309655	178	2.83	2	26305857-26305946	26309568-26309655
TU862	OAR1	26311137	26330102	536	21.04	4	26311137-26311240	26318914-26319140	26320218-26320307	26329988-26330102
TU863	OAR1	26347879	26348043	164	2.03	2	26347879-26347952	26347954-26348043
TU864	OAR1	26357501	26365029	732	28.64	4	26357501-26357655	26360581-26360694	26363068-26363249	26364749-26365029
TU865	OAR1	26364393	26364592	171	2	2	26364393-26364480	26364510-26364592
TU866	OAR1	26365062	26365268	180	2.72	2	26365062-26365151	26365179-26365268
TU867	OAR1	26365482	26366761	1263	9.74	3	26365482-26365571	26365574-26365750	26365766-26366761
TU868	OAR1	26366767	26366987	221	4.05	1	26366767-26366987
TU869	OAR1	26367015	26367251	227	3.03	2	26367015-26367151	26367162-26367251
TU870	OAR1	26367302	26367655	354	6.41	1	26367302-26367655
TU871	OAR1	26367793	26368108	316	2.92	1	26367793-26368108
TU872	OAR1	26368167	26368383	217	2.44	1	26368167-26368383
TU873	OAR1	26368436	26373157	3441	17.13	4	26368436-26369353	26369369-26371710	26372816-26372909	26373071-26373157
TU874	OAR1	26372198	26372384	178	2.31	2	26372198-26372287	26372297-26372384
TU875	OAR1	26374052	26374629	300	10.85	3	26374052-26374141	26374151-26374240	26374510-26374629
TU876	OAR1	26374695	26376739	607	9.02	5	26374695-26374752	26375298-26375414	26375802-26375973	26376063-26376180	26376598-26376739
TU877	OAR1	26374769	26374960	181	2.45	2	26374769-26374855	26374867-26374960
TU878	OAR1	26376935	26380997	1283	14.94	10	26376935-26377010	26377226-26377352	26377422-26377538	26377641-26377718	26377891-26378057	26378236-26378398	26378588-26378719	26379154-26379305	26379672-26379784	26380840-26380997
TU879	OAR1	26378944	26379138	183	3.29	2	26378944-26379035	26379048-26379138
TU880	OAR1	26382622	26382801	180	3.95	1	26382622-26382801
TU881	OAR1	26383404	26383592	181	2.61	2	26383404-26383494	26383503-26383592
TU882	OAR1	26396606	26396812	207	3.57	1	26396606-26396812
TU883	OAR1	26425787	26461704	3321	32.83	17	26425787-26426119	26428004-26428167	26429682-26429793	26431786-26431868	26439745-26439855	26442210-26442327	26443057-26443241	26443568-26443625	26444513-26444919	26451576-26451769	26452607-26452931	26456385-26456562	26456594-26457058	26459551-26459700	26460467-26460693	26460711-26460800	26461584-26461704
TU884	OAR1	26429366	26429534	162	2.01	2	26429366-26429437	26429445-26429534
TU885	OAR1	26442625	26442859	202	2.61	2	26442625-26442759	26442793-26442859
TU886	OAR1	26443732	26444177	368	2.76	3	26443732-26443847	26443914-26444075	26444088-26444177
TU887	OAR1	26444931	26446359	1418	11.44	2	26444931-26445020	26445032-26446359
TU888	OAR1	26446413	26447180	768	7.67	1	26446413-26447180
TU889	OAR1	26447261	26447725	465	10.98	1	26447261-26447725
TU890	OAR1	26450528	26450739	178	2.12	2	26450528-26450615	26450650-26450739
TU891	OAR1	26452936	26453203	268	4.63	1	26452936-26453203
TU892	OAR1	26453345	26453974	618	8.35	3	26453345-26453466	26453471-26453708	26453717-26453974
TU893	OAR1	26454440	26454636	197	3.59	1	26454440-26454636
TU894	OAR1	26454970	26455501	525	9.38	2	26454970-26455403	26455411-26455501
TU895	OAR1	26457408	26457585	178	2.02	1	26457408-26457585
TU896	OAR1	26457903	26458102	200	7.09	1	26457903-26458102
TU897	OAR1	26458139	26458346	208	4.31	1	26458139-26458346
TU898	OAR1	26458688	26458880	184	2.69	2	26458688-26458781	26458791-26458880
TU899	OAR1	26461289	26461474	167	2	2	26461289-26461377	26461397-26461474
TU900	OAR1	26473848	26474923	362	7.02	4	26473848-26473925	26474002-26474051	26474547-26474727	26474871-26474923
TU901	OAR1	26476288	26476474	174	2.13	2	26476288-26476377	26476391-26476474
TU902	OAR1	26477223	26477469	247	2.53	1	26477223-26477469
TU903	OAR1	26480034	26482230	287	15.24	3	26480034-26480134	26481744-26481839	26482141-26482230
TU904	OAR1	26485083	26489974	194	5.56	2	26485083-26485186	26489885-26489974
TU905	OAR1	26486512	26486697	178	2	2	26486512-26486600	26486609-26486697
TU906	OAR1	26497609	26502895	1030	30.29	3	26497609-26497749	26499930-26500635	26502713-26502895
TU907	OAR1	26506689	26515442	507	22	4	26506689-26506901	26507112-26507203	26513596-26513726	26515372-26515442
TU908	OAR1	26509915	26510121	173	2.53	2	26509915-26509996	26510031-26510121
TU909	OAR1	26512900	26513062	163	2.03	1	26512900-26513062
TU910	OAR1	26518814	26520663	249	6.24	2	26518814-26518897	26520499-26520663
TU911	OAR1	26531676	26531890	187	2.74	2	26531676-26531772	26531801-26531890
TU912	OAR1	26538183	26551920	1170	29.07	3	26538183-26538308	26545513-26545680	26551045-26551920
TU913	OAR1	26541225	26541410	169	2	2	26541225-26541311	26541329-26541410
TU914	OAR1	26542568	26542746	157	2.01	2	26542568-26542684	26542707-26542746
TU915	OAR1	26543302	26543542	236	2.44	2	26543302-26543391	26543397-26543542
TU916	OAR1	26544720	26545054	277	2.77	3	26544720-26544809	26544817-26544913	26544965-26545054
TU917	OAR1	26579770	26579950	175	2	2	26579770-26579855	26579862-26579950
TU918	OAR1	26582380	26582575	180	2	2	26582380-26582469	26582486-26582575
TU919	OAR1	26631501	26631672	152	2.04	2	26631501-26631590	26631611-26631672
TU920	OAR1	26650978	26653587	919	13.47	2	26650978-26651219	26652911-26653587
TU921	OAR1	26706474	26706643	170	2.42	1	26706474-26706643
TU922	OAR1	26721854	26722048	195	4.55	1	26721854-26722048
TU923	OAR1	26724049	26724239	177	2	2	26724049-26724137	26724152-26724239
TU924	OAR1	26728756	26728946	180	2.96	2	26728756-26728845	26728857-26728946
TU925	OAR1	26729244	26730207	953	9.62	2	26729244-26729694	26729706-26730207
TU926	OAR1	26803784	26836576	2066	58.08	12	26803784-26803947	26808739-26809496	26817255-26817394	26819675-26819865	26820765-26820832	26823661-26823765	26823967-26824019	26826302-26826468	26826568-26826623	26834975-26835173	26835294-26835352	26836471-26836576
TU927	OAR1	26833539	26833699	150	2.02	2	26833539-26833598	26833610-26833699
TU928	OAR1	26844732	26844990	255	2.78	2	26844732-26844821	26844826-26844990
TU929	OAR1	26847970	26852897	4855	47.57	2	26847970-26849605	26849679-26852897
TU930	OAR1	26853071	26853969	897	27.55	2	26853071-26853326	26853329-26853969
TU931	OAR1	26876929	26878275	1347	29.59	1	26876929-26878275
TU932	OAR1	26895338	26896533	1172	22.3	3	26895338-26895426	26895439-26896188	26896201-26896533
TU933	OAR1	26934870	26935499	630	58.67	1	26934870-26935499
TU934	OAR1	27084514	27085198	685	20.06	1	27084514-27085198
TU935	OAR1	27167730	27167978	249	4.69	1	27167730-27167978
TU936	OAR1	27168634	27168849	216	4.97	1	27168634-27168849
TU937	OAR1	27169125	27169597	436	4.68	2	27169125-27169498	27169536-27169597
TU938	OAR1	27169880	27170553	623	3.87	4	27169880-27170030	27170042-27170317	27170319-27170424	27170464-27170553
TU939	OAR1	27171013	27171216	160	2.18	2	27171013-27171061	27171106-27171216
TU940	OAR1	27171554	27171838	280	2.77	2	27171554-27171643	27171649-27171838
TU941	OAR1	27171964	27172202	239	4.46	1	27171964-27172202
TU942	OAR1	27172270	27172611	308	3.36	2	27172270-27172359	27172394-27172611
TU943	OAR1	27172797	27173098	275	2.35	3	27172797-27172886	27172900-27172994	27173009-27173098
TU944	OAR1	27173110	27173315	206	5.97	1	27173110-27173315
TU945	OAR1	27186866	27188576	1633	8.97	3	27186866-27187457	27187522-27188329	27188344-27188576
TU946	OAR1	27326248	27326438	171	2.26	2	27326248-27326337	27326358-27326438
TU947	OAR1	27328302	27328496	180	2	2	27328302-27328391	27328407-27328496
TU948	OAR1	27329807	27330017	184	2.53	2	27329807-27329900	27329928-27330017
TU949	OAR1	27333317	27333519	169	2.17	2	27333317-27333406	27333441-27333519
TU950	OAR1	27334327	27334517	172	2	2	27334327-27334409	27334429-27334517
TU951	OAR1	27359134	27359318	171	2	2	27359134-27359223	27359238-27359318
TU952	OAR1	27885101	27885576	476	6.61	1	27885101-27885576
TU953	OAR1	27885870	27886045	176	2.03	1	27885870-27886045
TU954	OAR1	27886047	27886276	230	5.14	1	27886047-27886276
TU955	OAR1	27886298	27886783	451	4.06	3	27886298-27886509	27886518-27886675	27886703-27886783
TU956	OAR1	27957912	27958703	792	5.78	1	27957912-27958703
TU957	OAR1	27961402	27961595	169	2	2	27961402-27961488	27961514-27961595
TU958	OAR1	27962329	27962585	212	2.06	2	27962329-27962472	27962518-27962585
TU959	OAR1	27964042	27964213	172	2.09	1	27964042-27964213
TU960	OAR1	28065990	28066184	195	3.22	1	28065990-28066184
TU961	OAR1	28066681	28066831	151	3.36	1	28066681-28066831
TU962	OAR1	28069244	28069612	357	4.31	2	28069244-28069510	28069523-28069612
TU963	OAR1	28069642	28070054	399	3.27	2	28069642-28069950	28069965-28070054
TU964	OAR1	28075007	28075199	180	2	2	28075007-28075096	28075110-28075199
TU965	OAR1	28077031	28077196	160	2.05	2	28077031-28077120	28077127-28077196
TU966	OAR1	28077637	28077842	199	2.47	2	28077637-28077745	28077753-28077842
TU967	OAR1	28205060	28205326	267	2.44	1	28205060-28205326
TU968	OAR1	28205384	28205545	154	2.09	2	28205384-28205447	28205456-28205545
TU969	OAR1	28275811	28276591	640	3.15	5	28275811-28275900	28275912-28276014	28276076-28276143	28276190-28276279	28276303-28276591
TU970	OAR1	28276784	28276957	174	3.29	1	28276784-28276957
TU971	OAR1	28320641	28320821	158	2.5	2	28320641-28320730	28320754-28320821
TU972	OAR1	28321273	28321467	182	2.64	2	28321273-28321362	28321376-28321467
TU973	OAR1	28322049	28322270	205	3.16	2	28322049-28322160	28322178-28322270
TU974	OAR1	28328649	28329162	514	23.42	1	28328649-28329162
TU975	OAR1	28329386	28330236	837	6.97	3	28329386-28329582	28329588-28329782	28329792-28330236
TU976	OAR1	28794377	28794595	218	4.41	2	28794377-28794497	28794499-28794595
TU977	OAR1	28794658	28795451	794	4.72	1	28794658-28795451
TU978	OAR1	28795541	28796584	966	5.03	5	28795541-28795626	28795678-28795824	28795848-28796153	28796155-28796261	28796265-28796584
TU979	OAR1	28796839	28797097	259	7.99	1	28796839-28797097
TU980	OAR1	28797199	28797774	576	4.51	1	28797199-28797774
TU981	OAR1	28797809	28798008	196	2.39	2	28797809-28797898	28797903-28798008
TU982	OAR1	28799167	28799373	207	4.26	1	28799167-28799373
TU983	OAR1	28800231	28800563	333	5.79	1	28800231-28800563
TU984	OAR1	28800821	28801194	358	3.59	3	28800821-28800868	28800880-28801099	28801105-28801194
TU985	OAR1	28801337	28801668	179	2	3	28801337-28801386	28801482-28801530	28801589-28801668
TU986	OAR1	28801856	28802494	636	5.96	2	28801856-28802379	28802383-28802494
TU987	OAR1	28802839	28803041	180	2.84	2	28802839-28802928	28802952-28803041
TU988	OAR1	28890514	28890727	211	5.23	2	28890514-28890621	28890625-28890727
TU989	OAR1	28890760	28891579	820	6.55	1	28890760-28891579
TU990	OAR1	28892130	28892366	237	5.55	1	28892130-28892366
TU991	OAR1	29154629	29154872	231	2.77	2	29154629-29154718	29154732-29154872
TU992	OAR1	29161509	29161697	166	2	2	29161509-29161595	29161619-29161697
TU993	OAR1	29162294	29162499	180	2	2	29162294-29162383	29162410-29162499
TU994	OAR1	29173725	29173916	170	2	2	29173725-29173814	29173837-29173916
TU995	OAR1	29180710	29180884	164	2.54	2	29180710-29180779	29180791-29180884
TU996	OAR1	29952171	29952358	171	2	2	29952171-29952253	29952271-29952358
TU997	OAR1	30666062	30666239	158	2.37	2	30666062-30666172	30666193-30666239
TU998	OAR1	30681978	30682172	180	2	2	30681978-30682067	30682083-30682172
TU999	OAR1	30686897	30687079	162	2	2	30686897-30686980	30687002-30687079
TU1000	OAR1	30695951	30696119	155	2.03	2	30695951-30696040	30696055-30696119
TU1001	OAR1	30700000	30700515	453	62.96	2	30700000-30700167	30700231-30700515
TU1002	OAR1	30787652	30787835	171	2	2	30787652-30787734	30787748-30787835
TU1003	OAR1	30837117	30837337	221	18.17	1	30837117-30837337
TU1004	OAR1	30837548	30841045	3472	46.37	2	30837548-30840927	30840954-30841045
TU1005	OAR1	30841259	30842725	1467	63.14	1	30841259-30842725
TU1006	OAR1	30842784	30843527	744	40.86	1	30842784-30843527
TU1007	OAR1	30844578	30844868	261	2.9	3	30844578-30844667	30844674-30844777	30844802-30844868
TU1008	OAR1	32879946	32880147	171	2	2	32879946-32880028	32880060-32880147
TU1009	OAR1	32881066	32881442	377	2.97	1	32881066-32881442
TU1010	OAR1	32882005	32882204	180	2.62	2	32882005-32882094	32882115-32882204
TU1011	OAR1	32883478	32883653	167	2.11	2	32883478-32883572	32883582-32883653
TU1012	OAR1	32884952	32885279	286	2.4	3	32884952-32885041	32885052-32885170	32885203-32885279
TU1013	OAR1	32886577	32886739	163	2.71	1	32886577-32886739
TU1014	OAR1	32977081	32977430	350	8.39	1	32977081-32977430
TU1015	OAR1	32977462	32978569	1103	18.42	2	32977462-32977551	32977557-32978569
TU1016	OAR1	32978646	32979204	559	4.98	1	32978646-32979204
TU1017	OAR1	32979268	32980154	832	7.81	4	32979268-32979467	32979514-32979838	32979843-32980059	32980065-32980154
TU1018	OAR1	32980228	32980963	736	9.37	1	32980228-32980963
TU1019	OAR1	33099969	33100809	841	28.71	1	33099969-33100809
TU1020	OAR1	33102967	33103148	182	57.86	1	33102967-33103148
TU1021	OAR1	33218456	33218650	180	2.56	2	33218456-33218545	33218561-33218650
TU1022	OAR1	33625945	33626149	184	3.32	2	33625945-33626038	33626060-33626149
TU1023	OAR1	33667597	33667791	180	2.39	2	33667597-33667686	33667702-33667791
TU1024	OAR1	33680273	33680451	179	16.41	1	33680273-33680451
TU1025	OAR1	33692740	33699170	225	4.52	2	33692740-33692813	33699020-33699170
TU1026	OAR1	33781903	33782092	173	2	2	33781903-33781985	33782003-33782092
TU1027	OAR1	33875469	33875640	152	2	2	33875469-33875539	33875560-33875640
TU1028	OAR1	33966124	33966312	168	2	2	33966124-33966206	33966228-33966312
TU1029	OAR1	33993547	33993730	182	2.95	2	33993547-33993638	33993641-33993730
TU1030	OAR1	33994275	33994465	162	2	2	33994275-33994363	33994393-33994465
TU1031	OAR1	33995321	33996953	366	6.74	3	33995321-33995415	33995418-33995588	33996854-33996953
TU1032	OAR1	34009242	34009428	180	2.51	2	34009242-34009331	34009339-34009428
TU1033	OAR1	34011723	34012124	267	3.13	2	34011723-34011897	34012033-34012124
TU1034	OAR1	34068714	34075246	171	6.26	2	34068714-34068789	34075152-34075246
TU1035	OAR1	34084183	34084547	350	3.12	2	34084183-34084489	34084505-34084547
TU1036	OAR1	34086454	34086635	180	2.59	2	34086454-34086543	34086546-34086635
TU1037	OAR1	34086829	34087012	180	2.4	2	34086829-34086918	34086923-34087012
TU1038	OAR1	34091480	34091667	180	2.93	2	34091480-34091569	34091578-34091667
TU1039	OAR1	34166356	34172950	409	4.86	4	34166356-34166410	34169550-34169639	34169661-34169753	34172780-34172950
TU1040	OAR1	34168064	34168253	178	2	2	34168064-34168153	34168166-34168253
TU1041	OAR1	34177377	34177536	159	2.01	2	34177377-34177466	34177468-34177536
TU1042	OAR1	34196598	34196988	370	8.02	2	34196598-34196877	34196899-34196988
TU1043	OAR1	34502770	34502953	180	2	2	34502770-34502859	34502864-34502953
TU1044	OAR1	35825685	35828374	185	6.23	2	35825685-35825777	35828283-35828374
TU1045	OAR1	35850134	35850319	180	2.06	2	35850134-35850223	35850230-35850319
TU1046	OAR1	36242668	36242861	175	2	2	36242668-36242755	36242775-36242861
TU1047	OAR1	36244293	36244555	263	16.24	1	36244293-36244555
TU1048	OAR1	36244618	36245364	747	17.66	1	36244618-36245364
TU1049	OAR1	36245442	36246942	1501	26.38	1	36245442-36246942
TU1050	OAR1	36246974	36247663	690	14.58	1	36246974-36247663
TU1051	OAR1	36247767	36248698	932	29.74	1	36247767-36248698
TU1052	OAR1	36248785	36251722	2938	26.11	1	36248785-36251722
TU1053	OAR1	36430605	36430796	180	2	2	36430605-36430694	36430707-36430796
TU1054	OAR1	36444584	36444802	203	4.37	2	36444584-36444676	36444693-36444802
TU1055	OAR1	36444840	36445066	227	3.69	1	36444840-36445066
TU1056	OAR1	36446353	36446552	182	3.94	2	36446353-36446444	36446463-36446552
TU1057	OAR1	36447578	36447762	185	3.79	1	36447578-36447762
TU1058	OAR1	36814262	36817767	202	5.08	2	36814262-36814361	36817666-36817767
TU1059	OAR1	36834183	36834386	196	3.07	2	36834183-36834272	36834281-36834386
TU1060	OAR1	36847059	36852020	385	6.24	3	36847059-36847217	36850673-36850808	36851931-36852020
TU1061	OAR1	36855387	36860571	371	8.13	4	36855387-36855505	36856245-36856285	36859604-36859716	36860474-36860571
TU1062	OAR1	36863092	36863285	180	2.9	2	36863092-36863181	36863196-36863285
TU1063	OAR1	36888447	36897759	1680	13.32	3	36888447-36888546	36891696-36891787	36896272-36897759
TU1064	OAR1	36893376	36893688	293	2.71	3	36893376-36893465	36893480-36893592	36893599-36893688
TU1065	OAR1	36894980	36895174	189	2.78	2	36894980-36895069	36895076-36895174
TU1066	OAR1	36897911	36898151	241	18.61	1	36897911-36898151
TU1067	OAR1	36920605	36920801	197	2.47	1	36920605-36920801
TU1068	OAR1	36926495	36926682	173	2	2	36926495-36926578	36926594-36926682
TU1069	OAR1	36927983	36928171	173	2.94	2	36927983-36928064	36928081-36928171
TU1070	OAR1	36939353	36940206	834	39.26	2	36939353-36939965	36939986-36940206
TU1071	OAR1	36940256	36941107	852	33.06	1	36940256-36941107
TU1072	OAR1	36952182	36952385	192	2.92	2	36952182-36952271	36952284-36952385
TU1073	OAR1	37035083	37035422	293	2.87	3	37035083-37035172	37035194-37035311	37035338-37035422
TU1074	OAR1	37035646	37035840	164	2	2	37035646-37035731	37035763-37035840
TU1075	OAR1	37036343	37036538	195	3.36	2	37036343-37036439	37036441-37036538
TU1076	OAR1	37254677	37255066	390	13.52	1	37254677-37255066
TU1077	OAR1	37255679	37256073	359	3.98	3	37255679-37255768	37255797-37255971	37255980-37256073
TU1078	OAR1	37256301	37256483	183	3.64	1	37256301-37256483
TU1079	OAR1	37441739	37441940	180	2	2	37441739-37441828	37441851-37441940
TU1080	OAR1	37531776	37531978	180	2	2	37531776-37531865	37531889-37531978
TU1081	OAR1	37542129	37542323	187	2.78	2	37542129-37542218	37542227-37542323
TU1082	OAR1	37618741	37619248	483	3.69	2	37618741-37619133	37619159-37619248
TU1083	OAR1	38133014	38133204	191	7.06	1	38133014-38133204
TU1084	OAR1	38230603	38230794	187	2.75	2	38230603-38230699	38230705-38230794
TU1085	OAR1	38231657	38231870	214	2.66	1	38231657-38231870
TU1086	OAR1	38236420	38236589	169	2	2	38236420-38236509	38236511-38236589
TU1087	OAR1	38237035	38237229	180	2.3	2	38237035-38237124	38237140-38237229
TU1088	OAR1	38242483	38242675	159	2	2	38242483-38242572	38242607-38242675
TU1089	OAR1	38244604	38244883	249	2.94	2	38244604-38244668	38244700-38244883
TU1090	OAR1	38245533	38245726	180	2.87	2	38245533-38245622	38245637-38245726
TU1091	OAR1	38248870	38249052	180	2	2	38248870-38248959	38248963-38249052
TU1092	OAR1	38257741	38257920	180	2.41	1	38257741-38257920
TU1093	OAR1	38371104	38371289	157	2	2	38371104-38371182	38371212-38371289
TU1094	OAR1	38385779	38385964	186	926.13	1	38385779-38385964
TU1095	OAR1	38389680	38389880	172	2	2	38389680-38389761	38389791-38389880
TU1096	OAR1	38453655	38454004	350	14.79	1	38453655-38454004
TU1097	OAR1	38455658	38455832	161	2.14	2	38455658-38455754	38455769-38455832
TU1098	OAR1	38457110	38457326	186	2.76	2	38457110-38457205	38457237-38457326
TU1099	OAR1	38458118	38458321	196	2.56	2	38458118-38458223	38458232-38458321
TU1100	OAR1	38788798	38788998	172	2	2	38788798-38788879	38788909-38788998
TU1101	OAR1	38792879	38793075	180	2	2	38792879-38792968	38792986-38793075
TU1102	OAR1	39024297	39024586	262	2.84	3	39024297-39024361	39024377-39024483	39024497-39024586
TU1103	OAR1	39024734	39024911	178	2.58	1	39024734-39024911
TU1104	OAR1	39025271	39025449	170	2.29	2	39025271-39025348	39025358-39025449
TU1105	OAR1	39872406	39872595	180	2.95	2	39872406-39872495	39872506-39872595
TU1106	OAR1	39874456	39874639	172	2.12	2	39874456-39874545	39874558-39874639
TU1107	OAR1	39879776	39879957	167	2	2	39879776-39879859	39879875-39879957
TU1108	OAR1	39923021	39923244	224	2.64	1	39923021-39923244
TU1109	OAR1	39924927	39925103	177	2.62	1	39924927-39925103
TU1110	OAR1	39931131	39931314	180	2.71	2	39931131-39931220	39931225-39931314
TU1111	OAR1	39932632	39932837	206	3.76	1	39932632-39932837
TU1112	OAR1	39987302	39987506	180	2	2	39987302-39987391	39987417-39987506
TU1113	OAR1	39987779	39987973	180	2	2	39987779-39987868	39987884-39987973
TU1114	OAR1	39988086	39988262	174	2	2	39988086-39988175	39988179-39988262
TU1115	OAR1	39990368	39990749	361	3.93	3	39990368-39990554	39990559-39990649	39990667-39990749
TU1116	OAR1	39997806	39997997	192	3.86	1	39997806-39997997
TU1117	OAR1	39998662	39998839	153	2.01	2	39998662-39998751	39998777-39998839
TU1118	OAR1	40048482	40048955	464	6.28	2	40048482-40048835	40048846-40048955
TU1119	OAR1	40049146	40049341	196	2.65	1	40049146-40049341
TU1120	OAR1	40049670	40049877	190	3.72	2	40049670-40049764	40049783-40049877
TU1121	OAR1	40050046	40050218	152	2	2	40050046-40050121	40050143-40050218
TU1122	OAR1	40050447	40051119	655	6.29	2	40050447-40051015	40051034-40051119
TU1123	OAR1	40051710	40051997	276	3.89	2	40051710-40051900	40051913-40051997
TU1124	OAR1	40052436	40052615	180	2.47	1	40052436-40052615
TU1125	OAR1	40052781	40052960	174	2	2	40052781-40052870	40052877-40052960
TU1126	OAR1	40076627	40076903	277	150.11	1	40076627-40076903
TU1127	OAR1	40077093	40077298	186	3.72	2	40077093-40077183	40077204-40077298
TU1128	OAR1	40237748	40240487	2727	17.06	2	40237748-40239741	40239755-40240487
TU1129	OAR1	40240612	40241107	491	6.61	2	40240612-40240898	40240904-40241107
TU1130	OAR1	40450817	40451029	180	2	2	40450817-40450906	40450940-40451029
TU1131	OAR1	42087123	42088186	1064	17.34	1	42087123-42088186
TU1132	OAR1	42088460	42088885	416	20	2	42088460-42088781	42088792-42088885
TU1133	OAR1	42088910	42089098	181	2.78	2	42088910-42088999	42089008-42089098
TU1134	OAR1	42102762	42102993	232	4.05	1	42102762-42102993
TU1135	OAR1	42103101	42103296	182	3.69	2	42103101-42103192	42103207-42103296
TU1136	OAR1	42103685	42103880	180	2.41	2	42103685-42103774	42103791-42103880
TU1137	OAR1	42103934	42104919	981	9.41	2	42103934-42104081	42104087-42104919
TU1138	OAR1	42104943	42105525	583	5.39	1	42104943-42105525
TU1139	OAR1	42105553	42105759	207	3.83	1	42105553-42105759
TU1140	OAR1	42105797	42106188	392	5.41	1	42105797-42106188
TU1141	OAR1	42106268	42106468	201	3.53	1	42106268-42106468
TU1142	OAR1	42106557	42107257	701	10.49	1	42106557-42107257
TU1143	OAR1	42469127	42469495	347	2.51	2	42469127-42469209	42469232-42469495
TU1144	OAR1	42470467	42470841	332	3.06	3	42470467-42470553	42470575-42470718	42470741-42470841
TU1145	OAR1	42471698	42472142	445	5.23	1	42471698-42472142
TU1146	OAR1	42472172	42472373	202	3.24	1	42472172-42472373
TU1147	OAR1	42472554	42473204	631	13.07	2	42472554-42472915	42472936-42473204
TU1148	OAR1	42473361	42473706	346	5.48	1	42473361-42473706
TU1149	OAR1	42473782	42474537	731	11.59	3	42473782-42473874	42473887-42474207	42474221-42474537
TU1150	OAR1	42491997	42492178	154	2	2	42491997-42492064	42492093-42492178
TU1151	OAR1	42492889	42493084	180	2.85	2	42492889-42492978	42492995-42493084
TU1152	OAR1	42494850	42495587	611	2.59	6	42494850-42494939	42494972-42495061	42495069-42495160	42495182-42495271	42495332-42495486	42495494-42495587
TU1153	OAR1	42496186	42496376	181	3.03	2	42496186-42496275	42496286-42496376
TU1154	OAR1	42497389	42497579	163	2.14	2	42497389-42497478	42497507-42497579
TU1155	OAR1	42770337	42770644	308	4.07	1	42770337-42770644
TU1156	OAR1	42770705	42772242	1538	15.32	1	42770705-42772242
TU1157	OAR1	42772330	42773699	1370	17.88	1	42772330-42773699
TU1158	OAR1	42777088	42777291	178	2	2	42777088-42777175	42777202-42777291
TU1159	OAR1	42808878	42809132	255	4.16	1	42808878-42809132
TU1160	OAR1	43202078	43202277	177	2	2	43202078-43202167	43202191-43202277
TU1161	OAR1	43344388	43344588	187	3.68	2	43344388-43344477	43344492-43344588
TU1162	OAR1	44139120	44139320	181	3.57	2	44139120-44139210	44139231-44139320
TU1163	OAR1	45409413	45409602	156	2	2	45409413-45409502	45409537-45409602
TU1164	OAR1	45410366	45410527	162	2.85	1	45410366-45410527
TU1165	OAR1	45459320	45459506	180	2.42	2	45459320-45459409	45459417-45459506
TU1166	OAR1	45500144	45501056	913	6.28	1	45500144-45501056
TU1167	OAR1	45501547	45501849	303	6.3	1	45501547-45501849
TU1168	OAR1	45502047	45502282	236	3.27	1	45502047-45502282
TU1169	OAR1	45502442	45502770	323	4.14	2	45502442-45502674	45502681-45502770
TU1170	OAR1	45503005	45503300	292	5.01	2	45503005-45503191	45503196-45503300
TU1171	OAR1	46130291	46130571	268	2.21	2	46130291-46130379	46130393-46130571
TU1172	OAR1	46233842	46234037	192	2.45	2	46233842-46233931	46233936-46234037
TU1173	OAR1	46235842	46236033	172	2.05	2	46235842-46235931	46235952-46236033
TU1174	OAR1	46243716	46243917	180	2	2	46243716-46243805	46243828-46243917
TU1175	OAR1	46247209	46247365	157	3.24	1	46247209-46247365
TU1176	OAR1	46247577	46247901	325	11.57	1	46247577-46247901
TU1177	OAR1	46581219	46581389	151	2.06	2	46581219-46581279	46581300-46581389
TU1178	OAR1	49758777	49759101	300	7.01	2	49758777-49758834	49758860-49759101
TU1179	OAR1	49759184	49759536	353	5.02	1	49759184-49759536
TU1180	OAR1	49763434	49763615	180	2.93	2	49763434-49763523	49763526-49763615
TU1181	OAR1	49765022	49765444	395	6.14	2	49765022-49765154	49765183-49765444
TU1182	OAR1	49765522	49765970	449	6.37	1	49765522-49765970
TU1183	OAR1	49829768	49829947	180	2	1	49829768-49829947
TU1184	OAR1	50330486	50330705	220	3.45	1	50330486-50330705
TU1185	OAR1	50330835	50331435	523	3.09	4	50330835-50331070	50331114-50331207	50331218-50331342	50331368-50331435
TU1186	OAR1	50331964	50332168	205	4.5	1	50331964-50332168
TU1187	OAR1	50332559	50332830	247	3.72	2	50332559-50332706	50332732-50332830
TU1188	OAR1	50333416	50333589	172	2.01	2	50333416-50333505	50333508-50333589
TU1189	OAR1	50333662	50334230	478	3.68	4	50333662-50333766	50333833-50333928	50333934-50334122	50334143-50334230
TU1190	OAR1	50334573	50334892	283	2.93	3	50334573-50334662	50334681-50334783	50334803-50334892
TU1191	OAR1	50338875	50339086	212	3.8	1	50338875-50339086
TU1192	OAR1	50339596	50339788	170	2	2	50339596-50339683	50339707-50339788
TU1193	OAR1	50340469	50340664	180	2.43	2	50340469-50340558	50340575-50340664
TU1194	OAR1	50342578	50342773	170	2	2	50342578-50342660	50342687-50342773
TU1195	OAR1	51196550	51196744	189	4.51	2	51196550-51196646	51196653-51196744
TU1196	OAR1	52081296	52081531	236	83.71	1	52081296-52081531
TU1197	OAR1	52522848	52523047	180	2	2	52522848-52522937	52522958-52523047
TU1198	OAR1	52691518	52691708	191	2.64	1	52691518-52691708
TU1199	OAR1	52694009	52694301	286	3.38	2	52694009-52694098	52694106-52694301
TU1200	OAR1	52694698	52694887	185	2.53	2	52694698-52694787	52694793-52694887
TU1201	OAR1	52697268	52697462	180	2.46	2	52697268-52697357	52697373-52697462
TU1202	OAR1	52731546	52731738	180	3.85	2	52731546-52731635	52731649-52731738
TU1203	OAR1	52733397	52733590	180	2.45	2	52733397-52733486	52733501-52733590
TU1204	OAR1	52737906	52738101	180	2.71	2	52737906-52737995	52738012-52738101
TU1205	OAR1	52739143	52739315	173	2.34	1	52739143-52739315
TU1206	OAR1	52745569	52747736	216	10.33	2	52745569-52745692	52747645-52747736
TU1207	OAR1	52762790	52762961	172	2.02	1	52762790-52762961
TU1208	OAR1	53184197	53184700	503	3.78	2	53184197-53184286	53184288-53184700
TU1209	OAR1	53184899	53185260	362	5.17	1	53184899-53185260
TU1210	OAR1	53185265	53185712	437	4.78	2	53185265-53185358	53185370-53185712
TU1211	OAR1	53185968	53186148	181	5.41	1	53185968-53186148
TU1212	OAR1	53186367	53187005	639	5.93	1	53186367-53187005
TU1213	OAR1	53187116	53187509	364	12.08	2	53187116-53187166	53187197-53187509
TU1214	OAR1	53188358	53188556	181	3.41	2	53188358-53188448	53188467-53188556
TU1215	OAR1	53299449	53299666	180	2.23	2	53299449-53299538	53299577-53299666
TU1216	OAR1	53485244	53485435	192	3.15	1	53485244-53485435
TU1217	OAR1	53485469	53485655	185	2.43	2	53485469-53485558	53485561-53485655
TU1218	OAR1	53486612	53486934	294	2.38	2	53486612-53486817	53486847-53486934
TU1219	OAR1	53499473	53499672	200	3.23	1	53499473-53499672
TU1220	OAR1	53500021	53500201	181	3.65	1	53500021-53500201
TU1221	OAR1	53500750	53500943	190	3.77	2	53500750-53500847	53500852-53500943
TU1222	OAR1	53501257	53501468	212	3.26	1	53501257-53501468
TU1223	OAR1	53502882	53503354	445	3.74	3	53502882-53503118	53503130-53503247	53503265-53503354
TU1224	OAR1	53503670	53504749	995	3.73	5	53503670-53503755	53503784-53503873	53503920-53504349	53504351-53504446	53504457-53504749
TU1225	OAR1	53512643	53512865	223	2.96	1	53512643-53512865
TU1226	OAR1	53551207	53555091	3719	21	4	53551207-53551988	53552004-53552454	53552497-53554364	53554474-53555091
TU1227	OAR1	53627937	53628161	225	9.72	1	53627937-53628161
TU1228	OAR1	53628380	53628779	400	18.38	1	53628380-53628779
TU1229	OAR1	53629024	53629509	468	31.64	2	53629024-53629235	53629254-53629509
TU1230	OAR1	53629623	53630346	724	22.7	1	53629623-53630346
TU1231	OAR1	53761047	53761548	501	74.71	2	53761047-53761386	53761388-53761548
TU1232	OAR1	54177259	54177473	215	3.34	1	54177259-54177473
TU1233	OAR1	54177640	54177839	187	2.63	2	54177640-54177734	54177748-54177839
TU1234	OAR1	54260816	54261011	175	2	2	54260816-54260905	54260927-54261011
TU1235	OAR1	54292407	54292603	186	4.02	2	54292407-54292501	54292513-54292603
TU1236	OAR1	54499547	54499925	335	2.69	4	54499547-54499642	54499672-54499761	54499767-54499857	54499868-54499925
TU1237	OAR1	54499967	54500147	161	2	2	54499967-54500044	54500065-54500147
TU1238	OAR1	54500152	54500322	167	2.07	2	54500152-54500241	54500246-54500322
TU1239	OAR1	54501081	54501299	219	7.32	1	54501081-54501299
TU1240	OAR1	56285050	56285234	185	2.9	1	56285050-56285234
TU1241	OAR1	57673222	57673422	201	3.41	1	57673222-57673422
TU1242	OAR1	57881751	57882132	377	4.49	2	57881751-57882037	57882043-57882132
TU1243	OAR1	58084477	58084697	221	2.63	1	58084477-58084697
TU1244	OAR1	59395276	59395517	242	8.07	1	59395276-59395517
TU1245	OAR1	60045827	60046098	261	2.6	2	60045827-60045914	60045926-60046098
TU1246	OAR1	60071356	60071703	348	13.54	1	60071356-60071703
TU1247	OAR1	60071807	60072061	255	6.28	1	60071807-60072061
TU1248	OAR1	60072668	60073048	367	4.44	2	60072668-60072776	60072791-60073048
TU1249	OAR1	60073118	60073321	204	7.38	1	60073118-60073321
TU1250	OAR1	60073504	60074562	1059	11.97	1	60073504-60074562
TU1251	OAR1	60074800	60075371	561	4.62	3	60074800-60075040	60075043-60075259	60075269-60075371
TU1252	OAR1	60474173	60475646	1418	10.16	3	60474173-60475052	60475095-60475208	60475223-60475646
TU1253	OAR1	60475909	60476642	734	18.91	1	60475909-60476642
TU1254	OAR1	60547855	60548089	199	2.99	2	60547855-60547973	60548010-60548089
TU1255	OAR1	60579297	60579653	255	2.13	3	60579297-60579374	60579452-60579541	60579567-60579653
TU1256	OAR1	60580171	60580354	165	2.45	2	60580171-60580245	60580265-60580354
TU1257	OAR1	60581636	60581865	230	2.98	1	60581636-60581865
TU1258	OAR1	60582369	60582555	180	2	2	60582369-60582458	60582466-60582555
TU1259	OAR1	60592363	60592571	209	5.66	1	60592363-60592571
TU1260	OAR1	60758955	60762910	422	104.45	2	60758955-60759223	60762758-60762910
TU1261	OAR1	60759933	60760115	183	3.73	1	60759933-60760115
TU1262	OAR1	60761049	60761224	176	2.45	1	60761049-60761224
TU1263	OAR1	60761375	60761577	171	2	2	60761375-60761464	60761497-60761577
TU1264	OAR1	60761891	60762201	257	2.54	3	60761891-60761979	60761993-60762083	60762125-60762201
TU1265	OAR1	60901939	60902111	173	3.01	1	60901939-60902111
TU1266	OAR1	61407482	61408181	660	3.83	3	61407482-61407573	61407592-61407916	61407939-61408181
TU1267	OAR1	61409536	61409728	182	2.86	2	61409536-61409627	61409639-61409728
TU1268	OAR1	61409874	61410050	177	2.86	1	61409874-61410050
TU1269	OAR1	61411283	61411463	164	2	2	61411283-61411360	61411378-61411463
TU1270	OAR1	61494234	61494413	180	2	1	61494234-61494413
TU1271	OAR1	61495035	61495236	198	3.17	2	61495035-61495124	61495129-61495236
TU1272	OAR1	61509806	61510027	222	12.39	1	61509806-61510027
TU1273	OAR1	61514460	61514742	283	2.62	1	61514460-61514742
TU1274	OAR1	61515799	61516003	205	5.24	1	61515799-61516003
TU1275	OAR1	61516143	61516340	180	3.39	2	61516143-61516232	61516251-61516340
TU1276	OAR1	61517826	61518112	286	4.22	2	61517826-61517915	61517917-61518112
TU1277	OAR1	61722708	61722900	180	2.71	2	61722708-61722797	61722811-61722900
TU1278	OAR1	61903260	61903534	275	2.97	1	61903260-61903534
TU1279	OAR1	61924772	61925010	180	2.17	2	61924772-61924861	61924921-61925010
TU1280	OAR1	61926249	61926582	334	4.62	1	61926249-61926582
TU1281	OAR1	62082993	62083171	175	2	2	62082993-62083080	62083085-62083171
TU1282	OAR1	63094912	63095097	180	2	2	63094912-63095001	63095008-63095097
TU1283	OAR1	63100619	63101071	445	3.6	3	63100619-63100708	63100715-63100818	63100821-63101071
TU1284	OAR1	63142454	63142831	378	8.21	1	63142454-63142831
TU1285	OAR1	63142836	63144385	1530	32.7	2	63142836-63143427	63143448-63144385
TU1286	OAR1	63144394	63146680	2281	52.4	3	63144394-63145583	63145588-63145766	63145769-63146680
TU1287	OAR1	63206028	63206225	185	4.83	2	63206028-63206121	63206135-63206225
TU1288	OAR1	63217251	63220562	890	97.97	2	63217251-63218087	63220510-63220562
TU1289	OAR1	63218643	63218807	154	2.02	2	63218643-63218732	63218744-63218807
TU1290	OAR1	63221074	63221262	180	2.84	2	63221074-63221163	63221173-63221262
TU1291	OAR1	63223393	63223584	184	2.62	2	63223393-63223482	63223491-63223584
TU1292	OAR1	63229575	63229764	151	2	2	63229575-63229640	63229680-63229764
TU1293	OAR1	63246643	63253297	457	18.42	2	63246643-63246809	63253008-63253297
TU1294	OAR1	63449481	63450777	355	3.15	2	63449481-63449570	63450513-63450777
TU1295	OAR1	63450785	63450992	197	3.29	2	63450785-63450891	63450903-63450992
TU1296	OAR1	63451750	63452065	316	7.27	1	63451750-63452065
TU1297	OAR1	63452198	63452382	183	3.31	2	63452198-63452288	63452291-63452382
TU1298	OAR1	63452921	63453200	228	2.21	3	63452921-63452968	63453019-63453108	63453111-63453200
TU1299	OAR1	63453389	63453785	370	3.74	2	63453389-63453664	63453692-63453785
TU1300	OAR1	63453896	63454102	193	2.3	2	63453896-63453985	63454000-63454102
TU1301	OAR1	63454221	63455196	897	4.29	6	63454221-63454310	63454341-63454423	63454457-63454579	63454582-63454712	63454724-63455120	63455124-63455196
TU1302	OAR1	63455429	63455976	421	5.18	3	63455429-63455729	63455794-63455842	63455906-63455976
TU1303	OAR1	63457517	63457971	402	3.02	3	63457517-63457584	63457618-63457707	63457728-63457971
TU1304	OAR1	63458001	63458200	180	2.27	2	63458001-63458090	63458111-63458200
TU1305	OAR1	63458615	63458796	166	2	2	63458615-63458691	63458708-63458796
TU1306	OAR1	63458912	63459097	186	2.69	1	63458912-63459097
TU1307	OAR1	63459310	63459506	165	2.07	2	63459310-63459384	63459417-63459506
TU1308	OAR1	63706038	63719578	1243	38.77	4	63706038-63706287	63713647-63713752	63714149-63714302	63718846-63719578
TU1309	OAR1	63708166	63708534	334	2.73	2	63708166-63708412	63708448-63708534
TU1310	OAR1	63709974	63710167	180	2.16	2	63709974-63710063	63710078-63710167
TU1311	OAR1	63710632	63710825	182	3.79	2	63710632-63710721	63710734-63710825
TU1312	OAR1	63711210	63711685	382	2.84	4	63711210-63711299	63711313-63711402	63711473-63711578	63711590-63711685
TU1313	OAR1	63712359	63712553	168	2	2	63712359-63712436	63712464-63712553
TU1314	OAR1	63713903	63714096	194	3.48	1	63713903-63714096
TU1315	OAR1	63715045	63715226	172	2.31	2	63715045-63715126	63715137-63715226
TU1316	OAR1	63722262	63722525	264	5.09	1	63722262-63722525
TU1317	OAR1	65342632	65343287	639	6.47	2	65342632-65342720	65342738-65343287
TU1318	OAR1	65343658	65343852	195	4.58	1	65343658-65343852
TU1319	OAR1	65344017	65344214	198	9.89	1	65344017-65344214
TU1320	OAR1	65344423	65344758	336	7.32	1	65344423-65344758
TU1321	OAR1	65344841	65345104	264	5.43	1	65344841-65345104
TU1322	OAR1	65345260	65346117	820	8.93	2	65345260-65345749	65345788-65346117
TU1323	OAR1	65346220	65346643	412	9.38	2	65346220-65346560	65346573-65346643
TU1324	OAR1	65346909	65347450	530	7.77	2	65346909-65347206	65347219-65347450
TU1325	OAR1	65361554	65361964	390	4.25	2	65361554-65361643	65361665-65361964
TU1326	OAR1	65409257	65409598	333	4.27	2	65409257-65409347	65409357-65409598
TU1327	OAR1	65419850	65420038	168	2	2	65419850-65419933	65419955-65420038
TU1328	OAR1	65426513	65426702	180	2	2	65426513-65426602	65426613-65426702
TU1329	OAR1	65484360	65484567	180	2	2	65484360-65484449	65484478-65484567
TU1330	OAR1	65505589	65505811	181	2.86	2	65505589-65505679	65505722-65505811
TU1331	OAR1	65547262	65547460	180	2	2	65547262-65547351	65547371-65547460
TU1332	OAR1	65549738	65549955	211	2.83	2	65549738-65549827	65549835-65549955
TU1333	OAR1	65846799	65847043	245	4.34	1	65846799-65847043
TU1334	OAR1	65847191	65847627	436	3.48	2	65847191-65847536	65847538-65847627
TU1335	OAR1	65847831	65848208	372	5.86	2	65847831-65847961	65847968-65848208
TU1336	OAR1	65848225	65848425	188	3.68	2	65848225-65848315	65848329-65848425
TU1337	OAR1	65848921	65849120	173	2	2	65848921-65849010	65849038-65849120
TU1338	OAR1	65985448	65985634	161	2.19	2	65985448-65985518	65985545-65985634
TU1339	OAR1	65989797	65990001	180	2.18	2	65989797-65989886	65989912-65990001
TU1340	OAR1	66056957	66057485	517	5.53	2	66056957-66057042	66057055-66057485
TU1341	OAR1	66057795	66058143	251	6.72	2	66057795-66057929	66058028-66058143
TU1342	OAR1	66058432	66058621	190	2.7	1	66058432-66058621
TU1343	OAR1	66058752	66059021	269	4.67	2	66058752-66058909	66058911-66059021
TU1344	OAR1	66083313	66083509	180	2	2	66083313-66083402	66083420-66083509
TU1345	OAR1	66093042	66093470	429	5.03	1	66093042-66093470
TU1346	OAR1	66122775	66122979	180	2	2	66122775-66122864	66122890-66122979
TU1347	OAR1	66132444	66132626	180	2.39	2	66132444-66132533	66132537-66132626
TU1348	OAR1	66180037	66180243	180	2.94	2	66180037-66180126	66180154-66180243
TU1349	OAR1	66180396	66180608	208	3.06	2	66180396-66180513	66180519-66180608
TU1350	OAR1	66180767	66180978	212	7.01	1	66180767-66180978
TU1351	OAR1	66181082	66181265	159	2.5	2	66181082-66181150	66181176-66181265
TU1352	OAR1	66182277	66182630	354	9.03	1	66182277-66182630
TU1353	OAR1	66182719	66183681	755	3.71	7	66182719-66182810	66182830-66183090	66183098-66183189	66183259-66183313	66183403-66183492	66183504-66183601	66183615-66183681
TU1354	OAR1	66306124	66306358	235	3.04	1	66306124-66306358
TU1355	OAR1	66506191	66506426	236	4.11	1	66506191-66506426
TU1356	OAR1	66507281	66507675	393	4.76	2	66507281-66507474	66507477-66507675
TU1357	OAR1	66507749	66507951	201	4.43	2	66507749-66507838	66507841-66507951
TU1358	OAR1	66508141	66508360	220	2.86	1	66508141-66508360
TU1359	OAR1	67287555	67287758	180	3	2	67287555-67287644	67287669-67287758
TU1360	OAR1	67320319	67320523	168	2.65	2	67320319-67320392	67320430-67320523
TU1361	OAR1	67334902	67335754	840	6.47	2	67334902-67335394	67335408-67335754
TU1362	OAR1	67335836	67336101	266	3.97	1	67335836-67336101
TU1363	OAR1	67336136	67336617	425	4.26	4	67336136-67336227	67336250-67336360	67336362-67336493	67336528-67336617
TU1364	OAR1	67337662	67337977	314	3.98	2	67337662-67337751	67337754-67337977
TU1365	OAR1	67338824	67339023	188	3.27	2	67338824-67338914	67338927-67339023
TU1366	OAR1	67339746	67339927	181	4.33	2	67339746-67339836	67339838-67339927
TU1367	OAR1	67340250	67340449	180	2.74	2	67340250-67340339	67340360-67340449
TU1368	OAR1	67340904	67341111	180	2.03	2	67340904-67340993	67341022-67341111
TU1369	OAR1	67341584	67341791	179	2.1	2	67341584-67341672	67341702-67341791
TU1370	OAR1	67344682	67344894	212	2.31	2	67344682-67344771	67344773-67344894
TU1371	OAR1	67361427	67361608	180	2.31	2	67361427-67361516	67361519-67361608
TU1372	OAR1	67363033	67363237	184	3.17	2	67363033-67363125	67363147-67363237
TU1373	OAR1	67415009	67415179	166	2.01	2	67415009-67415098	67415104-67415179
TU1374	OAR1	67423342	67423516	170	2.13	2	67423342-67423446	67423452-67423516
TU1375	OAR1	67427854	67428057	196	4.04	2	67427854-67427945	67427954-67428057
TU1376	OAR1	67428295	67428466	153	2	2	67428295-67428372	67428392-67428466
TU1377	OAR1	67429015	67429205	169	2	2	67429015-67429102	67429125-67429205
TU1378	OAR1	67433145	67433338	180	2	2	67433145-67433234	67433249-67433338
TU1379	OAR1	67441353	67441543	159	2	2	67441353-67441441	67441474-67441543
TU1380	OAR1	67452966	67453180	208	3.68	2	67452966-67453076	67453084-67453180
TU1381	OAR1	67455784	67455982	188	2.95	2	67455784-67455881	67455893-67455982
TU1382	OAR1	67456686	67456922	237	5.61	1	67456686-67456922
TU1383	OAR1	67457402	67457590	163	2.46	2	67457402-67457491	67457518-67457590
TU1384	OAR1	67457737	67457900	156	2.65	2	67457737-67457828	67457837-67457900
TU1385	OAR1	67458059	67458251	180	2.91	2	67458059-67458148	67458162-67458251
TU1386	OAR1	67458930	67459336	407	7.72	1	67458930-67459336
TU1387	OAR1	67847453	67847613	161	4.25	1	67847453-67847613
TU1388	OAR1	67847664	67847919	256	18.79	1	67847664-67847919
TU1389	OAR1	67847982	67848203	222	7.21	1	67847982-67848203
TU1390	OAR1	67877543	67877913	311	2.57	3	67877543-67877632	67877679-67877809	67877824-67877913
TU1391	OAR1	68018593	68019613	1021	24.83	1	68018593-68019613
TU1392	OAR1	68143876	68144087	178	2.34	2	68143876-68143963	68143998-68144087
TU1393	OAR1	68151386	68151568	180	2.32	2	68151386-68151475	68151479-68151568
TU1394	OAR1	68151987	68152187	183	2.68	2	68151987-68152076	68152095-68152187
TU1395	OAR1	68153626	68153818	179	2.4	2	68153626-68153715	68153730-68153818
TU1396	OAR1	68155165	68155356	192	3.71	1	68155165-68155356
TU1397	OAR1	68155726	68156071	316	2.1	3	68155726-68155813	68155827-68155987	68156005-68156071
TU1398	OAR1	68157648	68157848	199	2.41	2	68157648-68157756	68157759-68157848
TU1399	OAR1	68160467	68160672	183	2.48	2	68160467-68160551	68160575-68160672
TU1400	OAR1	68160952	68161132	163	2.15	2	68160952-68161041	68161060-68161132
TU1401	OAR1	68167648	68167824	166	2.01	2	68167648-68167737	68167749-68167824
TU1402	OAR1	68168367	68168547	155	2	2	68168367-68168453	68168480-68168547
TU1403	OAR1	68172042	68172237	189	2.79	2	68172042-68172140	68172148-68172237
TU1404	OAR1	68174224	68174405	163	2	2	68174224-68174309	68174329-68174405
TU1405	OAR1	68174905	68175079	175	2.5	1	68174905-68175079
TU1406	OAR1	68194998	68195179	150	2	2	68194998-68195084	68195117-68195179
TU1407	OAR1	68196491	68196665	175	8.05	1	68196491-68196665
TU1408	OAR1	68211212	68211367	156	2.03	1	68211212-68211367
TU1409	OAR1	68236799	68237005	179	2.36	2	68236799-68236887	68236916-68237005
TU1410	OAR1	68509303	68509512	210	3.65	1	68509303-68509512
TU1411	OAR1	68509682	68509882	180	2.33	2	68509682-68509771	68509793-68509882
TU1412	OAR1	68565872	68566164	283	4.08	3	68565872-68565961	68565969-68566064	68566068-68566164
TU1413	OAR1	68698539	68698713	175	3.39	1	68698539-68698713
TU1414	OAR1	68700851	68701085	235	3.83	1	68700851-68701085
TU1415	OAR1	68701095	68701354	245	4.24	2	68701095-68701185	68701201-68701354
TU1416	OAR1	68702785	68702989	175	2.06	2	68702785-68702874	68702905-68702989
TU1417	OAR1	68703737	68703928	180	2.38	2	68703737-68703826	68703839-68703928
TU1418	OAR1	68705268	68705664	351	2.4	3	68705268-68705357	68705385-68705555	68705575-68705664
TU1419	OAR1	68706453	68706637	162	2	2	68706453-68706534	68706558-68706637
TU1420	OAR1	68710503	68710697	182	2.76	2	68710503-68710592	68710606-68710697
TU1421	OAR1	68711162	68711344	168	2	2	68711162-68711244	68711260-68711344
TU1422	OAR1	68712080	68712276	181	2.51	2	68712080-68712169	68712186-68712276
TU1423	OAR1	68712463	68712662	176	2.42	2	68712463-68712548	68712573-68712662
TU1424	OAR1	68713628	68713818	191	3.17	1	68713628-68713818
TU1425	OAR1	68716711	68716900	179	2.41	2	68716711-68716800	68716812-68716900
TU1426	OAR1	68716980	68717174	161	2	2	68716980-68717052	68717087-68717174
TU1427	OAR1	68717470	68717651	182	2.51	1	68717470-68717651
TU1428	OAR1	68719845	68720203	202	3.2	3	68719845-68719904	68719989-68720039	68720113-68720203
TU1429	OAR1	68720437	68720619	180	2.39	2	68720437-68720526	68720530-68720619
TU1430	OAR1	68721319	68721521	203	3	1	68721319-68721521
TU1431	OAR1	68721531	68721954	321	2.69	3	68721531-68721584	68721646-68721725	68721768-68721954
TU1432	OAR1	68721971	68722258	288	7.27	1	68721971-68722258
TU1433	OAR1	68722596	68722980	385	8.93	1	68722596-68722980
TU1434	OAR1	68723448	68723743	293	3.17	3	68723448-68723546	68723549-68723652	68723654-68723743
TU1435	OAR1	68726110	68726301	180	2.86	2	68726110-68726199	68726212-68726301
TU1436	OAR1	68810046	68810220	167	2	2	68810046-68810135	68810144-68810220
TU1437	OAR1	68811585	68811799	215	4.87	1	68811585-68811799
TU1438	OAR1	68817567	68817750	184	2.55	1	68817567-68817750
TU1439	OAR1	68821786	68822004	217	6.59	2	68821786-68821879	68821882-68822004
TU1440	OAR1	68822504	68822842	339	6.19	1	68822504-68822842
TU1441	OAR1	68822898	68823148	251	6.4	1	68822898-68823148
TU1442	OAR1	68823238	68823688	346	3.79	3	68823238-68823448	68823507-68823551	68823599-68823688
TU1443	OAR1	68824035	68824331	297	5.07	1	68824035-68824331
TU1444	OAR1	69325755	69325979	225	10.19	1	69325755-69325979
TU1445	OAR1	69348285	69348451	166	2.05	2	69348285-69348374	69348376-69348451
TU1446	OAR1	69350515	69350690	159	2.01	2	69350515-69350604	69350622-69350690
TU1447	OAR1	69350717	69350892	176	2.63	1	69350717-69350892
TU1448	OAR1	69366808	69366990	180	2.04	2	69366808-69366897	69366901-69366990
TU1449	OAR1	69399043	69399667	625	6.18	1	69399043-69399667
TU1450	OAR1	69399745	69399927	183	3.91	1	69399745-69399927
TU1451	OAR1	69399965	69400365	401	15.16	1	69399965-69400365
TU1452	OAR1	69400534	69400729	196	5.51	1	69400534-69400729
TU1453	OAR1	69400904	69401110	207	2.65	1	69400904-69401110
TU1454	OAR1	69403740	69403910	171	2.35	1	69403740-69403910
TU1455	OAR1	69404546	69404711	166	3.07	1	69404546-69404711
TU1456	OAR1	69405347	69405544	165	2.3	2	69405347-69405421	69405455-69405544
TU1457	OAR1	69405675	69405861	180	2.71	2	69405675-69405764	69405772-69405861
TU1458	OAR1	69406717	69406901	185	2.68	1	69406717-69406901
TU1459	OAR1	69412491	69412731	224	2.46	2	69412491-69412658	69412676-69412731
TU1460	OAR1	69415620	69415825	180	2.17	2	69415620-69415709	69415736-69415825
TU1461	OAR1	69416545	69416724	170	2.41	2	69416545-69416636	69416647-69416724
TU1462	OAR1	69416759	69416942	155	2.16	2	69416759-69416823	69416853-69416942
TU1463	OAR1	69418445	69419505	973	7.35	5	69418445-69418516	69418547-69418619	69418663-69418763	69418775-69419411	69419416-69419505
TU1464	OAR1	69419561	69420871	1304	9.02	2	69419561-69419755	69419763-69420871
TU1465	OAR1	69420956	69421244	289	8.05	1	69420956-69421244
TU1466	OAR1	69421358	69421580	223	6.97	1	69421358-69421580
TU1467	OAR1	69422229	69423059	831	30.58	1	69422229-69423059
TU1468	OAR1	69423199	69423476	278	4.52	1	69423199-69423476
TU1469	OAR1	69557209	69557386	172	2	2	69557209-69557295	69557302-69557386
TU1470	OAR1	69641497	69641910	414	12.15	1	69641497-69641910
TU1471	OAR1	69641953	69642266	314	10.92	1	69641953-69642266
TU1472	OAR1	69642418	69642833	416	7.98	1	69642418-69642833
TU1473	OAR1	69643487	69643930	444	4.78	1	69643487-69643930
TU1474	OAR1	69643934	69644172	239	4.86	1	69643934-69644172
TU1475	OAR1	69645609	69645816	205	2.87	2	69645609-69645723	69645727-69645816
TU1476	OAR1	69649077	69649641	532	3.29	3	69649077-69649166	69649184-69649536	69649553-69649641
TU1477	OAR1	69649853	69650039	187	3.91	1	69649853-69650039
TU1478	OAR1	69704552	69704744	180	2.56	2	69704552-69704641	69704655-69704744
TU1479	OAR1	69709642	69709811	164	2.03	2	69709642-69709715	69709722-69709811
TU1480	OAR1	69716138	69716301	152	2.05	2	69716138-69716199	69716212-69716301
TU1481	OAR1	69717094	69717291	180	2	2	69717094-69717183	69717202-69717291
TU1482	OAR1	69724560	69724744	176	2	2	69724560-69724645	69724655-69724744
TU1483	OAR1	69791034	69791341	307	4.63	2	69791034-69791113	69791115-69791341
TU1484	OAR1	69792031	69792880	850	13.64	1	69792031-69792880
TU1485	OAR1	69792912	69793286	375	3.54	1	69792912-69793286
TU1486	OAR1	69793653	69793856	161	2.37	2	69793653-69793723	69793767-69793856
TU1487	OAR1	69794481	69794707	227	3	1	69794481-69794707
TU1488	OAR1	69795162	69795366	205	3.2	1	69795162-69795366
TU1489	OAR1	69795384	69795588	186	2.92	2	69795384-69795473	69795493-69795588
TU1490	OAR1	69795808	69795983	176	2.93	1	69795808-69795983
TU1491	OAR1	69805732	69805986	241	2.62	2	69805732-69805878	69805893-69805986
TU1492	OAR1	70090592	70090771	152	2	2	70090592-70090670	70090699-70090771
TU1493	OAR1	70091419	70091589	171	2.09	1	70091419-70091589
TU1494	OAR1	70380054	70380228	175	2.41	1	70380054-70380228
TU1495	OAR1	70380731	70381050	320	6.13	1	70380731-70381050
TU1496	OAR1	70381814	70382209	359	4.03	2	70381814-70381889	70381927-70382209
TU1497	OAR1	70383219	70383651	408	2.97	3	70383219-70383308	70383316-70383559	70383578-70383651
TU1498	OAR1	70384003	70384193	171	2.14	2	70384003-70384092	70384113-70384193
TU1499	OAR1	70384507	70384724	180	2.11	2	70384507-70384596	70384635-70384724
TU1500	OAR1	70385494	70385694	180	2	2	70385494-70385583	70385605-70385694
TU1501	OAR1	70387004	70387367	346	3.23	2	70387004-70387272	70387291-70387367
TU1502	OAR1	70387466	70387685	220	9.39	1	70387466-70387685
TU1503	OAR1	70694493	70694703	177	2.39	2	70694493-70694582	70694617-70694703
TU1504	OAR1	70695358	70695543	151	2	2	70695358-70695436	70695472-70695543
TU1505	OAR1	70712744	70712959	216	4.27	1	70712744-70712959
TU1506	OAR1	71077215	71077397	183	2.4	1	71077215-71077397
TU1507	OAR1	71078842	71079048	207	2.71	1	71078842-71079048
TU1508	OAR1	71081448	71081638	187	2.75	2	71081448-71081544	71081549-71081638
TU1509	OAR1	71082137	71082857	631	3.47	4	71082137-71082355	71082410-71082499	71082528-71082638	71082647-71082857
TU1510	OAR1	71091036	71091347	250	3.59	2	71091036-71091088	71091151-71091347
TU1511	OAR1	71091728	71092314	505	2.63	5	71091728-71091817	71091839-71091957	71091964-71092060	71092066-71092215	71092266-71092314
TU1512	OAR1	71092735	71092947	187	3.21	2	71092735-71092827	71092854-71092947
TU1513	OAR1	71094977	71095182	206	4.16	1	71094977-71095182
TU1514	OAR1	71097649	71097857	172	2	2	71097649-71097734	71097772-71097857
TU1515	OAR1	71101801	71101997	179	2.46	2	71101801-71101889	71101908-71101997
TU1516	OAR1	71108322	71108497	173	2.02	2	71108322-71108404	71108408-71108497
TU1517	OAR1	71110780	71110965	179	2	2	71110780-71110868	71110876-71110965
TU1518	OAR1	71156276	71156464	180	2	2	71156276-71156365	71156375-71156464
TU1519	OAR1	71392577	71392908	332	7.05	1	71392577-71392908
TU1520	OAR1	71393089	71393480	381	6.48	2	71393089-71393379	71393391-71393480
TU1521	OAR1	71393931	71394179	247	2.77	2	71393931-71394020	71394023-71394179
TU1522	OAR1	71394793	71395130	336	6.32	2	71394793-71394849	71394852-71395130
TU1523	OAR1	71395262	71396096	835	11.35	1	71395262-71396096
TU1524	OAR1	71396172	71396463	292	12.69	1	71396172-71396463
TU1525	OAR1	71443440	71443911	470	6.46	2	71443440-71443598	71443601-71443911
TU1526	OAR1	71444699	71444897	199	3.2	1	71444699-71444897
TU1527	OAR1	71445891	71446501	480	9.9	3	71445891-71445980	71446106-71446405	71446412-71446501
TU1528	OAR1	72916007	72916215	180	2	2	72916007-72916096	72916126-72916215
TU1529	OAR1	73004337	73004941	605	10.84	1	73004337-73004941
TU1530	OAR1	73014180	73014373	180	2	2	73014180-73014269	73014284-73014373
TU1531	OAR1	73324132	73324604	473	11.45	1	73324132-73324604
TU1532	OAR1	73325110	73328556	329	10.36	2	73325110-73325301	73328420-73328556
TU1533	OAR1	73382258	73382465	180	2	2	73382258-73382347	73382376-73382465
TU1534	OAR1	73435827	73436004	178	2.81	1	73435827-73436004
TU1535	OAR1	73465344	73465523	180	8.05	1	73465344-73465523
TU1536	OAR1	73483751	73483931	180	2.12	2	73483751-73483840	73483842-73483931
TU1537	OAR1	73485005	73485197	154	2	2	73485005-73485090	73485130-73485197
TU1538	OAR1	73495956	73496145	180	2	2	73495956-73496045	73496056-73496145
TU1539	OAR1	73569549	73570579	197	5.93	2	73569549-73569639	73570474-73570579
TU1540	OAR1	73580409	73580582	157	2.03	2	73580409-73580475	73580493-73580582
TU1541	OAR1	73582124	73582314	191	3.73	1	73582124-73582314
TU1542	OAR1	73582673	73582865	193	2.52	1	73582673-73582865
TU1543	OAR1	73586601	73586793	172	2	2	73586601-73586685	73586707-73586793
TU1544	OAR1	73589913	73590208	293	2.5	2	73589913-73590129	73590133-73590208
TU1545	OAR1	73592470	73592685	180	2.93	2	73592470-73592559	73592596-73592685
TU1546	OAR1	73592822	73593116	292	3.33	2	73592822-73592911	73592915-73593116
TU1547	OAR1	73593227	73593538	299	3.35	2	73593227-73593313	73593327-73593538
TU1548	OAR1	73704981	73705173	178	2	2	73704981-73705069	73705085-73705173
TU1549	OAR1	73707474	73707663	180	2	2	73707474-73707563	73707574-73707663
TU1550	OAR1	73709728	73709900	173	2.62	1	73709728-73709900
TU1551	OAR1	73850705	73850917	213	5.15	1	73850705-73850917
TU1552	OAR1	73867026	73869030	272	8.61	2	73867026-73867181	73868915-73869030
TU1553	OAR1	73874901	73875091	180	2	2	73874901-73874990	73875002-73875091
TU1554	OAR1	73909256	73909456	178	2.39	2	73909256-73909343	73909367-73909456
TU1555	OAR1	74003446	74003609	164	8.38	1	74003446-74003609
TU1556	OAR1	74202859	74203044	179	2	2	74202859-74202947	74202955-74203044
TU1557	OAR1	74225097	74225283	180	2	2	74225097-74225186	74225194-74225283
TU1558	OAR1	74611478	74611648	171	2.09	1	74611478-74611648
TU1559	OAR1	75352116	75352302	187	4.7	1	75352116-75352302
TU1560	OAR1	76105427	76105686	260	14.97	1	76105427-76105686
TU1561	OAR1	76109479	76109731	214	2.55	2	76109479-76109602	76109642-76109731
TU1562	OAR1	76114527	76114716	158	2	2	76114527-76114595	76114628-76114716
TU1563	OAR1	76115931	76116133	180	2.71	2	76115931-76116020	76116044-76116133
TU1564	OAR1	76117135	76117318	150	2	2	76117135-76117195	76117230-76117318
TU1565	OAR1	76118554	76118732	152	2	2	76118554-76118619	76118647-76118732
TU1566	OAR1	76124943	76125124	180	2	2	76124943-76125032	76125035-76125124
TU1567	OAR1	76126732	76127027	253	2.26	3	76126732-76126821	76126837-76126926	76126955-76127027
TU1568	OAR1	76127768	76127948	180	2	2	76127768-76127857	76127859-76127948
TU1569	OAR1	76162931	76163121	191	3.39	1	76162931-76163121
TU1570	OAR1	76163668	76164037	363	2.83	2	76163668-76163940	76163948-76164037
TU1571	OAR1	76165212	76165406	180	3.8	2	76165212-76165301	76165317-76165406
TU1572	OAR1	76241585	76241778	194	2.3	1	76241585-76241778
TU1573	OAR1	76275963	76276161	199	4.94	1	76275963-76276161
TU1574	OAR1	76358248	76358850	603	169.28	1	76358248-76358850
TU1575	OAR1	76358976	76360875	1900	153.56	1	76358976-76360875
TU1576	OAR1	76446495	76446970	476	9.81	1	76446495-76446970
TU1577	OAR1	76447151	76447340	190	3.78	1	76447151-76447340
TU1578	OAR1	76447391	76447636	235	4.31	2	76447391-76447431	76447443-76447636
TU1579	OAR1	76447960	76448323	357	4.01	2	76447960-76448050	76448058-76448323
TU1580	OAR1	76508280	76508680	401	11.62	1	76508280-76508680
TU1581	OAR1	76509720	76510082	320	2.71	3	76509720-76509803	76509832-76509977	76509993-76510082
TU1582	OAR1	76569214	76569526	307	5.78	2	76569214-76569428	76569435-76569526
TU1583	OAR1	76569590	76569786	197	2.89	1	76569590-76569786
TU1584	OAR1	76611226	76611543	318	5.82	1	76611226-76611543
TU1585	OAR1	76705418	76705696	239	2.73	3	76705418-76705471	76705504-76705598	76705607-76705696
TU1586	OAR1	76715321	76715524	180	2	2	76715321-76715410	76715435-76715524
TU1587	OAR1	76900646	76900829	181	2.76	2	76900646-76900735	76900739-76900829
TU1588	OAR1	76901929	76902123	175	2.88	2	76901929-76902013	76902034-76902123
TU1589	OAR1	76902444	76902613	159	2	2	76902444-76902533	76902545-76902613
TU1590	OAR1	76904683	76904927	245	3.67	1	76904683-76904927
TU1591	OAR1	76905110	76905288	179	3.4	1	76905110-76905288
TU1592	OAR1	76907557	76907898	300	2.53	3	76907557-76907646	76907675-76907794	76907809-76907898
TU1593	OAR1	76908550	76909019	437	5.19	2	76908550-76908768	76908802-76909019
TU1594	OAR1	76934131	76934395	265	3.4	1	76934131-76934395
TU1595	OAR1	77135379	77135582	204	9.73	1	77135379-77135582
TU1596	OAR1	77251109	77251282	153	2.03	2	77251109-77251198	77251220-77251282
TU1597	OAR1	77364343	77364577	235	6.13	1	77364343-77364577
TU1598	OAR1	77364656	77364814	159	2.18	1	77364656-77364814
TU1599	OAR1	77365676	77365865	180	2.88	2	77365676-77365765	77365776-77365865
TU1600	OAR1	77366183	77366729	494	4.78	2	77366183-77366240	77366294-77366729
TU1601	OAR1	77366860	77367061	200	2.37	2	77366860-77366949	77366952-77367061
TU1602	OAR1	77367563	77368014	452	10.1	1	77367563-77368014
TU1603	OAR1	77373437	77373743	307	8.18	1	77373437-77373743
TU1604	OAR1	77373870	77374888	1019	10.29	1	77373870-77374888
TU1605	OAR1	77375275	77376177	900	12.47	2	77375275-77376106	77376110-77376177
TU1606	OAR1	77376257	77376870	614	7.91	1	77376257-77376870
TU1607	OAR1	77376975	77377330	356	10	1	77376975-77377330
TU1608	OAR1	77377428	77378304	831	8.9	3	77377428-77377518	77377551-77378200	77378215-77378304
TU1609	OAR1	77378315	77378950	583	2.9	3	77378315-77378404	77378422-77378596	77378633-77378950
TU1610	OAR1	77421170	77421338	150	2.53	2	77421170-77421228	77421248-77421338
TU1611	OAR1	77428394	77428577	180	2	2	77428394-77428483	77428488-77428577
TU1612	OAR1	77430234	77430438	205	3.34	1	77430234-77430438
TU1613	OAR1	77431870	77432085	196	2.64	2	77431870-77431959	77431980-77432085
TU1614	OAR1	77432269	77432473	195	3.58	2	77432269-77432364	77432375-77432473
TU1615	OAR1	77432766	77432965	200	3.73	1	77432766-77432965
TU1616	OAR1	77433323	77433543	221	3.08	1	77433323-77433543
TU1617	OAR1	77505104	77505416	300	3.25	2	77505104-77505148	77505162-77505416
TU1618	OAR1	77506556	77506742	180	2.64	2	77506556-77506645	77506653-77506742
TU1619	OAR1	77507074	77507235	158	2.09	2	77507074-77507141	77507146-77507235
TU1620	OAR1	77507411	77507672	262	3.16	1	77507411-77507672
TU1621	OAR1	77507950	77514527	401	3.72	2	77507950-77508138	77514316-77514527
TU1622	OAR1	77509281	77509466	170	2	2	77509281-77509365	77509382-77509466
TU1623	OAR1	77510608	77511136	525	4.31	2	77510608-77511042	77511047-77511136
TU1624	OAR1	77511224	77511470	247	5.47	1	77511224-77511470
TU1625	OAR1	77511935	77512125	191	2.61	1	77511935-77512125
TU1626	OAR1	77512785	77512999	215	7.66	1	77512785-77512999
TU1627	OAR1	77513127	77513475	316	7.02	2	77513127-77513196	77513230-77513475
TU1628	OAR1	77513802	77514008	207	6.34	1	77513802-77514008
TU1629	OAR1	77515233	77515461	221	2.36	2	77515233-77515322	77515331-77515461
TU1630	OAR1	77515545	77515722	178	3.15	1	77515545-77515722
TU1631	OAR1	77532101	77532306	188	2.51	2	77532101-77532198	77532217-77532306
TU1632	OAR1	77536166	77536371	180	2.47	2	77536166-77536255	77536282-77536371
TU1633	OAR1	77543322	77543514	185	3.03	2	77543322-77543416	77543425-77543514
TU1634	OAR1	77544138	77544332	195	3.63	1	77544138-77544332
TU1635	OAR1	77545526	77545727	186	2.69	2	77545526-77545620	77545637-77545727
TU1636	OAR1	77546328	77546531	204	3.11	1	77546328-77546531
TU1637	OAR1	77549399	77549587	180	2.06	2	77549399-77549488	77549498-77549587
TU1638	OAR1	77633431	77633723	184	2	3	77633431-77633489	77633541-77633593	77633652-77633723
TU1639	OAR1	77636991	77637297	287	4.46	2	77636991-77637187	77637208-77637297
TU1640	OAR1	77637350	77637547	198	4.52	1	77637350-77637547
TU1641	OAR1	77638319	77638907	572	3.18	4	77638319-77638424	77638431-77638523	77638531-77638811	77638816-77638907
TU1642	OAR1	77639169	77639363	160	2.45	2	77639169-77639238	77639274-77639363
TU1643	OAR1	77639768	77639964	197	2.48	1	77639768-77639964
TU1644	OAR1	77641097	77641376	262	2.47	2	77641097-77641285	77641304-77641376
TU1645	OAR1	77642031	77642401	361	3.59	2	77642031-77642299	77642310-77642401
TU1646	OAR1	78418103	78419023	921	16.43	1	78418103-78419023
TU1647	OAR1	78513999	78514199	201	5.79	1	78513999-78514199
TU1648	OAR1	79000430	79000612	180	2	2	79000430-79000519	79000523-79000612
TU1649	OAR1	79891322	79891520	199	5.41	1	79891322-79891520
TU1650	OAR1	79891620	79892577	608	10.9	2	79891620-79892174	79892525-79892577
TU1651	OAR1	79893212	79893895	669	6.63	2	79893212-79893301	79893317-79893895
TU1652	OAR1	79893901	79894317	417	9.33	1	79893901-79894317
TU1653	OAR1	79894425	79894715	291	7.37	1	79894425-79894715
TU1654	OAR1	79894738	79894924	168	2.18	2	79894738-79894815	79894835-79894924
TU1655	OAR1	79894939	79895394	449	4.26	2	79894939-79895297	79895305-79895394
TU1656	OAR1	79895670	79896075	399	5.81	2	79895670-79895976	79895984-79896075
TU1657	OAR1	79896102	79896587	486	10.7	1	79896102-79896587
TU1658	OAR1	79897756	79897925	168	2.3	2	79897756-79897813	79897816-79897925
TU1659	OAR1	79898413	79898612	173	2.14	2	79898413-79898495	79898523-79898612
TU1660	OAR1	79899685	79899855	163	2.33	2	79899685-79899756	79899765-79899855
TU1661	OAR1	79900187	79900383	180	2.97	2	79900187-79900276	79900294-79900383
TU1662	OAR1	79900435	79900616	166	2	2	79900435-79900511	79900528-79900616
TU1663	OAR1	79900836	79901030	183	2.69	2	79900836-79900928	79900941-79901030
TU1664	OAR1	79901740	79901951	212	2.33	1	79901740-79901951
TU1665	OAR1	79902129	79902302	152	2.03	2	79902129-79902190	79902213-79902302
TU1666	OAR1	79902418	79902599	182	2.36	1	79902418-79902599
TU1667	OAR1	79903102	79903579	466	3.27	3	79903102-79903207	79903213-79903480	79903488-79903579
TU1668	OAR1	79903905	79904505	580	3.03	3	79903905-79904236	79904252-79904409	79904416-79904505
TU1669	OAR1	79904755	79904950	188	2.91	2	79904755-79904849	79904858-79904950
TU1670	OAR1	79904953	79905247	295	4.37	1	79904953-79905247
TU1671	OAR1	79906432	79906620	173	2	2	79906432-79906514	79906531-79906620
TU1672	OAR1	79906994	79907193	200	2.65	1	79906994-79907193
TU1673	OAR1	79907568	79909392	484	5.97	2	79907568-79907663	79909005-79909392
TU1674	OAR1	79908001	79908189	186	2.72	2	79908001-79908096	79908100-79908189
TU1675	OAR1	79909751	79909935	169	2	2	79909751-79909836	79909853-79909935
TU1676	OAR1	79910634	79910848	188	2.39	2	79910634-79910716	79910744-79910848
TU1677	OAR1	79914426	79914608	177	2	2	79914426-79914512	79914519-79914608
TU1678	OAR1	79917417	79917962	450	2.47	5	79917417-79917493	79917508-79917597	79917669-79917758	79917760-79917858	79917869-79917962
TU1679	OAR1	79934717	79935043	311	2.86	2	79934717-79934937	79934954-79935043
TU1680	OAR1	79941757	79942154	398	40.55	1	79941757-79942154
TU1681	OAR1	79949112	79949295	181	2.9	2	79949112-79949201	79949205-79949295
TU1682	OAR1	79953826	79968725	2141	56.25	12	79953826-79954031	79958724-79958945	79959268-79959424	79960485-79960688	79961065-79961334	79961361-79961450	79962124-79962330	79963820-79963948	79963972-79964133	79966853-79966973	79967076-79967208	79968486-79968725
TU1683	OAR1	79954797	79954978	176	2	2	79954797-79954882	79954889-79954978
TU1684	OAR1	79961743	79962027	285	4.95	1	79961743-79962027
TU1685	OAR1	79963356	79963653	298	8.99	1	79963356-79963653
TU1686	OAR1	79966262	79966447	180	2.18	2	79966262-79966351	79966358-79966447
TU1687	OAR1	79967297	79967485	189	10.98	1	79967297-79967485
TU1688	OAR1	79967672	79968075	404	15.63	1	79967672-79968075
TU1689	OAR1	79968817	79969105	289	27.86	1	79968817-79969105
TU1690	OAR1	79969618	79969839	222	5.36	1	79969618-79969839
TU1691	OAR1	79969909	79970265	357	6.41	1	79969909-79970265
TU1692	OAR1	79970344	79972122	1779	7.99	1	79970344-79972122
TU1693	OAR1	79979327	79979520	180	2.15	2	79979327-79979416	79979431-79979520
TU1694	OAR1	79979845	79980085	231	2.52	2	79979845-79979985	79979996-79980085
TU1695	OAR1	80343868	80344182	315	794.15	1	80343868-80344182
TU1696	OAR1	80497333	80497518	186	9.88	1	80497333-80497518
TU1697	OAR1	80614154	80614354	180	2	2	80614154-80614243	80614265-80614354
TU1698	OAR1	80660245	80660438	157	2	2	80660245-80660315	80660353-80660438
TU1699	OAR1	80727887	80728072	180	2	2	80727887-80727976	80727983-80728072
TU1700	OAR1	80811580	80811757	159	2.99	2	80811580-80811669	80811689-80811757
TU1701	OAR1	80826734	80826957	224	4.57	1	80826734-80826957
TU1702	OAR1	81809780	81810786	900	7102.68	3	81809780-81810184	81810186-81810305	81810412-81810786
TU1703	OAR1	83494148	83494395	248	4.28	1	83494148-83494395
TU1704	OAR1	83708532	83708728	180	2	2	83708532-83708621	83708639-83708728
TU1705	OAR1	83753385	83754876	259	6.19	2	83753385-83753594	83754828-83754876
TU1706	OAR1	83753707	83754085	327	3.55	2	83753707-83753766	83753819-83754085
TU1707	OAR1	83754351	83754785	391	3.08	2	83754351-83754399	83754444-83754785
TU1708	OAR1	83762744	83762957	180	2.96	2	83762744-83762833	83762868-83762957
TU1709	OAR1	83764403	83764629	227	6.43	1	83764403-83764629
TU1710	OAR1	83765244	83765548	237	2.38	3	83765244-83765300	83765352-83765441	83765459-83765548
TU1711	OAR1	83765615	83765847	177	2.96	2	83765615-83765690	83765747-83765847
TU1712	OAR1	83776143	83776339	180	2.88	2	83776143-83776232	83776250-83776339
TU1713	OAR1	83776394	83776578	161	2.39	2	83776394-83776483	83776508-83776578
TU1714	OAR1	83944015	83944247	233	3.7	1	83944015-83944247
TU1715	OAR1	84053335	84053572	238	3.24	1	84053335-84053572
TU1716	OAR1	84711413	84712219	807	5.78	1	84711413-84712219
TU1717	OAR1	84767887	84768092	180	2.34	2	84767887-84767976	84768003-84768092
TU1718	OAR1	85080856	85081064	180	2.84	2	85080856-85080945	85080975-85081064
TU1719	OAR1	85084269	85084551	283	3.29	1	85084269-85084551
TU1720	OAR1	85084633	85084832	180	2.3	2	85084633-85084722	85084743-85084832
TU1721	OAR1	85084994	85085622	629	9.29	1	85084994-85085622
TU1722	OAR1	85086029	85086390	359	6.23	2	85086029-85086133	85086137-85086390
TU1723	OAR1	85086896	85087350	455	10.23	1	85086896-85087350
TU1724	OAR1	85087461	85087660	180	2.13	2	85087461-85087550	85087571-85087660
TU1725	OAR1	85120454	85120642	180	2.24	2	85120454-85120543	85120553-85120642
TU1726	OAR1	85121893	85122073	152	2	2	85121893-85121963	85121993-85122073
TU1727	OAR1	85123725	85123911	182	2.69	2	85123725-85123814	85123820-85123911
TU1728	OAR1	85124594	85124783	169	2	2	85124594-85124683	85124705-85124783
TU1729	OAR1	85125939	85126123	180	2.47	2	85125939-85126028	85126034-85126123
TU1730	OAR1	85131117	85131306	170	2	2	85131117-85131198	85131219-85131306
TU1731	OAR1	85131999	85132332	308	2.39	3	85131999-85132088	85132093-85132236	85132259-85132332
TU1732	OAR1	85134167	85134477	311	4.71	1	85134167-85134477
TU1733	OAR1	85134481	85134879	399	5.16	1	85134481-85134879
TU1734	OAR1	85393142	85393313	167	2.01	2	85393142-85393231	85393237-85393313
TU1735	OAR1	85396521	85396732	212	11.86	1	85396521-85396732
TU1736	OAR1	85482885	85483087	186	3.59	2	85482885-85482980	85482998-85483087
TU1737	OAR1	85483350	85484768	579	36.42	2	85483350-85483489	85484330-85484768
TU1738	OAR1	85484933	85485346	414	23.58	1	85484933-85485346
TU1739	OAR1	85485497	85485825	329	6.94	1	85485497-85485825
TU1740	OAR1	85485890	85486707	818	10.83	1	85485890-85486707
TU1741	OAR1	85490413	85490596	184	4.85	1	85490413-85490596
TU1742	OAR1	85584127	85584375	249	156.48	1	85584127-85584375
TU1743	OAR1	85596922	85602565	817	49.9	5	85596922-85597090	85598302-85598440	85599165-85599323	85601660-85601883	85602440-85602565
TU1744	OAR1	85602135	85602410	276	3.91	1	85602135-85602410
TU1745	OAR1	85602840	85604348	740	134.83	3	85602840-85603005	85603485-85603637	85603928-85604348
TU1746	OAR1	85618593	85619058	458	3.28	3	85618593-85618707	85618712-85618843	85618848-85619058
TU1747	OAR1	85619093	85619304	180	2.76	2	85619093-85619182	85619215-85619304
TU1748	OAR1	85619555	85619764	210	6.16	1	85619555-85619764
TU1749	OAR1	85619848	85620989	1037	4.84	5	85619848-85620105	85620107-85620386	85620412-85620501	85620527-85620870	85620925-85620989
TU1750	OAR1	85621351	85626635	649	3.49	3	85621351-85621722	85626353-85626523	85626530-85626635
TU1751	OAR1	85628876	85629031	156	2.51	1	85628876-85629031
TU1752	OAR1	85632166	85632772	214	4.44	2	85632166-85632248	85632642-85632772
TU1753	OAR1	85633255	85633971	344	4.28	3	85633255-85633347	85633444-85633576	85633854-85633971
TU1754	OAR1	85636221	85636400	180	2.82	1	85636221-85636400
TU1755	OAR1	85638980	85639546	222	4	2	85638980-85639111	85639457-85639546
TU1756	OAR1	85642482	85643545	333	5.81	3	85642482-85642598	85642712-85642828	85643447-85643545
TU1757	OAR1	85645062	85645985	911	6.48	2	85645062-85645484	85645498-85645985
TU1758	OAR1	85646045	85646268	224	6.61	1	85646045-85646268
TU1759	OAR1	85646331	85646740	369	4.9	2	85646331-85646616	85646658-85646740
TU1760	OAR1	85651303	85651475	154	2.01	2	85651303-85651392	85651412-85651475
TU1761	OAR1	85657478	85657662	162	2	2	85657478-85657565	85657589-85657662
TU1762	OAR1	85671139	85671333	193	3.67	2	85671139-85671238	85671241-85671333
TU1763	OAR1	85672013	85672203	157	2	2	85672013-85672081	85672116-85672203
TU1764	OAR1	85674029	85699926	7136	74.08	18	85674029-85677993	85678026-85678503	85678716-85678848	85679095-85679215	85679511-85679995	85680634-85680754	85681316-85681595	85681632-85681702	85681754-85681848	85681854-85682009	85685455-85685657	85688538-85688731	85689321-85689491	85689829-85689936	85693330-85693439	85695007-85695167	85696215-85696366	85699795-85699926
TU1765	OAR1	85680097	85680380	284	3.57	1	85680097-85680380
TU1766	OAR1	85682217	85682428	212	4.86	1	85682217-85682428
TU1767	OAR1	85683135	85683381	219	2.52	3	85683135-85683189	85683191-85683282	85683310-85683381
TU1768	OAR1	85683726	85684442	689	4.04	2	85683726-85684122	85684151-85684442
TU1769	OAR1	85684463	85684666	180	2.38	2	85684463-85684552	85684577-85684666
TU1770	OAR1	85684854	85685034	172	2	2	85684854-85684943	85684953-85685034
TU1771	OAR1	85685235	85685434	180	2.85	2	85685235-85685324	85685345-85685434
TU1772	OAR1	85687416	85687607	171	2	2	85687416-85687505	85687527-85687607
TU1773	OAR1	85690999	85691177	164	2	2	85690999-85691083	85691099-85691177
TU1774	OAR1	85692742	85692919	154	2.16	2	85692742-85692833	85692858-85692919
TU1775	OAR1	85703913	85707842	340	25.94	3	85703913-85703990	85707058-85707226	85707750-85707842
TU1776	OAR1	85744163	85756423	1003	78.96	7	85744163-85744497	85750703-85750797	85751815-85751924	85752504-85752565	85752619-85752816	85753743-85753811	85756290-85756423
TU1777	OAR1	85744499	85744727	212	4.14	2	85744499-85744619	85744637-85744727
TU1778	OAR1	85744794	85745315	510	8.89	3	85744794-85744887	85744893-85745177	85745185-85745315
TU1779	OAR1	85745856	85746248	374	3.9	2	85745856-85746139	85746159-85746248
TU1780	OAR1	85746251	85746768	518	4.73	1	85746251-85746768
TU1781	OAR1	85746928	85747145	218	5.35	1	85746928-85747145
TU1782	OAR1	85747323	85748047	716	3.47	2	85747323-85747412	85747422-85748047
TU1783	OAR1	85748258	85748671	406	3.77	2	85748258-85748572	85748581-85748671
TU1784	OAR1	85748756	85748960	205	4.46	1	85748756-85748960
TU1785	OAR1	85749653	85750581	884	5.02	3	85749653-85749901	85749946-85750332	85750334-85750581
TU1786	OAR1	85803125	85812690	3435	340.06	4	85803125-85803252	85806925-85807137	85808060-85808261	85809799-85812690
TU1787	OAR1	85808312	85808851	522	3.23	2	85808312-85808605	85808624-85808851
TU1788	OAR1	85809060	85809486	394	4.71	3	85809060-85809250	85809260-85809358	85809383-85809486
TU1789	OAR1	85813029	85813414	373	3.55	2	85813029-85813310	85813324-85813414
TU1790	OAR1	85813507	85814055	477	2.92	5	85813507-85813603	85813606-85813707	85813723-85813854	85813875-85813964	85814000-85814055
TU1791	OAR1	85814720	85815019	300	3.8	1	85814720-85815019
TU1792	OAR1	85815091	85815303	208	4.9	2	85815091-85815201	85815207-85815303
TU1793	OAR1	85815577	85816000	424	2.82	1	85815577-85816000
TU1794	OAR1	85817417	85818168	429	10.88	2	85817417-85817562	85817886-85818168
TU1795	OAR1	85821425	85823597	706	11.59	3	85821425-85821950	85822952-85823041	85823508-85823597
TU1796	OAR1	85823698	85824347	597	4.21	3	85823698-85823787	85823801-85824010	85824051-85824347
TU1797	OAR1	85824771	85825943	581	4.63	2	85824771-85825167	85825760-85825943
TU1798	OAR1	85826094	85826297	184	2.71	2	85826094-85826185	85826206-85826297
TU1799	OAR1	85826299	85826509	211	2.86	1	85826299-85826509
TU1800	OAR1	85826797	85827046	250	3.11	1	85826797-85827046
TU1801	OAR1	85827289	85827621	290	3.98	3	85827289-85827378	85827395-85827502	85827530-85827621
TU1802	OAR1	85827630	85827910	281	2.56	1	85827630-85827910
TU1803	OAR1	85828166	85828407	234	4.02	2	85828166-85828309	85828318-85828407
TU1804	OAR1	85828592	85828787	195	4.44	2	85828592-85828694	85828696-85828787
TU1805	OAR1	85829302	85829478	177	2.97	1	85829302-85829478
TU1806	OAR1	85829741	85830128	374	3.25	2	85829741-85830056	85830071-85830128
TU1807	OAR1	85830269	85830687	365	3.16	2	85830269-85830348	85830403-85830687
TU1808	OAR1	85830750	85831537	777	4.88	2	85830750-85831433	85831445-85831537
TU1809	OAR1	85831566	85832677	998	4.12	5	85831566-85832061	85832109-85832177	85832227-85832316	85832328-85832624	85832632-85832677
TU1810	OAR1	85832758	85832955	198	3.99	1	85832758-85832955
TU1811	OAR1	85832991	85833321	331	6.54	1	85832991-85833321
TU1812	OAR1	85833510	85833728	219	5.57	1	85833510-85833728
TU1813	OAR1	85833990	85838638	4649	19.74	1	85833990-85838638
TU1814	OAR1	85873542	85873795	254	3.29	1	85873542-85873795
TU1815	OAR1	85874080	85874279	180	3.26	2	85874080-85874169	85874190-85874279
TU1816	OAR1	85874496	85874682	161	2	2	85874496-85874581	85874608-85874682
TU1817	OAR1	85905977	85922402	1338	12.92	7	85905977-85906122	85910572-85910727	85913044-85913162	85916316-85916405	85917022-85917178	85921647-85921865	85921952-85922402
TU1818	OAR1	85906548	85906737	180	2	2	85906548-85906637	85906648-85906737
TU1819	OAR1	85920069	85920254	180	2	2	85920069-85920158	85920165-85920254
TU1820	OAR1	85922534	85922877	344	15.17	1	85922534-85922877
TU1821	OAR1	85923155	85923356	181	2.59	2	85923155-85923244	85923266-85923356
TU1822	OAR1	85923750	85923968	219	3.64	1	85923750-85923968
TU1823	OAR1	85924295	85924946	546	3.51	3	85924295-85924655	85924736-85924827	85924854-85924946
TU1824	OAR1	85925148	85925340	177	2	2	85925148-85925236	85925253-85925340
TU1825	OAR1	85925538	85925740	203	3.97	1	85925538-85925740
TU1826	OAR1	85926532	85926715	180	2.43	2	85926532-85926621	85926626-85926715
TU1827	OAR1	85926761	85926951	182	2.84	2	85926761-85926850	85926860-85926951
TU1828	OAR1	85927767	85927943	156	2.02	2	85927767-85927832	85927854-85927943
TU1829	OAR1	85932941	85933241	243	2.33	3	85932941-85933006	85933040-85933129	85933155-85933241
TU1830	OAR1	85933526	85933717	189	2.84	2	85933526-85933615	85933619-85933717
TU1831	OAR1	85933900	85934062	157	2.39	2	85933900-85934003	85934010-85934062
TU1832	OAR1	85934571	85934752	171	2	2	85934571-85934651	85934663-85934752
TU1833	OAR1	85936472	85936759	288	3.95	1	85936472-85936759
TU1834	OAR1	85937103	85937266	164	2.69	1	85937103-85937266
TU1835	OAR1	85937517	85937721	173	2.03	2	85937517-85937599	85937632-85937721
TU1836	OAR1	85938559	85938755	165	2.47	2	85938559-85938633	85938666-85938755
TU1837	OAR1	85939714	85939898	185	3.32	1	85939714-85939898
TU1838	OAR1	85940154	85940341	157	2.44	2	85940154-85940243	85940275-85940341
TU1839	OAR1	85940834	85941038	205	3.43	1	85940834-85941038
TU1840	OAR1	85943318	85943592	275	2.96	1	85943318-85943592
TU1841	OAR1	85943623	85943913	291	3.1	1	85943623-85943913
TU1842	OAR1	85944047	85945127	1018	3.7	6	85944047-85944145	85944151-85944315	85944318-85944471	85944481-85944570	85944616-85945033	85945036-85945127
TU1843	OAR1	85953751	85953969	219	3.06	1	85953751-85953969
TU1844	OAR1	85954019	85954230	180	2.51	2	85954019-85954108	85954141-85954230
TU1845	OAR1	85954355	85954536	153	2	2	85954355-85954444	85954474-85954536
TU1846	OAR1	85954820	85955199	297	6.78	2	85954820-85955009	85955093-85955199
TU1847	OAR1	85955413	85955872	197	2.86	2	85955413-85955519	85955783-85955872
TU1848	OAR1	85956565	85957088	259	8.31	2	85956565-85956674	85956940-85957088
TU1849	OAR1	85957678	85958208	531	7.08	1	85957678-85958208
TU1850	OAR1	85958340	85958629	290	4.08	1	85958340-85958629
TU1851	OAR1	86024090	86025780	399	14.27	4	86024090-86024179	86024285-86024394	86025501-86025597	86025679-86025780
TU1852	OAR1	86024760	86025109	346	2.44	2	86024760-86025035	86025040-86025109
TU1853	OAR1	86025261	86025436	176	2.3	1	86025261-86025436
TU1854	OAR1	86031444	86031981	538	46.55	1	86031444-86031981
TU1855	OAR1	86032005	86032243	235	4.66	2	86032005-86032125	86032130-86032243
TU1856	OAR1	86032470	86033394	804	3.29	5	86032470-86032556	86032600-86032845	86032880-86033170	86033197-86033286	86033305-86033394
TU1857	OAR1	86033416	86033833	374	2.64	4	86033416-86033505	86033514-86033616	86033620-86033710	86033744-86033833
TU1858	OAR1	86034375	86034565	191	5.03	1	86034375-86034565
TU1859	OAR1	86034590	86034780	178	2.26	2	86034590-86034679	86034693-86034780
TU1860	OAR1	86135940	86136236	297	5.64	1	86135940-86136236
TU1861	OAR1	86137880	86138073	150	2.24	2	86137880-86137939	86137984-86138073
TU1862	OAR1	86305321	86305488	167	3.1	2	86305321-86305390	86305392-86305488
TU1863	OAR1	86306383	86306564	180	2.15	2	86306383-86306472	86306475-86306564
TU1864	OAR1	86307564	86307729	152	2.53	2	86307564-86307656	86307671-86307729
TU1865	OAR1	86309193	86309632	440	7.26	1	86309193-86309632
TU1866	OAR1	86309634	86309822	189	6.75	1	86309634-86309822
TU1867	OAR1	86309870	86311203	1334	10.66	1	86309870-86311203
TU1868	OAR1	86323234	86323398	162	2.07	2	86323234-86323323	86323327-86323398
TU1869	OAR1	86394047	86395952	1906	65.06	1	86394047-86395952
TU1870	OAR1	86396076	86396296	221	4.86	1	86396076-86396296
TU1871	OAR1	86577718	86577889	172	2.87	1	86577718-86577889
TU1872	OAR1	86580551	86580750	200	2.7	1	86580551-86580750
TU1873	OAR1	86608032	86608213	168	2	2	86608032-86608110	86608125-86608213
TU1874	OAR1	86608716	86609108	364	2.71	2	86608716-86608783	86608813-86609108
TU1875	OAR1	86609361	86609583	223	3.4	1	86609361-86609583
TU1876	OAR1	86610059	86610260	180	3.05	2	86610059-86610148	86610171-86610260
TU1877	OAR1	86702809	86702977	167	2.02	2	86702809-86702885	86702888-86702977
TU1878	OAR1	86703961	86704358	398	3.32	1	86703961-86704358
TU1879	OAR1	86711352	86711558	207	6.69	1	86711352-86711558
TU1880	OAR1	86712730	86712925	173	2	2	86712730-86712819	86712843-86712925
TU1881	OAR1	86723349	86723692	249	2.59	3	86723349-86723438	86723500-86723568	86723603-86723692
TU1882	OAR1	86724206	86724406	178	2	2	86724206-86724294	86724318-86724406
TU1883	OAR1	86966512	86966781	270	3.02	1	86966512-86966781
TU1884	OAR1	86969056	86969317	201	2.33	3	86969056-86969114	86969130-86969220	86969267-86969317
TU1885	OAR1	86969925	86970116	184	2.56	2	86969925-86970018	86970027-86970116
TU1886	OAR1	86971663	86971863	180	2	2	86971663-86971752	86971774-86971863
TU1887	OAR1	86971976	86972177	180	2.9	2	86971976-86972065	86972088-86972177
TU1888	OAR1	86972801	86972978	170	2.04	2	86972801-86972870	86972879-86972978
TU1889	OAR1	86973017	86973222	190	2.39	2	86973017-86973124	86973141-86973222
TU1890	OAR1	86973839	86974023	165	2	2	86973839-86973913	86973934-86974023
TU1891	OAR1	86974111	86974309	191	2.9	2	86974111-86974200	86974209-86974309
TU1892	OAR1	87040016	87040207	159	2.49	2	87040016-87040105	87040139-87040207
TU1893	OAR1	87056377	87056541	165	3.05	1	87056377-87056541
TU1894	OAR1	87366440	87366655	180	2	2	87366440-87366529	87366566-87366655
TU1895	OAR1	87367258	87367497	240	7.74	1	87367258-87367497
TU1896	OAR1	87367618	87367919	302	12.98	1	87367618-87367919
TU1897	OAR1	87368055	87368525	471	14.04	1	87368055-87368525
TU1898	OAR1	87368527	87368705	176	2.36	2	87368527-87368616	87368620-87368705
TU1899	OAR1	87500000	87500643	638	5.86	2	87500000-87500579	87500586-87500643
TU1900	OAR1	87500800	87501445	617	12.64	2	87500800-87501147	87501177-87501445
TU1901	OAR1	87568962	87569288	204	2	3	87568962-87569021	87569083-87569164	87569227-87569288
TU1902	OAR1	87896551	87896728	150	2.39	2	87896551-87896642	87896671-87896728
TU1903	OAR1	87899925	87900105	180	2.94	2	87899925-87900014	87900016-87900105
TU1904	OAR1	87907388	87908024	637	5.05	1	87907388-87908024
TU1905	OAR1	87908558	87908911	286	2.51	3	87908558-87908644	87908669-87908777	87908822-87908911
TU1906	OAR1	87909231	87909524	281	3.08	3	87909231-87909321	87909327-87909426	87909435-87909524
TU1907	OAR1	87919995	87920165	171	32.1	1	87919995-87920165
TU1908	OAR1	87921979	87922171	163	2.47	2	87921979-87922068	87922099-87922171
TU1909	OAR1	87941629	87941827	187	2.6	2	87941629-87941718	87941731-87941827
TU1910	OAR1	87942484	87942685	166	2	2	87942484-87942573	87942610-87942685
TU1911	OAR1	87942814	87943003	180	2.67	2	87942814-87942903	87942914-87943003
TU1912	OAR1	87943264	87943436	150	2	2	87943264-87943331	87943355-87943436
TU1913	OAR1	88110819	88111010	164	2.37	2	88110819-88110892	88110921-88111010
TU1914	OAR1	88115340	88115568	229	2.74	1	88115340-88115568
TU1915	OAR1	88115974	88116157	150	2.41	2	88115974-88116063	88116098-88116157
TU1916	OAR1	88118224	88118435	212	3.32	1	88118224-88118435
TU1917	OAR1	88118521	88118797	277	3.75	1	88118521-88118797
TU1918	OAR1	88118918	88119098	178	2.33	2	88118918-88119007	88119011-88119098
TU1919	OAR1	88124519	88124709	177	2	2	88124519-88124606	88124621-88124709
TU1920	OAR1	88131561	88131737	177	2.03	1	88131561-88131737
TU1921	OAR1	88140199	88140391	180	2	2	88140199-88140288	88140302-88140391
TU1922	OAR1	88180910	88181236	299	3.41	2	88180910-88181118	88181147-88181236
TU1923	OAR1	88182322	88182497	171	2.01	2	88182322-88182402	88182408-88182497
TU1924	OAR1	88183658	88183978	321	14.38	1	88183658-88183978
TU1925	OAR1	88184031	88184962	899	11.56	2	88184031-88184677	88184711-88184962
TU1926	OAR1	88184987	88185253	267	8.07	1	88184987-88185253
TU1927	OAR1	88185401	88186215	792	7.37	2	88185401-88186120	88186144-88186215
TU1928	OAR1	88186350	88186591	242	6.49	1	88186350-88186591
TU1929	OAR1	88186664	88186852	180	2.96	2	88186664-88186753	88186763-88186852
TU1930	OAR1	88227730	88227932	186	3.77	2	88227730-88227824	88227842-88227932
TU1931	OAR1	88243688	88243863	153	2.03	2	88243688-88243777	88243801-88243863
TU1932	OAR1	88726700	88726881	172	2	2	88726700-88726788	88726799-88726881
TU1933	OAR1	88738998	88739192	180	2.06	2	88738998-88739087	88739103-88739192
TU1934	OAR1	88946003	88946188	180	2	2	88946003-88946092	88946099-88946188
TU1935	OAR1	88960570	88961094	507	5.55	2	88960570-88960687	88960706-88961094
TU1936	OAR1	88961102	88962223	1117	5.43	2	88961102-88961483	88961489-88962223
TU1937	OAR1	88962235	88962858	565	7.98	2	88962235-88962286	88962346-88962858
TU1938	OAR1	89003957	89004160	194	2.79	2	89003957-89004046	89004057-89004160
TU1939	OAR1	89012023	89012219	159	2	2	89012023-89012091	89012130-89012219
TU1940	OAR1	89015255	89015453	199	2.5	1	89015255-89015453
TU1941	OAR1	89017267	89017885	567	3.12	3	89017267-89017409	89017412-89017501	89017552-89017885
TU1942	OAR1	89018297	89018497	180	2.12	2	89018297-89018386	89018408-89018497
TU1943	OAR1	89018972	89019443	391	4.78	2	89018972-89019016	89019098-89019443
TU1944	OAR1	89019768	89020050	283	4.51	1	89019768-89020050
TU1945	OAR1	89020095	89020291	188	3.35	2	89020095-89020187	89020197-89020291
TU1946	OAR1	89020511	89020786	261	2.43	2	89020511-89020681	89020697-89020786
TU1947	OAR1	89020858	89021319	437	2.53	3	89020858-89020970	89020987-89021220	89021230-89021319
TU1948	OAR1	89021420	89021620	180	2.97	2	89021420-89021509	89021531-89021620
TU1949	OAR1	89021751	89022114	364	3.46	1	89021751-89022114
TU1950	OAR1	89022534	89023337	804	4.81	1	89022534-89023337
TU1951	OAR1	89023422	89023930	509	11.03	1	89023422-89023930
TU1952	OAR1	89130131	89130350	220	8.32	1	89130131-89130350
TU1953	OAR1	89167838	89168043	180	2.73	2	89167838-89167927	89167954-89168043
TU1954	OAR1	89176533	89176777	245	4.11	1	89176533-89176777
TU1955	OAR1	89390053	89392628	2576	22.73	1	89390053-89392628
TU1956	OAR1	89392658	89393240	583	30.7	1	89392658-89393240
TU1957	OAR1	89393277	89393678	402	7.93	1	89393277-89393678
TU1958	OAR1	89414016	89414205	163	2	2	89414016-89414097	89414125-89414205
TU1959	OAR1	89415120	89415342	223	3.18	1	89415120-89415342
TU1960	OAR1	89415736	89415935	180	3.37	2	89415736-89415825	89415846-89415935
TU1961	OAR1	89422796	89422976	180	2.34	2	89422796-89422885	89422887-89422976
TU1962	OAR1	89423735	89423930	185	2.66	2	89423735-89423829	89423841-89423930
TU1963	OAR1	89593864	89594063	174	3.34	2	89593864-89593945	89593972-89594063
TU1964	OAR1	89594067	89594564	498	3.7	1	89594067-89594564
TU1965	OAR1	89594697	89594947	251	5.81	1	89594697-89594947
TU1966	OAR1	89595239	89595807	569	5.31	1	89595239-89595807
TU1967	OAR1	89595883	89596903	1021	11.3	1	89595883-89596903
TU1968	OAR1	89597163	89597570	408	11.63	1	89597163-89597570
TU1969	OAR1	89597703	89598068	366	11.77	1	89597703-89598068
TU1970	OAR1	89809442	89809637	180	2	2	89809442-89809531	89809548-89809637
TU1971	OAR1	89831059	89831312	254	4.07	1	89831059-89831312
TU1972	OAR1	90079760	90079957	180	2.83	2	90079760-90079849	90079868-90079957
TU1973	OAR1	90080347	90090087	494	4.82	3	90080347-90080436	90080450-90080573	90089808-90090087
TU1974	OAR1	90081763	90082050	263	2.77	2	90081763-90081935	90081961-90082050
TU1975	OAR1	90082830	90083023	194	4.54	1	90082830-90083023
TU1976	OAR1	90163429	90163944	462	2.61	4	90163429-90163518	90163541-90163717	90163722-90163840	90163869-90163944
TU1977	OAR1	90164028	90164253	226	4.19	1	90164028-90164253
TU1978	OAR1	90164305	90164629	315	5.3	2	90164305-90164356	90164367-90164629
TU1979	OAR1	90164788	90165344	542	7.47	2	90164788-90164877	90164893-90165344
TU1980	OAR1	90165457	90165774	318	4.56	1	90165457-90165774
TU1981	OAR1	90166075	90166590	462	2.97	4	90166075-90166164	90166188-90166288	90166315-90166472	90166478-90166590
TU1982	OAR1	90166746	90167024	279	5.44	1	90166746-90167024
TU1983	OAR1	90281588	90281774	171	2.32	2	90281588-90281677	90281694-90281774
TU1984	OAR1	90282953	90284223	365	3.19	2	90282953-90283054	90283961-90284223
TU1985	OAR1	90285306	90285496	180	2.27	2	90285306-90285395	90285407-90285496
TU1986	OAR1	90288270	90288455	168	2	2	90288270-90288356	90288375-90288455
TU1987	OAR1	90288819	90289008	159	2	2	90288819-90288904	90288936-90289008
TU1988	OAR1	90291917	90293074	1154	4.21	2	90291917-90292540	90292545-90293074
TU1989	OAR1	90293213	90293613	401	5.15	1	90293213-90293613
TU1990	OAR1	90311156	90311332	177	2.03	1	90311156-90311332
TU1991	OAR1	90311695	90311871	177	2.4	1	90311695-90311871
TU1992	OAR1	90385489	90387126	1632	23.82	2	90385489-90385539	90385546-90387126
TU1993	OAR1	90387254	90388351	1092	30.23	2	90387254-90388127	90388134-90388351
TU1994	OAR1	90389542	90389693	152	2.15	1	90389542-90389693
TU1995	OAR1	90788574	90789043	462	17.86	2	90788574-90788945	90788954-90789043
TU1996	OAR1	90789370	90789952	583	16.11	1	90789370-90789952
TU1997	OAR1	90790127	90790325	199	6.33	1	90790127-90790325
TU1998	OAR1	90790536	90791198	627	6.08	3	90790536-90790632	90790634-90791088	90791124-90791198
[truncated: 55,012 more rows]
[truncated: 157 more columns]
