# Supplementary material for: Characterization and Comparative Analyses of Muscle Transcriptomes in Dorper and Small-Tailed Han Sheep Using RNA-Seq Technique
Source: PLoS One. 2013 Aug 30;8(8):e72686. doi: 10.1371/journal.pone.0072686 (PMC3758325; doi:10.1371/journal.pone.0072686)
Supplement: Table S4 — Distribution of cSNPs in the SH and DP compared with the Ovis aries genome. (XLSX) [file pone.0072686.s006.xlsx]

## Sheet: DP_SNP
Table S4-1. Distribution of cSNPs in DP compared with the Ovis aries genome
Chromosome	SNP coordinate	Wild nucleotide	Mutational nucleotide	Consensus quality	Best nucleotide	Quality score of best nucleotide	Reads number supporting the best nucleotide	Second best nucleotide	Average quality score of second best nucleotide	Reads number supporting the second best nucleotide	Total sequencing depth of the site	Rank sum test statistic	Estimate copy number of the site	dbSNP tag	Distance from last candidated SNP
OAR26	22152350	A	G	23	G	29	9	A	0	0	9	1	1	0	428
OAR26	31877929	T	Y	99	C	33	151	T	34	101	252	0.0278469	1	0	96
OAR26	31925498	G	R	99	A	40	16	G	39	11	27	0.0171489	1	0	61
OAR26	1219331	G	C	54	C	35	21	G	0	0	21	1	1	0	676
OAR26	6426530	T	Y	99	C	39	12	T	35	10	22	0.0465448	1	0	29
OAR26	40602294	T	K	99	G	37	117	T	37	115	376	0.144037	1.39096	0	25
OAR26	24813817	G	A	48	A	38	23	G	0	0	23	1	1	0	8
OAR26	24259196	C	T	49	T	36	19	C	0	0	19	1	1	0	279
OAR26	5605771	G	A	86	A	39	39	G	0	0	39	1	1	0	1277
OAR26	32027381	C	Y	99	T	38	10	C	34	9	19	0.0139644	1	0	7
OAR26	34922409	G	R	98	A	37	8	G	39	6	14	0.425907	1	0	84
OAR26	14562159	G	A	68	A	34	27	G	0	0	27	1	1	0	22
OAR26	14435088	A	R	99	G	38	61	A	36	40	101	0.262598	1	0	61
OAR26	6447156	G	S	99	C	37	12	G	37	8	20	0.236334	1	0	89
OAR26	35325475	G	R	99	A	33	23	G	36	13	36	0.547604	1	0	893
OAR26	6473288	G	R	99	G	37	59	A	37	44	103	0.0455092	1	0	37
OAR26	25522367	A	G	23	G	36	10	A	0	0	10	1	1	0	5
OAR26	40448599	G	A	26	A	35	10	G	0	0	10	1	1	0	535
OAR26	40538189	T	G	74	G	38	31	T	0	0	31	1	1	0	15
OAR26	14435021	G	R	99	G	35	47	A	37	42	89	0.00421871	1	0	5
OAR26	14564187	A	G	61	G	35	28	A	0	0	28	1	1	0	20
OAR26	1249054	G	C	84	C	33	52	G	0	0	52	1	1	0	380
OAR26	35852849	G	A	44	A	34	18	G	0	0	18	1	1	0	36
OAR26	24814116	T	G	99	G	35	60	T	0	0	60	1	1	0	8
OAR26	35729293	G	R	99	A	36	154	G	36	101	1409	0.147995	1.41448	0	119
OAR26	34922175	A	R	95	A	39	14	G	36	9	23	0.576351	1	0	234
OAR26	6444214	G	R	99	G	37	10	A	36	9	19	0.121403	1	0	124
OAR26	36168751	G	R	99	A	38	18	G	38	8	26	0.755422	1	0	90
OAR26	13901684	C	Y	84	C	33	7	T	32	6	13	0.682692	1	0	28
OAR26	6422468	T	C	87	C	37	39	T	0	0	39	1	1	0	7
OAR26	18186216	C	G	84	G	34	44	C	0	0	44	1	1	0	115
OAR26	13871406	A	G	98	G	37	63	A	0	0	117	1	1.93162	0	41
OAR26	14432566	G	R	99	G	38	25	A	34	21	46	0.0140147	1	0	44
OAR26	6473937	T	Y	99	T	38	22	C	37	17	39	0.438833	1	0	374
OAR26	1198966	G	A	35	A	34	13	G	0	0	13	1	1	0	32
OAR26	38753314	G	R	68	A	32	7	G	33	5	12	0.438131	1	0	7
OAR26	35744431	G	R	73	G	37	6	A	34	6	12	0.409091	1	0	85
OAR26	36167182	C	T	60	T	37	22	C	0	0	22	1	1	0	35
OAR26	18319391	T	C	29	C	34	11	T	0	0	11	1	1	0	38
OAR26	6411993	A	R	99	G	38	68	A	37	52	120	0.0281193	1	0	63
OAR26	35744877	T	Y	77	T	29	9	C	32	7	16	0.552622	1	0	7
OAR26	24272205	C	T	74	T	32	33	G	8	1	34	1	1	0	15
OAR26	14423336	T	Y	31	T	40	8	C	39	5	13	0.416472	1	0	64
OAR26	31721261	T	G	25	G	33	10	T	0	0	10	1	1	0	1790
OAR26	14225495	C	T	43	T	36	16	C	0	0	16	1	1	0	153
OAR26	24814299	G	A	99	A	38	45	G	0	0	50	1	1.1	0	9
OAR26	13896716	A	G	99	G	32	255	A	0	0	808	1	1	0	103
OAR26	35736490	G	R	99	A	33	102	G	34	101	203	0.375315	1	0	6
OAR26	1227890	C	T	82	T	32	36	G	6	1	37	1	1	0	7
OAR26	35736383	G	R	99	A	33	67	G	33	61	128	0.168195	1	0	20
OAR26	35686764	T	C	78	C	33	252	T	35	3	465	1	1.01505	0	57
OAR26	32027452	G	R	66	G	28	7	A	31	6	13	0.472611	1	0	64
OAR26	13069239	C	Y	93	C	36	11	T	33	7	18	0.52605	1	0	28
OAR26	6413428	T	W	99	T	34	137	A	33	118	328	0.353022	1	0	238
OAR26	14421064	C	T	44	T	32	16	C	0	0	16	1	1	0	25
OAR26	1247875	G	A	99	A	36	116	G	31	1	117	1	1	0	8
OAR26	40028088	G	R	94	A	39	8	G	36	6	14	0.0905761	1	0	611
OAR26	14435027	A	R	99	A	35	47	G	37	42	89	0.0684336	1	0	6
OAR26	1234843	T	G	51	G	36	19	T	0	0	19	1	1	0	94
OAR26	6422042	T	C	99	C	36	60	T	0	0	60	1	1	0	129
OAR26	30116312	T	A	20	A	39	8	T	0	0	8	1	1	0	5
OAR26	6419457	T	K	99	T	37	18	G	37	12	30	0.301034	1	0	238
OAR26	14432654	A	G	99	G	38	48	A	0	0	48	1	1	0	59
OAR26	7366406	C	Y	52	T	35	16	C	36	5	21	0.679739	1	0	46
OAR26	35736484	G	K	99	G	35	102	T	34	102	204	0.362329	1	0	6
OAR26	14431998	G	R	56	G	38	22	A	38	8	30	0.209773	1	0	78
OAR26	1227883	A	G	72	G	35	29	A	0	0	29	1	1	0	7
OAR26	6425140	T	W	99	T	39	13	A	37	10	23	0.570982	1	0	23
OAR26	1248436	A	C	99	C	36	56	A	0	0	56	1	1	0	392
OAR26	6429146	G	R	88	G	34	13	A	32	8	21	0.625053	1	0	82
OAR26	40008746	G	R	99	A	37	17	G	38	11	28	0.444848	1	0	14
OAR26	6420631	T	Y	99	T	37	28	C	36	23	51	0.357202	1	0	20
OAR26	41196721	G	A	87	A	32	251	G	31	1	9612	1	1.0669	0	25
OAR26	6419872	G	K	99	G	37	39	T	36	23	62	0.533542	1	0	175
OAR26	13913651	G	R	99	G	38	41	A	36	37	78	0.00463815	1	0	19
OAR26	6447599	C	S	91	C	34	12	G	34	6	18	0.410041	1	0	92
OAR26	24814067	C	T	99	T	35	61	C	0	0	63	1	1.03175	0	36
OAR26	14430544	C	Y	99	C	38	22	T	37	14	36	0.622595	1	0	113
OAR26	6420600	T	Y	99	C	37	27	T	38	26	53	0.64453	1	0	6
OAR26	32028023	T	Y	59	T	32	13	C	38	7	20	0.0573142	1	0	56
OAR26	27827007	G	T	23	T	27	11	G	0	0	11	1	1	0	60
OAR26	31987082	C	T	62	T	38	22	C	0	0	22	1	1	0	29
OAR26	24896429	T	A	23	A	34	9	T	0	0	9	1	1	0	45
OAR26	24865321	C	Y	99	T	36	40	C	36	33	73	0.401532	1	0	64
OAR26	40630584	C	T	99	T	35	79	C	0	0	79	1	1	0	87
OAR26	24263618	C	Y	99	T	40	8	C	39	8	16	0.117249	1	0	454
OAR26	2947961	A	G	93	G	37	58	A	0	0	58	1	1	0	36
OAR26	41196516	T	C	31	C	34	74	T	27	4	83	1	1.0241	0	11
OAR26	36303582	A	G	29	G	34	11	A	0	0	11	1	1	0	1117
OAR26	13561150	G	S	99	C	36	12	G	31	7	19	0.0341748	1	0	945
OAR26	18311658	T	C	25	C	35	10	T	0	0	10	1	1	0	191
OAR26	18186331	C	T	99	T	36	64	C	0	0	64	1	1	0	106
OAR26	30116484	A	G	36	G	32	14	A	0	0	15	1	1.06667	0	74
OAR26	24272228	A	G	57	G	35	23	A	0	0	23	1	1	0	8
OAR26	2947807	C	A	99	A	38	68	C	0	0	68	1	1	0	18
OAR26	35786829	T	Y	99	T	35	42	C	36	31	73	0.343929	1	0	77
OAR26	27721513	G	A	32	A	35	16	G	0	0	16	1	1	0	17
OAR26	13899309	G	S	99	G	35	29	C	35	15	44	0.0598294	1	0	53
OAR26	13069319	C	Y	59	C	36	6	T	38	5	11	0.164502	1	0	45
OAR26	2947925	G	A	99	A	37	57	G	0	0	57	1	1	0	36
OAR26	40625353	A	T	99	T	35	44	A	0	0	44	1	1	0	77
OAR26	40554791	G	R	99	A	34	51	G	35	42	93	0.015474	1	0	312
OAR26	40022320	A	G	20	G	38	8	A	0	0	8	1	1	0	743
OAR26	23777368	G	K	99	T	34	44	G	37	33	77	0.000876476	1	0	352
OAR26	32571966	A	G	44	G	37	16	A	0	0	16	1	1	0	1311
OAR26	1227835	G	T	87	T	38	34	G	0	0	34	1	1	0	25
OAR26	14432279	T	Y	99	T	37	39	C	38	31	70	0.326609	1	0	45
OAR26	6411840	C	Y	99	C	38	23	T	39	14	37	0.663461	1	0	33
OAR26	6421849	A	T	25	T	33	10	A	0	0	10	1	1	0	15
OAR26	40010706	C	T	32	T	38	12	C	0	0	12	1	1	0	14
OAR26	35736311	C	Y	99	C	35	19	T	36	9	28	0.75	1	0	51
OAR26	14420101	G	A	36	A	33	14	G	0	0	14	1	1	0	112
OAR26	1226093	T	C	99	C	37	255	T	0	0	1028	1	1	0	63
OAR26	35844165	G	C	38	C	33	14	G	0	0	14	1	1	0	237
OAR26	24271937	C	T	63	T	36	25	C	0	0	25	1	1	0	43
OAR26	18671767	C	T	99	T	33	70	C	0	0	70	1	1	0	28
OAR26	15274068	G	A	43	A	32	254	C	2	1	1144	1	1.09878	0	13
OAR26	14375594	T	C	79	C	38	39	T	0	0	39	1	1	0	27
OAR26	6424927	A	M	99	A	38	8	C	35	6	14	0.245421	1	0	213
OAR26	35744850	G	S	99	C	38	8	G	38	7	15	0.477545	1	0	20
OAR26	6471603	A	R	99	G	37	42	A	36	36	78	0.376105	1	0	127
OAR26	40602269	C	S	99	C	36	54	G	36	16	184	0.0501504	1.63587	0	23
OAR26	35090660	T	Y	99	T	35	11	C	34	11	22	0.574997	1	0	74
OAR26	24896483	A	R	74	G	36	6	A	40	5	11	0.164502	1	0	54
OAR26	18187312	T	C	99	C	36	136	T	0	0	136	1	1	0	31
OAR26	13904111	A	R	41	A	36	12	G	40	6	18	0.012228	1	0	16
OAR26	35049315	G	R	99	A	37	128	G	37	126	967	0.354487	1	0	440
OAR26	40005998	T	Y	47	T	37	8	C	39	5	13	0.52331	1	0	11
OAR26	40538174	T	C	87	C	38	36	T	0	0	36	1	1	0	15
OAR26	1249481	C	T	37	T	34	14	C	0	0	14	1	1	0	47
OAR26	18185941	G	A	99	A	35	120	G	0	0	120	1	1	0	275
OAR26	6472130	A	R	99	A	36	16	G	37	15	31	0.223148	1	0	220
OAR26	6422679	A	G	26	G	39	10	A	0	0	10	1	1	0	167
OAR26	7380711	G	T	99	T	36	54	G	0	0	54	1	1	0	21
OAR26	18187281	G	A	99	A	38	232	G	0	0	232	1	1	0	31
OAR26	14437361	T	K	88	T	37	7	G	37	5	12	0.75	1	0	270
OAR26	13899699	C	T	61	T	35	24	C	0	0	24	1	1	0	35
OAR26	24814206	G	A	99	A	32	100	C	6	2	103	1	1	0	33
OAR26	1222188	G	C	21	C	38	8	G	0	0	8	1	1	0	5
OAR26	15626836	G	A	44	A	28	17	G	0	0	17	1	1	0	94
OAR26	36283470	G	R	99	G	29	16	A	15	12	32	0.500108	1	0	64
OAR26	24860161	T	Y	99	T	36	21	C	35	13	34	0.7017	1	0	131
OAR26	17973826	T	Y	99	T	38	29	C	36	28	57	0.665766	1	0	2727
OAR26	24814545	C	T	66	T	33	34	C	0	0	45	1	1.24444	0	57
OAR26	6473404	T	Y	99	T	36	27	C	37	24	51	0.0777212	1	0	116
OAR26	36274223	C	Y	97	C	36	17	T	37	8	25	0.171999	1	0	92
OAR26	25299507	C	Y	83	T	37	9	C	38	6	15	0.761339	1	0	268
OAR26	40444204	T	C	99	C	38	68	T	0	0	68	1	1	0	56
OAR26	27862193	C	G	27	G	37	10	C	0	0	10	1	1	0	198
OAR26	15274230	C	G	90	G	38	50	C	0	0	120	1	1.58333	0	17
OAR26	14423691	G	R	99	A	38	14	G	37	11	25	0.186514	1	0	25
OAR26	40009197	A	G	56	G	35	24	C	28	1	25	1	1	0	109
OAR26	14432234	C	Y	99	C	36	25	T	37	19	44	0.651424	1	0	28
OAR26	7380958	A	G	70	G	34	43	A	0	0	43	1	1	0	5
OAR26	36048059	C	T	35	T	35	13	C	0	0	13	1	1	0	23
OAR26	35092832	G	R	99	G	36	19	A	37	17	36	0.574922	1	0	467
OAR26	7035406	G	A	99	A	36	49	G	0	0	49	1	1	0	5
OAR26	36172879	G	R	99	G	32	13	A	37	10	23	0.0505058	1	0	1405
OAR26	14502765	G	A	47	A	36	17	G	0	0	17	1	1	0	65
OAR26	18671739	C	T	96	T	35	64	C	0	0	64	1	1	0	17
OAR26	40019685	G	R	81	A	33	7	G	34	5	12	0.688763	1	0	72
OAR26	35686707	C	G	99	G	36	253	C	35	2	635	1	1	0	57
OAR26	18186576	A	G	99	G	38	90	A	19	1	91	1	1	0	139
OAR26	6428062	C	Y	63	C	38	22	T	38	7	29	0.490075	1	0	73
OAR26	6448896	C	Y	99	C	35	12	T	31	8	20	0.712658	1	0	61
OAR26	36283406	C	Y	99	T	37	17	C	35	17	34	0.258862	1	0	64
OAR26	25297937	T	Y	61	T	36	9	C	40	7	16	0.0208916	1	0	45
OAR26	13898711	C	T	47	T	34	21	C	0	0	21	1	1	0	6
OAR26	25513307	G	A	22	A	35	9	G	0	0	11	1	1.18182	0	41
OAR26	25505110	T	C	81	C	37	37	T	0	0	37	1	1	0	26
OAR26	32822469	C	T	23	T	35	9	C	0	0	9	1	1	0	181
OAR26	18312788	C	A	23	A	38	9	C	0	0	9	1	1	0	45
OAR26	7035518	T	C	20	C	35	8	T	0	0	8	1	1	0	24
OAR26	32754913	C	T	74	T	37	29	C	0	0	29	1	1	0	8
OAR26	35686848	A	G	43	G	37	201	A	37	5	217	1	1.04608	0	18
OAR26	6437374	A	R	62	G	37	6	A	32	6	12	0.294372	1	0	307
OAR26	1200716	C	T	44	T	38	16	C	0	0	16	1	1	0	205
OAR26	14437631	C	M	55	C	37	19	A	37	5	24	0.69577	1	0	65
OAR26	40007066	G	R	81	A	40	6	G	38	5	11	0.561688	1	0	98
OAR26	38582760	G	R	99	A	37	67	G	38	42	109	0.114743	1	0	6546
OAR26	24813809	G	A	49	A	38	23	G	0	0	23	1	1	0	8
OAR26	40445365	C	T	99	T	37	64	C	0	0	64	1	1	0	29
OAR26	36171088	T	A	96	A	37	70	T	0	0	70	1	1	0	234
OAR26	36169264	T	C	80	C	35	43	T	0	0	43	1	1	0	185
OAR26	13069364	T	Y	99	C	37	12	T	38	8	20	0.135135	1	0	31
OAR26	1228671	A	G	99	G	35	87	A	0	0	87	1	1	0	7
OAR26	36171474	T	C	55	C	34	24	T	0	0	24	1	1	0	31
OAR26	6425408	C	S	99	G	38	9	C	37	9	18	0.170053	1	0	142
OAR26	18671836	A	T	99	T	34	52	A	0	0	52	1	1	0	39
OAR26	15274081	A	G	65	G	33	29	A	0	0	41	1	1.29268	0	10
OAR26	14432123	G	S	99	G	37	26	C	37	17	44	0.298535	1	0	47
OAR26	18186437	G	A	99	A	37	103	G	0	0	103	1	1	0	106
OAR26	40012456	A	G	36	G	36	16	A	0	0	16	1	1	0	5
OAR26	36243750	A	R	99	G	39	8	A	37	7	15	0.140482	1	0	80
OAR26	7035569	C	T	20	T	39	8	C	0	0	8	1	1	0	24
OAR26	6427905	T	Y	99	C	36	11	T	37	8	19	0.664351	1	0	5
OAR26	30117142	T	C	78	C	36	32	T	0	0	33	1	1.0303	0	29
OAR26	17982994	T	Y	99	T	36	32	C	36	13	45	0.525359	1	0	137
OAR26	6448835	G	R	99	G	37	12	A	35	9	21	0.662763	1	0	61
OAR26	36167856	G	A	23	A	36	9	G	0	0	9	1	1	0	226
OAR26	35737635	A	G	23	G	36	9	A	0	0	9	1	1	0	387
OAR26	36302203	A	G	36	G	37	14	A	0	0	14	1	1	0	1379
OAR26	1250088	A	T	20	T	36	8	A	0	0	8	1	1	0	128
OAR26	5607048	T	C	99	C	35	64	T	0	0	64	1	1	0	435
OAR26	30116336	T	C	20	C	39	8	T	0	0	8	1	1	0	19
OAR26	14430683	T	W	99	T	34	50	A	35	21	71	0.479904	1	0	26
OAR26	6427858	C	Y	99	C	37	10	T	32	9	19	0.121403	1	0	47
OAR26	32718306	G	A	29	A	35	11	G	0	0	11	1	1	0	201
OAR26	18671897	C	T	26	T	39	10	C	0	0	10	1	1	0	10
OAR26	6413691	A	G	40	G	37	15	A	0	0	15	1	1	0	7
OAR26	7380994	T	C	63	C	37	34	T	0	0	34	1	1	0	6
OAR26	5608496	A	R	27	A	37	20	G	36	5	25	0.515039	1	0	72
OAR26	40012461	G	A	34	A	38	14	G	0	0	14	1	1	0	5
OAR26	40006212	C	Y	60	C	38	9	T	39	5	14	0.259241	1	0	22
OAR26	25505429	G	A	98	A	35	76	T	9	1	78	1	1.01282	0	169
OAR26	35744870	C	Y	94	C	35	8	T	35	7	15	0.231702	1	0	7
OAR26	35686613	A	G	99	G	37	254	A	7	1	350	1	1	0	7
OAR26	24814275	G	C	54	C	36	22	G	0	0	26	1	1.15385	0	15
OAR26	24814108	G	A	99	A	35	54	G	0	0	54	1	1	0	5
OAR26	18408837	G	A	41	A	39	15	G	0	0	15	1	1	0	684
OAR26	14424792	C	Y	99	C	36	148	T	37	107	1380	0.17157	1	0	181
OAR26	32028079	G	R	83	G	35	8	A	32	6	14	0.172494	1	0	56
OAR26	17933616	A	G	40	G	34	16	A	0	0	16	1	1	0	457
OAR26	13904573	A	R	23	A	37	19	G	33	6	25	0.512338	1	0	19
OAR26	36737439	C	A	23	A	38	9	C	0	0	9	1	1	0	34
OAR26	32470520	T	C	59	C	36	22	T	0	0	22	1	1	0	265
OAR26	6416985	G	R	99	A	39	12	G	38	11	23	0.63135	1	0	40
OAR26	6472529	T	Y	99	C	37	25	T	38	18	43	0.713771	1	0	89
OAR26	1222103	G	A	23	A	35	9	G	0	0	9	1	1	0	6
OAR26	35134080	G	A	20	A	37	8	G	0	0	8	1	1	0	102
OAR26	17931756	A	R	81	G	38	15	A	36	7	22	0.0199485	1	0	35
OAR26	1234344	A	G	63	G	36	26	A	0	0	26	1	1	0	129
OAR26	6412899	C	Y	99	T	35	127	C	35	126	1476	0.00509017	1	0	27
OAR26	5859697	T	C	93	C	36	40	T	0	0	40	1	1	0	135
OAR26	35653810	T	C	38	C	35	14	T	0	0	14	1	1	0	233
OAR26	14430657	G	R	99	G	35	54	A	35	32	86	0.394339	1	0	26
OAR26	24272292	G	A	22	A	28	9	G	0	0	9	1	1	0	22
OAR26	23775694	A	G	99	G	35	120	A	0	0	120	1	1	0	525
OAR26	41196818	C	T	28	T	31	243	C	33	8	2489	1	1.00402	0	24
OAR26	14419853	G	A	51	A	38	21	G	0	0	21	1	1	0	109
OAR26	36223045	A	R	99	A	36	29	G	35	23	52	0.199967	1	0	531
OAR26	36737267	T	C	51	C	28	22	T	0	0	22	1	1	0	157
OAR26	1227720	C	T	35	T	36	14	C	0	0	14	1	1	0	90
OAR26	25505848	G	R	48	A	31	9	G	32	6	20	0.738661	1.25	0	247
OAR26	31626902	G	A	26	A	35	10	G	0	0	10	1	1	0	222
OAR26	5859905	T	Y	78	C	37	7	T	32	8	15	0.583916	1	0	52
OAR26	23777720	C	Y	99	C	36	41	T	37	16	57	0.475478	1	0	240
OAR26	24259635	A	G	75	G	34	30	A	0	0	30	1	1	0	160
OAR26	6421528	C	T	99	T	37	50	C	0	0	50	1	1	0	171
OAR26	14429381	C	Y	99	C	37	19	T	38	11	30	0.197744	1	0	11
OAR26	1248044	T	C	99	C	34	62	T	0	0	62	1	1	0	161
OAR26	25297892	T	Y	91	C	33	7	T	30	6	13	0.2669	1	0	15
OAR26	24259475	T	G	43	G	37	17	T	0	0	17	1	1	0	160
OAR26	40008912	C	Y	74	C	39	8	T	39	6	14	0.331002	1	0	46
OAR26	27860828	C	Y	99	C	34	15	T	35	13	28	0.662529	1	0	79
OAR26	18121487	C	Y	91	C	37	7	T	37	6	13	0.591492	1	0	36
OAR26	14433566	G	R	99	G	35	71	A	35	51	122	0.185983	1	0	30
OAR26	36048546	T	C	26	C	33	10	T	0	0	10	1	1	0	36
OAR26	25299775	T	Y	99	C	37	12	T	37	7	19	0.516432	1	0	268
OAR26	36243592	C	A	58	A	37	23	C	0	0	23	1	1	0	73
OAR26	40538802	C	G	70	G	34	28	C	0	0	28	1	1	0	208
OAR26	24264072	A	R	99	G	38	10	A	32	8	18	0.0728552	1	0	87
OAR26	14433367	G	R	99	A	38	21	G	38	11	32	0.252999	1	0	64
OAR26	1252662	C	T	38	T	36	14	C	0	0	14	1	1	0	172
OAR26	40613947	G	A	26	A	29	10	G	0	0	10	1	1	0	278
OAR26	40604338	C	T	99	T	34	146	G	10	1	148	1	1.00676	0	62
OAR26	6416734	A	W	99	A	36	54	T	36	27	81	0.379968	1	0	34
OAR26	40443622	T	C	99	C	35	68	T	0	0	68	1	1	0	55
OAR26	32724260	C	Y	58	C	37	10	T	40	5	15	0.532301	1	0	583
OAR26	1230952	T	C	26	C	34	10	T	0	0	10	1	1	0	90
OAR26	7035716	T	C	99	C	35	205	T	0	0	205	1	1	0	20
OAR26	25294461	C	T	35	T	38	13	C	0	0	13	1	1	0	64
OAR26	14433262	A	R	99	G	38	20	A	35	17	37	0.178473	1	0	41
OAR26	5612636	T	C	41	C	34	17	T	0	0	17	1	1	0	82
OAR26	14435543	G	A	31	A	37	12	G	0	0	12	1	1	0	87
OAR26	1200267	T	C	20	C	35	8	T	0	0	8	1	1	0	76
OAR26	14434387	T	Y	99	C	37	53	T	38	24	77	0.38957	1	0	72
OAR26	6412667	C	M	99	C	35	139	A	34	116	381	0.000378215	1	0	40
OAR26	6434083	A	M	99	A	37	7	C	36	7	14	0.5	1	0	143
OAR26	2947789	T	G	82	G	38	75	T	34	1	76	1	1	0	18
OAR26	40625436	G	A	76	A	35	31	G	0	0	31	1	1	0	83
OAR26	6439258	G	K	99	T	37	17	G	38	7	25	0.644029	1	0	200
OAR26	14560435	G	R	69	G	39	5	A	38	5	10	0.605159	1	0	845
OAR26	5859832	G	R	99	A	36	16	G	37	12	28	0.12041	1	0	21
OAR26	1213507	T	C	32	C	35	12	T	0	0	12	1	1	0	156
OAR26	14434583	C	Y	99	T	36	92	C	36	84	176	0.029698	1	0	37
OAR26	14431535	G	R	99	G	37	81	A	38	74	155	0.143267	1	0	66
OAR26	35056141	T	C	20	C	35	8	T	0	0	8	1	1	0	142
OAR26	1229189	G	R	99	G	35	19	A	36	18	37	0.62951	1	0	27
OAR26	14431782	C	M	99	C	36	34	A	36	19	53	0.733529	1	0	6
OAR26	14433737	C	Y	99	T	34	17	C	36	16	33	0.657793	1	0	47
OAR26	201927	C	T	20	T	34	8	C	0	0	8	1	1	0	12
OAR26	6425266	G	K	99	G	36	22	T	37	13	35	0.453115	1	0	103
OAR26	31925559	A	R	70	G	33	9	A	35	6	15	0.264336	1	0	61
OAR26	24895693	A	G	87	G	35	36	A	0	0	36	1	1	0	5
OAR26	14562075	A	C	20	C	38	8	A	0	0	8	1	1	0	7
OAR26	13904529	C	Y	53	C	37	11	T	39	5	16	0.75	1	0	25
OAR26	35327002	G	R	81	G	33	18	A	30	8	26	0.712272	1	0	840
OAR26	36169079	A	G	35	G	39	13	A	0	0	13	1	1	0	8
OAR26	14443266	C	Y	54	T	36	10	C	38	5	15	0.383949	1	0	532
OAR26	24814028	C	G	68	G	36	25	C	0	0	27	1	1.07407	0	19
OAR26	1230517	A	G	99	G	36	255	A	0	0	477	1	1	0	51
OAR26	37451362	A	G	20	G	30	9	A	0	0	9	1	1	0	131
OAR26	35736857	A	G	35	G	37	13	A	0	0	13	1	1	0	112
OAR26	13898717	T	C	53	C	34	21	T	0	0	21	1	1	0	6
OAR26	1209668	G	C	55	C	36	20	G	0	0	20	1	1	0	34
OAR26	6420441	A	M	99	A	36	20	C	35	20	40	0.339153	1	0	112
OAR26	17939878	A	R	99	A	37	27	G	38	24	51	0.167059	1	0	3081
OAR26	6472748	T	W	99	T	35	16	A	31	17	34	0.550975	1	0	130
OAR26	1247883	A	G	99	G	36	109	A	0	0	109	1	1	0	8
OAR26	24860030	T	Y	99	C	33	18	T	33	15	33	0.121812	1	0	131
OAR26	40537099	A	C	28	C	34	11	A	0	0	11	1	1	0	645
OAR26	14432979	T	Y	99	T	38	38	C	37	32	70	0.211368	1	0	77
OAR26	36047617	G	C	46	C	37	17	G	0	0	17	1	1	0	45
OAR26	1222097	T	G	34	G	34	13	T	0	0	13	1	1	0	6
OAR26	14225342	G	A	31	A	33	12	G	0	0	12	1	1	0	153
OAR26	14427122	C	Y	99	T	37	17	C	37	13	30	0.633942	1	0	45
OAR26	14433303	A	R	99	G	38	36	A	37	18	54	0.708616	1	0	41
OAR26	36168905	G	T	22	T	39	9	G	0	0	9	1	1	0	8
OAR26	14429370	C	Y	91	C	37	16	T	38	8	24	0.244789	1	0	11
OAR26	14427556	C	M	99	A	38	24	C	37	18	42	0.348347	1	0	14
OAR26	36168548	A	T	44	T	38	17	A	0	0	17	1	1	0	12
OAR26	27858444	A	T	99	T	28	255	A	0	0	985	1	1	0	89
OAR26	6443594	C	Y	99	C	37	11	T	37	10	21	0.431633	1	0	75
OAR26	13897672	T	C	49	C	36	28	T	37	1	29	1	1	0	36
OAR26	6421699	T	A	86	A	38	34	T	0	0	34	1	1	0	135
OAR26	6413848	C	T	99	T	37	117	C	0	0	117	1	1	0	11
OAR26	24897555	T	C	31	C	36	13	T	0	0	13	1	1	0	320
OAR26	14431844	T	Y	99	T	38	51	C	37	31	83	0.0108644	1	0	54
OAR26	6412926	T	W	99	T	37	127	A	37	128	1171	0.263516	1	0	5
OAR26	1231862	T	C	23	C	37	9	T	0	0	9	1	1	0	49
OAR26	24860633	A	W	99	T	37	18	A	36	16	34	0.64933	1	0	88
OAR26	14427986	T	Y	70	T	36	28	C	39	9	37	0.525098	1	0	122
OAR26	14432713	A	M	99	C	36	18	A	39	11	29	0.128215	1	0	7
OAR26	7380934	C	A	67	A	37	29	C	0	0	29	1	1	0	19
OAR26	35094398	G	R	64	A	34	15	G	33	6	21	0.190458	1	0	55
OAR26	7381152	G	C	47	C	36	18	G	0	0	20	1	1.1	0	36
OAR26	35022649	C	Y	99	T	33	27	C	35	15	42	0.641957	1	0	121
OAR26	24271049	A	G	29	G	33	11	A	0	0	11	1	1	0	5
OAR26	23775169	A	G	99	G	36	79	A	0	0	79	1	1	0	525
OAR26	14441278	A	G	81	G	37	38	A	0	0	38	1	1	0	299
OAR26	1237550	A	G	70	G	33	37	A	0	0	37	1	1	0	217
OAR26	41196842	G	A	99	A	37	253	G	32	2	521	1	1.0499	0	24
OAR26	6426559	G	S	99	G	35	13	C	38	11	24	0.165568	1	0	29
OAR26	6425933	G	S	99	G	38	7	C	37	7	14	0.633741	1	0	17
OAR26	13370252	G	A	43	A	39	16	G	0	0	17	1	1.05882	0	819
OAR26	36312484	C	T	35	T	34	13	C	0	0	13	1	1	0	60
OAR26	30116317	G	A	20	A	37	8	G	0	0	8	1	1	0	5
OAR26	14433536	A	R	99	A	36	67	G	36	51	118	0.0947714	1	0	7
OAR26	1198998	C	T	38	T	36	14	C	0	0	14	1	1	0	32
OAR26	36294326	T	C	23	C	34	9	T	0	0	9	1	1	0	30
OAR26	40008991	C	M	99	C	30	21	A	34	17	38	0.676501	1	0	13
OAR26	25513371	A	R	99	G	33	16	A	31	9	27	0.530259	1.07407	0	21
OAR26	18316349	T	G	99	G	36	133	T	0	0	133	1	1	0	945
OAR26	18671663	T	A	60	A	37	25	T	0	0	25	1	1	0	59
OAR26	14432435	T	Y	99	T	35	36	C	37	14	50	0.192924	1	0	68
OAR26	40006553	A	G	35	G	35	13	A	0	0	13	1	1	0	18
OAR26	35755468	A	R	99	G	34	19	A	33	18	37	0.72314	1	0	241
OAR26	13899388	G	R	99	G	30	19	A	34	11	30	0.133986	1	0	79
OAR26	1229216	T	C	87	C	36	35	T	0	0	35	1	1	0	27
OAR26	14430996	A	R	99	G	37	17	A	38	14	32	0.18856	1	0	48
OAR26	14424070	C	Y	99	C	37	8	T	37	7	15	0.615851	1	0	43
OAR26	13897012	A	G	41	G	36	15	A	0	0	15	1	1	0	29
OAR26	12854998	T	Y	67	C	40	7	T	32	5	12	0.0909091	1	0	4955
OAR26	6424421	A	R	99	A	38	18	G	36	15	33	0.153637	1	0	212
OAR26	6473251	A	R	99	A	34	56	G	36	38	94	0.378973	1	0	37
OAR26	14430948	C	Y	99	C	39	11	T	38	9	20	0.677575	1	0	48
OAR26	35830966	A	R	88	G	36	8	A	39	5	13	0.588578	1	0	205
OAR26	40006571	C	M	99	A	33	13	C	32	10	23	0.281466	1	0	18
OAR26	13897805	C	A	49	A	37	18	C	0	0	18	1	1	0	16
OAR26	5859853	G	A	41	A	34	16	G	0	0	16	1	1	0	21
OAR26	36168082	C	G	99	G	36	47	C	0	0	47	1	1	0	226
OAR26	35842386	T	C	42	C	29	23	T	0	0	23	1	1	0	300
OAR26	5427153	A	G	53	G	33	22	A	0	0	22	1	1	0	24
OAR26	36167438	A	R	99	G	38	13	A	39	12	25	0.601476	1	0	48
OAR26	13896871	T	G	99	G	38	253	T	35	1	547	1	1	0	52
OAR26	1199113	G	A	31	A	36	12	G	0	0	12	1	1	0	51
OAR26	18409949	T	C	83	C	37	39	T	0	0	39	1	1	0	343
OAR26	13871365	A	G	28	G	32	29	A	0	0	37	1	1.56757	0	25
OAR26	6443482	T	Y	99	T	37	13	C	38	10	23	0.66204	1	0	12
OAR26	15657343	G	A	26	A	35	10	G	0	0	10	1	1	0	229
OAR26	14435802	C	Y	99	T	36	22	C	37	19	41	0.0434468	1	0	151
OAR26	6417400	C	T	99	T	36	52	G	33	1	53	1	1	0	22
OAR26	18651142	G	A	52	A	36	24	G	0	0	24	1	1	0	24
OAR26	6421313	G	A	41	A	38	15	G	0	0	15	1	1	0	38
OAR26	7381066	A	G	91	G	35	44	A	0	0	44	1	1	0	26
OAR26	36167390	T	C	58	C	33	22	T	0	0	22	1	1	0	48
OAR26	35015375	A	M	99	C	36	14	A	37	13	27	0.637544	1	0	63
OAR26	35006859	G	R	99	A	37	38	G	37	28	66	0.479305	1	0	318
OAR26	2948173	C	T	73	T	38	36	C	0	0	46	1	1.21739	0	50
OAR26	6412056	T	G	80	G	37	33	T	0	0	33	1	1	0	63
OAR26	6444090	C	Y	99	C	37	10	T	37	7	17	0.481129	1	0	124
OAR26	1207737	G	A	26	A	37	10	G	0	0	10	1	1	0	180
OAR26	6420730	C	T	49	T	37	18	C	0	0	18	1	1	0	61
OAR26	13904554	G	R	39	G	36	20	A	39	6	26	0.0614516	1	0	19
OAR26	6413190	T	Y	99	C	36	106	T	36	75	181	0.374066	1	0	63
OAR26	41196895	A	G	83	G	39	112	A	0	0	128	1	1.125	0	53
OAR26	36135364	T	C	62	C	36	26	T	0	0	26	1	1	0	79
OAR26	14502911	A	C	37	C	37	14	A	0	0	14	1	1	0	146
OAR26	2948581	C	T	75	T	33	44	C	0	0	86	1	1.5	0	20
OAR26	2948223	A	G	54	G	39	27	A	0	0	32	1	1.15625	0	10
OAR26	7380831	T	A	54	A	38	21	T	0	0	21	1	1	0	37
OAR26	1170814	T	C	20	C	38	8	T	0	0	8	1	1	0	262
OAR26	38556415	C	A	36	A	24	16	C	0	0	16	1	1	0	284
OAR26	17949825	G	R	99	G	38	20	A	37	13	33	0.717554	1	0	77
OAR26	1249767	C	Y	99	T	38	108	C	37	100	208	0.1752	1	0	19
OAR26	14561624	C	Y	99	T	39	17	C	38	16	33	0.422534	1	0	344
OAR26	13871340	C	A	78	A	30	61	C	0	0	124	1	2.41935	0	25
OAR26	25297809	A	R	87	G	40	7	A	36	5	12	0.518308	1	0	13
OAR26	14432522	C	Y	99	C	36	19	T	34	14	33	0.135344	1	0	44
OAR26	36262997	G	R	55	G	36	8	A	37	5	13	0.21756	1	0	67
OAR26	25298659	G	R	65	A	35	21	G	36	6	27	0.466069	1	0	56
OAR26	14430035	C	Y	99	C	38	17	T	33	14	31	0.000812406	1	0	66
OAR26	35740312	T	K	99	G	38	7	T	34	6	13	0.0367133	1	0	493
OAR26	36167320	G	A	85	A	32	39	G	0	0	39	1	1	0	70
OAR26	14424973	T	W	99	A	32	137	T	32	117	2591	0.00198666	1	0	181
OAR26	40009004	A	R	99	G	33	25	A	34	19	44	0.639337	1	0	13
OAR26	38621232	T	C	23	C	38	9	T	0	0	9	1	1	0	11
OAR26	36168560	G	A	40	A	38	16	G	0	0	16	1	1	0	12
OAR26	14423646	G	R	99	G	36	14	A	37	10	24	0.44294	1	0	20
OAR26	17931721	T	Y	81	C	37	10	T	35	5	15	0.648518	1	0	22
OAR26	17839359	C	Y	99	T	32	57	C	34	32	89	0.0998385	1	0	31
OAR26	36047498	G	A	71	A	37	28	G	0	0	28	1	1	0	74
OAR26	25294393	T	W	96	T	34	8	A	37	7	15	0.0759907	1	0	59
OAR26	6445795	A	R	86	G	33	7	A	35	5	12	0.632576	1	0	110
OAR26	36169545	G	A	20	A	34	8	G	0	0	8	1	1	0	126
OAR26	40020278	A	R	56	A	37	12	G	38	6	18	0.375135	1	0	93
OAR26	18312239	G	A	35	A	36	13	G	0	0	13	1	1	0	126
OAR26	6420611	G	R	99	A	36	27	G	38	25	52	0.516001	1	0	5
OAR26	25276850	T	K	99	G	33	8	T	38	6	14	0.0539461	1	0	90
OAR26	35737184	C	Y	99	C	36	66	T	37	39	105	0.203558	1	0	35
OAR26	14434225	A	R	99	A	32	39	G	35	35	74	0.00874012	1	0	29
OAR26	40020371	A	G	61	G	35	23	A	0	0	23	1	1	0	72
OAR26	5427048	G	R	99	A	38	15	G	38	13	28	0.714039	1	0	81
OAR26	24271392	A	G	57	G	36	22	A	0	0	25	1	1.12	0	45
OAR26	13898794	C	T	54	T	36	21	C	0	0	21	1	1	0	77
OAR26	36243670	A	G	47	G	36	18	A	0	0	18	1	1	0	5
OAR26	32165978	C	M	83	C	35	10	A	35	6	16	0.478896	1	0	161
OAR26	13896819	T	C	99	C	36	255	T	0	0	764	1	1	0	52
OAR26	40020581	C	S	99	G	35	22	C	31	16	38	0.117122	1	0	30
OAR26	35744239	C	Y	68	T	35	6	C	38	5	11	0.0411255	1	0	192
OAR26	36047864	A	C	36	C	35	20	A	0	0	20	1	1	0	162
OAR26	14433142	C	Y	99	T	33	22	C	33	20	42	0.127401	1	0	49
OAR26	1227595	C	T	35	T	36	13	C	0	0	13	1	1	0	125
OAR26	36171443	A	G	42	G	38	16	A	0	0	16	1	1	0	31
OAR26	13897821	A	G	44	G	35	17	A	0	0	17	1	1	0	16
OAR26	30117315	C	T	99	T	36	60	C	0	0	61	1	1.01639	0	13
OAR26	14433529	A	R	99	A	37	67	G	36	46	113	0.0493719	1	0	7
OAR26	7380953	T	C	36	C	35	15	T	0	0	15	1	1	0	5
OAR26	31878189	T	Y	33	T	39	12	C	39	5	17	0.360698	1	0	19
OAR26	24254588	T	C	80	C	35	33	T	0	0	33	1	1	0	32
OAR26	36164658	A	G	43	G	36	16	A	0	0	16	1	1	0	408
OAR26	40447452	A	C	99	C	35	122	A	0	0	122	1	1	0	351
OAR26	35323674	T	W	99	T	37	19	A	39	13	32	0.503126	1	0	356
OAR26	23778422	A	G	99	G	36	92	A	0	0	92	1	1	0	198
OAR26	30117113	T	C	76	C	33	33	T	0	0	33	1	1	0	29
OAR26	6472618	A	R	99	G	35	34	A	38	29	63	0.137531	1	0	89
OAR26	14432076	T	Y	99	T	34	14	C	32	10	24	0.636442	1	0	47
OAR26	35129641	A	T	26	T	31	11	A	0	0	11	1	1	0	48
OAR26	6424654	G	K	89	G	36	16	T	36	7	23	0.67994	1	0	20
OAR26	24814417	T	C	97	C	35	62	T	0	0	82	1	1.2439	0	118
OAR26	14431790	T	Y	99	T	35	36	C	36	23	59	0.667874	1	0	8
OAR26	14432864	C	Y	81	C	37	12	T	35	7	19	0.548891	1	0	13
OAR26	14562859	G	S	99	G	36	26	C	37	13	39	0.0794912	1	0	18
OAR26	36168646	T	C	58	C	38	21	T	0	0	21	1	1	0	15
OAR26	6416403	C	Y	99	T	35	31	C	35	12	43	0.623769	1	0	19
OAR26	6426267	C	Y	48	C	35	12	T	39	5	17	0.0972851	1	0	13
OAR26	24814255	T	C	99	C	36	69	T	0	0	69	1	1	0	20
OAR26	40602246	T	C	99	C	36	71	T	0	0	186	1	1.62903	0	23
OAR26	14365540	T	Y	55	T	39	7	C	38	5	12	0.438131	1	0	43
OAR26	22149950	C	Y	67	T	38	6	C	32	5	11	0.531385	1	0	1194
OAR26	24896642	C	Y	99	C	39	8	T	40	7	15	0.51352	1	0	159
OAR26	1227810	C	T	87	T	38	32	C	0	0	32	1	1	0	25
OAR26	22525753	G	R	99	A	30	27	G	35	20	47	0.510303	1	0	446
OAR26	24813682	A	G	31	G	34	15	A	0	0	16	1	1.0625	0	17
OAR26	22539777	T	Y	99	T	33	21	C	37	13	34	0.551279	1	0	1055
OAR26	14433093	T	Y	99	C	36	30	T	37	18	48	0.348225	1	0	49
OAR26	35737248	T	C	93	C	33	124	A	5	1	125	1	1	0	64
OAR26	6420561	T	C	99	C	36	63	T	0	0	63	1	1	0	8
OAR26	6412391	A	R	99	G	38	31	A	37	28	59	0.521235	1	0	80
OAR26	14433896	T	Y	99	C	38	38	T	37	36	75	0.1315	1	0	112
OAR26	38621250	G	T	23	T	34	9	G	0	0	9	1	1	0	18
OAR26	6428965	A	R	82	G	35	8	A	40	5	13	0.507382	1	0	41
OAR26	14435016	C	S	99	C	37	45	G	38	42	87	0.0389899	1	0	5
OAR26	36168528	G	A	55	A	39	32	G	30	1	33	1	1	0	20
OAR26	40019580	T	C	43	C	35	16	T	0	0	16	1	1	0	105
OAR26	6416213	G	R	99	A	37	25	G	37	13	38	0.42775	1	0	19
OAR26	14562415	G	R	99	G	33	11	A	35	9	20	0.637908	1	0	45
OAR26	31716792	T	Y	99	C	38	20	T	35	12	32	0.552313	1	0	1475
OAR26	30117071	G	T	89	T	38	39	G	0	0	39	1	1	0	13
OAR26	18121451	C	Y	99	C	36	8	T	36	8	16	0.739782	1	0	36
OAR26	24271038	C	G	29	G	35	11	C	0	0	11	1	1	0	11
OAR26	22489386	G	A	38	A	36	14	G	0	0	14	1	1	0	1333
OAR26	1226156	A	G	99	G	31	163	A	0	0	163	1	1	0	26
OAR26	14418854	A	G	20	G	40	8	A	0	0	8	1	1	0	73
OAR26	35825828	A	G	28	G	35	11	A	0	0	11	1	1	0	110
OAR26	13933988	A	G	20	G	34	8	A	0	0	8	1	1	0	789
OAR26	6413837	T	C	99	C	38	118	T	0	0	118	1	1	0	11
OAR26	7381116	C	G	99	G	36	58	C	0	0	60	1	1.03333	0	36
OAR26	5297233	G	R	68	G	36	8	A	37	6	14	0.114219	1	0	82
OAR26	1207941	G	A	35	A	32	13	G	0	0	13	1	1	0	204
OAR26	6437067	G	R	84	G	34	15	A	34	8	23	0.253132	1	0	307
OAR26	36047572	T	C	41	C	37	15	T	0	0	15	1	1	0	45
OAR26	24895580	T	C	26	C	38	10	T	0	0	10	1	1	0	113
OAR26	6420606	T	Y	99	C	35	27	T	35	26	53	0.588306	1	0	5
OAR26	13900224	G	A	38	A	37	14	G	0	0	14	1	1	0	257
OAR26	36242075	C	A	29	A	37	11	C	0	0	11	1	1	0	111
OAR26	40012364	T	C	36	C	39	14	T	0	0	14	1	1	0	39
OAR26	14423666	C	Y	99	C	39	12	T	37	11	23	0.547397	1	0	20
OAR26	40446054	C	T	29	T	38	11	C	0	0	11	1	1	0	12
OAR26	36168590	T	A	50	A	35	18	T	0	0	18	1	1	0	30
OAR26	14430402	A	R	99	A	38	88	G	38	81	169	0.0882531	1	0	31
OAR26	20118853	G	A	23	A	35	9	G	0	0	9	1	1	0	27975
OAR26	18310518	C	T	26	T	34	10	C	0	0	10	1	1	0	66
OAR26	18319564	T	G	26	G	36	10	T	0	0	10	1	1	0	141
OAR26	36048026	A	G	25	G	35	10	A	0	0	10	1	1	0	10
OAR26	27827359	T	C	26	C	39	10	T	0	0	10	1	1	0	292
OAR26	13912684	C	Y	99	T	38	38	C	37	26	64	0.356035	1	0	6
OAR26	27827067	T	C	42	C	34	16	T	0	0	16	1	1	0	60
OAR26	24813665	G	C	31	C	38	15	G	0	0	16	1	1.0625	0	14
OAR26	24262058	C	A	51	A	37	21	C	0	0	21	1	1	0	191
OAR26	14432745	G	R	99	G	38	22	A	37	19	41	0.653461	1	0	25
OAR26	13904095	G	R	78	G	37	12	A	37	7	19	0.325177	1	0	16
OAR26	15274137	G	C	55	C	38	255	G	0	0	670	1	1.02239	0	17
OAR26	40019116	G	R	80	G	34	6	A	30	6	12	0.531385	1	0	18
OAR26	1221972	C	T	20	T	36	8	C	0	0	8	1	1	0	13
OAR26	40010692	T	C	46	C	35	17	T	0	0	17	1	1	0	14
OAR26	13924198	C	Y	99	C	36	23	T	36	14	37	0.753082	1	0	38
OAR26	40008859	C	Y	92	C	38	16	T	39	8	24	0.159815	1	0	53
OAR26	5860558	C	Y	99	C	38	11	T	39	9	20	0.205948	1	0	89
OAR26	6433940	T	Y	44	T	38	8	C	39	5	13	0.60878	1	0	143
OAR26	7380733	T	C	96	C	37	51	T	0	0	51	1	1	0	22
OAR26	14433784	A	R	99	G	36	36	A	35	30	66	0.305491	1	0	47
OAR26	25298954	C	Y	99	C	37	16	T	39	9	26	0.575345	1	0	166
OAR26	18671722	T	C	99	C	37	65	T	0	0	65	1	1	0	17
OAR26	40602517	T	C	99	C	35	80	T	0	0	120	1	1.33333	0	29
OAR26	6472350	A	W	50	A	38	20	T	36	5	25	0.434707	1	0	179
OAR26	14423272	A	R	97	A	35	11	G	37	8	20	0.59876	1	0	64
OAR26	35716878	C	G	41	G	36	15	C	0	0	15	1	1	0	560
OAR26	27859220	G	K	99	T	38	21	G	40	18	39	0.0036864	1	0	36
OAR26	7380672	C	G	85	G	36	41	C	0	0	41	1	1	0	18
OAR26	6423363	T	Y	74	C	35	10	T	40	5	15	0.506993	1	0	157
OAR26	14562812	G	R	99	G	36	22	A	36	15	37	0.622795	1	0	47
OAR26	36048254	A	G	81	G	37	31	A	0	0	31	1	1	0	195
OAR26	18220619	A	G	99	G	33	56	A	0	0	56	1	1	0	27
OAR26	40602577	A	G	99	G	37	73	A	0	0	73	1	1	0	41
OAR26	2948233	G	T	42	T	39	23	G	0	0	28	1	1.17857	0	9
OAR26	6422461	A	G	83	G	37	36	A	0	0	36	1	1	0	7
OAR26	13899930	A	T	23	T	36	9	A	0	0	9	1	1	0	37
OAR26	14432834	T	Y	68	T	37	11	C	39	8	19	0.5515	1	0	30
OAR26	6420553	G	K	99	G	35	35	T	35	29	64	0.152687	1	0	8
OAR26	14432206	T	K	99	T	36	31	G	34	25	56	0.0716813	1	0	28
OAR26	40016439	T	C	20	C	37	8	T	0	0	8	1	1	0	188
OAR26	35686620	T	G	99	G	36	255	T	0	0	381	1	1	0	7
OAR26	6430604	A	R	90	A	36	9	G	36	7	16	0.234878	1	0	24
OAR26	6416832	G	C	99	C	37	130	G	0	0	130	1	1	0	5
OAR26	35686946	G	T	20	T	34	25	G	26	2	27	1	1	0	10
OAR26	25505136	C	T	72	T	31	33	C	0	0	34	1	1.02941	0	26
OAR26	40017255	C	M	99	A	35	12	C	33	11	23	0.594835	1	0	70
OAR26	35737149	T	A	61	A	34	23	T	0	0	23	1	1	0	35
OAR26	6426444	A	R	99	G	34	12	A	37	8	20	0.0489402	1	0	5
OAR26	40445919	C	A	99	A	32	131	C	0	0	131	1	1	0	135
OAR26	15626742	T	C	32	C	34	12	T	0	0	12	1	1	0	71
OAR26	40019172	C	S	99	C	34	11	G	33	7	18	0.593734	1	0	13
OAR26	17913472	A	W	99	A	35	16	T	36	8	24	0.393731	1	0	361
OAR26	17936797	C	M	99	A	34	22	C	35	15	37	0.0903569	1	0	212
OAR26	35744946	G	K	99	T	39	8	G	39	7	15	0.433256	1	0	18
OAR26	14425945	C	Y	99	T	39	13	C	34	11	24	0.0410649	1	0	249
OAR26	25296612	A	G	26	G	33	10	A	0	0	10	1	1	0	193
OAR26	35736467	A	R	99	A	36	103	G	36	100	204	0.120802	1	0	17
OAR26	27858632	C	T	99	T	33	255	C	0	0	640	1	1	0	188
OAR26	14562609	A	R	99	A	37	14	G	36	14	28	0.718572	1	0	10
OAR26	40444260	C	T	65	T	27	27	C	0	0	27	1	1	0	56
OAR26	18651079	C	T	52	T	38	22	C	0	0	22	1	1	0	20
OAR26	21951954	T	C	48	C	34	19	T	0	0	19	1	1	0	43
OAR26	23778224	T	C	99	C	38	71	T	0	0	71	1	1	0	198
OAR26	14427570	G	R	99	A	35	28	G	36	20	48	0.638662	1	0	14
OAR26	14438453	G	R	99	A	36	10	G	37	9	19	0.421053	1	0	57
OAR26	24814103	T	C	89	C	36	52	T	9	1	53	1	1	0	5
OAR26	36169071	A	G	34	G	37	13	A	0	0	13	1	1	0	8
OAR26	6430734	T	Y	91	T	39	11	C	36	8	19	0.0758779	1	0	106
OAR26	6431959	T	K	99	T	35	9	G	37	6	15	0.597103	1	0	92
OAR26	13911466	T	Y	99	T	35	53	C	38	38	91	0.000921585	1	0	94
OAR26	18185510	C	T	98	T	36	56	C	0	0	56	1	1	0	431
OAR26	32754921	T	Y	24	T	38	22	C	34	7	29	0.00888915	1	0	8
OAR26	13895533	T	A	99	A	35	255	T	0	0	373	1	1	0	69
OAR26	6416194	A	W	99	A	37	22	T	37	12	34	0.354596	1	0	19
OAR26	30117051	G	C	83	C	36	35	G	0	0	35	1	1	0	20
OAR26	7035696	T	C	99	C	32	151	T	0	0	151	1	1	0	8
OAR26	24879284	C	T	23	T	36	9	C	0	0	9	1	1	0	622
OAR26	6416647	C	Y	99	T	36	29	C	36	17	46	0.144049	1	0	53
OAR26	24862356	C	T	20	T	33	8	C	0	0	8	1	1	0	204
OAR26	24814142	C	T	99	T	34	65	C	0	0	65	1	1	0	5
OAR26	2948561	G	T	38	T	37	19	G	0	0	67	1	1.74627	0	20
OAR26	35021023	A	R	96	G	36	10	A	38	6	16	0.317682	1	0	103
OAR26	36168661	G	C	43	C	35	16	G	0	0	16	1	1	0	15
OAR26	14434075	G	R	99	A	36	56	G	37	39	95	0.474363	1	0	29
OAR26	7381040	T	C	83	C	34	46	T	0	0	46	1	1	0	26
OAR26	13895939	C	M	99	C	35	52	A	35	51	103	0.264371	1	0	19
OAR26	40444109	C	G	99	G	37	69	A	35	1	70	1	1	0	95
OAR26	40445394	C	T	82	T	35	35	C	0	0	35	1	1	0	29
OAR26	35697263	C	A	32	A	35	12	C	0	0	12	1	1	0	116
OAR26	32027921	A	R	99	A	34	16	G	38	9	25	0.226151	1	0	13
OAR26	6427453	C	S	99	C	39	7	G	38	6	13	0.222611	1	0	50
OAR26	35736441	T	Y	99	T	30	49	C	33	44	93	0.00217946	1	0	26
OAR26	31650550	A	R	99	A	38	40	G	36	26	66	0.0639695	1	0	50
OAR26	1218569	C	T	38	T	36	14	C	0	0	14	1	1	0	74
OAR26	40019098	A	G	40	G	33	15	A	0	0	15	1	1	0	18
OAR26	32168802	T	C	35	C	37	13	T	0	0	13	1	1	0	217
OAR26	25294334	C	Y	99	T	37	7	C	37	7	14	0.402389	1	0	59
OAR26	24865626	T	Y	99	T	36	55	C	37	42	97	0.159272	1	0	55
OAR26	30117084	C	T	77	T	36	34	C	0	0	34	1	1	0	13
OAR26	1235975	A	G	99	G	33	54	A	0	0	54	1	1	0	209
OAR26	14434746	G	K	99	T	38	98	G	38	71	169	0.222307	1	0	10
OAR26	13897708	C	T	76	T	37	28	C	0	0	28	1	1	0	36
OAR26	27860923	A	G	46	G	33	20	A	0	0	20	1	1	0	95
OAR26	14432775	G	R	99	G	38	17	A	37	15	32	0.512143	1	0	29
OAR26	35786715	C	T	99	T	34	72	C	0	0	72	1	1	0	114
OAR26	35333135	C	Y	43	C	36	11	T	38	5	16	0.0574634	1	0	499
OAR26	40011291	A	G	32	G	39	12	A	0	0	12	1	1	0	26
OAR26	13912690	C	Y	99	T	36	37	C	35	24	61	0.029706	1	0	6
OAR26	14427283	A	M	99	A	36	13	C	37	9	22	0.448018	1	0	116
OAR26	6443494	C	Y	99	C	36	12	T	38	9	21	0.743068	1	0	12
OAR26	14562599	A	R	99	A	35	18	G	36	17	35	0.221404	1	0	10
OAR26	13897602	C	Y	99	T	38	60	C	38	54	114	0.467209	1	0	33
OAR26	13896397	C	M	87	C	34	229	A	25	25	269	4.15053e-09	1	0	8
OAR26	40008958	G	R	99	A	38	12	G	36	11	23	0.029749	1	0	33
OAR26	40010605	T	C	50	C	37	18	T	0	0	18	1	1	0	35
OAR26	40019185	A	R	99	G	36	9	A	36	7	16	0.378846	1	0	13
OAR26	7357888	C	T	56	T	35	23	C	0	0	23	1	1	0	58
OAR26	6425916	A	W	79	A	32	6	T	35	5	11	0.214286	1	0	17
OAR26	35697379	A	G	29	G	35	11	A	0	0	19	1	1.42105	0	116
OAR26	14434020	A	R	99	G	34	34	A	37	21	55	0.516828	1	0	55
OAR26	24814161	C	T	99	T	36	76	C	0	0	76	1	1	0	12
OAR26	1228664	T	C	99	C	36	84	T	31	1	85	1	1	0	7
OAR26	7380690	T	A	99	A	38	54	T	0	0	54	1	1	0	18
OAR26	13914484	A	R	99	A	37	34	G	38	17	51	0.653447	1	0	236
OAR26	35736969	C	Y	96	T	33	10	C	39	7	17	0.0665364	1	0	112
OAR26	40006190	A	M	99	C	38	7	A	39	5	12	0.377525	1	0	22
OAR26	14564167	G	A	65	A	34	30	G	0	0	30	1	1	0	20
OAR26	14434620	C	Y	99	T	36	103	C	36	91	194	0.217252	1	0	37
OAR26	6418203	C	Y	99	C	36	39	T	37	21	60	0.666714	1	0	24
OAR26	32718105	C	T	73	T	38	30	C	0	0	30	1	1	0	201
OAR26	7381008	T	C	61	C	37	33	T	0	0	33	1	1	0	14
OAR26	7357830	T	Y	99	C	37	15	T	37	10	25	0.321672	1	0	58
OAR26	13899522	C	T	38	T	37	14	C	0	0	14	1	1	0	134
OAR26	40602781	G	A	77	A	37	32	G	0	0	32	1	1	0	163
OAR26	201939	T	C	20	C	35	8	T	0	0	8	1	1	0	12
OAR26	18220592	A	R	99	A	32	57	G	34	44	101	0.143434	1	0	27
OAR26	24814290	A	G	96	G	36	46	A	0	0	51	1	1.09804	0	9
OAR26	6426877	A	R	84	G	36	10	A	34	5	15	0.551615	1	0	220
OAR26	40009752	C	Y	60	C	33	13	T	28	6	19	0.526519	1	0	137
OAR26	13899734	T	C	77	C	35	31	T	0	0	31	1	1	0	35
OAR26	15600291	A	R	54	A	32	7	G	34	6	13	0.147436	1	0	15
OAR26	32027908	G	S	99	G	37	16	C	39	9	25	0.0324962	1	0	13
OAR26	1237918	C	T	55	T	36	20	C	0	0	20	1	1	0	38
OAR26	5860647	C	T	99	T	37	80	C	0	0	80	1	1	0	89
OAR26	40601323	T	Y	99	T	39	43	C	37	38	81	0.0442416	1	0	328
OAR26	40006009	A	R	50	A	39	8	G	39	5	13	0.708236	1	0	11
OAR26	32166269	A	G	38	G	39	14	A	0	0	14	1	1	0	130
OAR26	14376214	T	Y	83	C	35	8	T	29	6	14	0.28638	1	0	10
OAR26	40005493	C	M	99	C	37	24	A	32	12	36	0.546946	1	0	192
OAR26	13069395	C	Y	99	T	32	11	C	39	8	19	0.503017	1	0	31
OAR26	6443519	T	Y	99	T	35	12	C	38	10	22	0.530728	1	0	25
OAR26	1225977	A	G	23	G	34	9	A	0	0	9	1	1	0	10
OAR26	40602488	C	G	99	G	36	80	C	0	0	132	1	1.40152	0	29
OAR26	36243665	A	G	46	G	35	17	A	0	0	17	1	1	0	5
OAR26	36166692	G	A	32	A	38	12	G	0	0	12	1	1	0	13
OAR26	25514463	C	Y	76	T	34	7	C	38	5	12	0.585859	1	0	415
OAR26	14368014	T	Y	45	C	35	5	T	29	5	10	0.210317	1	0	45
OAR26	15274054	G	T	99	T	33	255	G	0	0	1193	1	1.09472	0	14
OAR26	40006638	G	S	99	C	37	15	G	36	9	24	0.629871	1	0	67
OAR26	25513401	A	G	74	G	35	32	A	0	0	32	1	1	0	30
OAR26	40020611	T	W	99	A	35	22	T	34	15	37	0.675629	1	0	30
OAR26	35744928	G	K	99	G	37	6	T	32	7	13	0.501166	1	0	18
OAR26	15626671	G	A	20	A	36	8	G	0	0	8	1	1	0	71
OAR26	15274091	T	C	42	C	33	19	T	0	0	22	1	1.13636	0	7
OAR26	21951911	C	A	56	A	37	26	C	0	0	26	1	1	0	43
OAR26	24895698	T	Y	99	C	37	14	T	37	8	22	0.48669	1	0	5
OAR26	202077	C	Y	99	C	38	9	T	36	9	18	0.547563	1	0	138
OAR26	6413127	T	Y	99	T	37	139	C	36	116	600	0.226305	1	0	38
OAR26	6417025	A	R	99	A	37	25	G	38	19	44	0.085543	1	0	40
OAR26	35049803	C	Y	99	C	27	58	T	19	26	84	0.000692454	1	0	27
OAR26	31987111	C	G	40	G	37	15	C	0	0	15	1	1	0	29
OAR26	14427167	T	Y	99	C	38	14	T	38	10	24	0.376047	1	0	45
OAR26	38001733	G	A	90	A	34	248	G	0	0	248	1	1	0	16
OAR26	6416700	T	Y	99	C	37	43	T	32	40	83	1.67848e-06	1	0	34
OAR26	14436584	G	K	99	T	33	10	G	37	6	16	0.640547	1	0	15
OAR26	6414873	T	Y	99	C	32	140	T	34	115	1415	1.46646e-05	1	0	26
OAR26	27859292	C	Y	99	T	36	33	C	32	33	66	0.0389195	1	0	72
OAR26	6416531	C	T	56	T	28	25	C	0	0	25	1	1	0	109
OAR26	32573277	T	K	99	G	33	30	T	35	17	47	0.217923	1	0	824
OAR26	13069518	G	R	99	G	38	15	A	38	14	29	0.0511543	1	0	123
OAR26	27822619	T	C	99	C	34	78	G	31	1	79	1	1	0	317
OAR26	1216909	C	G	99	G	37	63	C	0	0	63	1	1	0	477
OAR26	17989681	C	M	99	A	29	24	C	30	14	39	0.677192	1	0	185
OAR26	40011700	T	C	29	C	38	11	T	0	0	11	1	1	0	198
OAR26	36169671	G	A	61	A	39	24	G	0	0	24	1	1	0	126
OAR26	13905155	G	R	99	A	37	38	G	37	26	64	0.497273	1	0	6
OAR26	40011265	A	G	31	G	40	12	A	0	0	12	1	1	0	26
OAR26	35744516	G	C	21	C	34	8	G	0	0	8	1	1	0	85
OAR26	30117351	T	C	98	C	37	44	T	0	0	44	1	1	0	23
OAR26	6471466	T	W	99	T	36	26	A	36	24	50	0.522353	1	0	10
OAR26	14431601	A	R	99	A	35	78	G	34	78	156	0.137097	1	0	66
OAR26	40625276	C	G	65	G	37	24	C	0	0	24	1	1	0	77
OAR26	38000608	T	C	27	C	39	255	T	0	0	3498	1	1	0	34
OAR26	35852813	C	T	99	T	38	68	C	0	0	68	1	1	0	36
OAR26	6421834	A	G	29	G	35	11	A	0	0	11	1	1	0	15
OAR26	13913670	C	M	99	C	36	41	A	36	37	78	0.213155	1	0	19
OAR26	40012403	T	C	45	C	39	17	T	0	0	17	1	1	0	39
OAR26	38001706	G	A	83	A	34	248	G	0	0	248	1	1	0	9
OAR26	14432804	C	Y	99	C	37	17	T	36	17	34	0.445935	1	0	29
OAR26	14434315	T	Y	99	C	37	66	T	35	33	99	0.00968973	1	0	72
OAR26	12871544	G	A	20	A	38	8	G	0	0	8	1	1	0	394
OAR26	7035807	T	C	49	C	34	22	T	0	0	22	1	1	0	8
OAR26	14434104	A	M	99	C	34	57	A	37	34	91	0.0011529	1	0	29
OAR26	40537744	T	A	99	A	37	90	T	0	0	90	1	1	0	430
OAR26	6420669	A	M	99	C	37	11	A	39	6	17	0.665118	1	0	38
OAR26	13069052	C	Y	99	T	39	18	C	36	12	30	0.510765	1	0	31
OAR26	7380868	A	G	95	G	37	40	A	0	0	41	1	1.02439	0	37
OAR26	13350393	C	T	26	T	36	10	C	0	0	10	1	1	0	1102
OAR26	29361914	G	C	99	C	36	255	G	0	0	1167	1	1	0	10
OAR26	14418026	C	T	20	T	35	8	C	0	0	8	1	1	0	15
OAR26	14434756	T	K	99	G	37	98	T	37	67	165	0.468264	1	0	10
OAR26	36241578	G	A	28	A	31	11	G	0	0	11	1	1	0	497
OAR26	2948647	G	A	63	A	38	35	G	0	0	60	1	1.41667	0	26
OAR26	18186773	C	T	99	T	38	135	C	8	1	136	1	1	0	197
OAR26	40006748	A	G	43	G	35	16	A	0	0	16	1	1	0	7
OAR26	1235304	C	T	46	T	35	17	C	0	0	17	1	1	0	367
OAR26	35786906	T	G	67	G	35	28	T	0	0	28	1	1	0	69
OAR26	21952013	C	T	73	T	37	28	C	0	0	28	1	1	0	59
OAR26	13895844	G	A	99	A	38	110	G	0	0	110	1	1	0	76
OAR26	14200796	T	C	94	C	36	44	T	0	0	44	1	1	0	202
OAR26	6411873	C	M	78	C	37	20	A	38	8	28	0.509931	1	0	33
OAR26	27720227	T	C	35	C	40	13	T	0	0	13	1	1	0	32
OAR26	24813837	A	G	50	G	37	23	A	0	0	23	1	1	0	20
OAR26	35324582	G	K	99	T	37	17	G	38	9	26	0.355668	1	0	893
OAR26	40004963	C	Y	95	C	37	10	T	35	7	17	0.604329	1	0	77
OAR26	6427659	T	Y	99	C	34	15	T	37	9	25	0.0148527	1	0	199
OAR26	24280351	T	K	74	G	38	8	T	31	5	13	0.0637141	1	0	47
OAR26	6412627	T	Y	99	T	38	130	C	37	125	265	0.0229866	1	0	11
OAR26	24261021	C	Y	85	T	38	7	C	37	6	13	0.657051	1	0	846
OAR26	40006487	T	Y	99	C	39	10	T	37	8	18	0.101536	1	0	66
OAR26	14431748	T	Y	99	T	36	41	C	36	31	72	0.124187	1	0	24
OAR26	1221853	T	G	23	G	37	9	T	0	0	9	1	1	0	16
OAR26	13895602	C	Y	99	T	38	154	C	38	101	355	0.155956	1	0	69
OAR26	6425163	T	Y	99	T	37	14	C	37	11	25	0.744643	1	0	23
OAR26	14375621	T	Y	99	C	39	22	T	38	17	39	0.53653	1	0	27
OAR26	14435002	G	R	99	G	37	48	A	38	43	91	0.0289823	1	0	14
OAR26	27858923	G	R	99	A	33	44	G	32	43	87	0.0781293	1	0	247
OAR26	24865492	C	S	99	G	37	69	C	37	47	117	0.284065	1	0	134
OAR26	13901712	T	K	99	G	32	12	T	26	9	21	0.020447	1	0	6
OAR26	40006741	C	Y	99	C	36	12	T	34	9	21	0.0555268	1	0	7
OAR26	24272220	C	T	73	T	34	33	C	0	0	33	1	1	0	8
OAR26	31577692	T	K	99	G	36	33	T	35	24	58	0.0331514	1	0	6077
OAR26	27720195	C	T	20	T	33	8	C	0	0	8	1	1	0	32
OAR26	980698	T	C	39	C	35	15	T	0	0	15	1	1	0	439
OAR26	2948023	G	A	73	A	34	27	G	0	0	28	1	1.03571	0	62
OAR26	14564381	C	T	49	T	36	18	C	0	0	18	1	1	0	194
OAR26	14420981	C	A	26	A	35	10	C	0	0	10	1	1	0	83
OAR26	13913610	T	Y	99	C	35	14	T	34	14	28	0.650671	1	0	41
OAR26	40412790	C	Y	61	C	38	10	T	35	6	16	0.0467033	1	0	55
OAR26	40536366	C	A	99	A	35	75	C	0	0	75	1	1	0	339
OAR26	33726213	G	A	99	A	34	121	G	0	0	121	1	1	0	356
OAR26	24271863	C	T	31	T	38	12	C	0	0	12	1	1	0	24
OAR26	13114732	A	G	23	G	37	9	A	0	0	9	1	1	0	3609
OAR26	32027388	C	Y	97	T	38	10	C	35	7	17	0.181921	1	0	7
OAR26	1222532	A	G	23	G	36	9	A	0	0	9	1	1	0	68
OAR26	13371108	C	T	50	T	27	19	C	0	0	19	1	1	0	34
OAR26	40630671	A	G	67	G	34	55	A	0	0	55	1	1	0	87
OAR26	6412616	T	Y	99	C	38	124	T	38	124	249	0.132351	1	0	11
OAR26	6447691	T	Y	99	T	35	14	C	33	10	24	0.627002	1	0	92
OAR26	1221869	T	C	20	C	38	8	T	0	0	8	1	1	0	16
OAR26	2948242	G	C	37	C	37	22	G	0	0	27	1	1.18519	0	9
OAR26	24271054	C	G	20	G	24	10	C	0	0	10	1	1	0	5
OAR26	14437696	C	Y	63	C	35	15	T	39	7	22	0.0232609	1	0	65
OAR26	20702450	A	G	68	G	37	26	A	0	0	26	1	1	0	250
OAR26	40014202	A	G	56	G	35	22	A	0	0	22	1	1	0	58
OAR26	32569908	T	C	41	C	32	16	T	0	0	16	1	1	0	857
OAR26	14435651	C	Y	82	T	36	18	C	35	7	25	0.35036	1	0	108
OAR26	6426449	A	R	99	G	34	12	A	37	8	20	0.0784314	1	0	5
OAR26	14562479	C	M	99	A	35	15	C	31	13	28	0.579052	1	0	64
OAR26	24814173	C	T	99	T	37	73	C	0	0	73	1	1	0	12
OAR26	15148285	G	A	32	A	39	12	G	0	0	12	1	1	0	2132
OAR26	38623195	A	R	89	G	36	15	A	36	6	21	0.683326	1	0	88
OAR26	35768141	A	G	23	G	38	9	A	0	0	9	1	1	0	28
OAR26	40004886	C	Y	99	T	38	9	C	39	6	15	0.597103	1	0	77
OAR26	36282796	G	S	82	G	36	7	C	37	5	12	0.75	1	0	82
OAR26	22154037	C	A	20	A	38	8	C	0	0	8	1	1	0	1099
OAR26	1234937	G	C	46	C	38	17	G	0	0	17	1	1	0	94
OAR26	5607483	C	A	61	A	38	24	C	0	0	24	1	1	0	435
OAR26	1251333	C	T	47	T	38	17	C	0	0	17	1	1	0	271
OAR26	13911763	A	M	99	A	38	14	C	38	6	20	0.300774	1	0	85
OAR26	36166055	G	A	77	A	38	34	G	0	0	34	1	1	0	375
OAR26	6422512	T	C	73	C	36	32	T	0	0	32	1	1	0	44
OAR26	24896805	T	Y	25	T	38	12	C	33	5	17	0.221073	1	0	163
OAR26	25293896	A	R	59	A	31	6	G	34	5	11	0.698052	1	0	275
OAR26	14432353	C	M	99	C	38	36	A	38	22	58	0.415065	1	0	12
OAR26	40444367	T	C	94	C	35	43	T	0	0	43	1	1	0	107
OAR26	36166597	G	R	99	A	35	19	G	35	19	38	0.682278	1	0	95
OAR26	35736552	G	A	99	A	34	65	G	0	0	65	1	1	0	8
OAR26	2947748	G	A	55	A	38	26	G	0	0	26	1	1	0	23
OAR26	35730786	C	Y	99	C	33	211	T	33	44	2031	0.0013511	1.69719	0	17
OAR26	24863170	G	R	99	A	35	93	G	34	90	183	0.00889687	1	0	44
OAR26	6416375	C	Y	99	C	33	15	T	35	10	25	0.265272	1	0	28
OAR26	18229645	A	R	99	A	37	78	G	38	56	134	0.157757	1	0	59
OAR26	29361904	A	G	99	G	36	255	A	0	0	1109	1	1	0	10
OAR26	23777960	T	C	99	C	35	149	T	0	0	149	1	1	0	240
OAR26	1224334	T	C	99	C	32	118	A	2	1	119	1	1	0	5
OAR26	6416422	A	M	99	A	37	33	C	37	18	54	0.41121	1	0	19
OAR26	14426792	G	S	99	G	36	104	C	35	81	185	0.0196828	1	0	12
OAR26	14562181	C	Y	99	C	36	15	T	34	11	26	0.287191	1	0	22
OAR26	35760765	G	R	99	G	34	21	A	36	10	31	0.475171	1	0	72
OAR26	13896250	C	T	99	T	37	255	C	0	0	455	1	1	0	120
OAR26	14434658	A	R	99	G	28	109	A	28	89	204	0.419491	1	0	38
OAR26	14421089	C	A	36	A	36	14	C	0	0	14	1	1	0	25
OAR26	40018986	T	C	26	C	35	10	T	0	0	10	1	1	0	37
OAR26	36048481	C	T	35	T	37	13	C	0	0	13	1	1	0	29
OAR26	36048036	C	T	23	T	33	9	C	0	0	9	1	1	0	10
OAR26	6427097	A	R	93	G	31	9	A	32	7	16	0.552622	1	0	220
OAR26	40010640	T	C	40	C	34	17	A	31	1	18	1	1	0	35
OAR26	36048510	C	G	32	G	37	12	C	0	0	12	1	1	0	29
OAR26	1221793	C	A	23	A	37	9	C	0	0	9	1	1	0	60
OAR26	40009306	G	K	99	G	37	14	T	38	10	24	0.155962	1	0	109
OAR26	29361932	T	C	99	C	34	255	T	0	0	1254	1	1	0	18
OAR26	14434196	T	Y	99	C	36	75	T	37	48	123	0.437175	1	0	29
OAR26	17839390	T	Y	99	C	28	46	T	30	33	79	0.394198	1	0	31
OAR26	6412270	G	T	99	T	38	81	G	0	0	81	1	1	0	121
OAR26	35730803	A	G	99	G	37	254	T	8	1	1720	1	1.58721	0	15
OAR26	35114884	C	T	92	T	35	47	C	0	0	47	1	1	0	75
OAR26	30116410	A	G	41	G	34	15	A	0	0	15	1	1	0	74
OAR26	2947838	G	A	99	A	36	71	G	0	0	71	1	1	0	31
OAR26	30117328	G	C	99	C	38	54	G	0	0	54	1	1	0	13
OAR26	14562215	A	M	99	C	35	14	A	36	12	26	0.695252	1	0	34
OAR26	7035779	T	C	99	C	34	166	T	0	0	166	1	1	0	28
OAR26	25298788	A	R	86	A	37	25	G	36	10	35	0.696917	1	0	129
OAR26	32029256	C	Y	99	T	36	9	C	37	8	17	0.740642	1	0	580
OAR26	40005074	A	G	20	G	37	8	A	0	0	8	1	1	0	40
OAR26	14427864	C	Y	99	C	38	24	T	38	15	39	0.415339	1	0	122
OAR26	18411096	A	T	91	T	37	46	A	0	0	46	1	1	0	1147
OAR26	37821140	G	S	99	C	38	8	G	39	7	15	0.231702	1	0	389
OAR26	7035314	C	G	99	G	33	88	C	0	0	88	1	1	0	5
OAR26	13592262	A	R	88	G	34	9	A	36	6	15	0.163836	1	0	124
OAR26	14436757	G	K	99	G	35	15	T	35	11	26	0.108541	1	0	77
OAR26	18807159	G	A	26	A	30	10	G	0	0	10	1	1	0	159
OAR26	27824583	C	G	26	G	35	10	C	0	0	10	1	1	0	20
OAR26	7380988	G	C	64	C	38	34	G	0	0	34	1	1	0	6
OAR26	1251062	A	G	57	G	38	21	A	0	0	21	1	1	0	271
OAR26	35739102	A	M	99	C	36	13	A	31	8	21	0.0806968	1	0	44
OAR26	13904488	C	Y	68	C	37	6	T	36	5	11	0.396104	1	0	41
OAR26	6450239	C	M	98	C	38	7	A	37	6	13	0.147436	1	0	245
OAR26	35687379	T	C	24	C	29	22	T	24	1	23	1	1	0	46
OAR26	40016696	C	T	23	T	35	9	C	0	0	9	1	1	0	49
OAR26	40020443	G	A	49	A	32	18	C	2	1	19	1	1	0	72
OAR26	1221428	T	A	77	A	37	33	T	0	0	33	1	1	0	59
OAR26	24897235	G	R	50	A	36	12	G	24	5	17	0.503394	1	0	320
OAR26	14439245	C	Y	92	C	36	10	T	36	7	17	0.443387	1	0	123
OAR26	38739207	G	R	99	A	36	30	G	35	19	49	0.11224	1	0	75
OAR26	36167217	C	T	52	T	34	25	C	33	1	26	1	1	0	35
OAR26	14432720	G	R	99	G	36	21	A	37	17	38	0.0639637	1	0	7
OAR26	7035321	G	A	99	A	35	97	G	0	0	97	1	1	0	7
OAR26	6444442	A	R	51	A	37	8	G	37	5	13	0.60878	1	0	41
OAR26	6426363	T	Y	99	C	34	14	T	30	9	23	0.672063	1	0	81
OAR26	31650600	C	Y	99	C	32	34	T	32	19	53	0.643727	1	0	50
OAR26	25298603	A	G	28	G	36	11	A	0	0	11	1	1	0	56
OAR2	229661723	C	G	99	G	37	134	C	0	0	134	1	1	0	21
OAR2	157300614	C	Y	99	C	31	135	T	31	120	1541	0.181621	1	0	39
OAR2	211831734	A	G	71	G	36	27	A	0	0	27	1	1	0	143
OAR2	221000983	G	R	99	G	36	43	A	37	24	67	0.286957	1	0	6
OAR2	242043888	G	A	99	A	38	95	G	0	0	95	1	1	0	38
OAR2	175575428	T	C	99	C	32	255	T	0	0	362	1	1.07735	0	10
OAR2	101872235	C	A	26	A	35	10	C	0	0	10	1	1	0	29
OAR2	212158259	G	T	50	T	35	20	G	0	0	24	1	1.16667	0	8
OAR2	47901705	G	K	99	G	36	132	T	37	75	207	0.216711	1	0	262
OAR2	42397173	G	T	32	T	36	12	G	0	0	12	1	1	0	19
OAR2	221225380	G	R	62	G	34	6	A	35	5	11	0.767316	1	0	6
OAR2	247360384	C	Y	54	C	34	20	T	36	6	26	0.708943	1	0	731
OAR2	184864818	C	G	93	G	36	38	C	0	0	41	1	1.07317	0	9
OAR2	117897181	A	G	23	G	38	9	A	0	0	9	1	1	0	102
OAR2	174394873	G	R	99	G	37	26	A	38	14	40	0.352674	1	0	69
OAR2	235940829	C	G	79	G	37	33	C	0	0	33	1	1	0	33
OAR2	236145560	T	C	20	C	33	8	T	0	0	8	1	1	0	24
OAR2	31288236	T	C	28	C	33	13	T	0	0	13	1	1	0	1910
OAR2	72883249	G	A	94	A	38	38	G	0	0	38	1	1	0	181
OAR2	249266511	C	T	26	T	35	10	C	0	0	10	1	1	0	285
OAR2	249293643	C	A	20	A	39	8	C	0	0	8	1	1	0	5
OAR2	130656259	G	R	74	G	38	7	A	39	5	12	0.607955	1	0	88
OAR2	110444982	G	A	75	A	38	30	G	0	0	55	1	1.50909	0	13
OAR2	209380122	C	S	99	G	37	13	C	36	9	22	0.030234	1	0	439
OAR2	52817195	C	M	99	A	33	40	C	33	34	74	0.310824	1	0	21
OAR2	42540868	A	G	38	G	36	14	A	0	0	14	1	1	0	5
OAR2	77108359	A	G	85	G	35	38	A	0	0	38	1	1	0	8
OAR2	45645592	G	A	99	A	35	63	G	0	0	63	1	1	0	15
OAR2	14400600	C	T	99	T	38	70	C	0	0	70	1	1	0	41
OAR2	116894866	G	T	20	T	35	8	G	0	0	8	1	1	0	17
OAR2	774013	G	R	99	G	34	11	A	32	8	19	0.63619	1	0	31
OAR2	2160274	A	G	63	G	38	23	A	0	0	24	1	1.04167	0	181
OAR2	101875734	A	G	23	G	36	9	A	0	0	9	1	1	0	96
OAR2	229661999	T	C	98	C	36	44	T	0	0	72	1	1.38889	0	45
OAR2	175124667	T	G	99	G	38	119	T	0	0	119	1	1	0	5
OAR2	114160267	T	C	47	C	34	19	T	0	0	19	1	1	0	993
OAR2	2159727	T	C	57	C	37	23	T	0	0	23	1	1	0	366
OAR2	160591761	A	G	30	G	34	14	A	0	0	14	1	1	0	28
OAR2	126523489	A	R	99	G	32	29	A	26	32	62	9.40087e-06	1	0	59
OAR2	48560351	G	A	32	A	39	12	G	0	0	12	1	1	0	67
OAR2	246744750	A	G	41	G	33	16	A	0	0	16	1	1	0	22
OAR2	242784942	G	R	99	A	35	24	G	35	9	33	0.730248	1	0	11
OAR2	202913848	C	Y	99	C	37	48	T	38	33	82	0.163443	1	0	39
OAR2	217083715	G	R	80	A	29	11	G	36	5	16	0.56685	1	0	451
OAR2	130702167	T	C	26	C	37	10	T	0	0	10	1	1	0	159
OAR2	157301154	T	Y	99	C	33	140	T	34	115	1120	0.159715	1	0	18
OAR2	47932302	T	C	25	C	35	10	T	0	0	10	1	1	0	112
OAR2	157309787	T	Y	99	T	37	143	C	36	112	763	0.0151615	1	0	30
OAR2	234958677	T	G	40	G	37	15	T	0	0	27	1	1.44444	0	10
OAR2	11317058	T	W	69	A	37	19	T	36	5	24	0.0601826	1	0	12
OAR2	240934208	C	Y	97	T	34	16	C	35	6	22	0.728606	1	0	79
OAR2	189672551	T	C	99	C	34	255	T	0	0	383	1	1.00522	0	21
OAR2	204046608	A	R	99	G	29	12	A	29	8	20	0.595936	1	0	354
OAR2	130908352	T	C	99	C	33	255	T	0	0	992	1	1	0	89
OAR2	205153773	G	A	26	A	36	10	G	0	0	20	1	1.5	0	19
OAR2	14372155	C	A	34	A	36	13	C	0	0	13	1	1	0	136
OAR2	235425629	A	G	38	G	36	14	A	0	0	14	1	1	0	170
OAR2	203193868	C	M	99	C	37	9	A	37	8	17	0.481283	1	0	5
OAR2	193661574	A	G	40	G	33	15	A	0	0	15	1	1	0	9
OAR2	128456328	G	A	99	A	38	124	G	40	1	128	1	1.02344	0	81
OAR2	244104830	T	C	60	C	31	23	T	0	0	23	1	1	0	14
OAR2	221221384	G	R	90	A	36	9	G	39	5	14	0.55994	1	0	63
OAR2	231073895	G	A	57	A	34	24	G	0	0	24	1	1	0	340
OAR2	52616441	G	R	34	G	34	15	A	36	5	20	0.624323	1	0	257
OAR2	130661340	T	Y	99	C	36	7	T	38	5	12	0.607955	1	0	50
OAR2	117294736	T	G	60	G	33	31	T	0	0	31	1	1	0	397
OAR2	64821995	T	C	26	C	38	10	T	0	0	10	1	1	0	147
OAR2	138883476	G	A	23	A	36	9	G	0	0	9	1	1	0	53
OAR2	111443513	C	Y	99	T	35	8	C	37	5	17	0.571096	1.11765	0	8
OAR2	232728578	T	C	30	C	31	13	G	2	1	14	1	1	0	34
OAR2	37867127	G	A	78	A	37	33	G	0	0	55	1	1.4	0	12
OAR2	36825325	G	A	29	A	27	19	G	2	1	20	1	1	0	18
OAR2	242782884	T	K	99	G	36	66	T	30	44	110	0.000127228	1	0	21
OAR2	139148866	A	G	99	G	38	64	A	0	0	64	1	1	0	80
OAR2	137576628	A	G	99	G	39	148	A	0	0	149	1	1.00671	0	38
OAR2	117484237	A	G	20	G	33	8	A	0	0	8	1	1	0	715
OAR2	224649443	G	R	99	G	38	76	A	37	77	153	0.0535845	1	0	52
OAR2	175169122	A	G	99	G	36	96	A	0	0	96	1	1	0	11
OAR2	39072615	A	G	38	G	37	14	A	0	0	14	1	1	0	36
OAR2	236490781	C	T	61	T	36	27	C	0	0	52	1	1.48077	0	15
OAR2	139124592	T	Y	99	C	39	16	T	38	16	32	0.0594015	1	0	9
OAR2	199400769	G	K	96	T	36	7	G	36	6	13	0.611305	1	0	210
OAR2	204499733	T	C	99	C	36	53	T	0	0	53	1	1	0	219
OAR2	82289022	G	T	99	T	38	202	G	0	0	202	1	1	0	51
OAR2	246746227	C	T	20	T	34	8	C	0	0	8	1	1	0	18
OAR2	240939091	G	A	35	A	34	13	G	0	0	439	1	2.34169	0	94
OAR2	236480257	G	R	99	G	35	68	A	32	70	138	0.00869164	1	0	59
OAR2	139312599	C	Y	99	T	37	22	C	40	16	38	0.507718	1	0	21
OAR2	82289145	T	A	99	A	37	94	T	0	0	94	1	1	0	105
OAR2	104917001	A	T	93	T	34	251	A	31	3	377	1	1	0	21
OAR2	64109338	A	T	21	T	37	8	A	0	0	8	1	1	0	678
OAR2	39277102	A	G	48	G	39	18	A	0	0	21	1	1.14286	0	6
OAR2	185353339	A	C	96	C	37	54	A	0	0	54	1	1	0	31
OAR2	149053888	G	A	38	A	35	15	G	0	0	15	1	1	0	67
OAR2	16259470	A	G	49	G	34	19	A	0	0	19	1	1	0	123
OAR2	249784090	C	Y	99	C	34	23	T	36	17	40	0.512008	1	0	77
OAR2	47776488	A	G	20	G	35	8	A	0	0	8	1	1	0	1859
OAR2	134939316	C	G	43	G	35	16	C	0	0	16	1	1	0	206
OAR2	103346342	C	T	97	T	37	44	C	0	0	44	1	1	0	13
OAR2	11079835	T	C	56	C	39	21	T	0	0	21	1	1	0	774
OAR2	47759340	G	A	48	A	37	19	G	0	0	19	1	1	0	1280
OAR2	247000455	C	S	99	G	38	9	C	40	6	15	0.613986	1	0	180
OAR2	92230854	G	A	86	A	37	63	G	9	1	66	1	1.06061	0	14
OAR2	41966088	T	G	25	G	33	10	T	0	0	10	1	1	0	29
OAR2	184864746	C	A	52	A	39	21	C	0	0	21	1	1	0	16
OAR2	38031325	G	A	23	A	33	9	G	0	0	9	1	1	0	255
OAR2	28422206	C	Y	99	T	35	7	C	34	6	13	0.736305	1	0	12
OAR2	10673819	A	R	77	A	30	6	G	35	5	11	0.164502	1	0	23
OAR2	130737128	G	R	99	G	36	112	A	36	104	216	0.344642	1	0	116
OAR2	240302210	C	T	34	T	33	13	C	0	0	13	1	1	0	25
OAR2	149802852	G	A	54	A	35	21	G	0	0	21	1	1	0	2981
OAR2	245986075	G	R	80	G	31	17	A	25	9	26	0.0222832	1	0	448
OAR2	249606204	A	G	20	G	33	9	A	0	0	9	1	1	0	8
OAR2	51126721	G	R	99	A	38	13	G	36	10	23	0.128439	1	0	317
OAR2	246746209	G	C	29	C	35	11	G	0	0	11	1	1	0	18
OAR2	219704351	A	R	99	A	37	76	G	36	62	138	0.039634	1	0	681
OAR2	33527153	G	T	99	T	38	255	G	0	0	276	1	1	0	33
OAR2	203327277	A	C	20	C	34	8	A	0	0	8	1	1	0	17
OAR2	170477269	T	C	54	C	39	24	T	0	0	24	1	1	0	23
OAR2	236144576	T	C	78	C	35	38	T	0	0	38	1	1	0	23
OAR2	203700866	A	R	99	G	39	12	A	36	10	22	0.0536012	1	0	47
OAR2	133540338	T	Y	92	C	36	6	T	37	5	11	0.123377	1	0	338
OAR2	111716664	C	A	20	A	38	8	C	0	0	8	1	1	0	684
OAR2	185353574	G	A	50	A	36	47	G	39	2	49	1	1	0	20
OAR2	149054799	G	A	20	A	36	8	G	0	0	8	1	1	0	24
OAR2	126231139	C	A	99	A	38	255	C	0	0	311	1	1	0	219
OAR2	240733068	G	A	61	A	27	26	G	0	0	26	1	1	0	66
OAR2	55506929	A	G	48	G	39	18	A	0	0	18	1	1	0	24
OAR2	246073410	C	T	61	T	36	22	C	0	0	22	1	1	0	98
OAR2	116825538	C	M	99	A	36	10	C	32	8	18	0.4827	1	0	47
OAR2	11237318	T	Y	99	T	38	20	C	37	13	33	0.149145	1	0	78
OAR2	242779645	C	Y	99	C	35	56	T	37	45	101	0.0718445	1	0	67
OAR2	30587964	C	M	99	C	35	32	A	30	30	62	0.500045	1	0	6
OAR2	17552156	T	C	29	C	36	22	T	31	1	24	1	1.04167	0	29
OAR2	70854542	C	T	83	T	31	44	G	8	1	45	1	1	0	48
OAR2	130856557	A	G	99	G	35	93	A	0	0	93	1	1	0	258
OAR2	149931090	A	G	31	G	35	13	A	0	0	13	1	1	0	794
OAR2	138891451	C	T	99	T	36	70	C	0	0	70	1	1	0	881
OAR2	103346355	A	G	86	G	36	42	A	0	0	42	1	1	0	13
OAR2	249567343	C	S	99	C	36	75	G	38	45	120	0.186272	1	0	114
OAR2	211820862	T	C	54	C	36	21	T	0	0	21	1	1	0	149
OAR2	33891898	C	A	51	A	37	21	C	0	0	21	1	1	0	11
OAR2	157256189	G	R	99	G	33	98	A	35	60	158	0.0167392	1	0	22
OAR2	102866279	G	C	23	C	35	9	G	0	0	9	1	1	0	48
OAR2	101872264	C	T	26	T	36	10	C	0	0	10	1	1	0	29
OAR2	1896902	G	A	23	A	33	9	G	0	0	9	1	1	0	484
OAR2	49988364	G	A	99	A	34	81	G	0	0	81	1	1	0	16
OAR2	31907580	G	A	40	A	35	16	G	0	0	16	1	1	0	9
OAR2	203034623	C	T	20	T	37	8	C	0	0	8	1	1	0	386
OAR2	75055930	A	T	52	T	36	21	A	0	0	21	1	1	0	22
OAR2	24177865	A	G	99	G	36	81	A	0	0	81	1	1	0	30
OAR2	240941589	T	A	99	A	32	113	T	0	0	113	1	1	0	51
OAR2	221000785	G	R	99	G	34	19	A	34	13	32	0.683396	1	0	54
OAR2	158474505	A	G	20	G	37	8	A	0	0	8	1	1	0	20
OAR2	218443269	C	S	75	C	16	130	G	6	124	2285	1.10857e-06	1	0	16
OAR2	243364500	T	G	26	G	35	10	T	0	0	10	1	1	0	41
OAR2	235089831	G	A	20	A	36	8	G	0	0	8	1	1	0	38
OAR2	187264397	C	G	40	G	34	15	C	0	0	17	1	1.11765	0	64
OAR2	136604702	T	G	62	G	39	35	T	0	0	42	1	1.42857	0	80
OAR2	68907025	G	C	87	C	34	34	G	0	0	34	1	1	0	197
OAR2	175169110	T	A	99	A	37	96	T	0	0	96	1	1	0	12
OAR2	55510905	A	G	57	G	25	255	A	0	0	1508	1	2.40517	0	12
OAR2	36973063	G	A	20	A	37	8	G	0	0	8	1	1	0	123
OAR2	133418401	T	C	99	C	34	78	T	0	0	78	1	1	0	8
OAR2	220424942	C	G	23	G	36	9	C	0	0	9	1	1	0	15
OAR2	193832162	G	C	93	C	36	43	G	0	0	43	1	1	0	7
OAR2	236144723	G	T	54	T	37	22	G	0	0	22	1	1	0	43
OAR2	156255195	A	T	20	T	37	8	A	0	0	8	1	1	0	97
OAR2	63364395	T	C	20	C	37	8	T	0	0	8	1	1	0	16
OAR2	175169133	T	C	99	C	34	68	T	0	0	68	1	1	0	8
OAR2	133539133	C	S	99	G	35	14	C	36	10	24	0.646211	1	0	200
OAR2	220117168	T	Y	99	T	36	80	C	37	58	138	0.0388492	1	0	73
OAR2	203700642	T	C	38	C	38	14	T	0	0	14	1	1	0	12
OAR2	220997247	C	Y	99	T	36	19	C	34	14	33	0.538018	1	0	56
OAR2	149054025	T	G	35	G	37	13	T	0	0	13	1	1	0	15
OAR2	203710412	G	A	35	A	36	13	G	0	0	13	1	1	0	12
OAR2	221000731	G	R	99	G	36	35	A	37	19	54	0.626551	1	0	54
OAR2	246743007	C	T	20	T	37	8	C	0	0	8	1	1	0	27
OAR2	209547952	C	T	45	T	36	17	C	0	0	17	1	1	0	359
OAR2	37394743	G	A	65	A	36	24	G	0	0	24	1	1	0	115
OAR2	221000009	G	R	99	G	36	24	A	35	23	47	0.685958	1	0	12
OAR2	242042082	G	A	47	A	39	17	G	0	0	17	1	1	0	118
OAR2	235990833	G	A	44	A	30	16	C	22	1	17	1	1	0	36
OAR2	192631360	T	C	99	C	35	100	T	0	0	103	1	1.02913	0	45
OAR2	157409705	T	C	35	C	37	13	T	0	0	13	1	1	0	41
OAR2	242773589	C	M	99	A	37	44	C	37	19	63	0.606578	1	0	40
OAR2	174599810	G	R	99	A	35	12	G	37	11	23	0.662637	1	0	33
OAR2	157377389	G	A	26	A	35	10	G	0	0	10	1	1	0	57
OAR2	22799060	T	C	41	C	37	15	T	0	0	15	1	1	0	93
OAR2	139295926	G	A	26	A	36	10	G	0	0	10	1	1	0	201
OAR2	187264289	C	T	47	T	31	17	C	0	0	19	1	1.10526	0	8
OAR2	14339756	C	T	62	T	39	24	C	0	0	24	1	1	0	7
OAR2	116825624	A	G	99	G	36	63	A	0	0	64	1	1.01562	0	24
OAR2	33892023	T	C	35	C	39	13	T	0	0	14	1	1.07143	0	12
OAR2	186625021	C	G	50	G	38	19	C	0	0	19	1	1	0	261
OAR2	236284623	G	A	63	A	36	23	G	0	0	23	1	1	0	5
OAR2	37390475	T	C	72	C	38	31	G	34	1	32	1	1	0	26
OAR2	189672682	C	T	99	T	37	73	C	0	0	73	1	1	0	11
OAR2	246750109	C	A	37	A	37	14	C	0	0	14	1	1	0	732
OAR2	203195985	A	W	99	T	38	10	A	38	5	15	0.42957	1	0	20
OAR2	230558036	C	T	55	T	37	20	C	0	0	20	1	1	0	13
OAR2	42636730	C	T	28	T	34	11	C	0	0	11	1	1	0	26
OAR2	238312304	G	T	23	T	29	10	G	0	0	10	1	1	0	298
OAR2	66137494	A	T	60	T	37	42	A	0	0	42	1	1	0	479
OAR2	240938952	A	G	29	G	38	11	A	0	0	11	1	1	0	17
OAR2	220120942	A	M	99	A	35	69	C	37	60	129	0.00291141	1	0	334
OAR2	40218838	A	C	43	C	33	19	A	0	0	19	1	1	0	65
OAR2	28422153	G	R	99	G	34	9	A	35	8	17	0.605862	1	0	21
OAR2	130682247	G	R	99	G	35	119	A	35	117	236	0.311695	1	0	59
OAR2	157186040	T	C	82	C	36	44	T	0	0	44	1	1	0	326
OAR2	240732722	C	T	99	T	36	116	C	0	0	116	1	1	0	102
OAR2	31905384	C	A	71	A	38	29	C	0	0	29	1	1	0	75
OAR2	141643954	T	C	99	C	36	82	T	0	0	82	1	1	0	105
OAR2	175170187	A	G	99	G	37	60	A	0	0	60	1	1	0	16
OAR2	117701232	C	T	23	T	34	9	C	0	0	9	1	1	0	36
OAR2	96860505	T	C	50	C	38	20	T	0	0	31	1	2.16129	0	24
OAR2	122765472	A	R	32	A	32	16	G	35	5	116	0.679739	1.81897	0	101
OAR2	101396793	A	G	20	G	37	8	A	0	0	8	1	1	0	9
OAR2	33891909	A	G	50	G	37	21	A	0	0	21	1	1	0	11
OAR2	774044	T	Y	99	T	34	10	C	35	7	17	0.114768	1	0	31
OAR2	242784813	G	R	99	G	36	14	A	32	10	24	0.553125	1	0	68
OAR2	101396357	C	T	75	T	34	29	C	0	0	29	1	1	0	39
OAR2	242377663	G	K	99	G	33	30	T	31	19	49	0.166524	1	0	57
OAR2	219707658	T	W	99	A	34	79	T	33	52	131	0.0189045	1	0	67
OAR2	11994198	T	C	23	C	31	9	T	0	0	9	1	1	0	24
OAR2	231847236	C	M	99	C	36	18	A	39	9	27	0.580604	1	0	552
OAR2	224649310	T	C	99	C	36	124	T	0	0	124	1	1	0	50
OAR2	130844953	A	G	99	G	37	107	A	0	0	107	1	1	0	12
OAR2	82649223	G	A	80	A	36	39	G	0	0	39	1	1	0	44
OAR2	1872094	C	M	70	C	34	16	A	37	6	22	0.557698	1	0	51
OAR2	203376017	A	G	31	G	35	13	A	0	0	13	1	1	0	21
OAR2	245790315	A	R	99	A	38	27	G	36	19	46	0.524773	1	0	649
OAR2	241172162	G	A	67	A	33	25	T	31	1	27	1	1	0	84
OAR2	175169546	C	T	99	T	37	70	C	0	0	70	1	1	0	16
OAR2	231848964	C	S	99	C	36	13	G	38	8	21	0.457767	1	0	162
OAR2	137328974	T	Y	99	T	39	16	C	38	13	29	0.553747	1	0	163
OAR2	242774911	A	G	53	G	37	20	A	0	0	20	1	1	0	46
OAR2	225960923	A	G	83	G	36	34	A	0	0	34	1	1	0	49
OAR2	136604592	C	A	99	A	37	81	C	0	0	94	1	1.1383	0	19
OAR2	122764771	C	S	99	C	34	58	G	28	44	102	1.18339e-06	1	0	6
OAR2	203743511	T	C	38	C	35	14	T	0	0	14	1	1	0	47
OAR2	184864762	G	C	45	C	36	17	G	0	0	20	1	1.15	0	16
OAR2	243713875	T	C	50	C	34	19	T	0	0	19	1	1	0	253
OAR2	220996045	T	Y	99	T	37	50	C	37	47	97	0.472664	1	0	256
OAR2	23226008	G	A	91	A	35	241	G	0	0	241	1	1	0	6
OAR2	240930493	T	Y	88	T	39	11	C	36	6	17	0.720911	1	0	68
OAR2	172041883	A	G	20	G	34	8	A	0	0	10	1	1.2	0	6
OAR2	141642601	G	A	99	A	35	150	G	0	0	150	1	1	0	591
OAR2	137513368	T	C	41	C	33	15	T	0	0	15	1	1	0	302
OAR2	94969729	C	T	23	T	35	9	C	0	0	9	1	1	0	7667
OAR2	89564272	A	G	20	G	38	8	A	0	0	8	1	1	0	162
OAR2	249625831	A	G	23	G	35	9	A	0	0	9	1	1	0	195
OAR2	53175960	G	A	68	A	36	32	G	0	0	42	1	1.35714	0	53
OAR2	72881335	C	T	79	T	39	32	C	0	0	32	1	1	0	234
OAR2	12188662	A	C	57	C	35	24	A	0	0	24	1	1	0	176
OAR2	249565307	C	Y	99	T	36	48	C	36	33	81	0.103123	1	0	36
OAR2	157436116	T	K	99	T	37	124	G	38	49	173	0.283982	1	0	15
OAR2	119203089	C	G	23	G	34	9	C	0	0	9	1	1	0	12
OAR2	236144599	A	G	81	G	36	34	A	0	0	34	1	1	0	23
OAR2	137328771	T	Y	99	T	30	18	C	30	13	31	0.622304	1	0	7
OAR2	30588025	T	C	99	C	36	96	T	0	0	96	1	1	0	48
OAR2	135263351	C	Y	99	C	36	17	T	37	9	26	0.183323	1	0	225
OAR2	47914290	T	C	72	C	35	36	T	0	0	36	1	1	0	137
OAR2	240940828	C	Y	99	T	34	42	C	38	15	57	0.000390067	1	0	13
OAR2	136683813	G	A	99	A	34	57	G	0	0	57	1	1	0	223
OAR2	126000592	T	C	35	C	36	13	T	0	0	13	1	1	0	268
OAR2	157393096	G	R	79	G	36	17	A	36	7	24	0.475296	1	0	62
OAR2	157294845	G	R	99	A	38	126	G	37	129	644	0.111685	1	0	57
OAR2	117698604	T	C	28	C	32	11	T	0	0	11	1	1	0	96
OAR2	77108336	C	T	99	T	36	61	C	0	0	61	1	1	0	23
OAR2	236145865	G	A	51	A	29	19	G	0	0	19	1	1	0	141
OAR2	236284558	T	C	58	C	30	24	T	0	0	24	1	1	0	65
OAR2	43072399	G	A	68	A	34	26	G	0	0	26	1	1	0	13
OAR2	17423717	A	G	99	G	33	254	C	9	1	830	1	1.29036	0	21
OAR2	157333443	A	G	99	G	37	255	A	0	0	928	1	1	0	127
OAR2	157409080	G	A	35	A	35	13	G	0	0	13	1	1	0	44
OAR2	209379484	A	W	99	T	37	8	A	32	5	13	0.022533	1	0	26
OAR2	138607163	G	C	22	C	35	10	G	0	0	10	1	1	0	5
OAR2	138607158	A	G	23	G	39	10	A	0	0	10	1	1	0	5
OAR2	49971496	C	Y	99	C	34	14	T	38	9	23	0.660814	1	0	7609
OAR2	161044001	A	G	43	G	34	20	A	0	0	20	1	1	0	388
OAR2	49988162	A	G	57	G	38	21	A	0	0	21	1	1	0	57
OAR2	77108153	C	A	99	A	38	255	C	0	0	1625	1	1	0	48
OAR2	70868351	G	R	99	A	39	9	G	37	8	17	0.0997943	1	0	513
OAR2	39059856	C	T	20	T	36	8	C	0	0	8	1	1	0	161
OAR2	131289578	A	G	66	G	37	29	A	0	0	31	1	1.12903	0	23
OAR2	157392257	C	Y	99	C	37	18	T	37	16	34	0.466091	1	0	119
OAR2	247420579	A	R	99	G	35	15	A	38	6	21	0.566803	1	0	29
OAR2	211739910	G	C	38	C	38	14	G	0	0	14	1	1	0	379
OAR2	31908897	T	C	85	C	37	49	T	0	0	49	1	1	0	177
OAR2	236143383	T	C	38	C	37	14	T	0	0	14	1	1	0	59
OAR2	235056975	A	G	99	G	36	65	A	0	0	65	1	1	0	204
OAR2	141626447	T	C	99	C	37	255	T	0	0	695	1	1	0	208
OAR2	208935377	A	R	99	G	36	8	A	33	7	15	0.231702	1	0	400
OAR2	199647403	C	A	36	A	37	14	C	0	0	14	1	1	0	437
OAR2	201972527	A	G	40	G	36	15	A	0	0	15	1	1	0	82
OAR2	147966450	A	T	34	T	37	13	A	0	0	13	1	1	0	15
OAR2	59204225	T	Y	65	T	36	6	C	29	6	12	0.154762	1	0	129
OAR2	141638911	G	A	99	A	37	255	G	0	0	379	1	1	0	27
OAR2	239259493	G	R	99	G	36	20	A	35	8	28	0.564609	1	0	56
OAR2	204507490	A	C	52	C	38	23	A	0	0	23	1	1	0	126
OAR2	75055803	A	G	28	G	38	11	A	0	0	12	1	1.08333	0	18
OAR2	21586735	A	G	23	G	36	9	A	0	0	9	1	1	0	65
OAR2	220625019	T	Y	99	C	38	33	T	36	26	59	0.510615	1	0	18
OAR2	130879563	A	G	99	G	36	65	A	0	0	65	1	1	0	2547
OAR2	240733906	T	C	76	C	34	34	T	0	0	34	1	1	0	11
OAR2	12188859	G	A	64	A	36	24	G	0	0	24	1	1	0	85
OAR2	193661593	G	A	27	A	28	11	G	0	0	11	1	1	0	9
OAR2	193646815	C	Y	99	C	35	19	T	38	11	30	0.107917	1	0	55
OAR2	175575668	T	C	99	C	35	138	T	0	0	335	1	1.77612	0	58
OAR2	116895792	C	A	32	A	38	12	C	0	0	12	1	1	0	158
OAR2	243364581	A	G	31	G	34	13	A	0	0	13	1	1	0	40
OAR2	138984445	A	R	99	G	37	129	A	37	126	372	0.17801	1	0	178
OAR2	82289250	G	A	99	A	35	54	G	0	0	54	1	1	0	24
OAR2	238798894	G	R	48	G	36	10	A	33	5	15	0.0822511	1	0	14
OAR2	242884233	T	C	99	C	37	112	A	9	1	113	1	1	0	397
OAR2	37133303	G	A	60	A	36	22	G	0	0	22	1	1	0	15
OAR2	157284661	C	T	57	T	33	251	A	26	4	1076	1	1	0	75
OAR2	130853697	C	T	83	T	34	57	C	0	0	57	1	1	0	115
OAR2	95662970	G	A	29	A	38	11	G	0	0	11	1	1	0	243
OAR2	67167575	T	C	37	C	37	14	T	0	0	14	1	1	0	780
OAR2	239843231	G	C	99	C	39	67	G	0	0	67	1	1	0	21
OAR2	236652850	T	C	99	C	34	255	T	0	0	2533	1	1.03593	0	6
OAR2	220426566	A	R	75	G	35	18	A	30	7	25	0.00579363	1	0	27
OAR2	159058333	G	C	82	C	37	67	G	35	1	69	1	1	0	11
OAR2	42392503	T	C	56	C	34	28	T	0	0	28	1	1	0	114
OAR2	218444205	C	Y	99	C	36	130	T	34	125	585	0.00152813	1	0	8
OAR2	117699899	A	C	20	C	36	8	A	0	0	8	1	1	0	38
OAR2	42399714	A	G	87	G	36	43	A	0	0	43	1	1	0	160
OAR2	249122236	T	Y	99	C	34	16	T	36	9	25	0.17869	1	0	14
OAR2	81559734	G	R	99	A	36	9	G	37	5	14	0.75	1	0	28
OAR2	47938344	G	R	99	G	32	23	A	35	14	37	0.674784	1	0	178
OAR2	33543057	T	C	75	C	34	40	A	30	1	41	1	1	0	275
OAR2	203196298	G	A	34	A	36	13	G	0	0	13	1	1	0	60
OAR2	184865014	C	A	37	A	38	50	C	41	1	51	1	1	0	14
OAR2	101350177	A	G	29	G	37	17	A	0	0	19	1	1.10526	0	70
OAR2	38546853	A	M	99	C	28	8	A	33	6	14	0.622711	1	0	104
OAR2	240938667	A	M	71	C	37	30	A	35	6	36	0.0634612	1	0	22
OAR2	130918495	A	G	80	G	31	255	A	0	0	5286	1	1	0	18
OAR2	221000857	A	R	99	A	36	38	G	35	28	66	0.0815483	1	0	15
OAR2	108127936	T	C	72	C	28	32	T	0	0	32	1	1	0	9
OAR2	138884374	T	G	31	G	31	12	T	0	0	12	1	1	0	15
OAR2	117149310	C	A	99	A	36	166	C	0	0	166	1	1	0	20
OAR2	149394373	C	T	99	T	36	87	C	0	0	87	1	1	0	333
OAR2	134680764	C	T	31	T	35	12	C	0	0	12	1	1	0	56
OAR2	122764777	G	C	99	C	33	99	A	7	1	100	1	1	0	6
OAR2	238312006	G	R	99	A	33	14	G	35	13	27	0.680079	1	0	202
OAR2	10769781	A	C	26	C	37	10	A	0	0	10	1	1	0	44
OAR2	19927021	T	C	99	C	37	71	T	0	0	71	1	1	0	11
OAR2	100936856	C	A	25	A	39	10	C	0	0	10	1	1	0	678
OAR2	45645607	A	G	99	G	34	118	A	0	0	118	1	1	0	15
OAR2	29252241	T	C	28	C	37	11	T	0	0	11	1	1	0	9
OAR2	29064190	T	Y	99	C	39	31	T	39	22	53	0.112589	1	0	80
OAR2	13229929	G	S	99	G	39	23	C	39	18	41	0.731891	1	0	7
OAR2	247552975	C	T	99	T	36	48	C	0	0	48	1	1	0	56
OAR2	149057680	A	G	77	G	38	31	A	0	0	31	1	1	0	1159
OAR2	138889551	T	C	28	C	37	11	T	0	0	11	1	1	0	1138
OAR2	47938614	A	C	53	C	33	22	A	0	0	22	1	1	0	20
OAR2	229584747	G	A	99	A	35	109	G	0	0	109	1	1	0	133
OAR2	240941033	C	Y	99	C	37	110	T	39	17	127	0.135444	1	0	69
OAR2	31908159	C	T	99	T	33	253	C	30	2	712	1	1	0	102
OAR2	218446654	C	Y	99	T	30	136	C	31	118	1189	0.307023	1	0	266
OAR2	95662442	A	G	23	G	31	9	A	0	0	9	1	1	0	109
OAR2	130697357	T	C	26	C	37	10	T	0	0	10	1	1	0	85
OAR2	29457912	T	A	44	A	36	18	T	0	0	18	1	1	0	299
OAR2	24177895	A	G	97	G	29	82	A	0	0	82	1	1	0	20
OAR2	185355523	C	T	93	T	39	63	C	0	0	63	1	1	0	12
OAR2	23251716	T	K	99	T	37	7	G	37	6	13	0.472611	1	0	498
OAR2	119661619	C	T	65	T	39	41	C	0	0	41	1	1	0	104
OAR2	243050529	T	G	38	G	36	14	T	0	0	14	1	1	0	332
OAR2	68247357	A	G	32	G	34	13	A	0	0	13	1	1	0	739
OAR2	229661936	T	C	99	C	37	56	T	0	0	56	1	1	0	15
OAR2	238311804	C	M	99	C	36	20	A	29	17	37	0.000623893	1	0	202
OAR2	121401889	G	R	86	G	34	9	A	35	7	16	0.5	1	0	567
OAR2	242782905	C	Y	99	T	36	60	C	36	39	99	0.301816	1	0	21
OAR2	243011685	G	R	99	A	37	15	G	36	14	29	0.562928	1	0	85
OAR2	71987788	T	C	26	C	26	11	T	0	0	11	1	1	0	69
OAR2	117917309	C	T	26	T	38	10	C	0	0	10	1	1	0	1479
OAR2	241154505	C	T	99	T	35	67	G	2	1	68	1	1	0	29
OAR2	174599140	G	S	87	G	37	5	C	35	5	10	0.75	1	0	92
OAR2	184864508	T	G	96	G	39	62	T	0	0	62	1	1	0	12
OAR2	48744986	G	R	99	G	32	12	A	36	10	22	0.0900972	1	0	85
OAR2	219725562	A	R	99	G	33	95	A	33	68	164	0.151936	1	0	80
OAR2	108127921	T	C	99	C	31	123	T	0	0	123	1	1	0	6
OAR2	247562790	C	T	20	T	31	8	C	0	0	8	1	1	0	48
OAR2	31907689	C	T	41	T	36	17	C	0	0	17	1	1	0	49
OAR2	77108205	T	G	99	G	32	253	C	32	2	1532	1	1	0	5
OAR2	70209629	T	C	87	C	37	33	T	0	0	33	1	1	0	6
OAR2	137372660	C	T	34	T	40	13	C	0	0	13	1	1	0	17
OAR2	186280435	C	Y	99	T	35	50	C	34	51	102	0.0725637	1	0	680
OAR2	247420683	T	Y	99	T	37	15	C	38	14	29	0.373596	1	0	46
OAR2	139871520	G	S	72	G	37	7	C	39	6	13	0.63345	1	0	47
OAR2	235442813	C	T	99	T	37	161	C	0	0	161	1	1	0	205
OAR2	130750481	C	Y	99	T	37	93	C	35	91	185	0.0265695	1	0	130
OAR2	189672572	T	C	99	C	35	121	T	0	0	123	1	1.01626	0	18
OAR2	1911091	C	T	99	T	33	128	C	0	0	128	1	1	0	309
OAR2	221351396	C	Y	99	C	35	18	T	32	12	30	0.510765	1	0	434
OAR2	170477298	A	G	60	G	37	29	A	0	0	29	1	1	0	15
OAR2	247504847	T	C	87	C	35	50	T	0	0	50	1	1	0	68
OAR2	220625037	G	K	99	T	34	27	G	30	22	49	0.198176	1	0	18
OAR2	235442608	G	T	75	T	35	40	G	0	0	40	1	1	0	205
OAR2	37396413	T	C	88	C	34	40	T	0	0	40	1	1	0	212
OAR2	130779661	A	G	92	G	36	47	A	0	0	47	1	1	0	56
OAR2	249623005	T	G	50	G	35	19	T	0	0	19	1	1	0	139
OAR2	220993171	G	K	99	G	23	127	T	15	28	156	0.00044882	1	0	15
OAR2	246741391	C	T	70	T	33	33	A	34	1	34	1	1	0	21
OAR2	218445964	A	M	99	C	33	144	A	32	111	546	0.235204	1	0	33
OAR2	154839482	A	G	23	G	37	9	A	0	0	9	1	1	0	73
OAR2	42732687	G	C	69	C	38	27	G	0	0	27	1	1	0	27
OAR2	117489320	A	T	47	T	37	17	A	0	0	17	1	1	0	56
OAR2	192630544	A	G	47	G	35	20	A	0	0	20	1	1	0	39
OAR2	47919292	A	R	99	G	38	44	A	38	41	85	0.046928	1	0	128
OAR2	245712856	G	R	99	A	35	72	G	34	63	135	0.254831	1	0	182
OAR2	185354148	T	C	26	C	38	10	T	0	0	10	1	1	0	11
OAR2	127194083	T	C	49	C	27	24	T	0	0	24	1	1	0	124
OAR2	221348546	G	R	99	A	35	32	G	33	32	64	0.080288	1	0	107
OAR2	217093525	G	R	99	A	38	61	G	37	56	117	0.0537447	1	0	9
OAR2	187264467	A	G	99	G	36	43	A	0	0	43	1	1	0	6
OAR2	240938134	C	Y	99	C	36	109	T	37	36	145	0.0877575	1	0	13
OAR2	240933988	C	Y	70	T	35	25	C	34	6	31	0.47089	1	0	34
OAR2	242042422	G	K	99	T	37	49	G	37	34	83	0.228005	1	0	16
OAR2	238731929	C	M	99	C	34	16	A	36	8	24	0.348399	1	0	80
OAR2	130705453	G	A	99	A	38	222	G	0	0	222	1	1	0	96
OAR2	174556270	A	R	99	G	37	17	A	37	7	24	0.267116	1	0	543
OAR2	226021832	C	T	98	T	33	47	C	0	0	47	1	1	0	87
OAR2	130298660	G	A	38	A	36	14	G	0	0	14	1	1	0	803
OAR2	82649103	G	A	73	A	36	31	G	0	0	31	1	1	0	120
OAR2	1872043	G	A	49	A	33	18	G	0	0	18	1	1	0	51
OAR2	31866521	A	G	20	G	37	8	A	0	0	8	1	1	0	61
OAR2	12190850	C	Y	99	C	36	39	T	36	39	78	0.254767	1	0	43
OAR2	159058359	A	T	99	T	37	83	A	0	0	83	1	1	0	26
OAR2	130686902	A	G	99	G	34	255	A	0	0	466	1	1	0	78
OAR2	102087021	C	G	35	G	36	13	C	0	0	13	1	1	0	226
OAR2	175170163	G	A	99	A	37	64	G	0	0	64	1	1	0	8
OAR2	133104695	T	Y	99	C	37	12	T	36	11	23	0.117558	1	0	282
OAR2	120373281	T	C	92	C	37	39	T	0	0	39	1	1	0	15
OAR2	242043290	A	R	99	A	35	83	G	35	69	152	0.294495	1	0	30
OAR2	202608560	A	R	99	A	37	7	G	31	7	14	0.501748	1	0	35
OAR2	136683590	G	A	49	A	37	18	G	0	0	18	1	1	0	223
OAR2	187264461	G	T	77	T	34	31	G	0	0	31	1	1	0	6
OAR2	18312385	A	G	73	G	35	29	A	0	0	29	1	1	0	96
OAR2	172408517	G	A	99	A	38	99	G	0	0	99	1	1	0	8
OAR2	117709311	T	C	47	C	32	19	T	0	0	19	1	1	0	60
OAR2	119664424	G	A	99	A	37	255	G	0	0	261	1	1	0	69
OAR2	137576741	A	G	20	G	36	15	A	0	0	15	1	1	0	16
OAR2	246744728	C	T	55	T	37	21	C	0	0	21	1	1	0	22
OAR2	239843255	T	C	99	C	38	154	T	0	0	154	1	1	0	24
OAR2	29409117	G	A	20	A	37	8	G	0	0	8	1	1	0	105
OAR2	204507317	C	G	81	G	38	32	C	0	0	32	1	1	0	173
OAR2	110446054	T	G	99	G	38	155	T	0	0	158	1	1.01899	0	18
OAR2	70870734	C	Y	99	T	37	15	C	38	13	28	0.158104	1	0	2383
OAR2	245036982	T	Y	99	T	34	16	C	37	12	28	0.0796025	1	0	944
OAR2	141638012	C	G	99	G	34	255	C	0	0	850	1	1	0	8
OAR2	211726458	C	T	99	T	37	255	C	0	0	657	1	1	0	201
OAR2	157436829	T	K	99	G	37	44	T	35	18	62	0.135103	1	0	110
OAR2	77108367	C	G	22	G	37	10	C	0	0	10	1	1	0	5
OAR2	234450562	T	K	99	T	39	28	G	37	19	50	0.560008	1.06	0	204
OAR2	157348227	G	R	99	A	36	128	G	36	127	3152	0.227738	1	0	9
OAR2	241398591	T	Y	99	T	32	25	C	35	23	48	0.0211875	1	0	126
OAR2	43432955	G	A	22	A	30	9	G	0	0	9	1	1	0	83
OAR2	157367441	G	A	99	A	38	212	G	30	4	216	1	1	0	28
OAR2	229235528	A	G	22	G	34	9	A	0	0	9	1	1	0	93
OAR2	122764931	A	G	55	G	34	42	A	0	0	42	1	1	0	11
OAR2	126161883	A	G	99	G	36	69	A	0	0	69	1	1	0	226
OAR2	247470048	C	Y	90	C	38	15	T	35	7	22	0.530737	1	0	92
OAR2	239037872	T	C	85	C	32	90	T	0	0	90	1	1	0	13
OAR2	118097418	T	C	41	C	36	15	T	0	0	15	1	1	0	374
OAR2	244899963	A	G	39	G	33	15	A	0	0	15	1	1	0	12
OAR2	221184179	C	G	20	G	35	8	C	0	0	8	1	1	0	665
OAR2	41966117	A	G	38	G	37	14	A	0	0	14	1	1	0	29
OAR2	157433788	C	Y	99	T	38	15	C	37	14	29	0.647686	1	0	436
OAR2	203700979	A	G	46	G	37	17	A	0	0	17	1	1	0	66
OAR2	186309436	C	Y	99	T	32	27	C	31	22	49	0.401702	1	0	31
OAR2	158471240	C	Y	74	C	39	7	T	34	5	12	0.511995	1	0	13
OAR2	157338165	C	T	99	T	36	255	C	0	0	1282	1	1	0	72
OAR2	246744270	G	A	44	A	37	16	G	0	0	16	1	1	0	45
OAR2	157411650	A	G	23	G	37	9	A	0	0	9	1	1	0	34
OAR2	28241692	C	Y	99	T	34	32	C	35	25	58	0.614396	1	0	118
OAR2	193661521	A	G	69	G	38	28	A	0	0	28	1	1	0	22
OAR2	102472394	T	C	20	C	36	8	T	0	0	8	1	1	0	129
OAR2	242042263	C	S	99	G	39	45	C	39	28	73	0.386181	1	0	63
OAR2	117701712	G	C	35	C	35	13	G	0	0	13	1	1	0	120
OAR2	85637668	A	C	71	C	37	43	A	0	0	43	1	1	0	24
OAR2	246741594	A	G	61	G	37	24	C	8	1	25	1	1	0	22
OAR2	110444969	T	A	80	A	36	32	T	0	0	57	1	1.52632	0	13
OAR2	240940689	T	Y	99	C	36	42	T	38	16	58	0.555617	1	0	65
OAR2	235048028	T	C	22	C	34	9	T	0	0	9	1	1	0	152
OAR2	136622691	C	Y	99	C	33	19	T	36	15	34	0.722786	1	0	332
OAR2	211727675	C	T	99	T	38	255	C	0	0	604	1	1	0	67
OAR2	126049020	T	C	26	C	35	10	T	0	0	10	1	1	0	30
OAR2	132206577	G	A	32	A	39	12	G	0	0	12	1	1	0	208
OAR2	245983803	G	A	35	A	38	13	G	0	0	13	1	1	0	13
OAR2	140507366	T	A	54	A	37	35	T	0	0	38	1	1.21053	0	13
OAR2	118892868	G	R	99	A	36	22	G	36	16	38	0.678742	1	0	90
OAR2	241461707	A	R	99	G	34	24	A	36	21	45	0.53746	1	0	108
OAR2	229661846	G	T	43	T	25	73	G	16	4	78	1	1.01282	0	6
OAR2	130738724	C	Y	99	C	36	20	T	36	16	36	0.358824	1	0	30
OAR2	38191856	G	A	23	A	38	9	G	0	0	9	1	1	0	29
OAR2	10561930	G	A	23	A	34	9	G	0	0	9	1	1	0	11
OAR2	36481167	T	C	97	C	38	54	T	0	0	54	1	1	0	21
OAR2	202424911	A	G	76	G	36	29	A	0	0	29	1	1	0	77
OAR2	243607479	A	G	99	G	36	255	A	0	0	453	1	1.06843	0	18
OAR2	117489541	C	G	43	G	38	18	C	0	0	18	1	1	0	46
OAR2	112265647	A	G	99	G	34	60	A	0	0	60	1	1	0	59
OAR2	238735052	C	Y	99	T	38	11	C	39	10	21	0.458845	1	0	105
OAR2	203700630	T	C	28	C	36	11	T	0	0	11	1	1	0	12
OAR2	172408455	A	G	78	G	35	47	A	0	0	47	1	1	0	7
OAR2	212869816	C	S	99	C	39	8	G	38	8	16	0.191142	1	0	88
OAR2	28241810	A	R	99	A	38	19	G	36	9	28	0.0858042	1	0	118
OAR2	157405174	A	R	56	A	35	13	G	36	5	18	0.193627	1	0	28
OAR2	172042000	A	G	22	G	34	9	A	0	0	9	1	1	0	27
OAR2	211819472	A	G	99	G	33	85	T	8	1	86	1	1	0	24
OAR2	9501979	A	C	34	C	35	13	A	0	0	13	1	1	0	37
OAR2	221339819	A	G	23	G	36	9	A	0	0	9	1	1	0	230
OAR2	204502702	T	C	99	C	38	59	T	0	0	59	1	1	0	88
OAR2	130773653	T	Y	99	C	34	134	T	33	121	564	0.000341508	1	0	24
OAR2	249015605	A	G	23	G	33	9	A	0	0	9	1	1	0	20
OAR2	172408545	A	G	99	G	36	72	A	0	0	72	1	1	0	6
OAR2	184864254	T	C	39	C	38	16	T	0	0	16	1	1	0	14
OAR2	102874088	T	A	38	A	34	14	T	0	0	14	1	1	0	503
OAR2	242773549	C	S	99	C	35	25	G	36	11	36	0.198146	1	0	24
OAR2	22536566	A	G	99	G	37	90	A	0	0	90	1	1	0	36
OAR2	118962771	C	Y	99	T	36	23	C	34	14	37	0.590062	1	0	128
OAR2	21762769	C	Y	99	T	35	128	C	34	126	305	0.0194129	1	0	28
OAR2	249122250	C	S	99	G	34	11	C	35	9	21	0.537985	1	0	14
OAR2	192896208	T	C	49	C	37	39	T	0	0	39	1	1	0	1667
OAR2	62713354	G	A	20	A	34	8	G	0	0	8	1	1	0	14
OAR2	234735982	T	C	61	C	38	22	T	0	0	22	1	1	0	78
OAR2	130745971	A	G	99	G	36	254	T	7	1	463	1	1	0	30
OAR2	239407768	G	R	59	A	36	18	G	35	5	23	0.181521	1	0	150
OAR2	92926364	A	G	30	G	37	20	A	0	0	26	1	1.26923	0	10
OAR2	174599891	T	Y	99	T	33	11	C	35	8	19	0.221071	1	0	81
OAR2	211823303	T	C	43	C	36	16	T	0	0	16	1	1	0	12
OAR2	245869140	C	T	70	T	36	56	C	40	1	57	1	1	0	1082
OAR2	102092062	A	G	20	G	34	8	A	0	0	8	1	1	0	1006
OAR2	47577181	G	R	23	A	37	26	G	34	5	31	0.128532	1	0	44
OAR2	139149045	G	T	57	T	35	21	G	0	0	21	1	1	0	17
OAR2	211726659	T	G	74	G	38	197	T	18	2	199	1	1	0	94
OAR2	199411601	G	R	99	A	39	11	G	39	10	21	0.431633	1	0	47
OAR2	81800081	T	C	63	C	35	37	T	0	0	37	1	1	0	8
OAR2	118386307	T	C	23	C	38	9	T	0	0	9	1	1	0	72
OAR2	8421877	G	A	99	A	34	254	C	28	1	2142	1	1.0056	0	28
OAR2	221182258	T	C	62	C	36	24	T	0	0	24	1	1	0	88
OAR2	61657221	C	T	99	T	35	218	C	0	0	218	1	1	0	269
OAR2	242774846	G	R	60	G	34	12	A	37	5	17	0.51212	1	0	19
OAR2	130752701	A	G	23	G	37	9	A	0	0	9	1	1	0	98
OAR2	240933954	A	M	99	A	35	25	C	35	12	37	0.332876	1	0	34
OAR2	240935265	A	C	64	C	35	25	A	0	0	25	1	1	0	42
OAR2	130909906	T	C	89	C	33	255	T	0	0	2028	1	1	0	21
OAR2	136145192	G	A	97	A	37	70	G	0	0	70	1	1	0	193
OAR2	55506968	A	G	52	G	38	19	A	0	0	20	1	1.05	0	39
OAR2	157248714	A	R	67	A	37	8	G	37	5	13	0.362082	1	0	167
OAR2	247000091	A	M	99	C	36	30	A	37	12	42	0.250169	1	0	88
OAR2	230558049	A	G	45	G	37	17	A	0	0	17	1	1	0	13
OAR2	174599762	A	R	99	G	38	23	A	37	18	41	0.548933	1	0	15
OAR2	52903939	C	T	85	T	34	56	C	22	1	58	1	1	0	78
OAR2	126048976	T	C	32	C	37	12	T	0	0	12	1	1	0	11
OAR2	33811944	C	A	20	A	35	8	C	0	0	8	1	1	0	33
OAR2	125347282	G	T	62	T	38	23	G	0	0	23	1	1	0	20
OAR2	12148355	T	C	23	C	37	9	T	0	0	9	1	1	0	12
OAR2	221187653	C	T	40	T	37	15	C	0	0	15	1	1	0	805
OAR2	114263793	C	T	88	T	37	47	C	0	0	47	1	1	0	41
OAR2	64709862	T	G	99	G	36	255	T	0	0	796	1	1	0	9
OAR2	249897375	G	T	53	T	39	20	G	0	0	20	1	1	0	7
OAR2	28433918	A	G	33	G	25	14	A	0	0	14	1	1	0	1690
OAR2	110446072	A	G	99	G	36	161	A	0	0	164	1	1.01829	0	18
OAR2	210051925	C	T	60	T	36	28	C	0	0	28	1	1	0	2858
OAR2	170477958	T	A	26	A	37	10	T	0	0	10	1	1	0	15
OAR2	61558482	C	M	99	A	31	25	C	30	23	48	0.717522	1	0	32
OAR2	134680837	C	G	26	G	37	10	C	0	0	10	1	1	0	17
OAR2	12141552	C	M	99	C	37	59	A	36	48	107	0.00315736	1	0	29
OAR2	219707396	A	R	99	A	33	43	G	37	31	74	0.0216218	1	0	7
OAR2	243425380	T	Y	99	C	37	15	T	37	8	23	0.731152	1	0	55
OAR2	101874379	G	A	47	A	32	18	G	0	0	18	1	1	0	412
OAR2	239339456	A	G	38	G	37	15	A	0	0	15	1	1	0	25
OAR2	104504620	T	C	20	C	39	8	T	0	0	8	1	1	0	420
OAR2	48559710	G	A	35	A	35	13	G	0	0	13	1	1	0	565
OAR2	10769906	G	A	29	A	37	11	G	0	0	11	1	1	0	125
OAR2	243367856	A	R	99	A	38	140	G	38	115	296	0.163055	1	0	57
OAR2	152382059	T	A	63	A	36	23	T	0	0	32	1	1.28125	0	12
OAR2	121943059	G	C	50	C	34	21	G	0	0	21	1	1	0	55
OAR2	242774599	T	C	56	C	34	21	T	0	0	21	1	1	0	15
OAR2	137328728	G	A	95	A	35	45	G	0	0	45	1	1	0	36
OAR2	53052184	C	Y	99	T	38	133	C	39	122	908	0.425511	1	0	12
OAR2	52924949	T	C	57	C	35	21	T	0	0	21	1	1	0	111
OAR2	92231905	G	A	40	A	37	17	G	0	0	32	1	1.46875	0	13
OAR2	205151851	T	K	99	G	35	13	T	26	13	26	0.00430052	1	0	104
OAR2	130746001	A	G	99	G	37	255	A	0	0	400	1	1	0	30
OAR2	130662093	C	Y	99	T	37	53	C	37	45	98	0.264047	1	0	27
OAR2	220623866	A	M	99	C	34	21	A	37	7	28	0.528221	1	0	73
OAR2	31864782	T	C	22	C	35	9	T	0	0	9	1	1	0	8
OAR2	773395	A	R	99	A	29	24	G	30	12	36	0.694651	1	0	22
OAR2	2212911	C	Y	99	C	36	22	T	30	16	38	0.000802889	1	0	41
OAR2	130918141	C	Y	99	C	32	177	T	32	78	4567	0.00161258	1	0	45
OAR2	42731984	T	C	38	C	37	14	T	0	0	14	1	1	0	195
OAR2	166043782	A	G	26	G	35	10	A	0	0	10	1	1	0	6
OAR2	136683303	A	G	99	G	36	71	A	0	0	71	1	1	0	287
OAR2	184238630	T	C	34	C	33	13	T	0	0	13	1	1	0	14
OAR2	122133958	A	T	76	T	35	32	A	0	0	37	1	1.13514	0	217
OAR2	236158345	G	A	26	A	35	10	G	0	0	10	1	1	0	14
OAR2	249610568	A	W	76	A	35	10	T	34	5	15	0.592741	1	0	181
OAR2	235047539	G	C	34	C	34	13	G	0	0	13	1	1	0	337
OAR2	226021745	T	G	86	G	37	37	T	0	0	37	1	1	0	87
OAR2	243363559	A	G	37	G	34	17	A	0	0	17	1	1	0	32
OAR2	179319911	A	G	62	G	30	31	A	0	0	33	1	1.06061	0	47
OAR2	63653599	C	T	78	T	37	29	C	0	0	29	1	1	0	3082
OAR2	39803806	G	A	25	A	33	10	G	0	0	10	1	1	0	44
OAR2	33527186	A	C	99	C	33	79	A	0	0	84	1	1.05952	0	19
OAR2	247293014	T	C	99	C	33	133	A	2	1	134	1	1	0	56
OAR2	130801060	A	G	99	G	34	255	A	0	0	371	1	1	0	58
OAR2	101349602	G	C	88	C	34	63	G	0	0	63	1	1	0	18
OAR2	240732002	T	C	99	C	35	115	T	0	0	115	1	1	0	45
OAR2	28232564	G	R	85	A	37	9	G	38	5	14	0.218781	1	0	118
OAR2	218205853	T	C	67	C	36	25	T	0	0	25	1	1	0	158
OAR2	201975763	G	R	99	A	40	10	G	38	8	18	0.74135	1	0	322
OAR2	143030996	C	T	20	T	39	8	C	0	0	8	1	1	0	134
OAR2	45645227	C	G	47	G	37	17	C	0	0	17	1	1	0	104
OAR2	33543541	T	C	99	C	38	255	T	0	0	313	1	1	0	201
OAR2	245937718	C	T	51	T	33	20	C	0	0	20	1	1	0	7
OAR2	77108288	G	C	99	C	35	54	G	0	0	54	1	1	0	15
OAR2	52903258	G	A	99	A	38	109	G	0	0	109	1	1	0	89
OAR2	236541072	C	M	99	C	36	12	A	35	9	21	0.231957	1	0	141
OAR2	238262739	A	T	41	T	35	15	A	0	0	15	1	1	0	578
OAR2	52924258	T	C	60	C	31	34	G	6	1	35	1	1	0	217
OAR2	156354975	A	R	91	A	38	8	G	38	6	14	0.206793	1	0	315
OAR2	122139764	A	G	51	G	36	19	A	0	0	19	1	1	0	122
OAR2	67442682	A	G	99	G	38	52	A	0	0	52	1	1	0	18
OAR2	28231212	G	R	67	G	37	11	A	35	6	17	0.503636	1	0	142
OAR2	242881301	A	M	64	C	37	15	A	36	5	20	0.174278	1	0	126
OAR2	229661860	C	T	85	T	34	57	C	31	1	59	1	1	0	14
OAR2	70836877	A	G	47	G	36	18	A	0	0	18	1	1	0	350
OAR2	23353529	G	A	37	A	37	14	G	0	0	14	1	1	0	12
OAR2	64709892	C	G	99	G	33	255	C	0	0	830	1	1	0	13
OAR2	219707840	A	R	99	G	37	85	A	36	83	168	0.0128128	1	0	6
OAR2	37841844	C	T	31	T	36	12	C	0	0	12	1	1	0	996
OAR2	8422178	T	C	99	C	37	253	A	19	2	1149	1	1.51001	0	58
OAR2	27067670	C	Y	99	T	37	14	C	31	11	25	0.530018	1	0	9
OAR2	61657667	T	C	48	C	36	21	A	40	1	22	1	1	0	16
OAR2	234958714	C	T	35	T	38	13	C	0	0	25	1	1.48	0	18
OAR2	211596287	A	R	99	G	36	62	A	35	56	118	0.26329	1	0	50
OAR2	23353470	C	G	38	G	39	14	C	0	0	14	1	1	0	6
OAR2	157248307	A	R	99	G	37	10	A	34	9	19	0.0326268	1	0	27
OAR2	55507189	T	C	40	C	38	15	T	0	0	18	1	1.16667	0	52
OAR2	38196658	C	T	99	T	38	255	C	0	0	423	1	1	0	12
OAR2	10678050	T	C	62	C	35	25	T	0	0	25	1	1	0	1834
OAR2	242044805	A	C	99	C	36	163	A	0	0	163	1	1	0	31
OAR2	130742771	T	Y	99	C	37	49	T	36	40	89	0.0590299	1	0	44
OAR2	134940658	T	A	23	A	39	9	T	0	0	9	1	1	0	344
OAR2	68086164	G	A	83	A	37	38	G	0	0	38	1	1	0	7
OAR2	172408448	G	C	26	C	37	20	G	0	0	20	1	1	0	7
OAR2	246743446	G	A	35	A	38	13	G	0	0	13	1	1	0	12
OAR2	22535379	A	G	54	G	37	20	A	0	0	20	1	1	0	22
OAR2	130883469	C	A	99	A	37	81	C	0	0	81	1	1	0	170
OAR2	138892332	T	G	99	G	36	128	T	0	0	128	1	1	0	148
OAR2	245986603	A	R	99	G	36	157	A	37	98	261	0.372391	1	0	68
OAR2	138957182	C	Y	99	C	35	74	T	34	43	117	0.30347	1	0	118
OAR2	221244905	C	Y	99	T	37	77	C	37	70	147	0.469856	1	0	70
OAR2	43519177	A	G	26	G	38	10	A	0	0	10	1	1	0	203
OAR2	244253756	G	A	32	A	38	12	G	0	0	12	1	1	0	54
OAR2	185353719	C	T	90	T	38	45	C	0	0	58	1	1.22414	0	34
OAR2	139311466	G	R	60	G	36	15	A	31	6	21	0.538423	1	0	152
OAR2	245890374	G	R	99	A	35	37	G	32	27	64	0.179413	1	0	226
OAR2	126522727	C	G	99	G	37	92	C	0	0	92	1	1	0	99
OAR2	236282075	T	C	99	C	35	59	T	0	0	59	1	1	0	165
OAR2	247001717	G	K	99	G	35	9	T	35	9	18	0.5	1	0	106
OAR2	204502887	T	G	65	G	34	27	T	0	0	27	1	1	0	38
OAR2	121943004	T	Y	99	T	38	34	C	39	23	57	0.316994	1	0	55
OAR2	67440751	A	T	73	T	36	33	A	0	0	33	1	1	0	48
OAR2	101396513	A	C	58	C	35	23	A	0	0	23	1	1	0	34
OAR2	24397758	T	Y	40	C	36	10	T	18	7	17	0.000102838	1	0	42
OAR2	225958904	C	T	32	T	37	12	C	0	0	12	1	1	0	627
OAR2	217117711	A	R	99	G	38	14	A	37	12	26	0.13699	1	0	17
OAR2	238258156	A	C	32	C	38	12	A	0	0	12	1	1	0	38
OAR2	186307329	C	S	99	C	37	23	G	36	13	36	0.069936	1	0	1963
OAR2	110792512	T	C	31	C	35	12	T	0	0	12	1	1	0	883
OAR2	51128782	G	R	99	A	37	8	G	36	8	16	0.643434	1	0	151
OAR2	208584603	T	Y	99	T	38	55	C	37	48	103	0.130531	1	0	45
OAR2	27934614	T	C	46	C	37	17	T	0	0	17	1	1	0	12
OAR2	110445045	A	G	62	G	35	40	A	0	0	71	1	1.50704	0	33
OAR2	226057842	T	G	21	G	39	8	T	0	0	8	1	1	0	9
OAR2	157422755	G	R	99	G	38	124	A	37	115	239	0.0113379	1	0	11
OAR2	134680820	G	A	29	A	36	11	G	0	0	11	1	1	0	17
OAR2	127194306	G	R	93	G	34	12	A	34	8	20	0.727526	1	0	27
OAR2	117700883	G	A	34	A	34	13	G	0	0	13	1	1	0	13
OAR2	249067934	T	Y	99	C	37	6	T	32	6	12	0.674784	1	0	67
OAR2	211821530	C	T	87	T	37	37	C	0	0	37	1	1	0	19
OAR2	199477178	A	G	39	G	37	15	A	0	0	15	1	1	0	10
OAR2	239342044	C	Y	99	C	36	17	T	38	10	27	0.511484	1	0	85
OAR2	138096636	A	T	92	T	35	43	A	0	0	43	1	1	0	526
OAR2	117698481	C	T	20	T	39	8	C	0	0	8	1	1	0	27
OAR2	220205951	G	A	26	A	38	10	G	0	0	20	1	1.95	0	9
OAR2	136030019	A	W	99	A	38	136	T	37	119	284	0.245062	1	0	228
OAR2	130909867	T	C	85	C	35	253	A	8	1	4922	1	1	0	18
OAR2	130678700	C	Y	99	C	35	132	T	34	107	239	0.174382	1	0	108
OAR2	130677728	A	R	99	A	34	92	G	36	64	156	4.73691e-05	1	0	42
OAR2	185120171	C	Y	47	C	32	7	T	24	6	13	0.0506993	1	0	156
OAR2	24171242	G	R	99	G	35	104	A	34	95	199	0.429101	1	0	12
OAR2	220119920	A	R	99	A	37	65	G	36	51	117	0.220537	1	0	25
OAR2	27067637	C	Y	99	C	35	26	T	34	12	38	0.252444	1	0	33
OAR2	53176044	T	C	99	C	32	255	T	0	0	2513	1	1.03064	0	84
OAR2	33527217	G	A	99	A	38	119	G	0	0	124	1	1.04032	0	6
OAR2	130745857	A	G	99	G	37	255	A	0	0	291	1	1	0	22
OAR2	240940595	C	S	99	G	37	70	C	35	23	94	0.365865	1	0	94
OAR2	14339645	C	G	57	G	38	23	C	0	0	23	1	1	0	111
OAR2	232728612	T	G	47	G	34	18	T	0	0	18	1	1	0	21
OAR2	130311704	G	A	23	A	35	9	G	0	0	9	1	1	0	17
OAR2	119603808	T	C	23	C	35	9	T	0	0	9	1	1	0	20
OAR2	249015171	G	A	20	A	33	8	G	0	0	8	1	1	0	29
OAR2	184864535	A	G	99	G	38	65	A	0	0	65	1	1	0	15
OAR2	53052364	T	C	99	C	36	255	T	0	0	1368	1	1	0	9
OAR2	87641978	G	S	99	C	35	19	G	35	15	34	0.729563	1	0	115
OAR2	157248547	C	T	37	T	32	14	C	0	0	14	1	1	0	123
OAR2	56935097	G	K	99	T	35	22	G	26	15	37	0.500196	1	0	76
OAR2	157405202	A	C	56	C	35	22	A	0	0	22	1	1	0	28
OAR2	130913221	A	G	99	G	35	253	A	33	1	1386	1	1	0	121
OAR2	130737576	G	R	99	A	35	41	G	35	39	80	0.130044	1	0	66
OAR2	228086234	C	Y	99	T	34	26	C	34	11	304	0.615113	2.05592	0	31
OAR2	245445813	A	G	96	G	33	107	A	0	0	107	1	1	0	467
OAR2	73790846	T	C	29	C	38	11	T	0	0	11	1	1	0	223
OAR2	117308346	A	G	35	G	37	13	A	0	0	13	1	1	0	101
OAR2	210155004	T	Y	99	T	34	11	C	38	10	21	0.352252	1	0	90
OAR2	102086603	G	A	77	A	31	31	G	0	0	31	1	1	0	11
OAR2	49989345	T	G	93	G	37	253	T	16	2	301	1	1	0	166
OAR2	241171740	C	T	55	T	37	23	C	0	0	23	1	1	0	135
OAR2	221060453	A	G	94	G	37	51	A	0	0	51	1	1	0	76
OAR2	139223709	T	C	43	C	36	18	T	0	0	18	1	1	0	765
OAR2	238820064	T	C	26	C	38	10	T	0	0	10	1	1	0	523
OAR2	130752364	C	Y	99	T	37	146	C	38	109	577	0.175023	1	0	30
OAR2	67246831	G	A	80	A	31	66	G	2	1	80	1	1.1625	0	54
OAR2	117706721	G	A	55	A	35	21	G	0	0	21	1	1	0	308
OAR2	108127927	T	C	99	C	27	96	G	2	1	97	1	1	0	6
OAR2	249565720	A	R	99	G	35	44	A	34	27	71	0.268976	1	0	40
OAR2	241179979	A	G	54	G	36	22	A	0	0	22	1	1	0	66
OAR2	211451537	G	A	28	A	29	11	G	0	0	11	1	1	0	36
OAR2	202484489	C	T	35	T	37	13	C	0	0	13	1	1	0	125
OAR2	143086296	A	G	23	G	39	9	A	0	0	9	1	1	0	24
OAR2	226570033	T	Y	99	T	32	36	C	35	30	66	0.123228	1	0	217
OAR2	31907915	A	G	99	G	38	255	A	0	0	1345	1	1	0	68
OAR2	82645800	C	T	26	T	37	10	C	0	0	10	1	1	0	529
OAR2	117704160	C	T	99	T	30	63	G	2	1	64	1	1	0	96
OAR2	131903187	T	A	41	A	36	16	T	0	0	16	1	1	0	309
OAR2	2933801	C	A	29	A	33	12	C	0	0	12	1	1	0	32
OAR2	186309467	C	M	99	C	32	36	A	27	33	69	0.000698432	1	0	31
OAR2	52231622	G	A	76	A	37	30	G	0	0	30	1	1	0	3577
OAR2	137323701	C	Y	99	C	37	157	T	35	98	307	0.0212246	1	0	49
OAR2	235940862	G	A	72	A	33	31	G	0	0	31	1	1	0	33
OAR2	236221506	G	A	99	A	36	74	G	0	0	74	1	1	0	553
OAR2	42923085	C	M	60	C	24	216	A	15	38	269	1.41168e-06	1	0	61
OAR2	184864982	G	A	46	A	36	50	G	36	1	51	1	1	0	16
OAR2	102866139	C	T	22	T	35	9	C	0	0	9	1	1	0	102
OAR2	239825200	C	Y	47	C	33	16	T	26	7	23	0.00745237	1	0	20
OAR2	238683330	T	W	20	A	38	2	T	41	1	136	0.333333	1.97794	0	27
OAR2	92230840	A	C	99	C	36	70	A	0	0	72	1	1.05556	0	14
OAR2	17407429	C	T	99	T	36	106	A	10	1	107	1	1	0	15
OAR2	130332985	G	R	99	A	33	16	G	35	9	25	0.537877	1	0	36
OAR2	36481188	G	A	99	A	37	58	G	0	0	58	1	1	0	16
OAR2	136029791	A	R	99	G	37	131	A	36	124	322	0.0502255	1	0	228
OAR2	38196646	A	G	99	G	39	254	C	15	1	431	1	1.00464	0	12
OAR2	81799947	T	C	63	C	38	29	T	0	0	30	1	1.03333	0	48
OAR2	229557058	A	G	46	G	30	19	A	0	0	19	1	1	0	11
OAR2	64096958	T	C	20	C	39	8	T	0	0	8	1	1	0	316
OAR2	48638011	G	R	60	G	33	13	A	37	5	18	0.658263	1	0	494
OAR2	130900196	G	R	99	A	33	140	G	35	115	917	0.0554069	1	0	67
OAR2	55856017	C	T	99	T	38	162	C	40	1	615	1	2.06016	0	51
OAR2	2805269	A	W	99	T	39	10	A	36	10	20	0.0951579	1	0	314
OAR2	238278750	T	G	88	G	34	41	T	0	0	41	1	1	0	22
OAR2	73765194	G	A	60	A	33	23	G	0	0	23	1	1	0	976
OAR2	14466666	C	G	24	G	37	9	C	0	0	9	1	1	0	190
OAR2	130899110	C	T	99	T	36	255	C	0	0	911	1	1	0	75
OAR2	104504200	T	C	24	C	37	9	T	0	0	9	1	1	0	191
OAR2	89561833	A	G	37	G	35	18	A	0	0	18	1	1	0	47
OAR2	247505492	T	C	63	C	33	27	T	0	0	27	1	1	0	101
OAR2	221181349	A	G	83	G	34	40	A	0	0	40	1	1	0	113
OAR2	71987719	C	T	43	T	30	16	C	0	0	16	1	1	0	69
OAR2	17654161	A	R	83	G	35	9	A	35	5	14	0.651598	1	0	69
OAR2	152488601	G	R	99	G	34	33	A	35	19	52	0.531133	1	0	80
OAR2	2250069	G	R	99	G	37	32	A	37	18	50	0.284061	1	0	45
OAR2	157268103	A	G	99	G	37	118	A	0	0	561	1	2.28164	0	67
OAR2	127195038	C	Y	99	T	37	13	C	38	10	23	0.570982	1	0	110
OAR2	157311758	C	Y	99	T	37	126	C	36	129	824	0.164837	1.1335	0	34
OAR2	149054823	T	C	20	C	36	8	T	0	0	8	1	1	0	24
OAR2	9523062	T	C	32	C	36	12	T	0	0	12	1	1	0	39
OAR2	221181614	T	C	20	C	33	8	T	0	0	8	1	1	0	11
OAR2	61657490	G	R	99	G	37	25	A	37	19	44	0.425608	1	0	177
OAR2	130686459	C	Y	99	C	36	117	T	35	64	181	0.164099	1	0	72
OAR2	55853763	T	C	99	C	36	46	T	0	0	46	1	1	0	360
OAR2	10418030	C	Y	99	C	36	18	T	39	10	28	0.00125984	1	0	176
OAR2	235047876	A	G	59	G	37	22	A	0	0	22	1	1	0	152
OAR2	118895152	G	S	99	C	36	6	G	33	6	12	0.294372	1	0	574
OAR2	55507091	A	G	42	G	35	20	A	0	0	20	1	1	0	11
OAR2	52775483	G	A	41	A	32	16	G	0	0	16	1	1	0	333
OAR2	61583532	C	S	99	G	37	16	C	36	12	28	0.674445	1	0	12
OAR2	199477188	C	T	40	T	33	15	C	0	0	15	1	1	0	10
OAR2	136028346	C	Y	99	C	36	126	T	38	110	237	0.399299	1	0	6
OAR2	130771102	A	G	60	G	34	39	A	0	0	39	1	1	0	16
OAR2	240930842	A	M	99	A	37	19	C	35	13	32	0.742462	1	0	19
OAR2	130882110	T	C	99	C	38	105	T	0	0	105	1	1	0	1359
OAR2	118962176	A	R	66	A	34	20	G	27	10	31	0.00564337	1	0	595
OAR2	118910398	C	Y	80	T	35	6	C	38	5	11	0.582251	1	0	22
OAR2	112227570	A	G	47	G	37	21	A	0	0	36	1	1.72222	0	20
OAR2	53052283	C	T	99	T	36	255	C	0	0	1739	1	1	0	69
OAR2	249623533	T	C	20	C	32	8	T	0	0	8	1	1	0	21
OAR2	103946165	A	G	67	G	33	34	A	0	0	34	1	1	0	204
OAR2	241505712	C	M	99	C	37	38	A	37	34	72	0.334097	1	0	65
OAR2	239843210	A	G	99	G	38	69	A	0	0	69	1	1	0	20
OAR2	130679258	G	R	99	G	35	118	A	36	100	218	0.0872972	1	0	12
OAR2	141625700	T	C	99	C	35	255	T	0	0	1368	1	1	0	343
OAR2	130686277	C	Y	99	C	34	41	T	34	20	63	0.674411	1	0	20
OAR2	67442700	G	A	98	A	36	55	G	0	0	55	1	1	0	18
OAR2	22534839	G	A	45	A	39	18	G	0	0	18	1	1	0	61
OAR2	117489376	G	A	69	A	37	31	G	0	0	31	1	1	0	56
OAR2	218206094	A	R	71	G	31	13	A	27	7	20	0.59822	1	0	241
OAR2	63377609	A	G	54	G	39	20	A	0	0	20	1	1	0	19
OAR2	8792675	A	C	33	C	32	13	A	0	0	13	1	1	0	12
OAR2	70218742	C	Y	99	T	34	42	C	34	33	75	0.362336	1	0	6
OAR2	58603142	C	A	47	A	36	34	C	14	2	36	1	1	0	13
OAR2	221335801	A	R	82	G	33	12	A	35	5	17	0.399483	1	0	228
OAR2	243364425	A	T	32	T	35	12	A	0	0	12	1	1	0	10
OAR2	184240673	A	R	94	G	38	6	A	38	5	11	0.634199	1	0	107
OAR2	68934537	G	A	35	A	35	13	G	0	0	13	1	1	0	231
OAR2	119202159	A	G	99	G	37	61	A	0	0	61	1	1	0	191
OAR2	174604392	G	R	99	G	36	15	A	36	12	27	0.72614	1	0	59
OAR2	130680551	T	Y	99	T	37	120	C	38	98	218	0.0420003	1	0	97
OAR2	13229936	A	G	84	G	38	41	A	0	0	41	1	1	0	7
OAR2	72877356	G	C	89	C	35	41	G	0	0	41	1	1	0	55
OAR2	28234000	T	C	23	C	39	9	T	0	0	9	1	1	0	573
OAR2	130912582	T	C	99	C	34	255	T	0	0	5234	1	1	0	7
OAR2	231074444	T	K	99	G	36	57	T	36	29	86	0.393783	1	0	209
OAR2	202481779	T	Y	99	C	35	24	T	37	21	45	0.622872	1	0	8
OAR2	103969496	G	A	26	A	36	10	G	0	0	10	1	1	0	97
OAR2	47599634	C	T	20	T	33	8	C	0	0	8	1	1	0	54
OAR2	15756109	T	C	30	C	34	12	T	0	0	12	1	1	0	12
OAR2	130686824	T	Y	99	T	37	99	C	38	84	183	0.187341	1	0	41
OAR2	58603155	G	C	75	C	35	36	G	0	0	36	1	1	0	13
OAR2	42634449	G	A	20	A	36	8	G	0	0	8	1	1	0	10
OAR2	249523969	A	G	23	G	39	9	A	0	0	9	1	1	0	58
OAR2	138607176	G	A	22	A	35	10	G	0	0	10	1	1	0	13
OAR2	244940262	T	C	55	C	35	21	T	0	0	21	1	1	0	494
OAR2	53052112	C	Y	54	C	34	29	T	37	6	35	0.506053	1	0	9
OAR2	122764746	A	C	94	C	31	94	A	0	0	94	1	1	0	25
OAR2	137576575	C	A	20	A	34	8	C	0	0	25	1	1.68	0	47
OAR2	31858833	T	C	99	C	35	255	T	0	0	807	1	1	0	45
OAR2	139312620	G	R	99	G	33	28	A	36	15	43	0.00922676	1	0	21
OAR2	243081976	A	R	99	G	37	15	A	35	8	23	0.559551	1	0	16
OAR2	189673058	A	C	22	C	37	20	A	0	0	20	1	1	0	10
OAR2	104924805	C	G	52	G	34	19	C	0	0	19	1	1	0	186
OAR2	240542821	A	R	99	G	36	7	A	35	6	67	0.365385	1.97015	0	127
OAR2	14466476	G	C	22	C	37	9	G	0	0	9	1	1	0	190
OAR2	118219729	A	G	51	G	36	19	A	0	0	19	1	1	0	35
OAR2	117701026	C	G	35	G	38	13	C	0	0	13	1	1	0	41
OAR2	217093534	A	M	99	C	39	58	A	37	59	117	6.20932e-05	1	0	9
OAR2	236284628	A	C	54	C	35	23	A	0	0	23	1	1	0	5
OAR2	134945821	T	Y	99	T	37	16	C	36	8	24	0.244789	1	0	23
OAR2	130900557	T	Y	99	C	37	131	T	36	124	857	0.385074	1	0	125
OAR2	102087775	C	T	26	T	37	10	C	0	0	10	1	1	0	12
OAR2	130820859	C	A	81	A	35	41	C	0	0	41	1	1	0	141
OAR2	126231590	C	T	99	T	37	55	C	0	0	55	1	1	0	295
OAR2	235992277	C	T	99	T	34	58	C	0	0	58	1	1	0	26
OAR2	249067867	G	R	74	A	30	6	G	26	6	12	0.242424	1	0	20
OAR2	117709563	G	A	72	A	34	255	G	0	0	847	1	1	0	145
OAR2	232728633	A	G	53	G	37	20	A	0	0	20	1	1	0	21
OAR2	185354166	A	G	25	G	37	10	A	0	0	10	1	1	0	7
OAR2	36972063	A	C	34	C	34	14	A	0	0	14	1	1	0	443
OAR2	200067085	T	Y	99	T	37	17	C	36	13	30	0.677648	1	0	1199
OAR2	235941030	T	G	58	G	36	24	T	0	0	24	1	1	0	58
OAR2	221255445	A	G	38	G	35	18	A	0	0	18	1	1	0	20
OAR2	37292223	G	C	49	C	35	23	G	0	0	26	1	1.11538	0	26
OAR2	66849196	A	G	29	G	35	11	A	0	0	11	1	1	0	150
OAR2	38080061	G	A	60	A	32	23	G	0	0	23	1	1	0	733
OAR2	136028144	G	R	99	G	35	133	A	34	122	699	0.0110017	1	0	130
OAR2	245756740	G	R	99	G	36	11	A	37	9	20	0.75	1	0	20
OAR2	117298860	C	A	99	A	38	51	C	0	0	51	1	1	0	34
OAR2	220120318	A	R	99	G	38	27	A	36	17	44	0.662596	1	0	122
OAR2	211821011	T	C	23	C	38	9	T	0	0	9	1	1	0	149
OAR2	246743641	C	A	38	A	36	14	C	0	0	14	1	1	0	13
OAR2	211821549	A	C	85	C	36	37	A	0	0	37	1	1	0	19
OAR2	236136393	T	C	23	C	33	9	T	0	0	9	1	1	0	13
OAR2	235058342	A	T	70	T	35	40	A	35	1	41	1	1	0	306
OAR2	247398023	G	R	63	A	33	15	G	37	5	20	0.0708849	1	0	215
OAR2	247517212	G	R	82	A	35	11	G	35	5	16	0.413462	1	0	104
OAR2	189672671	T	G	96	G	38	54	T	0	0	54	1	1	0	11
OAR2	189672044	A	C	70	C	34	30	A	0	0	30	1	1	0	20
OAR2	134680670	G	A	29	A	37	11	G	0	0	11	1	1	0	25
OAR2	100841541	A	G	54	G	38	20	A	0	0	20	1	1	0	2677
OAR2	37133854	G	A	26	A	33	10	G	0	0	10	1	1	0	32
OAR2	38537398	A	G	20	G	38	8	A	0	0	8	1	1	0	8
OAR2	117144850	A	C	34	C	33	13	A	0	0	13	1	1	0	5
OAR2	21584421	G	T	46	T	36	20	G	0	0	20	1	1	0	107
OAR2	240923279	T	Y	99	C	33	132	T	34	123	517	0.08662	1	0	44
OAR2	112265706	T	C	94	C	35	47	T	0	0	47	1	1	0	59
OAR2	67163218	A	G	23	G	32	9	A	0	0	9	1	1	0	5
OAR2	220625996	A	G	99	G	33	76	A	0	0	76	1	1	0	85
OAR2	28232410	T	Y	99	T	35	16	C	37	9	25	0.551787	1	0	36
OAR2	240935861	G	R	99	G	34	89	A	33	82	171	0.215674	1	0	21
OAR2	117013019	G	A	20	A	39	8	G	0	0	8	1	1	0	120
OAR2	239847628	G	R	99	A	34	8	G	27	8	16	0.399223	1	0	365
OAR2	118219693	T	C	40	C	33	16	T	0	0	16	1	1	0	36
OAR2	157293570	A	M	99	C	35	163	A	35	92	611	0.0913989	1	0	68
OAR2	92926354	A	G	23	G	37	136	A	33	1	143	1	1.04895	0	10
OAR2	134680071	C	T	20	T	36	8	C	0	0	8	1	1	0	26
OAR2	16211503	A	G	44	G	33	16	A	0	0	16	1	1	0	9
OAR2	32826031	T	C	26	C	36	10	T	0	0	10	1	1	0	124
OAR2	127206597	G	A	51	A	35	19	G	0	0	19	1	1	0	85
OAR2	70856414	G	T	99	T	34	57	G	0	0	57	1	1	0	45
OAR2	47912955	A	G	32	G	38	12	A	0	0	12	1	1	0	75
OAR2	130912948	T	C	99	C	33	254	A	7	1	5952	1	1	0	44
OAR2	108127945	T	G	57	G	33	23	T	0	0	23	1	1	0	9
OAR2	102088391	G	T	42	T	32	19	G	0	0	19	1	1	0	92
OAR2	16259593	G	R	99	A	31	10	G	33	7	18	0.443387	1	0	123
OAR2	235425459	C	T	23	T	35	9	C	0	0	9	1	1	0	170
OAR2	22532288	A	G	35	G	39	13	A	0	0	13	1	1	0	51
OAR2	82287917	T	G	34	G	37	13	T	0	0	13	1	1	0	726
OAR2	104922142	T	C	99	C	35	147	T	0	0	147	1	1	0	267
OAR2	130815708	G	T	99	T	37	108	G	33	1	109	1	1	0	64
OAR2	139310812	A	R	99	G	38	145	A	37	110	649	0.0108287	1	0	42
OAR2	10422203	C	A	68	A	33	28	C	0	0	28	1	1	0	56
OAR2	103346531	G	A	90	A	33	43	G	0	0	43	1	1	0	47
OAR2	247562838	C	T	86	T	37	46	C	0	0	46	1	1	0	48
OAR2	236143475	A	G	40	G	38	16	A	0	0	16	1	1	0	32
OAR2	184235751	G	R	99	A	34	16	G	32	10	26	0.387998	1	0	97
OAR2	166043814	A	C	46	C	33	18	A	0	0	21	1	1.2381	0	32
OAR2	157427509	T	A	99	A	37	199	C	19	1	200	1	1	0	120
OAR2	67162991	T	C	66	C	34	26	T	0	0	26	1	1	0	147
OAR2	82288971	G	T	99	T	37	194	G	0	0	194	1	1	0	51
OAR2	204268864	A	T	84	T	32	37	A	0	0	37	1	1	0	2230
OAR2	28292409	G	A	99	A	33	90	T	7	1	91	1	1	0	73
OAR2	246741873	C	T	60	T	35	26	C	0	0	26	1	1	0	7
OAR2	219721148	G	R	99	A	29	112	G	30	87	201	0.0401085	1	0	24
OAR2	130923365	T	Y	41	T	34	241	C	34	9	7660	0.366786	1	0	23
OAR2	82649443	A	G	80	G	32	38	A	0	0	38	1	1	0	75
OAR2	219735214	A	R	70	G	36	7	A	30	5	12	0.171717	1	0	109
OAR2	136623023	A	R	99	A	36	23	G	39	18	41	0.0232499	1	0	332
OAR2	221252809	C	Y	99	T	39	11	C	35	11	22	0.0140325	1	0	5
OAR2	234039527	A	M	85	A	34	9	C	32	6	15	0.715984	1	0	16
OAR2	130884732	G	A	99	A	36	77	G	0	0	77	1	1	0	280
OAR2	205153812	A	C	32	C	37	12	A	0	0	25	1	1.52	0	13
OAR2	136029140	T	Y	99	T	35	137	C	35	118	346	0.128024	1	0	29
OAR2	12188332	C	S	99	G	37	26	C	36	14	40	0.0811721	1	0	154
OAR2	235999837	T	C	86	C	30	51	A	2	1	52	1	1	0	22
OAR2	8135697	C	A	81	A	36	36	C	0	0	37	1	1.02703	0	338
OAR2	141638020	A	C	99	C	34	254	A	7	1	752	1	1	0	8
OAR2	37292249	A	G	40	G	32	22	A	8	1	28	1	1.32143	0	8
OAR2	119661746	G	A	99	A	37	150	G	0	0	150	1	1	0	24
OAR2	249613749	A	G	44	G	32	18	A	0	0	18	1	1	0	71
OAR2	241171387	C	S	99	G	37	18	C	38	17	35	0.1757	1	0	72
OAR2	175124629	A	G	99	G	38	101	A	0	0	101	1	1	0	10
OAR2	240940814	C	Y	99	T	34	38	C	37	15	53	0.516857	1	0	14
OAR2	242405903	C	Y	99	T	34	17	C	35	10	27	0.207126	1	0	67
OAR2	2222752	C	Y	99	C	35	34	T	31	33	67	0.000954841	1	0	18
OAR2	225963839	A	G	23	G	38	9	A	0	0	9	1	1	0	45
OAR2	130659707	C	Y	99	T	34	102	C	36	92	194	0.0434567	1	0	26
OAR2	92231918	C	T	45	T	38	19	C	0	0	78	1	1.75641	0	13
OAR2	27923880	G	R	99	A	32	17	G	34	15	32	0.684373	1	0	81
OAR2	130678808	G	R	99	A	35	83	G	34	68	151	0.106144	1	0	90
OAR2	31858878	T	C	99	C	36	255	T	0	0	802	1	1	0	45
OAR2	240927285	A	W	99	A	35	14	T	33	12	26	0.469795	1	0	480
OAR2	72880074	T	K	99	T	37	15	G	37	15	30	0.733722	1	0	65
OAR2	42564585	A	G	99	G	32	52	A	0	0	52	1	1	0	35
OAR2	130706502	T	C	99	C	37	218	A	25	1	219	1	1	0	1049
OAR2	139312565	A	R	99	G	37	20	A	36	14	34	0.438299	1	0	21
OAR2	221258665	A	G	99	G	37	252	A	27	2	364	1	1	0	69
OAR2	211819496	A	G	87	G	35	57	T	6	1	58	1	1	0	24
OAR2	73980372	C	T	99	T	38	44	C	0	0	44	1	1	0	321
OAR2	33891619	A	G	51	G	37	19	A	0	0	19	1	1	0	20
OAR2	116825592	T	C	53	C	36	29	T	8	1	30	1	1	0	32
OAR2	134540749	C	T	69	T	33	28	C	0	0	29	1	1.03448	0	43
OAR2	157404757	C	Y	91	T	32	8	C	37	6	14	0.622711	1	0	22
OAR2	29004511	T	Y	99	C	38	30	T	38	12	42	0.483578	1	0	36
OAR2	11317070	A	R	48	G	38	23	A	38	5	28	0.5	1	0	9
OAR2	245984128	A	G	46	G	37	17	A	0	0	17	1	1	0	9
OAR2	101521045	T	G	85	G	36	40	T	0	0	40	1	1	0	361
OAR2	210175444	A	G	52	G	38	21	A	0	0	21	1	1	0	12
OAR2	17552314	T	C	87	C	36	37	T	0	0	39	1	1.05128	0	31
OAR2	242377781	T	Y	99	C	33	27	T	29	30	58	0.528062	1	0	61
OAR2	8802083	G	A	44	A	32	16	G	0	0	16	1	1	0	2945
OAR2	28726263	T	Y	99	C	35	13	T	33	12	25	0.147269	1	0	1033
OAR2	2934391	G	T	40	T	35	16	G	0	0	16	1	1	0	12
OAR2	22535693	A	R	64	A	33	6	G	29	5	11	0.465368	1	0	292
OAR2	249609369	A	G	26	G	30	11	A	0	0	11	1	1	0	97
OAR2	247310420	G	R	99	G	32	119	A	27	133	367	2.55198e-06	1	0	126
OAR2	239843287	G	A	99	A	35	147	G	10	1	148	1	1	0	32
OAR2	211457695	G	C	51	C	39	21	G	0	0	21	1	1	0	306
OAR2	182771322	C	M	84	C	33	7	A	39	5	12	0.518308	1	0	11
OAR2	92230725	G	T	66	T	39	25	G	0	0	25	1	1	0	30
OAR2	235604770	A	G	29	G	36	12	A	0	0	12	1	1	0	8721
OAR2	102753792	G	A	50	A	31	20	G	0	0	20	1	1	0	138
OAR2	72883068	T	G	87	G	36	48	T	0	0	48	1	1	0	30
OAR2	130902770	C	T	99	T	36	255	C	0	0	1306	1	1	0	9
OAR2	116895233	A	T	32	T	33	12	A	0	0	12	1	1	0	321
OAR2	17407444	T	C	99	C	37	140	T	35	1	141	1	1	0	15
OAR2	236652988	T	C	99	C	30	199	T	0	0	213	1	1.06573	0	7
OAR2	236652889	G	A	63	A	28	254	C	2	1	2261	1	1.01681	0	33
OAR2	38088499	C	T	23	T	35	9	C	0	0	9	1	1	0	143
OAR2	244104844	C	Y	87	C	33	14	T	32	7	21	0.371663	1	0	14
OAR2	221252814	C	T	63	T	38	24	C	0	0	24	1	1	0	5
OAR2	125950588	A	G	54	G	36	22	A	0	0	22	1	1	0	1069
OAR2	130708920	A	R	99	A	36	213	G	35	42	379	0.000442384	1	0	78
OAR2	14368470	T	C	81	C	38	44	T	0	0	44	1	1	0	5
OAR2	67441306	A	C	29	C	35	11	A	0	0	11	1	1	0	555
OAR2	240924993	A	M	99	A	37	25	C	36	22	47	0.629763	1	0	108
OAR2	117149173	C	T	99	T	38	91	C	34	1	92	1	1	0	11
OAR2	218444979	T	K	99	G	37	131	T	37	124	550	0.209374	1	0	14
OAR2	130909139	A	R	99	A	31	178	G	31	77	2566	0.0111336	1	0	32
OAR2	157246122	T	A	21	A	39	8	T	0	0	8	1	1	0	400
OAR2	207521746	C	T	28	T	36	11	C	0	0	13	1	1.15385	0	11
OAR2	192631405	T	A	99	A	36	58	T	0	0	81	1	1.28395	0	45
OAR2	87592581	T	Y	99	C	32	58	T	33	44	102	0.331489	1	0	63
OAR2	36918456	C	T	73	T	35	34	C	0	0	34	1	1	0	115
OAR2	247549418	T	C	65	C	38	37	T	40	1	38	1	1	0	93
OAR2	243607497	G	A	99	A	36	255	G	0	0	733	1	1.01364	0	18
OAR2	73789767	C	T	26	T	38	10	C	0	0	10	1	1	0	400
OAR2	133418465	C	T	99	T	37	76	C	0	0	97	1	1.21649	0	24
OAR2	773291	T	Y	37	T	33	21	C	34	9	30	0.482295	1	0	104
OAR2	157427258	T	K	99	T	38	118	G	37	96	214	0.251317	1	0	251
OAR2	21762856	A	G	69	G	35	29	A	0	0	29	1	1	0	12
OAR2	132876288	C	Y	99	C	35	13	T	34	9	22	0.448018	1	0	109
OAR2	52778013	C	Y	99	T	34	18	C	30	15	33	0.12931	1	0	663
OAR2	10761462	A	R	98	G	37	7	A	34	5	12	0.377525	1	0	83
OAR2	48561747	T	A	99	A	34	49	T	0	0	49	1	1	0	28
OAR2	134680971	T	C	23	C	36	9	T	0	0	9	1	1	0	24
OAR2	245984137	C	Y	99	C	37	14	T	37	9	23	0.683576	1	0	9
OAR2	47914808	G	A	55	A	38	20	G	0	0	20	1	1	0	14
OAR2	28236782	A	R	70	A	36	8	G	36	5	13	0.261849	1	0	59
OAR2	210175390	C	T	23	T	37	9	C	0	0	9	1	1	0	21
OAR2	49989015	C	T	99	T	36	255	C	0	0	502	1	1	0	164
OAR2	130906421	T	G	99	G	35	254	T	25	1	2267	1	1	0	35
OAR2	100936178	C	T	79	T	34	32	C	0	0	32	1	1	0	678
OAR2	31906262	T	G	34	G	37	13	T	0	0	13	1	1	0	324
OAR2	64065548	G	A	93	A	36	50	G	0	0	68	1	1.26471	0	38
OAR2	130759930	G	R	99	G	37	137	A	37	118	734	0.190025	1	0	12
OAR2	2934379	C	G	20	G	35	8	C	0	0	8	1	1	0	12
OAR2	245891385	C	A	45	A	38	18	C	0	0	18	1	1	0	277
OAR2	184865000	T	C	53	C	39	50	T	40	1	51	1	1	0	14
OAR2	137331331	C	Y	99	C	38	8	T	40	7	15	0.140482	1	0	1612
OAR2	96859710	A	G	26	G	39	10	A	0	0	10	1	1	0	29
OAR2	67246777	C	T	99	T	37	119	C	0	0	130	1	1.08462	0	41
OAR2	157188288	A	G	37	G	38	14	A	0	0	14	1	1	0	524
OAR2	117013973	G	C	26	C	38	10	G	0	0	10	1	1	0	210
OAR2	246074062	G	A	41	A	36	15	G	0	0	15	1	1	0	30
OAR2	157364791	A	G	20	G	36	8	A	0	0	8	1	1	0	85
OAR2	53380875	G	R	99	A	37	14	G	38	13	27	0.56471	1	0	1381
OAR2	239648832	G	T	42	T	30	17	G	0	0	17	1	1	0	34
OAR2	157313309	A	C	99	C	33	254	T	35	1	389	1	1	0	7
OAR2	245413650	C	G	32	G	36	12	C	0	0	12	1	1	0	104
OAR2	242043819	A	G	99	G	35	111	A	0	0	111	1	1	0	31
OAR2	150424686	A	R	99	A	40	8	G	39	7	15	0.347164	1	0	66
OAR2	68929869	A	G	22	G	37	9	A	0	0	9	1	1	0	26
OAR2	242044459	T	W	99	A	38	55	T	36	56	111	7.11491e-05	1	0	152
OAR2	204502790	T	C	64	C	38	30	T	0	0	30	1	1	0	27
OAR2	51130911	G	R	99	G	37	14	A	37	10	24	0.72147	1	0	81
OAR2	88069579	C	A	23	A	29	231	C	8	23	4946	1	1.61504	0	6
OAR2	39803757	G	A	43	A	36	16	G	0	0	16	1	1	0	5
OAR2	245980922	G	C	21	C	34	8	G	0	0	8	1	1	0	121
OAR2	239407115	C	Y	99	C	35	27	T	34	13	40	0.637262	1	0	338
OAR2	188509283	A	T	31	T	34	12	A	0	0	15	1	1.2	0	98
OAR2	126522826	G	R	99	G	35	30	A	36	24	103	0.547597	1.72816	0	99
OAR2	130773677	C	Y	99	T	37	88	C	36	82	170	0.0205454	1	0	24
OAR2	47908566	T	C	38	C	34	14	T	0	0	14	1	1	0	74
OAR2	246744634	C	T	34	T	35	13	C	0	0	13	1	1	0	94
OAR2	221218759	G	A	23	A	32	9	G	0	0	9	1	1	0	119
OAR2	209378708	A	W	99	T	38	9	A	37	5	14	0.181818	1	0	107
OAR2	184910473	C	Y	99	C	38	43	T	39	23	66	0.370813	1	0	361
OAR2	10561941	T	C	23	C	36	9	T	0	0	9	1	1	0	11
OAR2	238735500	G	R	75	G	32	9	A	36	5	14	0.699301	1	0	280
OAR2	245983816	G	R	99	A	33	32	G	31	30	63	0.0128926	1	0	13
OAR2	116917289	G	A	99	A	38	123	G	0	0	182	1	1.32418	0	65
OAR2	184864851	G	A	68	A	31	32	G	0	0	32	1	1	0	24
OAR2	157406827	A	G	25	G	35	11	A	0	0	11	1	1	0	24
OAR2	14404063	T	C	66	C	30	34	T	0	0	34	1	1	0	7
OAR2	57016732	G	C	47	C	37	17	G	0	0	17	1	1	0	9
OAR2	58603047	T	G	70	G	37	34	T	0	0	34	1	1	0	16
OAR2	246744378	G	A	29	A	35	11	G	0	0	11	1	1	0	23
OAR2	126354675	A	C	36	C	39	14	A	0	0	14	1	1	0	7
OAR2	16211494	A	G	46	G	33	17	A	0	0	17	1	1	0	9
OAR2	29806331	T	W	99	T	36	14	A	38	12	26	0.115577	1	0	9
OAR2	144232417	T	C	23	C	35	14	T	0	0	14	1	1	0	3376
OAR2	29806340	A	M	99	C	36	14	A	37	12	26	0.247007	1	0	9
OAR2	242377720	A	G	99	G	35	69	A	0	0	69	1	1	0	57
OAR2	103346439	C	T	72	T	37	28	C	0	0	29	1	1.03448	0	25
OAR2	249019974	C	Y	99	C	38	69	T	39	34	103	0.0273287	1	0	5
OAR2	241461815	A	G	99	G	29	101	T	8	1	102	1	1	0	108
OAR2	43020979	G	A	38	A	35	14	G	0	0	14	1	1	0	59
OAR2	103346710	T	C	99	C	38	74	T	0	0	77	1	1.03896	0	22
OAR2	220626081	T	W	99	A	34	44	T	34	27	71	0.190381	1	0	85
OAR2	239843408	A	G	35	G	37	42	A	37	2	44	1	1	0	47
OAR2	14404052	A	G	73	G	33	36	A	0	0	36	1	1	0	11
OAR2	130768605	G	R	99	A	37	92	G	38	86	178	0.196863	1	0	38
OAR2	126356919	A	G	29	G	36	11	A	0	0	11	1	1	0	141
OAR2	12148453	A	G	99	G	37	255	A	0	0	463	1	1	0	44
OAR2	118572784	C	A	99	A	36	67	C	0	0	67	1	1	0	2244
OAR2	117144855	C	T	34	T	32	13	C	0	0	13	1	1	0	5
OAR2	42533430	G	A	26	A	35	10	G	0	0	10	1	1	0	91
OAR2	125347324	C	T	27	T	35	21	C	40	1	22	1	1	0	12
OAR2	246745016	T	C	46	C	38	21	T	0	0	21	1	1	0	14
OAR2	141626239	A	C	99	C	33	254	A	29	1	1458	1	1	0	196
OAR2	33730697	G	T	23	T	38	9	G	0	0	9	1	1	0	429
OAR2	67246214	A	G	65	G	38	27	A	0	0	36	1	1.25	0	36
OAR2	221025261	G	A	26	A	29	253	C	2	2	5011	1	1.00798	0	255
OAR2	233278185	A	G	51	G	31	20	A	0	0	41	1	1.5122	0	92
OAR2	45645849	C	A	59	A	33	29	C	0	0	29	1	1	0	24
OAR2	490655	A	C	32	C	34	12	A	0	0	12	1	1	0	21
OAR2	47914766	G	T	90	T	38	36	G	0	0	36	1	1	0	28
OAR2	103346285	G	C	81	C	35	33	G	0	0	33	1	1	0	39
OAR2	247529359	G	R	99	A	35	54	G	36	52	106	0.0296173	1	0	21
OAR2	130799347	G	C	22	C	32	35	G	0	0	35	1	1	0	14
OAR2	240928078	G	A	68	A	34	26	G	0	0	26	1	1	0	137
OAR2	221218640	T	C	44	C	37	16	T	0	0	16	1	1	0	119
OAR2	239408057	G	R	99	G	37	35	A	36	20	55	0.54141	1	0	272
OAR2	220625399	C	A	82	A	36	40	C	0	0	40	1	1	0	22
OAR2	138607125	A	G	23	G	39	10	A	0	0	10	1	1	0	33
OAR2	116917012	A	G	99	G	37	208	A	0	0	208	1	1	0	18
OAR2	26432285	G	R	99	A	35	66	G	36	52	119	0.497838	1	0	303
OAR2	244252149	A	T	65	T	31	28	A	0	0	28	1	1	0	48
OAR2	235990240	A	G	35	G	35	13	A	0	0	13	1	1	0	10
OAR2	31907640	C	T	34	T	36	13	C	0	0	13	1	1	0	49
OAR2	241172368	G	A	55	A	35	21	G	0	0	21	1	1	0	58
OAR2	221255425	G	A	23	A	32	16	G	31	1	17	1	1	0	20
OAR2	126352864	C	A	34	A	36	12	T	34	1	13	1	1	0	30
OAR2	58977323	A	M	99	C	36	32	A	36	24	56	0.483629	1	0	310
OAR2	234450804	C	Y	99	C	36	11	T	35	11	22	0.724416	1	0	140
OAR2	21592264	T	C	61	C	37	23	T	0	0	23	1	1	0	303
OAR2	10252974	G	A	56	A	37	20	G	0	0	20	1	1	0	208
OAR2	18291376	C	A	43	A	37	16	C	0	0	16	1	1	0	288
OAR2	203704493	T	C	69	C	36	29	T	0	0	29	1	1	0	75
OAR2	170477943	A	G	26	G	39	10	A	0	0	10	1	1	0	15
OAR2	243765756	T	Y	99	T	37	21	C	35	19	40	0.0888232	1	0	19383
OAR2	204506202	G	C	52	C	38	19	G	0	0	19	1	1	0	21
OAR2	249897382	T	C	55	C	37	20	T	0	0	20	1	1	0	7
OAR2	130778250	A	G	47	G	35	19	A	0	0	19	1	1	0	17
OAR2	82289313	A	G	99	G	36	53	A	0	0	53	1	1	0	36
OAR2	247001823	G	R	75	A	32	8	G	34	5	13	0.261849	1	0	106
OAR2	240230454	C	G	23	G	35	9	C	0	0	9	1	1	0	24
OAR2	118219764	T	C	31	C	32	12	T	0	0	12	1	1	0	33
[truncated: 36,854 more rows]

## Sheet: SH_SNP
Table S4-2. Distribution of cSNPs in SH compared with the Ovis aries genome
Chromosome	SNP coordinate	Wild nucleotide	Mutational nucleotide	Consensus quality	Best nucleotide	Quality score of best nucleotide	Reads number supporting the best nucleotide	Second best nucleotide	Average quality score of second best nucleotide	Reads number supporting the second best nucleotide	Total sequencing depth of the site	Rank sum test statistic	Estimate copy number of the site	dbSNP tag	Distance from last candidated SNP
OAR26	22152350	A	G	26	G	22	12	A	0	0	12	1	1	0	389
OAR26	31864385	A	G	37	G	35	14	A	0	0	14	1	1	0	236
OAR26	31716567	C	S	99	G	36	18	C	37	14	32	0.319741	1	0	126
OAR26	31925498	G	A	61	A	38	30	G	0	0	30	1	1	0	205
OAR26	40446066	A	G	29	G	37	11	A	0	0	11	1	1	0	12
OAR26	40602294	T	K	99	G	38	120	T	37	97	366	0.115839	1.4071	0	25
OAR26	24813817	G	A	73	A	38	37	G	0	0	37	1	1	0	8
OAR26	24259196	C	T	58	T	37	21	C	0	0	21	1	1	0	279
OAR26	5605771	G	R	99	G	38	25	A	37	17	42	0.542059	1	0	22
OAR26	34922409	G	A	70	A	38	30	G	0	0	30	1	1	0	202
OAR26	18312573	G	A	32	A	35	12	G	0	0	12	1	1	0	208
OAR26	38722715	T	C	44	C	37	16	T	0	0	16	1	1	0	30
OAR26	6473288	G	R	99	G	37	52	A	35	43	95	0.062668	1	0	37
OAR26	35154174	C	T	41	T	33	15	C	0	0	15	1	1	0	34
OAR26	36169222	C	Y	99	C	37	32	T	36	28	60	0.117423	1	0	42
OAR26	13069267	A	C	49	C	38	18	A	0	0	18	1	1	0	28
OAR26	18186264	C	T	99	T	37	98	C	0	0	98	1	1	0	48
OAR26	40538189	T	G	95	G	37	52	T	0	0	52	1	1	0	15
OAR26	14564187	A	G	46	G	36	17	A	0	0	17	1	1	0	20
OAR26	35852849	G	A	70	A	37	31	G	0	0	31	1	1	0	20
OAR26	24814116	T	G	99	G	35	51	T	0	0	51	1	1	0	8
OAR26	32456874	T	C	32	C	35	12	T	0	0	12	1	1	0	423
OAR26	1221090	G	R	95	A	36	25	G	38	8	33	0.559108	1	0	60
OAR26	1209531	A	R	53	A	33	12	G	31	6	18	0.583872	1	0	137
OAR26	34922175	A	G	75	G	38	33	A	0	0	33	1	1	0	234
OAR26	34684603	G	A	20	A	36	8	G	0	0	8	1	1	0	279
OAR26	32169191	A	G	20	G	35	8	A	0	0	8	1	1	0	90
OAR26	18186216	C	G	88	G	37	41	C	0	0	41	1	1	0	48
OAR26	1168513	A	R	74	A	37	7	G	36	6	13	0.222611	1	0	247
OAR26	13871406	A	G	99	G	37	58	A	0	0	122	1	2.08197	0	41
OAR26	6473937	T	Y	99	T	37	29	C	36	28	57	0.121381	1	0	374
OAR26	1249648	T	A	81	A	34	47	T	0	0	47	1	1	0	105
OAR26	17976461	C	Y	99	C	36	11	T	36	10	21	0.302365	1	0	92
OAR26	36167182	C	T	26	T	35	10	C	0	0	10	1	1	0	17
OAR26	32166820	A	T	35	T	35	13	A	0	0	13	1	1	0	307
OAR26	18319391	T	C	49	C	36	18	T	0	0	18	1	1	0	38
OAR26	6412777	C	Y	99	T	36	144	C	36	111	568	0.45263	1	0	18
OAR26	6411993	A	R	99	G	38	38	A	37	32	70	0.00413504	1	0	277
OAR26	24272205	C	T	85	T	32	42	C	0	0	42	1	1	0	15
OAR26	37456544	G	A	23	A	32	9	G	0	0	9	1	1	0	65
OAR26	35686893	T	C	22	C	34	12	T	0	0	12	1	1	0	6
OAR26	14225495	C	Y	99	C	37	8	T	36	7	15	0.167832	1	0	153
OAR26	24814299	G	A	97	A	38	37	G	0	0	44	1	1.15909	0	9
OAR26	13896716	A	G	99	G	31	254	A	7	1	1291	1	1	0	103
OAR26	31633947	C	G	37	G	39	14	C	0	0	28	1	1.67857	0	8
OAR26	1227890	C	Y	99	C	35	11	T	31	10	21	0.715817	1	0	7
OAR26	27799230	A	R	74	A	40	5	G	39	5	10	0.605159	1	0	710
OAR26	36283386	G	R	99	G	33	21	A	34	10	31	0.184915	1	0	84
OAR26	35686764	T	C	99	C	32	254	G	30	1	662	1	1.00453	0	48
OAR26	1207453	A	M	99	A	35	131	C	36	124	378	0.00781824	1	0	68
OAR26	18411762	T	Y	99	C	38	58	T	38	51	109	0.43727	1	0	666
OAR26	13069239	C	T	73	T	37	28	C	0	0	28	1	1	0	28
OAR26	38726865	C	T	26	T	38	10	C	0	0	10	1	1	0	9
OAR26	1234843	T	G	29	G	35	11	T	0	0	11	1	1	0	208
OAR26	36047725	C	G	29	G	39	11	C	0	0	11	1	1	0	108
OAR26	6422042	T	C	37	C	32	16	T	0	0	16	1	1	0	129
OAR26	24897311	G	R	79	A	32	13	G	35	6	19	0.591903	1	0	76
OAR26	6419457	T	K	99	G	37	9	T	35	6	15	0.568032	1	0	55
OAR26	38753330	T	W	99	T	34	7	A	26	9	16	0.0570804	1	0	9
OAR26	14432654	A	G	99	G	37	112	A	0	0	112	1	1	0	882
OAR26	6414962	T	Y	99	C	36	16	T	33	10	26	0.571419	1	0	9
OAR26	1227883	A	R	99	G	33	11	A	35	10	21	0.458845	1	0	7
OAR26	6420631	T	Y	85	C	39	10	T	37	5	15	0.563603	1	0	20
OAR26	23673515	T	C	52	C	38	19	T	0	0	19	1	1	0	272
OAR26	36168091	G	R	99	A	33	28	G	35	23	51	0.0529831	1	0	9
OAR26	6419872	G	K	99	G	36	16	T	37	15	31	0.738354	1	0	358
OAR26	24814067	C	T	99	T	35	57	C	0	0	57	1	1	0	36
OAR26	21952335	C	T	37	T	35	17	C	0	0	17	1	1	0	25
OAR26	7380758	A	G	63	G	28	35	A	0	0	35	1	1	0	12
OAR26	6420600	T	Y	63	T	38	10	C	36	6	16	0.760552	1	0	6
OAR26	31987082	C	Y	99	C	38	10	T	38	10	20	0.426714	1	0	29
OAR26	24896429	T	A	35	A	38	13	T	0	0	13	1	1	0	97
OAR26	22154956	C	Y	99	C	39	9	T	35	9	18	0.507867	1	0	45
OAR26	40630584	C	Y	99	C	37	70	T	36	54	124	0.0929384	1	0	11
OAR26	2947961	A	G	99	G	38	114	A	0	0	114	1	1	0	36
OAR26	36303582	A	R	96	A	29	9	G	33	7	16	0.303234	1	0	19
OAR26	1228468	G	R	99	G	34	47	A	35	42	89	0.135386	1	0	9
OAR26	18311658	T	C	32	C	37	12	T	0	0	12	1	1	0	226
OAR26	1221337	C	Y	99	C	33	18	T	36	11	29	0.564107	1	0	68
OAR26	1194529	G	R	99	A	34	66	G	36	40	106	0.00204554	1	0	13
OAR26	27790608	C	T	23	T	32	9	C	0	0	9	1	1	0	7
OAR26	1249085	G	A	26	A	35	10	G	0	0	10	1	1	0	55
OAR26	30116484	A	G	46	G	31	19	A	0	0	20	1	1.05	0	74
OAR26	24272228	A	G	73	G	35	35	A	0	0	35	1	1	0	8
OAR26	2947807	C	A	99	A	38	109	C	0	0	109	1	1	0	18
OAR26	27721513	G	A	23	A	36	9	G	0	0	9	1	1	0	17
OAR26	13899309	G	C	95	C	36	43	G	0	0	43	1	1	0	53
OAR26	13069319	C	T	61	T	37	22	C	0	0	22	1	1	0	45
OAR26	2947925	G	A	99	A	38	103	G	0	0	103	1	1	0	36
OAR26	6473146	T	W	99	T	36	27	A	36	27	54	0.69263	1	0	105
OAR26	1250640	G	R	99	G	36	42	A	38	32	74	0.290817	1	0	79
OAR26	31650024	A	R	99	G	35	18	A	36	7	25	0.709042	1	0	97
OAR26	17913359	A	R	99	A	38	9	G	35	8	17	0.541794	1	0	113
OAR26	1226093	T	Y	99	C	35	149	T	35	106	1017	0.36554	1	0	63
OAR26	24271937	C	T	89	T	37	38	C	0	0	38	1	1	0	43
OAR26	18671767	C	T	83	T	32	67	C	34	1	68	1	1	0	28
OAR26	15274068	G	A	59	A	32	255	G	0	0	874	1	1.18879	0	13
OAR26	14375594	T	Y	99	T	38	24	C	37	20	44	0.0677663	1	0	92
OAR26	36243760	C	Y	99	T	36	14	C	32	10	24	0.465697	1	0	10
OAR26	6471603	A	R	99	A	37	47	G	37	34	81	0.492365	1	0	127
OAR26	40602269	C	S	99	C	37	41	G	35	18	176	0.0108104	1.66477	0	23
OAR26	40538174	T	Y	99	C	36	29	T	36	26	55	0.159265	1	0	15
OAR26	6471308	G	R	76	A	38	7	G	40	6	13	0.025641	1	0	158
OAR26	6419402	G	R	74	A	36	9	G	39	5	14	0.0559441	1	0	55
OAR26	32162323	T	C	20	C	34	8	T	0	0	8	1	1	0	11
OAR26	14563014	T	W	99	A	36	16	T	38	7	23	0.225761	1	0	94
OAR26	6472130	A	R	99	G	36	38	A	35	35	73	0.0925784	1	0	220
OAR26	7380711	G	T	99	T	36	75	G	0	0	75	1	1	0	21
OAR26	31633955	T	A	31	A	39	13	G	7	1	28	1	1.67857	0	8
OAR26	18187281	G	A	99	A	37	179	G	0	0	179	1	1	0	25
OAR26	14437361	T	G	50	G	35	20	T	0	0	20	1	1	0	270
OAR26	35653967	A	G	28	G	39	11	A	0	0	11	1	1	0	157
OAR26	13899699	C	T	79	T	37	29	C	0	0	29	1	1	0	35
OAR26	37457418	C	G	21	G	37	8	C	0	0	8	1	1	0	15
OAR26	24814206	G	A	97	A	31	97	G	16	1	103	1	1.03883	0	33
OAR26	38753201	A	G	20	G	35	8	A	0	0	8	1	1	0	55
OAR26	36283470	G	R	77	A	22	17	G	34	8	26	0.000563068	1	0	84
OAR26	17973826	T	Y	99	T	38	42	C	38	35	77	0.192268	1	0	132
OAR26	35154006	T	C	40	C	35	15	T	0	0	15	1	1	0	94
OAR26	34684313	G	A	63	A	39	25	G	0	0	25	1	1	0	11
OAR26	24814545	C	T	93	T	36	51	G	7	1	71	1	1.26761	0	57
OAR26	35640842	G	A	23	A	35	9	G	0	0	9	1	1	0	1392
OAR26	36274223	C	Y	99	T	36	11	C	36	10	21	0.513731	1	0	201
OAR26	40444416	G	R	99	A	38	49	G	37	33	82	0.213515	1	0	49
OAR26	40444204	T	C	81	C	38	41	T	0	0	41	1	1	0	95
OAR26	15274230	C	G	99	G	37	82	C	0	0	178	1	1.53933	0	17
OAR26	40009197	A	G	23	G	32	9	A	0	0	9	1	1	0	193
OAR26	7380958	A	G	99	G	35	72	A	0	0	72	1	1	0	5
OAR26	1246121	C	Y	99	T	37	13	C	34	11	24	0.00363681	1	0	55
OAR26	7035406	G	A	99	A	38	83	G	0	0	83	1	1	0	5
OAR26	14502765	G	A	35	A	36	13	G	0	0	13	1	1	0	146
OAR26	18671739	C	T	99	T	35	54	C	0	0	54	1	1	0	17
OAR26	35686707	C	G	79	G	36	253	C	40	2	898	1	1	0	57
OAR26	6428062	C	T	20	T	37	8	C	0	0	8	1	1	0	157
OAR26	6413084	C	T	99	T	36	252	G	14	2	342	1	1	0	22
OAR26	1216863	G	R	99	G	32	13	A	32	12	26	0.70251	1	0	46
OAR26	34684324	C	A	64	A	36	25	C	0	0	25	1	1	0	11
OAR26	13898711	C	T	53	T	34	22	C	0	0	22	1	1	0	6
OAR26	25513307	G	A	26	A	37	10	G	0	0	10	1	1	0	41
OAR26	35747336	T	C	25	C	34	10	T	0	0	10	1	1	0	25
OAR26	25505110	T	C	95	C	36	47	T	0	0	47	1	1	0	26
OAR26	32754913	C	T	62	T	38	24	C	0	0	24	1	1	0	78
OAR26	35686848	A	G	99	G	38	228	A	38	2	231	1	1.00433	0	18
OAR26	1232078	A	T	41	T	37	15	A	0	0	15	1	1	0	5
OAR26	14437631	C	A	34	A	39	13	C	0	0	13	1	1	0	65
OAR26	38582760	G	R	99	A	34	50	G	36	36	86	0.121277	1	0	5725
OAR26	24813809	G	A	75	A	39	37	G	0	0	37	1	1	0	8
OAR26	40445365	C	Y	99	C	36	31	T	35	31	62	0.730517	1	0	29
OAR26	36171088	T	W	99	T	37	29	A	36	26	55	0.708611	1	0	212
OAR26	36169264	T	Y	99	C	34	31	T	35	26	57	0.692173	1	0	42
OAR26	13069364	T	C	77	C	38	31	T	0	0	31	1	1	0	31
OAR26	36171474	T	C	82	C	37	37	T	0	0	37	1	1	0	31
OAR26	40537903	T	K	99	T	37	46	G	37	32	78	0.0258679	1	0	159
OAR26	18671836	A	T	99	T	34	48	A	0	0	48	1	1	0	39
OAR26	36241915	G	R	90	G	39	9	A	40	6	15	0.632168	1	0	118
OAR26	35716033	A	W	99	T	36	9	A	36	7	16	0.75	1	0	285
OAR26	1244617	C	T	31	T	36	12	C	0	0	12	1	1	0	23
OAR26	36243750	A	R	99	G	38	15	A	35	12	27	0.0416108	1	0	10
OAR26	30117142	T	C	77	C	37	31	T	0	0	32	1	1.03125	0	29
OAR26	17982994	T	Y	99	C	39	40	T	36	40	80	0.0226702	1	0	57
OAR26	17979977	C	Y	99	C	35	26	T	35	12	38	0.548847	1	0	36
OAR26	1235249	T	C	29	C	37	11	T	0	0	11	1	1	0	65
OAR26	18407589	C	Y	99	C	38	15	T	34	12	27	0.505353	1	0	1248
OAR26	6414953	G	R	99	A	31	12	G	36	7	19	0.620604	1	0	9
OAR26	6413986	G	C	99	C	37	76	G	0	0	76	1	1	0	138
OAR26	33725878	A	M	99	C	35	55	A	34	38	93	0.392219	1	0	335
OAR26	18671897	C	T	41	T	36	15	C	0	0	15	1	1	0	11
OAR26	6413691	A	G	81	G	37	32	A	0	0	32	1	1	0	7
OAR26	22150186	C	S	90	C	36	5	G	33	5	10	0.555556	1	0	236
OAR26	7380994	T	C	99	C	37	52	T	0	0	52	1	1	0	6
OAR26	25505429	G	A	99	A	34	75	G	0	0	75	1	1	0	293
OAR26	35686613	A	G	99	G	38	255	A	0	0	453	1	1	0	7
OAR26	24814275	G	C	59	C	36	25	G	0	0	32	1	1.21875	0	15
OAR26	24814108	G	A	99	A	33	51	G	0	0	51	1	1	0	5
OAR26	18408837	G	A	53	A	39	19	G	0	0	19	1	1	0	684
OAR26	17933616	A	G	65	G	36	25	A	0	0	25	1	1	0	457
OAR26	27699972	C	T	22	T	33	9	C	0	0	9	1	1	0	126
OAR26	1222021	A	R	72	G	37	13	A	37	5	18	0.712243	1	0	130
OAR26	32470520	T	C	46	C	37	26	T	35	1	27	1	1	0	265
OAR26	6416985	G	R	93	G	36	16	A	39	8	24	0.0224115	1	0	16
OAR26	6472529	T	Y	99	T	37	38	C	37	25	63	0.497219	1	0	80
OAR26	31716062	C	S	99	G	36	8	C	34	5	13	0.111111	1	0	127
OAR26	17931756	A	R	99	G	38	22	A	37	10	32	0.61461	1	0	35
OAR26	21951663	C	T	35	T	37	13	C	0	0	13	1	1	0	75
OAR26	6412899	C	Y	99	C	34	144	T	35	111	931	0.0223272	1	0	27
OAR26	5859697	T	C	87	C	37	41	T	0	0	41	1	1	0	156
OAR26	35653810	T	C	51	C	34	19	T	0	0	19	1	1	0	157
OAR26	24272292	G	A	26	A	32	11	G	0	0	11	1	1	0	22
OAR26	23775694	A	R	99	G	37	9	A	36	7	16	0.574781	1	0	525
OAR26	36173846	C	Y	99	T	37	68	C	37	65	134	0.214776	1	0	2372
OAR26	36223045	A	R	99	A	35	29	G	36	12	41	0.724711	1	0	59
OAR26	5859905	T	C	31	C	34	12	T	0	0	12	1	1	0	52
OAR26	24259635	A	G	99	G	33	51	A	0	0	51	1	1	0	160
OAR26	6421528	C	T	50	T	36	18	C	0	0	18	1	1	0	171
OAR26	31714386	C	G	26	G	38	10	C	0	0	10	1	1	0	1676
OAR26	40538236	T	W	99	T	34	30	A	33	14	44	0.504964	1	0	47
OAR26	5226839	A	R	99	G	32	10	A	31	8	18	0.674117	1	0	11
OAR26	36168853	G	A	26	A	36	11	G	0	0	11	1	1	0	15
OAR26	1248044	T	C	47	C	32	19	T	0	0	19	1	1	0	13
OAR26	1234564	G	A	23	A	33	9	G	0	0	9	1	1	0	279
OAR26	12599538	C	T	20	T	32	8	C	0	0	8	1	1	0	46
OAR26	24259475	T	G	45	G	36	17	T	0	0	17	1	1	0	160
OAR26	18121487	C	Y	99	T	39	10	C	39	7	17	0.334533	1	0	36
OAR26	1168760	C	Y	73	T	38	5	C	38	5	10	0.420635	1	0	75
OAR26	1235409	T	C	68	C	38	28	T	0	0	28	1	1	0	24
OAR26	36170087	T	Y	99	T	36	46	C	37	35	81	0.0551408	1	0	252
OAR26	35716318	A	R	50	A	39	10	G	38	5	15	0.592741	1	0	285
OAR26	36243592	C	A	64	A	36	25	T	11	1	26	1	1	0	29
OAR26	40538802	C	S	99	C	34	30	G	37	12	42	0.620734	1	0	190
OAR26	1230466	T	Y	93	T	32	99	C	35	21	121	0.00321811	1	0	26
OAR26	40604338	C	Y	99	T	34	63	C	36	33	111	0.0745792	1.13514	0	62
OAR26	24860307	G	C	99	C	38	86	G	0	0	86	1	1	0	149
OAR26	40445814	T	Y	99	C	37	78	T	37	69	147	0.407926	1	0	39
OAR26	18121342	C	Y	99	C	37	21	T	32	12	33	0.056309	1	0	109
OAR26	40443622	T	C	89	C	36	45	T	0	0	45	1	1	0	54
OAR26	24281098	C	A	20	A	35	8	C	0	0	8	1	1	0	25
OAR26	7035716	T	C	99	C	35	255	T	0	0	286	1	1	0	20
OAR26	35739923	T	W	68	T	38	5	A	37	5	10	0.420635	1	0	467
OAR26	14435543	G	A	43	A	38	20	G	0	0	20	1	1	0	108
OAR26	2947789	T	G	99	G	38	128	T	0	0	128	1	1	0	18
OAR26	31650953	G	R	99	G	37	16	A	39	12	28	0.211375	1	0	353
OAR26	29361839	G	C	99	C	30	254	T	7	1	259	1	1.03089	0	22
OAR26	22154899	T	Y	35	T	36	6	C	39	5	11	0.0627706	1	0	49
OAR26	40445757	C	Y	99	C	34	25	T	33	18	43	0.221057	1	0	18
OAR26	34683265	G	A	35	A	39	13	G	0	0	13	1	1	0	48
OAR26	6416823	G	A	99	A	38	93	G	0	0	93	1	1	0	9
OAR26	31716189	G	R	99	G	36	15	A	36	11	26	0.341608	1	0	127
OAR26	201927	C	T	32	T	32	12	C	0	0	12	1	1	0	12
OAR26	13915675	C	A	49	A	26	26	C	2	1	27	1	1	0	11
OAR26	24895693	A	G	64	G	34	28	A	0	0	28	1	1	0	113
OAR26	14562075	A	C	20	C	37	8	A	0	0	8	1	1	0	140
OAR26	35335984	G	R	76	G	36	8	A	38	6	14	0.525142	1	0	31
OAR26	36169079	A	R	95	G	39	6	A	37	5	11	0.214286	1	0	8
OAR26	18321248	A	G	34	G	34	13	A	0	0	13	1	1	0	38
OAR26	14443266	C	T	84	T	35	31	C	0	0	31	1	1	0	613
OAR26	24247958	T	C	34	C	34	13	T	0	0	13	1	1	0	69
OAR26	24814028	C	G	57	G	36	23	C	0	0	23	1	1	0	19
OAR26	18381680	T	C	68	C	36	28	T	0	0	28	1	1	0	84
OAR26	1230517	A	R	99	A	36	178	G	37	77	836	0.0350377	1	0	18
OAR26	1244975	G	C	24	C	39	9	G	0	0	9	1	1	0	278
OAR26	37451362	A	G	20	G	31	10	A	0	0	10	1	1	0	131
OAR26	13898717	T	C	49	C	34	21	T	0	0	21	1	1	0	6
OAR26	6472748	T	W	99	T	35	18	A	34	18	36	0.40736	1	0	130
OAR26	40537099	A	M	99	C	37	14	A	36	7	21	0.292286	1	0	528
OAR26	36047617	G	C	86	C	36	39	G	0	0	39	1	1	0	45
OAR26	36222986	G	A	93	A	34	50	G	0	0	50	1	1	0	59
OAR26	27858444	A	T	89	T	27	254	A	11	1	1149	1	1	0	89
OAR26	1221269	T	K	99	T	36	15	G	33	10	25	0.632636	1	0	68
OAR26	1235928	G	C	73	C	36	29	G	0	0	29	1	1	0	47
OAR26	1220634	G	K	99	G	29	31	T	27	28	59	0.0397525	1	0	19
OAR26	35687027	G	T	68	T	33	27	G	0	0	27	1	1	0	20
OAR26	36243302	T	K	81	G	37	12	T	34	5	17	0.0972851	1	0	261
OAR26	1195546	G	R	99	A	35	104	G	36	70	174	0.0135089	1	0	36
OAR26	6421699	T	A	20	A	36	8	T	0	0	8	1	1	0	135
OAR26	13897672	T	C	56	C	36	24	T	0	0	24	1	1	0	36
OAR26	6412931	C	Y	99	C	37	155	T	37	100	712	0.00288398	1	0	5
OAR26	6413848	C	T	99	T	37	108	C	0	0	108	1	1	0	11
OAR26	5427129	G	R	99	G	36	18	A	34	12	30	0.124321	1	0	24
OAR26	6412926	T	W	99	T	37	153	A	37	102	712	0.493432	1	0	5
OAR26	40445259	A	R	99	G	36	25	A	36	22	47	0.178544	1	0	106
OAR26	7380934	C	A	92	A	38	55	C	31	1	56	1	1	0	19
OAR26	7381152	G	C	71	C	36	32	G	0	0	35	1	1.08571	0	36
OAR26	23775169	A	R	99	G	37	9	A	36	7	16	0.175524	1	0	525
OAR26	35153912	G	T	31	T	31	12	G	0	0	12	1	1	0	94
OAR26	14441278	A	G	51	G	39	19	A	0	0	19	1	1	0	299
OAR26	1237550	A	G	60	G	32	30	A	0	0	30	1	1	0	217
OAR26	6413106	A	R	99	G	37	136	A	38	118	284	0.12404	1	0	22
OAR26	36169685	A	R	87	G	32	9	A	40	5	14	0.574426	1	0	14
OAR26	41196842	G	A	99	A	37	254	T	17	1	703	1	1.04694	0	17
OAR26	5605793	C	Y	99	C	37	19	T	35	15	34	0.22525	1	0	22
OAR26	18671886	G	A	34	A	34	14	G	0	0	14	1	1	0	8
OAR26	13916401	C	T	23	T	35	9	C	0	0	9	1	1	0	45
OAR26	13370252	G	R	99	G	38	7	A	37	7	15	0.104312	1.06667	0	856
OAR26	40445434	T	Y	99	C	37	10	T	34	10	20	0.530751	1	0	40
OAR26	1232083	T	C	41	C	38	15	T	0	0	15	1	1	0	5
OAR26	27791507	A	G	57	G	33	25	A	0	0	25	1	1	0	11
OAR26	40445775	A	M	99	A	35	25	C	37	17	42	0.653011	1	0	18
OAR26	36242186	C	Y	61	T	39	6	C	33	6	12	0.004329	1	0	111
OAR26	40443860	T	Y	99	C	36	25	T	36	24	49	0.313552	1	0	181
OAR26	40554827	C	Y	99	C	32	26	T	36	13	39	0.00238559	1	0	267
OAR26	31649927	G	R	99	G	36	15	A	36	12	27	0.688781	1	0	79
OAR26	18316349	T	G	99	G	36	99	T	0	0	99	1	1	0	947
OAR26	36222830	C	Y	99	C	36	39	T	35	21	61	0.672346	1	0	83
OAR26	13898254	T	C	26	C	39	10	T	0	0	10	1	1	0	33
OAR26	18671663	T	A	34	A	36	14	T	0	0	14	1	1	0	59
OAR26	35755468	A	R	99	A	36	16	G	35	12	28	0.718263	1	0	593
OAR26	21951738	G	C	44	C	39	17	G	0	0	17	1	1	0	75
OAR26	13899388	G	A	60	A	27	29	G	0	0	29	1	1	0	79
OAR26	13897012	A	G	29	G	38	11	A	0	0	11	1	1	0	29
OAR26	6473251	A	R	99	A	35	55	G	34	38	93	0.164302	1	0	37
OAR26	21951542	C	A	40	A	36	15	C	0	0	15	1	1	0	81
OAR26	5859853	G	A	26	A	36	10	G	0	0	10	1	1	0	52
OAR26	13897805	C	A	43	A	39	16	C	0	0	16	1	1	0	16
OAR26	36168082	C	G	99	G	37	54	C	0	0	54	1	1	0	9
OAR26	5427153	A	R	99	A	35	28	G	33	20	48	0.55588	1	0	24
OAR26	36167438	A	R	99	G	35	16	A	37	13	29	0.728521	1	0	48
OAR26	14431772	A	G	99	G	37	156	A	0	0	156	1	1	0	882
OAR26	13896871	T	G	99	G	37	255	T	0	0	966	1	1	0	52
OAR26	18409949	T	Y	99	C	38	24	T	37	10	34	0.731499	1	0	343
OAR26	6443482	T	C	23	C	38	9	T	0	0	9	1	1	0	12
OAR26	13871365	A	G	22	G	33	26	A	0	0	34	1	1.47059	0	25
OAR26	1249354	T	C	93	C	34	47	G	34	1	48	1	1	0	80
OAR26	14435802	C	T	98	T	35	60	A	8	1	61	1	1	0	151
OAR26	6417400	C	T	42	T	35	18	C	31	1	19	1	1	0	22
OAR26	17980360	A	R	99	G	36	51	A	38	48	99	0.10698	1	0	50
OAR26	25514048	G	C	29	C	37	11	G	0	0	11	1	1	0	482
OAR26	18651142	G	A	59	A	36	25	G	0	0	25	1	1	0	24
OAR26	7381066	A	G	99	G	35	86	A	0	0	86	1	1	0	26
OAR26	36167390	T	Y	92	T	29	11	C	36	9	20	0.00484639	1	0	48
OAR26	14425412	C	T	99	T	38	50	C	0	0	50	1	1	0	129
OAR26	2948173	C	T	98	T	38	62	C	0	0	73	1	1.15068	0	50
OAR26	2947725	A	G	34	G	38	23	A	0	0	23	1	1	0	7
OAR26	41196895	A	G	99	G	38	152	A	0	0	173	1	1.12139	0	53
OAR26	14502911	A	C	40	C	37	15	A	0	0	15	1	1	0	33
OAR26	40444301	G	A	51	A	35	20	T	9	1	21	1	1	0	66
OAR26	2948581	C	T	99	T	33	75	C	0	0	137	1	1.45255	0	20
OAR26	2948223	A	G	98	G	38	54	A	0	0	65	1	1.16923	0	10
OAR26	7380831	T	A	99	A	38	52	T	0	0	52	1	1	0	37
OAR26	34685432	G	A	40	A	38	15	G	0	0	15	1	1	0	153
OAR26	6471476	G	R	99	G	35	24	A	35	9	33	0.738137	1	0	10
OAR26	38556415	C	A	34	A	29	15	C	0	0	15	1	1	0	13899
OAR26	1249543	C	T	70	T	37	34	C	0	0	34	1	1	0	63
OAR26	22155001	A	M	99	A	37	9	C	38	8	17	0.740642	1	0	45
OAR26	17949825	G	R	99	A	38	14	G	36	13	28	0.662509	1	0	315
OAR26	13871340	C	A	59	A	31	55	C	8	1	127	1	2.48031	0	25
OAR26	1250719	T	C	99	C	35	55	T	0	0	55	1	1	0	79
OAR26	36167320	G	R	99	A	35	15	G	36	14	30	0.373596	1	0	37
OAR26	40009004	A	R	72	G	30	18	A	34	6	24	0.48705	1	0	46
OAR26	17931721	T	Y	69	C	34	16	T	34	5	21	0.329943	1	0	35
OAR26	18185642	T	C	99	C	37	125	T	0	0	125	1	1	0	6
OAR26	36169545	G	R	64	G	34	6	A	37	5	11	0.268398	1	0	29
OAR26	18312239	G	A	38	A	38	14	G	0	0	14	1	1	0	126
OAR26	6420611	G	R	74	G	39	9	A	37	6	15	0.136064	1	0	5
OAR26	25276850	T	G	32	G	34	12	T	0	0	12	1	1	0	301
OAR26	40553646	A	R	81	G	35	7	A	39	6	13	0.0687646	1	0	62
OAR26	5427048	G	R	99	G	37	25	A	37	18	43	0.326074	1	0	81
OAR26	13898794	C	T	56	T	36	21	C	0	0	21	1	1	0	77
OAR26	36243670	A	G	54	G	33	22	A	0	0	22	1	1	0	5
OAR26	13896819	T	C	99	C	36	255	T	0	0	1139	1	1	0	52
OAR26	1237816	G	A	59	A	36	23	G	0	0	23	1	1	0	102
OAR26	35153302	A	G	26	G	34	10	A	0	0	10	1	1	0	114
OAR26	36047864	A	C	45	C	34	25	A	0	0	25	1	1	0	139
OAR26	1218665	A	M	99	A	36	7	C	35	6	13	0.222611	1	0	16
OAR26	36171443	A	G	44	G	36	18	A	0	0	18	1	1	0	31
OAR26	1127260	A	G	20	G	34	8	A	0	0	8	1	1	0	72
OAR26	13897821	A	G	47	G	35	18	A	0	0	18	1	1	0	16
OAR26	7380953	T	C	77	C	36	38	T	0	0	38	1	1	0	5
OAR26	24254588	T	C	67	C	33	27	T	0	0	27	1	1	0	32
OAR26	36164658	A	G	26	G	34	10	A	0	0	10	1	1	0	835
OAR26	6417001	C	Y	99	T	35	27	C	38	13	40	0.504115	1	0	16
OAR26	40447452	A	C	99	C	35	92	A	0	0	92	1	1	0	612
OAR26	23778422	A	G	49	G	34	22	A	0	0	22	1	1	0	198
OAR26	6472618	A	R	99	A	36	48	G	36	38	86	0.219482	1	0	89
OAR26	20146828	C	Y	81	C	37	9	T	35	6	15	0.387812	1	0	21288
OAR26	30117113	T	C	91	C	35	42	T	0	0	42	1	1	0	29
OAR26	35129641	A	T	59	T	36	21	A	0	0	21	1	1	0	39
OAR26	1219557	A	R	83	A	38	23	G	39	8	32	0.727996	1.03125	0	29
OAR26	1230719	C	Y	99	C	37	37	T	37	35	72	0.497753	1	0	37
OAR26	24814417	T	C	99	C	37	74	A	29	1	95	1	1.2	0	118
OAR26	1236221	G	R	66	G	32	15	A	35	7	22	0.314898	1	0	19
OAR26	24814255	T	C	99	C	36	68	T	0	0	68	1	1	0	20
OAR26	13915664	C	A	28	A	29	17	C	2	1	18	1	1	0	5
OAR26	40602246	T	C	99	C	36	55	T	0	0	172	1	1.68023	0	23
OAR26	38753889	C	T	34	T	38	13	C	0	0	13	1	1	0	559
OAR26	24896642	C	Y	99	T	37	15	C	38	14	29	0.325809	1	0	213
OAR26	19641197	A	G	23	G	37	9	A	0	0	9	1	1	0	45
OAR26	22525753	G	R	99	G	33	15	A	33	12	27	0.258182	1	0	446
OAR26	15274247	C	G	75	G	36	60	C	0	0	65	1	1.07692	0	10
OAR26	22539777	T	Y	99	T	33	10	C	35	9	19	0.248349	1	0	726
OAR26	13914299	A	G	99	G	37	63	A	0	0	63	1	1	0	1360
OAR26	6420561	T	C	69	C	36	27	T	0	0	27	1	1	0	39
OAR26	27791518	A	G	51	G	35	23	A	0	0	23	1	1	0	11
OAR26	32161877	A	M	99	A	35	22	C	34	12	34	0.611016	1	0	282
OAR26	36168528	G	R	99	G	38	17	A	37	14	31	0.107266	1	0	20
OAR26	35686812	T	Y	99	C	36	147	T	32	106	322	1.09982e-07	1.00932	0	36
OAR26	14562415	G	A	37	A	37	14	G	0	0	14	1	1	0	48
OAR26	30117071	G	T	99	T	38	50	G	0	0	50	1	1	0	13
OAR26	31716792	T	C	68	C	38	25	T	0	0	25	1	1	0	225
OAR26	18121451	C	Y	99	C	35	15	T	36	8	23	0.756295	1	0	36
OAR26	24271755	G	A	20	A	39	8	G	0	0	8	1	1	0	57
OAR26	35154140	G	A	41	A	35	15	G	0	0	15	1	1	0	34
OAR26	1226156	A	R	99	G	31	76	A	30	67	143	0.488704	1	0	26
OAR26	1245253	A	C	29	C	37	11	A	0	0	11	1	1	0	278
OAR26	4660920	C	T	20	T	38	13	C	0	0	13	1	1	0	10
OAR26	22489386	G	A	44	A	38	16	G	0	0	16	1	1	0	35
OAR26	1222628	T	Y	52	T	39	5	C	39	5	10	0.345238	1	0	342
OAR26	6413837	T	C	99	C	38	118	T	0	0	118	1	1	0	11
OAR26	7381116	C	G	99	G	37	108	C	8	1	112	1	1.02679	0	36
OAR26	36047572	T	Y	99	T	38	10	C	38	9	19	0.421053	1	0	45
OAR26	14562730	T	Y	84	T	36	12	C	35	9	21	0.3008	1	0	16
OAR26	36166516	A	R	99	G	35	20	A	34	19	39	0.632868	1	0	176
OAR26	38726856	C	T	23	T	39	9	C	0	0	9	1	1	0	9
OAR26	6420606	T	Y	53	T	36	10	C	37	6	16	0.317682	1	0	5
OAR26	24895580	T	C	29	C	39	11	T	0	0	11	1	1	0	113
OAR26	1251466	C	T	69	T	37	27	C	0	0	27	1	1	0	7
OAR26	36167247	C	Y	99	C	34	8	T	33	8	16	0.699611	1	0	10
OAR26	13900224	G	A	20	A	34	8	G	0	0	8	1	1	0	257
OAR26	27790601	A	G	23	G	35	9	A	0	0	9	1	1	0	7
OAR26	35129544	T	K	99	T	38	10	G	35	8	18	0.257393	1	0	5
OAR26	32718205	A	R	99	G	38	14	A	37	8	22	0.133346	1	0	309
OAR26	40446054	C	T	34	T	34	13	C	0	0	13	1	1	0	12
OAR26	36169161	C	Y	99	C	36	11	T	33	9	20	0.165581	1	0	61
OAR26	2948673	G	A	26	A	33	14	G	2	1	56	1	1.73214	0	16
OAR26	35154343	A	G	20	G	35	8	A	0	0	8	1	1	0	162
OAR26	18319564	T	G	35	G	36	13	A	9	1	14	1	1	0	173
OAR26	36048026	A	G	23	G	36	9	A	0	0	9	1	1	0	162
OAR26	36168417	A	R	99	A	38	20	G	36	13	33	0.0198103	1	0	63
OAR26	24262058	C	A	65	A	38	26	C	0	0	26	1	1	0	191
OAR26	35426783	G	S	99	G	37	16	C	35	11	27	0.514119	1	0	547
OAR26	13924198	C	T	99	T	37	46	C	0	0	46	1	1	0	38
OAR26	5860558	C	T	90	T	35	39	C	0	0	39	1	1	0	89
OAR26	7380733	T	C	99	C	36	71	T	0	0	71	1	1	0	22
OAR26	25298954	C	Y	78	T	39	8	C	39	5	14	0.6554	1	0	166
OAR26	18671722	T	C	99	C	38	57	T	0	0	57	1	1	0	17
OAR26	40602517	T	C	99	C	36	66	T	0	0	108	1	1.38889	0	29
OAR26	6472350	A	W	99	T	38	13	A	36	12	25	0.527387	1	0	99
OAR26	35716878	C	G	54	G	36	25	C	0	0	25	1	1	0	560
OAR26	7380672	C	G	70	G	35	60	C	40	1	61	1	1	0	18
OAR26	18186382	T	C	93	C	35	95	T	0	0	95	1	1	0	118
OAR26	27721530	G	A	23	A	39	9	G	0	0	9	1	1	0	17
OAR26	14562812	G	R	99	G	36	11	A	38	9	20	0.100685	1	0	34
OAR26	1251473	G	A	65	A	37	27	G	0	0	27	1	1	0	7
OAR26	36048254	A	R	99	G	36	29	A	34	19	48	0.308075	1	0	69
OAR26	36243563	A	R	79	G	37	17	A	38	6	23	0.756783	1	0	29
OAR26	18220619	A	R	99	G	35	37	A	34	32	69	0.283811	1	0	34
OAR26	40602577	A	G	99	G	37	65	A	0	0	65	1	1	0	41
OAR26	2948233	G	T	90	T	38	52	G	0	0	62	1	1.16129	0	9
OAR26	13899930	A	T	20	T	37	8	A	0	0	8	1	1	0	37
OAR26	35686620	T	G	99	G	36	255	T	0	0	516	1	1	0	7
OAR26	36748396	T	C	38	C	30	16	T	0	0	16	1	1	0	1020
OAR26	6416832	G	S	99	G	38	72	C	36	26	98	0.0621555	1	0	9
OAR26	35686946	G	T	72	T	36	33	G	0	0	33	1	1	0	10
OAR26	25505136	C	T	84	T	33	37	C	0	0	41	1	1.09756	0	26
OAR26	35139268	A	G	23	G	38	9	A	0	0	9	1	1	0	105
OAR26	40445919	C	M	99	C	33	70	A	33	53	123	0.158405	1	0	105
OAR26	15273986	C	Y	99	C	36	219	T	38	36	717	3.60413e-07	1.07531	0	26
OAR26	37456415	A	G	20	G	36	8	A	0	0	8	1	1	0	27
OAR26	36047001	A	W	99	T	35	22	A	34	9	31	0.517602	1	0	284
OAR26	35129593	G	A	53	A	35	20	G	0	0	20	1	1	0	9
OAR26	17913472	A	W	99	T	34	29	A	36	25	54	0.352504	1	0	113
OAR26	32313290	T	C	29	C	35	11	T	0	0	12	1	1.08333	0	111694
OAR26	17936797	C	M	99	A	33	33	C	35	23	56	0.116285	1	0	212
OAR26	13917012	G	A	44	A	36	16	G	0	0	16	1	1	0	163
OAR26	14562609	A	G	79	G	37	31	A	0	0	31	1	1	0	10
OAR26	27858632	C	T	99	T	33	255	C	0	0	572	1	1	0	188
OAR26	18651079	C	T	54	T	37	22	C	0	0	22	1	1	0	20
OAR26	6472449	A	R	99	G	34	15	A	34	15	30	0.483709	1	0	80
OAR26	21951954	T	C	47	C	36	18	T	0	0	18	1	1	0	43
OAR26	23778224	T	Y	50	T	38	15	C	37	6	21	0.284645	1	0	78
OAR26	14438453	G	A	32	A	39	19	G	0	0	19	1	1	0	121
OAR26	24814103	T	C	99	C	37	50	T	0	0	50	1	1	0	5
OAR26	36169071	A	G	22	G	32	9	A	0	0	9	1	1	0	8
OAR26	14442080	C	A	53	A	37	20	C	0	0	20	1	1	0	471
OAR26	18185510	C	T	83	T	36	37	C	0	0	37	1	1	0	126
OAR26	35647706	C	T	47	T	33	17	C	0	0	17	1	1	0	82
OAR26	5417417	G	C	24	C	37	9	G	0	0	9	1	1	0	874
OAR26	13895533	T	A	99	A	33	255	T	0	0	662	1	1	0	155
OAR26	7035696	T	C	99	C	31	202	T	0	0	202	1	1	0	8
OAR26	30117051	G	C	91	C	38	42	G	0	0	42	1	1	0	20
OAR26	14971119	A	R	92	G	34	15	A	34	7	23	0.245104	1	0	439
OAR26	35327098	T	Y	99	T	35	10	C	34	9	19	0.66518	1	0	532
OAR26	24814142	C	T	99	T	33	68	C	0	0	68	1	1	0	19
OAR26	2948561	G	T	80	T	36	36	G	0	0	96	1	1.625	0	20
OAR26	13899256	A	G	20	G	37	8	A	0	0	8	1	1	0	53
OAR26	7381040	T	C	99	C	34	71	T	0	0	71	1	1	0	26
OAR26	13916133	A	G	68	G	35	30	A	0	0	30	1	1	0	107
OAR26	13895939	C	A	99	A	35	242	C	0	0	242	1	1	0	19
OAR26	40444109	C	S	99	C	37	30	G	35	18	48	0.332746	1	0	95
OAR26	6445047	T	C	23	C	38	9	T	0	0	9	1	1	0	239
OAR26	1236917	C	S	86	C	32	8	G	33	5	13	0.471639	1	0	384
OAR26	40445394	C	Y	99	C	36	17	T	33	15	32	0.557603	1	0	29
OAR26	35697263	C	M	47	C	36	10	A	36	4	15	0.683317	1.06667	0	101
OAR26	6413763	A	C	74	C	36	32	A	0	0	32	1	1	0	48
OAR26	1251450	C	T	75	T	35	31	C	0	0	31	1	1	0	16
OAR26	31650550	A	R	99	A	37	47	G	38	34	81	0.0749012	1	0	50
OAR26	32168802	T	C	79	C	37	32	T	0	0	32	1	1	0	299
OAR26	1248031	C	Y	66	T	33	10	C	34	5	15	0.42957	1	0	13
OAR26	35129560	A	M	96	A	34	10	C	37	6	16	0.554945	1	0	11
OAR26	22154850	C	Y	64	T	39	5	C	35	5	10	0.015873	1	0	49
OAR26	30117084	C	T	92	T	38	39	C	0	0	39	1	1	0	13
OAR26	1169767	T	Y	96	C	37	7	T	36	7	14	0.701195	1	0	80
OAR26	1235975	A	G	65	G	35	25	A	0	0	25	1	1	0	47
OAR26	14562778	G	K	99	G	36	8	T	36	8	16	0.322688	1	0	34
OAR26	37454327	A	G	23	G	36	9	A	0	0	9	1	1	0	112
OAR26	13897708	C	T	61	T	36	25	C	0	0	25	1	1	0	36
OAR26	38753256	A	G	51	G	33	19	A	0	0	19	1	1	0	55
OAR26	35786715	C	Y	99	T	33	29	C	34	20	49	0.487947	1	0	191
OAR26	15143701	G	R	60	A	34	6	G	35	5	11	0.123377	1	0	36
OAR26	14562599	A	G	99	G	36	40	A	0	0	40	1	1	0	10
OAR26	1219586	G	R	79	G	36	23	A	35	8	32	0.147605	1.03125	0	29
OAR26	32165935	T	Y	85	T	36	7	C	34	7	14	0.5	1	0	334
OAR26	6412759	A	G	99	G	34	255	A	0	0	856	1	1	0	18
OAR26	7357888	C	T	99	T	35	54	C	0	0	54	1	1	0	125
OAR26	6425916	A	T	20	T	38	8	A	0	0	8	1	1	0	17
OAR26	35697379	A	G	58	G	34	22	A	0	0	32	1	1.3125	0	15
OAR26	34683313	G	A	25	A	33	10	G	0	0	10	1	1	0	48
OAR26	24814161	C	T	99	T	37	69	C	0	0	73	1	1.05479	0	12
OAR26	40536571	G	R	99	G	37	106	A	34	71	177	7.79422e-05	1	0	205
OAR26	7380690	T	A	96	A	38	73	T	37	1	74	1	1	0	18
OAR26	37457433	G	A	20	A	36	8	G	0	0	8	1	1	0	14
OAR26	35125004	T	C	42	C	33	19	T	0	0	19	1	1	0	17
OAR26	1253357	G	R	99	G	28	141	A	29	114	735	0.0001863	1	0	69
OAR26	14564167	G	R	77	A	35	7	G	33	5	12	0.133838	1	0	20
OAR26	36241797	C	Y	84	C	38	9	T	39	6	15	0.581918	1	0	24
OAR26	6418203	C	Y	91	C	32	19	T	37	10	29	0.0347033	1	0	23
OAR26	7381008	T	C	99	C	38	51	T	0	0	51	1	1	0	14
OAR26	13899522	C	T	51	T	35	19	C	0	0	19	1	1	0	134
OAR26	40602781	G	A	91	A	38	41	G	0	0	41	1	1	0	134
OAR26	32716358	G	R	45	G	39	10	A	36	5	15	0.0822511	1	0	129
OAR26	201939	T	C	35	C	35	13	T	0	0	13	1	1	0	12
OAR26	35686986	T	C	99	C	36	48	T	0	0	48	1	1	0	30
OAR26	202286	C	Y	62	C	37	9	T	37	5	14	0.449051	1	0	122
OAR26	35686956	C	G	93	G	36	37	C	0	0	37	1	1	0	10
OAR26	32166513	T	C	29	C	35	11	T	0	0	11	1	1	0	244
OAR26	24814290	A	G	99	G	38	37	A	0	0	44	1	1.15909	0	9
OAR26	34922611	C	A	29	A	31	12	C	0	0	12	1	1	0	202
OAR26	35686899	T	C	22	C	34	12	T	0	0	12	1	1	0	6
OAR26	35129602	C	Y	99	T	36	9	C	38	8	17	0.541794	1	0	9
OAR26	13899734	T	C	84	C	34	44	T	0	0	44	1	1	0	35
OAR26	36167283	C	Y	99	C	32	13	T	34	9	22	0.650132	1	0	26
OAR26	36048492	T	Y	67	C	38	6	T	32	6	12	0.621212	1	0	11
OAR26	5860647	C	T	99	T	37	84	C	0	0	84	1	1	0	89
OAR26	40601323	T	Y	99	C	38	34	T	37	32	69	0.340693	1.04348	0	328
OAR26	35145530	G	A	26	A	38	10	G	0	0	10	1	1	0	219
OAR26	1219903	T	W	99	T	37	8	A	35	8	16	0.569658	1	0	270
OAR26	22236149	G	A	26	A	33	10	G	0	0	10	1	1	0	13
OAR26	14970680	G	R	99	A	37	17	G	38	8	25	0.119001	1	0	439
OAR26	32166269	A	G	23	G	37	9	A	0	0	9	1	1	0	244
OAR26	14438219	A	G	20	G	37	8	A	0	0	8	1	1	0	32
OAR26	13069395	C	T	54	T	36	24	C	0	0	24	1	1	0	31
OAR26	31578146	C	Y	99	C	30	12	T	37	8	20	0.5031	1	0	92
OAR26	36167257	T	Y	99	T	35	9	C	35	8	17	0.518717	1	0	10
OAR26	1236273	C	Y	77	T	35	17	C	39	7	24	0.0117739	1	0	33
OAR26	40602488	C	G	99	G	36	57	C	0	0	110	1	1.49091	0	29
OAR26	40445050	G	K	99	G	38	10	T	38	7	17	0.650221	1	0	110
OAR26	36243665	A	G	49	G	35	19	A	0	0	19	1	1	0	5
OAR26	36166692	G	A	38	A	38	14	G	0	0	14	1	1	0	13
OAR26	15274054	G	T	99	T	33	255	G	0	0	938	1	1.17591	0	14
OAR26	25513401	A	G	93	G	36	38	A	0	0	39	1	1.02564	0	51
OAR26	36167199	G	R	58	G	37	8	A	32	6	14	0.425907	1	0	17
OAR26	32168395	G	C	21	C	34	8	G	0	0	8	1	1	0	407
OAR26	21951911	C	A	83	A	36	37	C	0	0	37	1	1	0	43
OAR26	4660910	C	T	20	T	38	13	C	0	0	13	1	1	0	10
OAR26	202077	C	T	50	T	36	18	C	0	0	18	1	1	0	138
OAR26	40445485	G	R	99	A	34	11	G	36	10	21	0.528617	1	0	51
OAR26	35133040	G	A	26	A	33	10	G	0	0	10	1	1	0	25
OAR26	7358404	A	T	38	T	35	14	A	0	0	14	1	1	0	300
OAR26	6417025	A	R	99	A	35	24	G	39	11	35	0.50456	1	0	24
OAR26	36222747	G	R	99	A	37	40	G	34	27	67	0.235078	1	0	83
OAR26	31987111	C	S	99	G	38	7	C	37	5	12	0.659722	1	0	29
OAR26	38001733	G	A	74	A	34	102	G	0	0	102	1	1	0	16
OAR26	14436584	G	T	39	T	35	18	G	0	0	18	1	1	0	15
OAR26	14562714	C	Y	99	T	37	11	C	37	8	19	0.0644201	1	0	16
OAR26	6416531	C	T	30	T	33	12	C	0	0	12	1	1	0	109
OAR26	13069518	G	A	71	A	37	27	G	0	0	27	1	1	0	123
OAR26	214930	A	G	26	G	39	10	A	0	0	10	1	1	0	2867
OAR26	1216909	C	S	99	C	39	15	G	38	13	28	0.609916	1	0	46
OAR26	17989681	C	A	56	A	32	37	C	2	1	38	1	1	0	185
OAR26	27822619	T	C	53	C	34	23	T	0	0	23	1	1	0	317
OAR26	36169671	G	A	35	A	35	14	G	0	0	14	1	1	0	14
OAR26	35744516	G	S	99	C	32	15	G	35	7	22	0.223737	1	0	12
OAR26	6471466	T	W	99	A	37	25	T	34	26	51	0.0780412	1	0	10
OAR26	30117351	T	C	76	C	38	35	T	0	0	35	1	1	0	23
OAR26	14564223	A	R	99	A	38	10	G	38	10	20	0.315264	1	0	36
OAR26	31650278	C	Y	99	T	37	62	C	35	64	126	0.15739	1	0	254
OAR26	35150599	C	T	23	T	39	9	C	0	0	9	1	1	0	140
OAR26	36168127	G	R	99	G	37	19	A	37	17	36	0.189745	1	0	36
OAR26	35852813	C	T	99	T	37	95	C	0	0	95	1	1	0	36
OAR26	1236118	A	G	57	G	37	21	A	0	0	21	1	1	0	68
OAR26	37456073	T	C	20	C	38	8	T	0	0	8	1	1	0	41
OAR26	38001706	G	A	65	A	34	102	G	0	0	102	1	1	0	9
OAR26	17945634	T	Y	99	C	36	14	T	36	13	27	0.60049	1	0	38
OAR26	7035807	T	C	61	C	34	33	T	0	0	34	1	1.02941	0	8
OAR26	40537744	T	A	99	A	37	120	T	0	0	120	1	1	0	159
OAR26	13069052	C	T	56	T	37	33	C	0	0	33	1	1	0	31
OAR26	7380868	A	G	99	G	37	91	A	0	0	91	1	1	0	37
OAR26	40536027	C	Y	99	T	33	10	C	36	8	18	0.204123	1	0	320
OAR26	29361914	G	C	99	C	37	255	G	0	0	1211	1	1	0	10
OAR26	36241578	G	R	99	A	35	16	G	37	7	23	0.692291	1	0	96
OAR26	2948647	G	A	99	A	37	62	G	0	0	115	1	1.46087	0	26
OAR26	35786906	T	K	99	T	33	33	G	36	16	49	0.0215367	1	0	191
OAR26	18310448	A	G	26	G	32	10	A	0	0	10	1	1	0	70
OAR26	21952013	C	T	81	T	38	31	C	0	0	31	1	1	0	59
OAR26	13895844	G	A	99	A	38	170	G	0	0	170	1	1	0	75
OAR26	14200796	T	C	60	C	35	23	T	0	0	23	1	1	0	200
OAR26	17940266	G	R	99	G	37	23	A	36	9	32	0.620779	1	0	74
OAR26	27720227	T	C	49	C	39	18	T	0	0	18	1	1	0	32
OAR26	24813837	A	G	75	G	38	37	A	0	0	37	1	1	0	20
OAR26	6427659	T	C	20	C	32	8	T	0	0	8	1	1	0	89
OAR26	5226885	A	R	99	A	36	14	G	38	8	22	0.591258	1	0	24
OAR26	36169657	G	R	76	A	36	11	G	40	5	16	0.506868	1	0	14
OAR26	14438251	G	A	23	A	37	9	G	0	0	9	1	1	0	32
OAR26	14969648	A	R	99	A	35	15	G	32	15	30	0.483709	1	0	50
OAR26	21952310	G	T	20	T	37	11	G	0	0	11	1	1	0	25
OAR26	24865492	C	G	99	G	38	90	C	0	0	90	1	1	0	189
OAR26	27858923	G	R	99	A	31	49	G	30	49	98	0.474506	1	0	247
OAR26	18187256	A	G	99	G	38	165	A	0	0	165	1	1	0	25
OAR26	24272220	C	T	92	T	35	44	C	0	0	44	1	1	0	8
OAR26	27790615	T	C	23	C	34	9	T	0	0	9	1	1	0	7
OAR26	1248947	G	A	30	A	32	12	G	0	0	12	1	1	0	38
OAR26	27720195	C	T	38	T	36	14	C	0	0	14	1	1	0	32
OAR26	31577692	T	G	99	G	35	90	C	30	1	91	1	1	0	171
OAR26	1219633	T	K	99	T	35	11	G	37	7	18	0.5	1	0	47
OAR26	2948023	G	A	99	A	35	64	G	0	0	64	1	1	0	62
OAR26	31987803	C	T	23	T	36	9	C	0	0	10	1	1.1	0	16
OAR26	1247082	C	T	97	T	34	69	C	0	0	69	1	1	0	7
OAR26	1246200	C	Y	99	C	35	14	T	34	14	28	0.227219	1	0	79
OAR26	40536366	C	M	99	A	35	52	C	36	33	85	0.350771	1	0	205
OAR26	13911174	A	G	20	G	34	15	A	0	0	15	1	1	0	198
OAR26	17839377	C	Y	99	C	30	69	T	26	68	137	4.97896e-05	1	0	3043
OAR26	33726213	G	R	99	G	35	20	A	36	19	39	0.222019	1	0	335
OAR26	24271863	C	T	44	T	36	16	C	0	0	16	1	1	0	24
OAR26	1253288	C	Y	99	C	37	152	T	38	103	946	0.1244	1	0	50
OAR26	13371108	C	T	66	T	29	26	C	0	0	26	1	1	0	238
OAR26	40630671	A	R	99	A	36	37	G	35	35	72	0.466329	1	0	87
OAR26	6447691	T	C	35	C	34	14	T	0	0	14	1	1	0	686
OAR26	1221869	T	Y	74	C	39	12	T	40	5	17	0.164189	1	0	22
OAR26	2948242	G	C	79	C	35	46	G	0	0	56	1	1.17857	0	9
OAR26	14437696	C	T	50	T	38	18	C	0	0	18	1	1	0	65
OAR26	20702450	A	G	86	G	37	38	A	0	0	38	1	1	0	202
OAR26	17980013	G	R	32	G	37	29	A	39	6	35	0.0342677	1	0	27
OAR26	23030090	A	G	37	G	32	14	A	0	0	14	1	1	0	108
OAR26	14435651	C	T	87	T	36	46	C	0	0	46	1	1	0	108
OAR26	14562479	C	M	99	C	32	18	A	31	13	31	0.129062	1	0	64
OAR26	13915659	C	T	68	T	32	39	C	0	0	39	1	1	0	5
OAR26	24814173	C	T	99	T	38	65	C	0	0	69	1	1.05797	0	12
OAR26	36171300	C	Y	99	T	38	20	C	36	11	31	0.638817	1	0	143
OAR26	40549699	C	Y	99	C	38	136	T	38	82	219	0.366416	1	0	231
OAR26	36165595	C	A	20	A	35	8	C	0	0	8	1	1	0	24
OAR26	6427748	C	M	95	C	37	7	A	39	6	13	0.0110723	1	0	89
OAR26	24281073	C	G	21	G	39	8	C	0	0	8	1	1	0	25
OAR26	15143662	T	Y	58	T	33	7	C	36	6	13	0.63345	1	0	38
OAR26	35687074	A	G	32	G	33	12	A	0	0	15	1	1.2	0	8
OAR26	35427330	T	C	40	C	37	15	T	0	0	15	1	1	0	92
OAR26	6420230	A	R	99	G	37	12	A	38	9	21	0.253938	1	0	93
OAR26	1221838	T	W	99	A	39	9	T	39	5	14	0.75	1	0	31
OAR26	36747376	T	C	26	C	34	10	T	0	0	10	1	1	0	1020
OAR26	36166055	G	A	52	A	38	21	G	0	0	21	1	1	0	435
OAR26	14964327	C	Y	59	C	37	11	T	36	5	16	0.579899	1	0	108
OAR26	1219417	T	Y	57	C	38	5	T	31	5	10	0.52381	1	0	26
OAR26	30115590	C	T	23	T	33	9	C	0	0	9	1	1	0	20
OAR26	40444367	T	Y	99	T	37	16	C	34	9	25	0.546806	1	0	49
OAR26	2947748	G	A	99	A	39	59	G	0	0	59	1	1	0	23
OAR26	1218681	C	Y	74	C	37	7	T	36	5	12	0.632576	1	0	16
OAR26	5226909	C	M	63	C	37	14	A	30	7	21	0.0230478	1	0	24
OAR26	31953655	C	S	99	G	38	20	C	38	7	27	0.249001	1	0	14
OAR26	23777960	T	Y	75	C	37	13	T	35	5	18	0.251401	1	0	186
OAR26	29361904	A	G	99	G	35	255	A	0	0	1147	1	1	0	10
OAR26	6416422	A	M	99	A	34	17	C	34	9	26	0.457932	1	0	109
OAR26	1230535	G	R	99	A	37	169	G	38	85	775	0.0978125	1	0	18
OAR26	40625280	G	T	45	T	37	17	G	0	0	17	1	1	0	726
OAR26	35760765	G	R	99	G	35	13	A	35	13	26	0.5	1	0	72
OAR26	13896250	C	T	99	T	37	255	C	0	0	755	1	1	0	108
OAR26	18185636	G	A	99	A	37	126	G	0	0	126	1	1	0	6
OAR26	37821529	A	R	79	A	37	11	G	36	8	19	0.758038	1	0	39
OAR26	1246066	C	Y	99	C	37	12	T	37	12	24	0.647469	1	0	55
OAR26	1221156	G	R	99	A	35	16	G	37	10	26	0.489685	1	0	66
OAR26	36048510	C	G	32	G	35	12	C	0	0	12	1	1	0	18
OAR26	27790581	C	T	23	T	35	9	C	0	0	9	1	1	0	20
OAR26	36241773	C	Y	73	C	37	12	T	38	6	18	0.670491	1	0	24
OAR26	1253238	G	R	99	G	37	82	A	36	81	163	0.359999	1	0	25
OAR26	6427403	C	T	25	T	38	10	C	0	0	10	1	1	0	32
OAR26	29361932	T	C	99	C	34	255	T	0	0	1284	1	1	0	18
OAR26	22236087	C	T	38	T	36	14	C	0	0	14	1	1	0	62
OAR26	6412270	G	K	99	G	37	32	T	38	24	56	0.687194	1	0	277
OAR26	35730803	A	G	99	G	38	255	A	0	0	1572	1	1.507	0	514
OAR26	35114884	C	Y	99	C	35	36	T	36	28	64	0.470333	1	0	75
OAR26	30116410	A	G	43	G	36	16	A	0	0	19	1	1.15789	0	69
OAR26	35129549	T	Y	69	T	36	10	C	38	6	16	0.678197	1	0	5
OAR26	17973694	C	Y	99	T	36	27	C	37	26	53	0.399045	1	0	132
OAR26	2947838	G	A	99	A	37	96	G	0	0	96	1	1	0	31
OAR26	14562215	A	C	41	C	35	17	A	0	0	17	1	1	0	127
OAR26	30117328	G	C	91	C	38	42	G	0	0	42	1	1	0	13
OAR26	7035779	T	C	99	C	34	241	T	0	0	242	1	1.00413	0	28
OAR26	40630573	C	Y	99	C	36	48	T	37	37	85	0.187706	1	0	11
OAR26	36048323	A	R	96	G	37	9	A	37	5	14	0.449051	1	0	69
OAR26	18411096	A	T	89	T	38	38	A	0	0	38	1	1	0	666
OAR26	31648387	A	G	20	G	35	8	A	0	0	8	1	1	0	18
OAR26	37821140	G	C	44	C	38	16	G	0	0	16	1	1	0	350
OAR26	7035314	C	G	99	G	33	93	C	0	0	93	1	1	0	5
OAR26	14436757	G	T	44	T	37	18	G	0	0	18	1	1	0	72
OAR26	1220583	A	R	99	A	33	178	G	33	77	703	0.466471	1	0	28
OAR26	7380988	G	C	99	C	37	55	G	0	0	55	1	1	0	6
OAR26	35687379	T	C	55	C	32	45	T	26	1	46	1	1	0	46
OAR26	1236240	C	Y	81	C	32	15	T	37	7	22	0.506544	1	0	19
OAR26	24897235	G	A	74	A	38	27	G	0	0	27	1	1	0	76
OAR26	36167217	C	T	35	T	35	13	C	0	0	13	1	1	0	18
OAR26	17980040	A	R	76	A	38	34	G	39	10	44	0.642883	1	0	27
OAR26	34685262	T	G	26	G	34	10	T	0	0	10	1	1	0	170
OAR26	7035321	G	A	99	A	35	115	G	0	0	115	1	1	0	7
OAR26	5605896	A	W	99	T	38	37	A	38	34	71	0.290306	1	0	103
OAR26	31650600	C	Y	99	C	33	38	T	33	28	67	0.487062	1	0	50
OAR2	229661723	C	G	99	G	36	181	C	0	0	181	1	1	0	21
OAR2	24184133	C	Y	99	T	36	10	C	36	8	18	0.724188	1	0	9
OAR2	13230698	C	Y	99	T	38	8	C	38	8	16	0.699611	1	0	468
OAR2	225960874	T	Y	99	T	35	13	C	36	12	26	0.586873	1	0	49
OAR2	211831734	A	G	53	G	33	22	A	0	0	22	1	1	0	79
OAR2	242043888	G	A	99	A	37	44	G	0	0	44	1	1	0	8
OAR2	175575428	T	C	99	C	33	255	T	0	0	419	1	1.04773	0	10
OAR2	240500452	A	G	25	G	35	34	A	36	2	39	1	1.07692	0	69
OAR2	225960357	A	M	99	C	34	10	A	36	8	18	0.204123	1	0	66
OAR2	212158259	G	T	45	T	35	17	G	0	0	20	1	1.15	0	8
OAR2	116499797	A	G	86	G	36	34	A	0	0	34	1	1	0	10
OAR2	42397173	G	T	23	T	38	9	G	0	0	9	1	1	0	19
OAR2	13260821	C	Y	99	C	38	12	T	37	11	23	0.641446	1	0	106
OAR2	184864818	C	G	99	G	37	46	C	0	0	46	1	1	0	9
OAR2	174394873	G	A	80	A	38	45	G	0	0	45	1	1	0	69
OAR2	103945930	T	Y	73	T	38	6	C	33	5	11	0.582251	1	0	87
OAR2	68086422	A	G	99	G	34	95	A	0	0	95	1	1	0	576
OAR2	10436271	T	K	99	G	36	16	T	34	9	25	0.679558	1	0	867
OAR2	13012311	T	C	42	C	34	17	T	0	0	17	1	1	0	23
OAR2	235940829	C	S	99	G	37	19	C	38	15	34	0.534321	1	0	33
OAR2	24145978	G	R	99	G	34	21	A	35	18	39	0.610715	1	0	90
OAR2	170477147	C	T	39	T	38	19	C	0	0	19	1	1	0	15
OAR2	72883249	G	A	85	A	37	33	G	0	0	33	1	1	0	181
OAR2	249266511	C	T	38	T	36	14	C	0	0	14	1	1	0	23
OAR2	73980153	G	R	99	A	36	13	G	33	12	25	0.537968	1	0	93
OAR2	130656259	G	R	99	A	38	7	G	39	6	13	0.657051	1	0	88
OAR2	116499436	G	T	99	T	33	65	G	0	0	65	1	1	0	6
OAR2	110444982	G	A	55	A	38	21	G	0	0	47	1	1.6383	0	13
OAR2	201975107	C	T	20	T	38	8	C	0	0	8	1	1	0	347
OAR2	77108359	A	G	89	G	33	57	A	0	0	57	1	1	0	8
OAR2	113503755	G	C	20	C	35	8	G	0	0	8	1	1	0	62
OAR2	14400600	C	T	86	T	38	38	C	0	0	38	1	1	0	172
OAR2	116894866	G	K	99	G	37	17	T	33	10	27	0.528729	1	0	17
OAR2	774013	G	R	99	G	33	24	A	33	15	39	0.360731	1	0	31
OAR2	2160274	A	G	41	G	37	15	A	0	0	16	1	1.0625	0	181
OAR2	101395130	T	C	23	C	37	9	T	0	0	9	1	1	0	6
OAR2	249069454	T	A	31	A	34	12	T	0	0	12	1	1	0	10
OAR2	8818234	C	Y	95	C	39	6	T	36	6	12	0.598485	1	0	155
OAR2	229661999	T	C	97	C	35	44	T	0	0	65	1	1.32308	0	45
OAR2	175124667	T	G	99	G	37	120	C	18	1	121	1	1	0	5
OAR2	130705508	G	A	99	A	37	227	G	0	0	227	1	1	0	55
OAR2	114160267	T	Y	99	T	33	10	C	35	9	19	0.157689	1	0	993
OAR2	2159727	T	C	69	C	38	26	T	0	0	26	1	1	0	110
OAR2	113416622	C	T	32	T	31	12	C	0	0	12	1	1	0	13
OAR2	137576344	A	G	26	G	33	10	A	0	0	10	1	1	0	9
OAR2	12953975	C	T	26	T	35	10	C	0	0	10	1	1	0	122
OAR2	246745484	G	A	23	A	37	9	G	0	0	9	1	1	0	28
OAR2	246744750	A	G	35	G	35	13	A	0	0	13	1	1	0	22
OAR2	242784942	G	R	99	G	36	30	A	35	19	49	0.620664	1	0	170
OAR2	202913848	C	T	99	T	38	91	C	0	0	91	1	1	0	39
OAR2	130702167	T	C	29	C	37	11	T	0	0	11	1	1	0	159
OAR2	204506589	G	R	99	G	36	10	A	38	7	17	0.567462	1	0	210
OAR2	157309787	T	C	99	C	37	254	A	24	1	419	1	1	0	30
OAR2	240929975	G	R	99	A	38	31	G	37	16	47	0.624399	1	0	7
OAR2	234958677	T	G	44	G	37	17	T	0	0	20	1	1.15	0	10
OAR2	2665557	G	R	99	G	36	17	A	37	12	29	0.0585315	1	0	97
OAR2	240934208	C	T	69	T	36	29	C	0	0	29	1	1	0	84
OAR2	189672551	T	Y	99	C	33	159	T	32	96	772	0.0347908	1.0013	0	21
OAR2	242766494	A	G	34	G	35	13	A	0	0	13	1	1	0	20
OAR2	130908352	T	C	99	C	32	254	A	2	1	1144	1	1	0	89
OAR2	12983510	G	A	23	A	38	9	G	0	0	9	1	1	0	29
OAR2	9273496	T	Y	99	C	36	24	T	36	22	46	0.747829	1	0	142
OAR2	229584339	A	G	23	G	37	9	A	0	0	9	1	1	0	55
OAR2	193661574	A	R	99	A	33	23	G	35	12	35	0.110403	1	0	9
OAR2	128456328	G	A	99	A	38	154	G	0	0	161	1	1.04348	0	252
OAR2	101873699	G	A	29	A	36	11	G	0	0	11	1	1	0	21
OAR2	244104830	T	Y	99	T	30	46	C	27	38	85	0.0902773	1	0	18
OAR2	119675071	T	C	95	C	32	53	T	0	0	53	1	1	0	89
OAR2	231073895	G	A	70	A	37	26	G	0	0	26	1	1	0	549
OAR2	243607597	A	G	28	G	32	40	A	0	0	47	1	1.14894	0	76
OAR2	52616441	G	R	89	A	37	6	G	33	5	11	0.531385	1	0	257
OAR2	110444847	T	Y	99	T	31	82	C	34	58	157	0.00776729	1.10828	0	122
OAR2	100644398	A	G	34	G	35	13	A	0	0	13	1	1	0	76
OAR2	232728578	T	C	77	C	34	28	T	0	0	28	1	1	0	34
OAR2	37867127	G	A	98	A	35	40	C	9	1	70	1	1.41429	0	12
OAR2	36825325	G	A	62	A	26	68	G	2	2	70	1	1	0	18
OAR2	242782884	T	G	99	G	36	255	T	0	0	394	1	1	0	21
OAR2	58603206	C	A	40	A	36	15	C	0	0	15	1	1	0	51
OAR2	52790491	G	R	64	G	35	10	A	29	6	16	0.213911	1	0	63
OAR2	242785215	C	T	23	T	37	9	C	0	0	9	1	1	0	103
OAR2	139148866	A	G	98	G	38	52	A	0	0	52	1	1	0	80
OAR2	137576628	A	G	99	G	39	178	A	0	0	179	1	1.00559	0	38
OAR2	133545617	C	Y	99	C	36	16	T	35	14	30	0.318721	1	0	326
OAR2	175169122	A	G	99	G	37	84	A	0	0	84	1	1	0	11
OAR2	39072615	A	R	99	G	34	12	A	31	8	20	0.64284	1	0	542
OAR2	236490781	C	T	37	T	37	17	C	0	0	40	1	1.575	0	15
OAR2	139124592	T	Y	99	T	37	34	C	36	24	58	0.585567	1	0	77
OAR2	199400769	G	T	59	T	37	24	G	0	0	24	1	1	0	87
OAR2	204499733	T	Y	99	C	36	25	T	34	21	46	0.0797842	1	0	219
OAR2	82289022	G	K	99	G	37	129	T	38	111	240	0.0379272	1	0	51
OAR2	240928229	C	S	99	C	33	28	G	33	27	55	0.0267008	1	0	17
OAR2	240939091	G	R	53	G	37	108	A	35	11	614	0.0135143	2.11564	0	334
OAR2	236480257	G	A	99	A	32	122	C	8	2	124	1	1	0	790
OAR2	204500171	G	R	99	A	35	15	G	35	10	25	0.424478	1	0	51
OAR2	82289145	T	A	99	A	37	140	T	0	0	140	1	1	0	105
OAR2	42397294	G	R	99	A	34	15	G	38	8	23	0.505869	1	0	102
OAR2	39277102	A	G	90	G	39	44	A	0	0	51	1	1.13725	0	6
OAR2	185353339	A	C	99	C	37	74	A	0	0	74	1	1	0	31
OAR2	16259470	A	G	63	G	34	25	A	0	0	25	1	1	0	183
OAR2	13260949	C	Y	99	T	35	20	C	36	17	37	0.665571	1	0	12
OAR2	240926852	G	R	99	G	33	26	A	32	16	42	0.697011	1	0	39
OAR2	134939316	C	G	47	G	36	17	C	0	0	17	1	1	0	179
OAR2	103346342	C	T	78	T	37	46	C	31	1	47	1	1	0	13
OAR2	11079835	T	Y	99	T	38	20	C	39	13	33	0.514245	1	0	976
OAR2	247771028	A	G	32	G	38	12	A	0	0	12	1	1	0	71
OAR2	83628799	A	G	20	G	32	8	A	0	0	8	1	1	0	12
OAR2	36072454	T	Y	99	C	32	36	T	34	27	63	0.00702061	1	0	6
OAR2	47759340	G	A	97	A	35	46	G	0	0	46	1	1	0	15
OAR2	249008899	G	R	99	G	37	109	A	36	95	204	0.210806	1	0	162
OAR2	92230854	G	A	99	A	36	63	G	0	0	63	1	1	0	14
OAR2	238762754	C	T	20	T	34	8	C	0	0	8	1	1	0	152
OAR2	184864746	C	A	70	A	38	30	C	0	0	30	1	1	0	16
OAR2	28422206	C	T	20	T	34	8	C	0	0	8	1	1	0	12
OAR2	149376164	T	K	99	T	38	14	G	36	14	28	0.683615	1	0	344
OAR2	141628895	A	R	99	A	38	23	G	39	14	37	0.607368	1	0	83
OAR2	130737128	G	R	99	G	36	112	A	36	64	176	0.479152	1	0	116
OAR2	240927525	G	R	99	G	36	31	A	35	23	54	0.53943	1	0	99
OAR2	240302210	C	T	32	T	38	12	C	0	0	12	1	1	0	1346
OAR2	239825180	G	R	99	G	35	15	A	36	10	25	0.554107	1	0	20
OAR2	149802852	G	R	96	A	32	12	G	35	6	18	0.340983	1	0	2029
OAR2	240929909	G	R	99	G	36	19	A	36	9	28	0.632397	1	0	58
OAR2	51126721	G	R	99	G	37	17	A	37	14	31	0.369735	1	0	107
OAR2	246746209	G	C	35	C	34	13	G	0	0	13	1	1	0	18
OAR2	219704351	A	G	99	G	36	222	A	0	0	222	1	1	0	295
OAR2	141640490	G	R	99	A	35	141	G	36	114	428	0.0770691	1	0	908
OAR2	12918776	T	Y	82	T	38	5	C	37	5	10	0.27381	1	0	6758
OAR2	210176136	G	A	20	A	36	8	G	0	0	8	1	1	0	15
OAR2	204046866	G	K	99	G	33	29	T	36	20	49	0.065276	1	0	258
OAR2	170477269	T	C	60	C	39	30	T	0	0	30	1	1	0	23
OAR2	232729068	T	Y	99	C	37	20	T	37	11	31	0.737858	1	0	193
OAR2	240548142	G	A	20	A	33	8	G	0	0	8	1	1	0	258
OAR2	2661345	C	Y	99	C	37	33	T	35	27	60	0.124244	1	0	38
OAR2	185353574	G	A	99	A	38	81	G	0	0	81	1	1	0	20
OAR2	126231139	C	M	99	A	37	21	C	38	11	32	0.703699	1	0	746
OAR2	27940547	G	R	94	G	35	8	A	37	7	15	0.599223	1	0	34
OAR2	55506929	A	G	54	G	37	21	A	0	0	22	1	1.04545	0	24
OAR2	116825538	C	A	99	A	36	44	C	0	0	44	1	1	0	54
OAR2	113502292	G	T	40	T	36	17	G	0	0	17	1	1	0	156
OAR2	11237318	T	Y	99	C	38	30	T	36	23	53	0.514468	1	0	78
OAR2	118157183	C	S	98	G	35	6	C	32	5	11	0.164502	1	0	152
OAR2	30587964	C	M	99	C	30	46	A	33	36	82	0.418566	1	0	6
OAR2	17552156	T	C	68	C	35	25	T	0	0	28	1	1.10714	0	28
OAR2	70854542	C	Y	99	C	35	31	T	33	24	56	0.530272	1	0	48
OAR2	130856557	A	R	99	G	35	51	A	35	47	98	0.191846	1	0	147
OAR2	149931090	A	G	29	G	32	11	A	0	0	11	1	1	0	2447
OAR2	138891451	C	T	92	T	36	121	C	29	2	123	1	1	0	60
OAR2	103346355	A	G	72	G	38	39	A	0	0	40	1	1.025	0	13
OAR2	249783843	A	R	82	G	34	8	A	33	5	13	0.6554	1	0	163
OAR2	211820862	T	C	32	C	37	12	T	0	0	12	1	1	0	149
OAR2	111407216	A	G	92	G	34	65	A	0	0	65	1	1	0	18
OAR2	33891898	C	A	63	A	38	31	C	0	0	31	1	1	0	11
OAR2	247341696	C	Y	99	C	36	8	T	33	7	15	0.51352	1	0	28
OAR2	220185827	T	C	35	C	36	13	T	0	0	13	1	1	0	160
OAR2	24184397	A	R	99	G	35	26	A	36	25	51	0.562227	1	0	19
OAR2	49988364	G	R	99	A	36	54	G	34	46	100	0.0030839	1	0	9
OAR2	75055930	A	T	38	T	38	14	A	0	0	14	1	1	0	22
OAR2	24177865	A	G	63	G	37	30	A	0	0	30	1	1	0	30
OAR2	104901424	A	G	99	G	37	87	A	0	0	87	1	1	0	21
OAR2	59982957	G	R	97	A	34	8	G	38	5	13	0.516317	1	0	57
OAR2	64106674	A	R	70	A	37	8	G	36	5	13	0.588578	1	0	40
OAR2	70207836	G	R	99	G	36	18	A	34	18	37	0.0591007	1	0	18
OAR2	187264397	C	G	21	G	35	8	C	0	0	13	1	1.38462	0	64
OAR2	136604702	T	G	97	G	39	67	T	0	0	72	1	1.19444	0	25
OAR2	68907025	G	C	94	C	36	42	G	0	0	42	1	1	0	197
OAR2	175169110	T	A	99	A	36	84	T	0	0	84	1	1	0	12
OAR2	55510905	A	G	89	G	28	255	A	0	0	977	1	2.42579	0	52
OAR2	36973063	G	A	59	A	38	22	G	0	0	22	1	1	0	123
OAR2	133418401	T	C	99	C	35	62	T	0	0	62	1	1	0	8
OAR2	193832162	G	C	99	C	37	64	G	0	0	64	1	1	0	7
OAR2	175169133	T	C	99	C	34	64	T	0	0	64	1	1	0	8
OAR2	133539133	C	G	56	G	35	24	C	0	0	24	1	1	0	79
OAR2	220117168	T	C	99	C	36	132	T	0	0	132	1	1	0	73
OAR2	203710412	G	R	75	A	34	9	G	28	5	14	0.55994	1	0	12
OAR2	110792538	G	S	99	G	36	8	C	38	7	15	0.537995	1	0	63
OAR2	226019501	C	Y	99	T	38	8	C	38	6	14	0.622711	1	0	31
OAR2	130677806	C	A	98	A	36	163	C	0	0	163	1	1	0	60
OAR2	209547952	C	Y	99	T	38	11	C	38	10	21	0.689111	1	0	582
OAR2	40219668	A	R	99	A	34	22	G	38	18	40	0.0594081	1	0	235
OAR2	37394743	G	A	94	A	37	40	G	0	0	40	1	1	0	115
OAR2	12603494	A	R	76	G	38	10	A	38	5	15	0.383949	1	0	136
OAR2	244884255	C	T	99	T	33	66	C	0	0	66	1	1	0	760
OAR2	192631360	T	C	97	C	35	145	T	0	0	148	1	1.02027	0	45
OAR2	31906542	C	Y	99	T	38	30	C	39	28	58	0.270793	1	0	44
OAR2	217134502	C	M	99	C	35	31	A	32	32	63	0.0301188	1	0	875
OAR2	174599810	G	A	43	A	35	26	G	37	1	27	1	1	0	33
OAR2	203327520	C	A	46	A	35	18	C	0	0	19	1	1.05263	0	5
OAR2	22799060	T	Y	75	C	35	9	T	33	5	14	0.259241	1	0	93
OAR2	2723873	C	Y	75	T	35	5	C	34	5	10	0.5	1	0	425
OAR2	139315838	C	Y	91	C	34	20	T	38	9	29	0.50207	1	0	124
OAR2	187264289	C	T	23	T	31	9	C	0	0	14	1	1.35714	0	8
OAR2	21763281	T	A	46	A	38	21	T	0	0	21	1	1	0	61
OAR2	116825624	A	G	99	G	36	98	A	0	0	98	1	1	0	24
OAR2	201979424	T	C	22	C	32	9	T	0	0	9	1	1	0	411
OAR2	64102810	A	R	94	A	37	11	G	39	7	18	0.606288	1	0	198
OAR2	33892023	T	C	55	C	39	22	T	0	0	30	1	1.26667	0	12
OAR2	240935076	C	Y	99	C	35	34	T	37	15	49	0.510978	1	0	21
OAR2	43384976	G	R	33	G	38	19	A	34	5	24	0.255988	1	0	28
OAR2	186625021	C	S	99	C	39	15	G	38	10	25	0.361715	1	0	119
OAR2	236284623	G	R	99	A	35	9	G	35	8	17	0.72209	1	0	5
OAR2	37390475	T	C	84	C	36	37	T	0	0	37	1	1	0	26
OAR2	242751290	C	G	21	G	36	8	C	0	0	8	1	1	0	192
OAR2	246750109	C	A	45	A	34	18	C	0	0	18	1	1	0	418
OAR2	199401031	C	T	99	T	37	53	A	7	1	54	1	1	0	16
OAR2	10770152	T	C	26	C	38	10	T	0	0	10	1	1	0	246
OAR2	230558036	C	T	55	T	38	21	C	0	0	21	1	1	0	13
OAR2	60089796	G	A	35	A	38	13	G	0	0	13	1	1	0	16
OAR2	42636730	C	T	25	T	37	10	C	0	0	10	1	1	0	26
OAR2	238312304	G	T	32	T	37	12	G	0	0	12	1	1	0	228
OAR2	235647726	T	K	99	G	37	11	T	38	5	16	0.159799	1	0	356
OAR2	66137494	A	T	99	T	37	84	A	0	0	84	1	1	0	357
OAR2	31904763	C	A	33	A	36	14	C	0	0	14	1	1	0	33
OAR2	220120942	A	C	99	C	35	120	A	0	0	120	1	1	0	402
OAR2	40218838	A	C	74	C	37	34	A	0	0	34	1	1	0	65
OAR2	28422153	G	A	28	A	33	11	G	0	0	11	1	1	0	21
OAR2	135421663	T	Y	99	T	37	22	C	38	15	37	0.174943	1	0	1095
OAR2	157186040	T	C	97	C	35	53	T	0	0	53	1	1	0	340
OAR2	31905384	C	A	99	A	38	87	C	0	0	87	1	1	0	57
OAR2	193831242	T	C	99	C	38	55	T	0	0	55	1	1	0	576
OAR2	238734663	C	T	29	T	32	12	C	0	0	12	1	1	0	389
OAR2	220186608	A	G	41	G	36	15	A	0	0	15	1	1	0	19
OAR2	141643954	T	Y	99	T	35	47	C	35	41	88	0.397699	1	0	29
OAR2	175170187	A	G	99	G	39	61	A	0	0	61	1	1	0	16
OAR2	96860505	T	C	62	C	39	27	T	0	0	40	1	1.75	0	24
OAR2	122765472	A	R	62	A	34	19	G	33	7	121	0.16694	1.78512	0	101
OAR2	33891909	A	G	69	G	38	33	A	0	0	33	1	1	0	11
OAR2	14371981	G	S	99	C	36	26	G	36	25	51	0.186972	1	0	167
OAR2	774044	T	Y	99	T	33	23	C	31	15	38	0.526859	1	0	31
OAR2	28208557	G	K	99	T	39	14	G	38	6	20	0.568511	1	0	38
OAR2	101396357	C	Y	99	C	36	11	T	34	11	22	0.219232	1	0	39
OAR2	242377663	G	K	99	G	32	35	T	33	23	58	0.219559	1	0	57
OAR2	133539054	T	W	79	T	36	10	A	38	5	15	0.60989	1	0	79
OAR2	219707658	T	W	99	T	33	93	A	32	76	169	0.175599	1	0	101
OAR2	231847236	C	A	50	A	38	43	C	0	0	43	1	1	0	47
OAR2	224649310	T	Y	99	C	36	73	T	35	70	143	0.0887017	1	0	50
OAR2	130844953	A	G	99	G	38	94	A	0	0	94	1	1	0	12
OAR2	82649223	G	R	99	G	35	33	A	35	27	60	0.153838	1	0	44
OAR2	247464932	C	Y	47	C	33	16	T	32	5	21	0.247481	1	0	45
OAR2	33543471	C	Y	99	C	34	81	T	36	49	130	0.0130637	1	0	51
OAR2	249897028	G	A	26	A	36	10	G	0	0	10	1	1	0	10
OAR2	245790315	A	R	99	G	37	54	A	36	40	94	0.443748	1	0	85
OAR2	131083612	G	R	55	G	36	6	A	35	5	11	0.331169	1	0	117
OAR2	73780302	G	C	38	C	37	14	G	0	0	14	1	1	0	6
OAR2	175169546	C	T	95	T	37	64	C	39	1	65	1	1	0	16
OAR2	139314533	T	Y	82	T	30	9	C	37	6	15	0.111888	1	0	210
OAR2	242774911	A	G	91	G	37	36	A	0	0	36	1	1	0	46
OAR2	13012288	T	C	35	C	34	13	T	0	0	13	1	1	0	23
OAR2	225960923	A	G	99	G	36	63	A	0	0	63	1	1	0	49
OAR2	136604592	C	A	99	A	37	137	C	0	0	145	1	1.05517	0	19
OAR2	122764771	C	S	99	G	30	74	C	33	55	129	0.00108132	1	0	6
OAR2	242042361	T	Y	99	T	34	16	C	34	13	29	0.0416151	1	0	33
OAR2	240750881	G	R	99	G	35	49	A	34	39	88	0.231177	1	0	725
OAR2	184864762	G	C	67	C	35	24	G	0	0	24	1	1	0	16
OAR2	64102474	C	S	99	C	38	14	G	36	11	25	0.616705	1	0	36
OAR2	243713875	T	C	53	C	35	27	T	0	0	27	1	1	0	103
OAR2	220996045	T	C	99	C	37	145	T	0	0	145	1	1	0	300
OAR2	23226008	G	A	96	A	36	233	G	0	0	233	1	1	0	6
OAR2	240929649	C	Y	41	C	37	14	T	33	5	19	0.0780014	1	0	38
OAR2	60088883	T	C	26	C	38	10	T	0	0	10	1	1	0	71
OAR2	239260251	G	R	99	G	35	37	A	38	33	70	0.253108	1	0	321
OAR2	134843520	C	T	26	T	36	10	C	0	0	10	1	1	0	31
OAR2	141642601	G	R	99	G	34	113	A	35	75	188	0.0998637	1	0	591
OAR2	244917517	C	Y	99	T	38	22	C	38	21	43	0.709517	1	0	188
OAR2	209424739	T	C	35	C	37	13	T	0	0	13	1	1	0	58
OAR2	182701031	A	R	80	A	39	7	G	36	5	12	0.526515	1	0	135
OAR2	137513368	T	C	87	C	34	44	T	0	0	44	1	1	0	302
OAR2	89564272	A	G	38	G	35	14	A	0	0	14	1	1	0	504
OAR2	242765925	A	G	20	G	37	8	A	0	0	8	1	1	0	28
OAR2	53175960	G	A	55	A	34	25	G	0	0	45	1	1.82222	0	53
OAR2	241206176	C	M	85	A	37	7	C	32	6	13	0.518357	1	0	112
OAR2	2661383	C	Y	99	T	36	16	C	35	14	30	0.666759	1	0	26
OAR2	116896033	C	Y	99	T	31	16	C	35	8	24	0.53001	1	0	66
OAR2	12188662	A	C	50	C	37	20	A	0	0	20	1	1	0	176
OAR2	221061656	A	C	53	C	38	23	A	0	0	23	1	1	0	36
OAR2	157436116	T	K	83	T	38	178	G	37	77	264	0.00217456	1	0	8
OAR2	119203089	C	G	26	G	27	12	C	0	0	12	1	1	0	12
OAR2	240933325	T	C	97	C	36	47	T	0	0	47	1	1	0	39
OAR2	137328771	T	C	86	C	33	37	T	0	0	37	1	1	0	7
OAR2	233492964	A	T	41	T	36	15	A	0	0	15	1	1	0	952
OAR2	48787033	C	Y	99	T	29	26	C	34	15	41	0.533567	1	0	21
OAR2	157185291	C	T	49	T	38	19	C	0	0	19	1	1	0	75
OAR2	133541311	T	K	94	G	39	5	T	37	5	10	0.210317	1	0	154
OAR2	30588025	T	Y	99	T	37	55	C	37	53	109	0.0452193	1	0	48
OAR2	184240566	G	A	23	A	35	9	G	0	0	9	1	1	0	56
OAR2	133537888	A	W	99	A	39	35	T	38	18	53	0.10015	1	0	88
OAR2	119643226	T	K	99	T	38	36	G	37	34	70	0.457887	1	0	6
OAR2	72877498	T	C	38	C	36	14	T	0	0	14	1	1	0	70
OAR2	147076411	C	Y	64	C	39	8	T	37	5	13	0.142191	1	0	7
OAR2	246744419	C	T	26	T	36	10	C	0	0	10	1	1	0	11
OAR2	136683813	G	R	99	A	35	20	G	35	18	38	0.610738	1	0	223
OAR2	157294845	G	A	99	A	37	255	G	0	0	334	1	1	0	57
OAR2	87592682	G	R	89	G	37	17	A	36	8	25	0.609949	1	0	20
OAR2	43663598	G	R	85	A	39	11	G	37	5	16	0.111149	1	0	879
OAR2	15753266	T	A	23	A	32	9	T	0	0	9	1	1	0	17
OAR2	77108336	C	T	99	T	37	86	C	8	1	87	1	1	0	23
OAR2	157185216	G	A	39	A	39	15	G	0	0	15	1	1	0	75
OAR2	17423717	A	G	99	G	35	255	A	0	0	857	1	1.23221	0	21
OAR2	130849317	C	Y	99	T	36	22	C	38	19	68	0.0778654	1.38235	0	426
OAR2	157333443	A	R	99	G	38	158	A	36	97	687	0.128368	1	0	200
OAR2	243002360	T	Y	99	T	37	10	C	39	9	19	0.63724	1	0	21
OAR2	149374743	A	R	99	A	37	41	G	39	32	73	0.0840134	1	0	39
OAR2	45646059	G	A	99	A	37	144	G	0	0	144	1	1	0	12
OAR2	49971496	C	Y	99	T	36	15	C	35	13	28	0.722967	1	0	2460
OAR2	49988162	A	G	31	G	37	20	A	27	1	21	1	1	0	58
OAR2	225959702	T	Y	99	C	38	14	T	38	11	25	0.681684	1	0	514
OAR2	130738428	A	G	99	G	35	91	T	18	1	92	1	1	0	164
OAR2	77108153	C	A	99	A	38	254	C	9	1	1613	1	1	0	48
OAR2	49987289	A	R	57	A	37	12	G	34	6	18	0.037034	1	0	122
OAR2	131289578	A	G	58	G	39	28	A	0	0	28	1	1	0	23
OAR2	118269556	G	C	47	C	32	19	G	0	0	19	1	1	0	88
OAR2	101270080	C	Y	99	T	38	130	C	39	125	609	0.00930743	1	0	7
OAR2	134938396	T	C	23	C	39	9	T	0	0	9	1	1	0	48
OAR2	235056975	A	R	99	A	35	49	G	36	45	94	0.183879	1	0	204
OAR2	130882194	G	R	99	G	38	37	A	37	32	69	0.388677	1	0	84
OAR2	201972527	A	G	34	G	37	15	A	0	0	15	1	1	0	126
OAR2	157184479	C	A	57	A	37	21	C	0	0	21	1	1	0	36
OAR2	59204225	T	Y	81	C	37	6	T	36	5	11	0.268398	1	0	129
OAR2	219704056	C	Y	99	T	33	39	C	32	36	75	0.461982	1	0	189
OAR2	141638653	T	G	99	G	33	252	A	38	1	625	1	1	0	98
OAR2	83902710	A	R	99	G	35	9	A	33	8	17	0.685747	1	0	1329
OAR2	204507490	A	M	99	C	40	7	A	39	5	12	0.607955	1	0	126
OAR2	75055803	A	G	25	G	39	10	A	0	0	10	1	1	0	18
OAR2	21586735	A	G	31	G	36	12	A	0	0	12	1	1	0	65
OAR2	18312289	C	Y	99	T	36	10	C	36	8	18	0.4827	1	0	16
OAR2	130896725	T	Y	99	C	35	153	T	37	102	608	0.00550371	1	0	98
OAR2	116498693	A	G	99	G	34	57	A	0	0	57	1	1	0	52
OAR2	74043776	T	Y	99	C	37	9	T	37	8	18	0.444179	1	0	1800
OAR2	130879563	A	G	93	G	35	70	A	0	0	70	1	1	0	1821
OAR2	12188859	G	A	58	A	36	21	G	0	0	21	1	1	0	85
OAR2	193661593	G	A	62	A	36	23	G	0	0	23	1	1	0	9
OAR2	175575668	T	C	99	C	35	139	T	0	0	330	1	1.74848	0	58
OAR2	116895792	C	M	99	A	36	24	C	37	13	37	0.302131	1	0	107
OAR2	243364581	A	G	20	G	36	8	A	0	0	8	1	1	0	40
OAR2	8792606	G	T	63	T	34	30	G	0	0	30	1	1	0	15
OAR2	82289250	G	A	99	A	34	78	G	0	0	78	1	1	0	24
OAR2	238798894	G	R	99	G	34	22	A	36	11	33	0.574669	1	0	14
OAR2	242884233	T	C	99	C	37	94	T	0	0	94	1	1	0	172
OAR2	133541605	C	T	44	T	34	16	C	0	0	16	1	1	0	143
OAR2	130909169	G	R	99	A	30	184	G	31	71	3801	0.0509546	1	0	53
OAR2	117013711	A	G	29	G	37	11	A	0	0	11	1	1	0	1316
OAR2	220302258	T	C	28	C	36	11	T	0	0	11	1	1	0	6781
OAR2	239843231	G	C	37	C	39	57	G	37	2	60	1	1.01667	0	21
OAR2	114257843	T	Y	80	T	40	8	C	38	6	14	0.377289	1	0	30
OAR2	236652850	T	C	67	C	34	255	T	0	0	3281	1	1.03109	0	6
OAR2	220426566	A	G	52	G	37	27	A	34	1	28	1	1	0	27
OAR2	159058333	G	C	99	C	37	115	G	0	0	115	1	1	0	11
OAR2	42392503	T	C	51	C	33	19	T	0	0	19	1	1	0	48
OAR2	42399714	A	G	99	G	37	48	A	0	0	48	1	1	0	186
OAR2	2803216	A	R	99	G	38	13	A	39	8	21	0.10513	1	0	9
OAR2	130728798	A	G	35	G	37	13	A	0	0	13	1	1	0	58
OAR2	249122236	T	C	71	C	33	28	T	0	0	28	1	1	0	14
OAR2	33543057	T	C	84	C	34	44	T	0	0	44	1	1	0	12
OAR2	130877742	C	Y	99	C	38	82	T	38	55	137	0.475491	1	0	1821
OAR2	240934859	T	A	99	A	35	96	T	0	0	96	1	1	0	11
OAR2	184865014	C	A	93	A	38	55	C	0	0	55	1	1	0	14
OAR2	38546853	A	C	74	C	31	51	A	0	0	51	1	1	0	104
OAR2	105885118	G	T	20	T	34	8	G	0	0	8	1	1	0	1030
OAR2	242044343	A	R	99	G	37	29	A	37	26	55	0.664391	1	0	36
OAR2	130736246	A	R	99	G	38	20	A	37	19	39	0.598923	1	0	39
OAR2	33641157	T	K	96	T	38	10	G	38	7	17	0.334533	1	0	12
OAR2	242192513	T	Y	99	T	37	28	C	36	16	44	0.0849509	1	0	121
OAR2	108127936	T	C	74	C	28	41	A	28	1	42	1	1	0	9
OAR2	209425402	C	T	23	T	37	9	C	0	0	9	1	1	0	168
OAR2	149394373	C	T	99	T	36	56	C	0	0	56	1	1	0	333
OAR2	134680764	C	T	44	T	34	16	C	0	0	16	1	1	0	56
OAR2	122764777	G	C	99	C	32	129	G	0	0	129	1	1	0	6
OAR2	202916351	C	T	24	T	37	10	C	0	0	10	1	1	0	136
OAR2	64805780	G	S	99	G	38	12	C	37	9	21	0.513864	1	0	1975
OAR2	31282473	A	M	99	A	33	42	C	33	21	63	0.683489	1	0	30
OAR2	2723102	C	Y	77	C	32	6	T	32	5	11	0.698052	1	0	100
OAR2	19927021	T	C	79	C	36	38	T	0	0	38	1	1	0	11
OAR2	33464983	G	A	79	A	38	29	G	0	0	29	1	1	0	2548
OAR2	29252241	T	C	26	C	38	10	T	0	0	10	1	1	0	9
OAR2	29064190	T	Y	99	T	38	27	C	39	21	48	0.160831	1	0	100
OAR2	247552975	C	T	98	T	35	65	C	0	0	65	1	1	0	56
OAR2	202913579	A	G	53	G	37	20	A	0	0	20	1	1	0	269
OAR2	13228751	C	A	80	A	35	39	C	0	0	39	1	1	0	252
OAR2	229584747	G	A	99	A	35	113	G	0	0	113	1	1	0	99
OAR2	184122874	C	T	45	T	37	19	C	0	0	20	1	1.05	0	23
OAR2	218446654	C	T	99	T	34	224	C	0	0	224	1	1	0	266
OAR2	151412829	A	W	99	T	40	6	A	38	6	12	0.19697	1	0	915
OAR2	95662442	A	R	99	G	36	10	A	38	7	17	0.590961	1	0	109
OAR2	24177895	A	G	59	G	29	29	A	0	0	29	1	1	0	20
OAR2	185355523	C	T	99	T	39	117	A	10	1	118	1	1	0	12
OAR2	243050529	T	G	46	G	35	17	T	0	0	17	1	1	0	343
OAR2	111400156	A	G	20	G	35	8	A	0	0	8	1	1	0	237
OAR2	229661936	T	C	99	C	37	61	A	9	1	62	1	1	0	15
OAR2	130923439	T	W	99	T	38	128	A	38	127	953	0.285878	1	0	38
OAR2	238311804	C	M	99	A	32	24	C	34	17	41	0.555301	1	0	500
OAR2	242782905	C	T	99	T	35	255	C	0	0	366	1	1	0	21
OAR2	113493690	C	G	43	G	37	16	C	0	0	16	1	1	0	16
OAR2	243011685	G	A	96	A	37	39	G	0	0	39	1	1	0	85
OAR2	221185983	G	A	79	A	38	255	G	0	0	7300	1	1	0	35
OAR2	207959593	G	R	99	A	40	18	G	37	15	33	0.52511	1	0	220
OAR2	43383562	T	Y	87	T	35	25	C	30	10	35	0.0126986	1	0	190
OAR2	238799038	C	Y	99	C	38	14	T	38	11	25	0.733941	1	0	94
OAR2	42533971	C	M	90	A	38	14	C	35	5	19	0.0649295	1	0	541
OAR2	174599140	G	C	63	C	37	23	G	0	0	23	1	1	0	81
OAR2	184864508	T	G	88	G	38	51	T	0	0	51	1	1	0	12
OAR2	219725562	A	G	99	G	34	189	T	29	2	191	1	1	0	123
OAR2	31885725	G	S	99	G	38	154	C	37	101	548	0.292841	1	0	27
OAR2	108127921	T	C	99	C	32	113	T	0	0	113	1	1	0	6
OAR2	37248398	C	S	99	G	37	22	C	37	13	35	0.719904	1	0	348
OAR2	137591048	T	G	26	G	37	10	T	0	0	10	1	1	0	85
OAR2	2804508	G	R	75	A	31	18	G	38	6	24	0.00471039	1	0	92
OAR2	247562790	C	T	36	T	31	14	C	0	0	14	1	1	0	48
OAR2	31907689	C	Y	99	C	36	21	T	35	20	41	0.504272	1	0	45
OAR2	186281663	T	Y	99	T	37	8	C	39	7	15	0.167832	1	0	950
OAR2	77108205	T	G	99	G	31	255	T	0	0	1509	1	1	0	5
OAR2	70209629	T	C	99	C	37	52	T	0	0	52	1	1	0	6
OAR2	185197088	A	C	38	C	37	14	A	0	0	14	1	1	0	94
OAR2	773920	T	Y	90	T	36	8	C	36	6	14	0.737429	1	0	93
OAR2	28245706	G	R	99	A	33	19	G	33	19	38	0.43129	1	0	108
OAR2	29698426	T	G	26	G	35	10	T	0	0	10	1	1	0	81
OAR2	220615542	C	Y	99	T	32	9	C	36	8	17	0.302921	1	0	36
OAR2	130750481	C	Y	99	C	35	127	T	36	118	246	0.0212852	1	0	130
OAR2	189672572	T	Y	99	T	36	142	C	35	113	437	0.022443	1.00229	0	21
OAR2	24144103	C	Y	56	C	31	10	T	25	6	16	0.518169	1	0	48
OAR2	1911091	C	T	99	T	33	86	C	0	0	86	1	1	0	628
OAR2	243074320	C	Y	99	C	31	52	T	30	47	101	0.0853601	1	0	166
OAR2	170477298	A	G	69	G	38	35	A	0	0	35	1	1	0	15
OAR2	247504847	T	C	99	C	36	59	T	0	0	59	1	1	0	68
OAR2	42732492	A	R	60	A	33	7	G	33	5	12	0.607955	1	0	65
OAR2	17375284	G	R	98	A	38	7	G	38	7	14	0.725379	1	0	1200
OAR2	37396413	T	C	99	C	33	57	T	0	0	57	1	1	0	212
OAR2	8846865	C	Y	99	T	36	51	C	36	46	97	0.484152	1	0	58
OAR2	131068065	C	T	26	T	37	10	C	0	0	10	1	1	0	7
OAR2	113239298	C	Y	99	C	38	19	T	39	10	29	0.188691	1	0	275
OAR2	238641134	T	C	35	C	36	13	T	0	0	13	1	1	0	2306
OAR2	220993171	G	K	55	G	24	136	T	14	29	166	4.20585e-06	1	0	48
OAR2	246743886	G	A	26	A	35	10	G	0	0	10	1	1	0	22
OAR2	246741391	C	T	68	T	35	34	C	0	0	34	1	1	0	21
OAR2	218445964	A	C	99	C	33	100	A	0	0	100	1	1	0	33
OAR2	154839482	A	G	29	G	37	11	A	0	0	11	1	1	0	73
OAR2	221187474	T	C	77	C	36	32	T	0	0	32	1	1	0	639
OAR2	245712856	G	R	99	G	36	138	A	35	117	335	0.0127767	1	0	182
OAR2	185949601	G	A	29	A	36	11	G	0	0	11	1	1	0	9
OAR2	133545291	T	C	31	C	35	12	T	0	0	12	1	1	0	139
OAR2	31860921	C	Y	99	C	39	73	T	38	58	131	0.294658	1	0	46
OAR2	127194083	T	C	26	C	33	10	T	0	0	10	1	1	0	24
OAR2	31286399	G	R	99	G	34	14	A	24	11	25	0.00641944	1	0	79
OAR2	217093525	G	R	99	A	38	95	G	38	80	175	0.373732	1	0	9
OAR2	187264467	A	G	46	G	34	17	A	0	0	17	1	1	0	6
OAR2	242042422	G	K	99	T	38	17	G	37	11	28	0.408582	1	0	16
OAR2	238731929	C	M	99	C	38	19	A	34	15	34	0.527843	1	0	655
OAR2	130705453	G	A	99	A	39	255	G	0	0	316	1	1	0	55
OAR2	225957375	T	Y	99	C	39	8	T	37	6	14	0.64319	1	0	144
OAR2	174556270	A	G	80	G	35	32	A	0	0	32	1	1	0	87
OAR2	226021832	C	T	99	T	35	50	C	0	0	50	1	1	0	87
OAR2	137513066	T	Y	99	T	40	8	C	38	8	16	0.512471	1	0	28
OAR2	82649103	G	R	99	G	34	20	A	36	17	39	0.567386	1	0	120
OAR2	1872043	G	A	66	A	30	28	G	0	0	28	1	1	0	54
OAR2	12190850	C	Y	99	T	36	57	C	37	46	103	0.459052	1	0	43
OAR2	159058359	A	T	99	T	37	128	A	0	0	128	1	1	0	26
OAR2	130686902	A	G	99	G	34	254	A	40	1	353	1	1	0	78
OAR2	38191959	G	C	35	C	39	13	G	0	0	13	1	1	0	8
OAR2	175170163	G	A	99	A	38	62	G	0	0	62	1	1	0	8
OAR2	209424496	C	T	54	T	38	20	C	0	0	20	1	1	0	177
OAR2	133104695	T	C	39	C	37	22	T	0	0	22	1	1	0	90
OAR2	120373281	T	Y	99	T	36	28	C	37	26	55	0.697535	1	0	15
OAR2	242043290	A	R	99	G	35	39	A	36	27	66	0.220807	1	0	10
OAR2	111407234	G	A	91	A	32	62	G	0	0	62	1	1	0	18
OAR2	136683590	G	R	57	G	35	15	A	40	6	21	0.0890277	1	0	223
OAR2	187264461	G	T	38	T	32	15	G	0	0	15	1	1	0	6
OAR2	137511560	G	A	56	A	36	21	G	0	0	21	1	1	0	10
OAR2	18312385	A	R	99	G	35	22	A	36	21	43	0.516557	1	0	96
OAR2	206018308	T	C	29	C	34	11	T	0	0	11	1	1	0	67
OAR2	249014971	C	Y	49	C	36	15	T	25	6	21	0.0561146	1	0	6
OAR2	240213460	T	C	23	C	34	9	T	0	0	9	1	1	0	17
OAR2	172408517	G	A	99	A	38	84	G	0	0	84	1	1	0	8
OAR2	131091504	A	G	68	G	37	25	A	0	0	25	1	1	0	129
OAR2	116499694	C	T	57	T	35	27	C	31	1	28	1	1	0	72
OAR2	28413600	C	T	26	T	39	10	C	0	0	10	1	1	0	1594
OAR2	117709311	T	Y	73	T	35	5	C	35	5	10	0.420635	1	0	60
OAR2	221212893	C	A	99	A	34	71	C	0	0	71	1	1	0	38
OAR2	137576741	A	G	24	G	39	20	A	0	0	20	1	1	0	16
OAR2	246744728	C	T	52	T	36	22	C	0	0	22	1	1	0	22
OAR2	239843255	T	C	73	C	37	147	T	37	3	151	1	1.00662	0	24
OAR2	204507317	C	S	99	C	37	14	G	37	8	22	0.678386	1	0	173
OAR2	110446054	T	G	99	G	37	151	T	0	0	152	1	1.00658	0	18
OAR2	70870734	C	Y	99	T	38	13	C	39	8	21	0.546167	1	0	4098
OAR2	245036982	T	Y	99	T	35	19	C	38	15	34	0.575601	1	0	2773
OAR2	157319389	C	Y	99	C	33	92	T	35	72	174	0.0191819	1.05747	0	23
OAR2	141638012	C	G	99	G	33	253	A	39	1	1112	1	1	0	40
OAR2	210155160	C	M	77	A	36	7	C	40	6	13	0.0110723	1	0	386
OAR2	73030351	G	A	34	A	38	13	G	0	0	13	1	1	0	242
OAR2	211726458	C	T	99	T	37	255	C	0	0	809	1	1	0	201
OAR2	67441312	A	R	99	G	38	9	A	29	8	17	0.000781571	1	0	6
OAR2	157436829	T	K	99	G	38	19	T	36	19	38	0.574245	1	0	110
OAR2	77108367	C	G	31	G	37	13	C	0	0	13	1	1	0	5
OAR2	11927888	C	Y	99	C	35	9	T	38	7	16	0.126136	1	0	236
OAR2	52822393	T	Y	60	C	39	4	T	37	4	12	0.55	1.58333	0	12
OAR2	122764931	A	G	90	G	35	59	A	0	0	59	1	1	0	11
OAR2	126161883	A	G	99	G	37	102	A	0	0	102	1	1	0	40
OAR2	247470048	C	Y	99	C	37	18	T	36	14	32	0.610385	1	0	92
OAR2	239037872	T	C	99	C	33	91	T	0	0	92	1	1.01087	0	13
OAR2	118097418	T	C	72	C	38	29	T	0	0	29	1	1	0	64
OAR2	202599074	G	A	49	A	35	22	G	0	0	22	1	1	0	92
OAR2	244899963	A	G	56	G	34	24	A	0	0	24	1	1	0	26
OAR2	134970253	G	R	99	A	38	25	G	37	21	46	0.578401	1	0	29
OAR2	240934942	G	R	99	A	37	53	G	38	49	102	0.141937	1	0	44
OAR2	234738402	T	Y	99	C	33	16	T	34	12	28	0.400853	1	0	19
OAR2	186309436	C	Y	99	C	32	37	T	31	30	67	0.398018	1	0	31
OAR2	158471240	C	T	26	T	38	10	C	0	0	10	1	1	0	363
OAR2	157338165	C	Y	99	C	36	146	T	37	109	1033	0.209443	1	0	72
OAR2	246744270	G	A	53	A	37	19	G	0	0	19	1	1	0	45
OAR2	157411650	A	R	38	G	40	7	A	33	5	12	0.00126263	1	0	59
OAR2	48738058	T	Y	99	C	38	58	T	39	44	102	0.483831	1	0	586
OAR2	28241692	C	Y	99	C	37	12	T	33	8	20	0.539216	1	0	118
OAR2	193661521	A	G	77	G	38	41	A	0	0	41	1	1	0	22
OAR2	242042263	C	S	99	G	39	14	C	37	9	23	0.112189	1	0	42
OAR2	246741594	A	G	86	G	33	41	T	7	1	42	1	1	0	22
OAR2	110444969	T	A	61	A	36	24	G	7	1	52	1	1.59615	0	13
OAR2	235048028	T	Y	99	C	32	18	T	35	13	31	0.33933	1	0	152
OAR2	220615252	C	Y	99	T	27	10	C	30	8	18	0.628696	1	0	254
OAR2	170477132	T	C	42	C	38	19	T	0	0	19	1	1	0	13
OAR2	211727675	C	Y	99	T	38	155	C	37	100	743	0.161421	1	0	45
OAR2	126049020	T	C	46	C	36	18	T	0	0	19	1	1.05263	0	30
OAR2	134841487	C	S	99	C	37	13	G	39	8	21	0.552565	1	0	36
OAR2	245983803	G	R	66	G	39	8	A	33	7	16	0.004662	1	0	13
OAR2	140507366	T	A	72	A	37	48	T	0	0	50	1	1.08	0	13
OAR2	229661846	G	T	99	T	26	66	G	6	2	68	1	1	0	6
OAR2	1795648	G	A	43	A	32	16	G	0	0	16	1	1	0	58
OAR2	219707212	G	R	99	A	34	57	G	33	51	108	0.361725	1	0	157
OAR2	38191856	G	A	23	A	36	9	G	0	0	9	1	1	0	29
OAR2	111411042	T	C	25	C	39	11	T	0	0	11	1	1	0	34
OAR2	148889446	C	A	36	A	36	14	C	0	0	14	1	1	0	383
OAR2	36481167	T	C	99	C	37	82	T	0	0	82	1	1	0	21
OAR2	2664861	C	M	63	C	39	8	A	34	5	13	0.21756	1	0	49
OAR2	202424911	A	G	99	G	37	73	A	0	0	73	1	1	0	132
OAR2	199912043	C	G	40	G	32	22	C	0	0	431	1	1.96984	0	115
OAR2	243607479	A	G	99	G	36	236	A	0	0	250	1	1.06	0	18
OAR2	112265647	A	G	99	G	33	94	A	0	0	94	1	1	0	59
OAR2	238735052	C	Y	90	T	38	10	C	38	5	15	0.648518	1	0	105
OAR2	172408455	A	G	76	G	35	40	A	0	0	40	1	1	0	7
OAR2	28241810	A	R	99	A	36	17	G	36	10	27	0.551093	1	0	118
OAR2	221060458	G	R	99	G	37	23	A	35	22	45	0.725403	1	0	5
OAR2	172042000	A	G	22	G	32	9	A	0	0	9	1	1	0	27
OAR2	2663096	C	Y	99	T	34	10	C	37	8	18	0.257393	1	0	13
OAR2	9501979	A	C	28	C	36	11	A	0	0	11	1	1	0	37
OAR2	207958769	C	Y	99	T	36	57	C	36	47	104	0.391919	1	0	98
OAR2	119663039	C	Y	99	C	35	130	T	35	125	1630	0.383472	1	0	97
OAR2	42565409	G	R	99	G	36	40	A	37	30	70	0.136152	1	0	79
OAR2	204502702	T	C	92	C	36	59	T	0	0	59	1	1	0	88
OAR2	249897909	G	A	43	A	32	17	G	0	0	17	1	1	0	24
OAR2	2264371	T	G	25	G	33	10	T	0	0	10	1	1	0	40
OAR2	172408545	A	G	94	G	35	60	A	0	0	60	1	1	0	6
OAR2	184864254	T	C	20	C	39	8	T	0	0	8	1	1	0	14
OAR2	53391654	G	R	99	G	38	133	A	38	122	306	0.224464	1	0	68
OAR2	102874088	T	A	50	A	33	19	T	0	0	19	1	1	0	438
OAR2	172094719	T	C	39	C	34	15	T	0	0	15	1	1	0	25
OAR2	22536566	A	R	99	A	37	53	G	37	51	104	0.392388	1	0	36
OAR2	118962771	C	T	99	T	37	45	C	0	0	45	1	1	0	592
OAR2	111410216	T	A	26	A	26	12	T	0	0	12	1	1	0	107
OAR2	21762769	C	T	99	T	35	227	C	0	0	227	1	1	0	28
OAR2	249122250	C	G	47	G	33	18	C	0	0	18	1	1	0	14
OAR2	192896208	T	C	38	C	37	25	T	0	0	25	1	1	0	23
OAR2	116499147	A	G	99	G	36	66	A	0	0	66	1	1	0	95
OAR2	82965621	T	Y	99	T	39	17	C	39	14	31	0.285053	1	0	27
OAR2	62713354	G	A	32	A	35	12	G	0	0	12	1	1	0	14
OAR2	234735982	T	Y	99	C	39	16	T	37	12	28	0.0086186	1	0	2420
OAR2	130745971	A	R	99	A	37	144	G	37	110	448	0.0701652	1	0	30
OAR2	130739123	T	Y	99	C	35	83	T	35	74	157	0.281477	1	0	194
OAR2	239407768	G	R	99	G	36	14	A	35	13	27	0.671212	1	0	150
OAR2	92926364	A	G	34	G	39	16	A	0	0	21	1	1.33333	0	10
OAR2	174599891	T	C	48	C	35	19	T	0	0	19	1	1	0	81
OAR2	131903837	A	R	22	A	37	9	G	33	7	16	0.0355769	1	0	198
OAR2	49988222	T	Y	99	C	37	24	T	36	13	37	0.72814	1	0	30
OAR2	211823303	T	C	45	C	35	17	T	0	0	17	1	1	0	649
OAR2	249897067	G	A	44	A	38	16	G	0	0	16	1	1	0	10
OAR2	245869140	C	T	96	T	36	63	C	0	0	63	1	1	0	3101
OAR2	231847068	A	G	44	G	38	17	A	0	0	17	1	1	0	168
OAR2	47577181	G	R	99	G	36	13	A	36	11	24	0.716154	1	0	73
OAR2	139149045	G	T	82	T	35	42	G	0	0	42	1	1	0	17
OAR2	93772046	C	Y	91	C	36	16	T	32	8	24	0.0121475	1	0	154
OAR2	211726659	T	K	99	G	38	159	T	38	96	263	0.491611	1	0	94
OAR2	38551634	A	G	35	G	36	13	A	0	0	13	1	1	0	186
OAR2	8421877	G	A	99	A	33	254	G	7	1	1905	1	1.0063	0	28
OAR2	241172809	T	Y	74	T	30	15	C	36	6	21	0.505833	1	0	152
OAR2	221182258	T	C	52	C	35	19	T	0	0	19	1	1	0	88
OAR2	61657221	C	T	88	T	36	70	C	0	0	70	1	1	0	86
OAR2	243074596	G	R	99	G	35	48	A	35	40	88	0.413761	1	0	276
OAR2	240933954	A	C	99	C	37	72	A	0	0	72	1	1	0	60
OAR2	240935265	A	C	83	C	36	41	A	0	0	41	1	1	0	61
OAR2	136145192	G	A	99	A	37	53	G	0	0	53	1	1	0	389
OAR2	219805553	C	T	70	T	38	25	C	0	0	25	1	1	0	40
OAR2	48665245	T	Y	81	C	37	7	T	38	6	13	0.417832	1	0	4811
OAR2	55506968	A	G	57	G	37	23	A	0	0	24	1	1.04167	0	39
OAR2	157248714	A	G	47	G	36	18	A	0	0	18	1	1	0	167
OAR2	230558049	A	G	54	G	37	21	A	0	0	21	1	1	0	13
OAR2	174599762	A	G	87	G	35	35	A	0	0	35	1	1	0	8
OAR2	82911267	T	Y	99	C	37	24	T	37	10	34	0.746295	1	0	134
OAR2	126048976	T	C	20	C	38	18	T	39	1	21	1	1.09524	0	11
OAR2	2665654	G	S	99	G	39	24	C	36	15	39	0.588123	1	0	97
OAR2	221063446	A	R	64	A	37	32	G	39	8	40	0.0274677	1	0	278
OAR2	118101028	G	R	99	A	38	10	G	34	10	20	0.026213	1	0	29
OAR2	157174413	G	A	99	A	36	46	G	0	0	46	1	1	0	1180
OAR2	50835361	C	Y	99	T	38	14	C	38	11	25	0.691874	1	0	25
OAR2	211820271	T	G	83	G	37	38	T	0	0	38	1	1	0	435
OAR2	204048117	T	W	99	A	38	19	T	39	13	32	0.617885	1	0	128
OAR2	202495590	C	Y	99	T	36	8	C	37	5	13	0.681041	1	0	198
OAR2	125347282	G	T	78	T	38	49	G	0	0	49	1	1	0	20
OAR2	243074154	T	G	27	G	37	11	T	0	0	20	1	1.45	0	38
OAR2	236136231	G	C	57	C	35	21	G	0	0	21	1	1	0	9
OAR2	114263793	C	Y	99	C	37	70	T	36	25	95	0.0841632	1	0	41
OAR2	64709862	T	G	99	G	36	255	T	0	0	625	1	1	0	9
OAR2	249897375	G	T	39	T	38	30	G	41	1	31	1	1	0	7
OAR2	28433918	A	G	33	G	28	14	C	2	1	15	1	1	0	2450
OAR2	110446072	A	G	99	G	36	160	A	0	0	161	1	1.00621	0	18
OAR2	220186627	C	T	49	T	35	18	C	0	0	18	1	1	0	19
OAR2	204503465	C	Y	35	C	38	14	T	33	6	20	0.00322497	1	0	492
OAR2	141636254	C	T	99	T	32	255	C	0	0	1594	1	1	0	7
OAR2	141626113	T	K	99	G	35	147	T	35	108	1370	0.207194	1	0	599
OAR2	241651480	A	R	99	G	37	6	A	37	6	12	0.647186	1	0	47
OAR2	184864358	C	A	20	A	38	8	C	0	0	8	1	1	0	22
OAR2	134680837	C	G	29	G	35	11	C	0	0	11	1	1	0	17
OAR2	219707396	A	R	99	A	36	55	G	35	55	110	0.105208	1	0	7
OAR2	67441857	C	Y	99	T	37	21	C	38	19	40	0.728677	1	0	329
OAR2	199401015	C	T	99	T	35	65	C	0	0	65	1	1	0	16
OAR2	139311841	T	Y	99	T	37	14	C	37	10	24	0.354416	1	0	736
OAR2	111402981	T	C	37	C	34	14	T	0	0	14	1	1	0	338
OAR2	133516131	A	R	99	G	34	40	A	35	37	77	0.455352	1	0	174
OAR2	50094276	G	S	99	C	38	7	G	36	7	14	0.104312	1	0	256
OAR2	117149279	C	G	99	G	32	255	C	0	0	332	1	1	0	16
OAR2	239038324	T	Y	99	C	33	76	T	32	71	148	0.422401	1	0	241
OAR2	10769906	G	R	99	A	38	12	G	34	6	18	0.246822	1	0	125
OAR2	246742946	G	A	23	A	39	9	G	0	0	9	1	1	0	9
OAR2	152382059	T	A	47	A	36	17	T	0	0	23	1	1.26087	0	12
OAR2	121943059	G	C	54	C	32	20	G	0	0	20	1	1	0	55
OAR2	242774599	T	C	58	C	33	24	T	0	0	24	1	1	0	15
OAR2	111394526	C	T	20	T	33	8	C	0	0	8	1	1	0	104
OAR2	137328728	G	R	99	A	35	45	G	36	30	75	0.456939	1	0	36
OAR2	52924949	T	C	62	C	34	23	T	0	0	23	1	1	0	111
OAR2	236284524	T	Y	99	C	36	8	T	31	9	17	0.620177	1	0	28
OAR2	92231905	G	A	42	A	38	28	G	0	0	43	1	1.34884	0	13
OAR2	130746001	A	R	99	G	37	145	A	37	109	374	0.353076	1	0	30
OAR2	119661553	A	T	21	T	39	8	A	0	0	8	1	1	0	38
OAR2	2212911	C	T	90	T	30	70	C	0	0	70	1	1	0	41
OAR2	773395	A	R	99	A	24	31	G	29	20	51	0.0284442	1	0	22
OAR2	245446798	T	Y	99	T	32	69	C	34	54	123	0.274646	1	0	1956
OAR2	130918141	C	Y	99	C	31	197	T	32	54	7985	2.99216e-05	1	0	14
OAR2	42731984	T	C	29	C	38	11	T	0	0	11	1	1	0	42
OAR2	247790525	C	T	99	T	32	50	C	0	0	50	1	1	0	81
OAR2	29443522	T	C	20	C	37	8	T	0	0	8	1	1	0	65
OAR2	136683303	A	R	99	G	36	19	A	35	18	37	0.320749	1	0	98
OAR2	184238630	T	C	26	C	37	10	T	0	0	10	1	1	0	14
OAR2	236158345	G	A	45	A	35	18	G	0	0	18	1	1	0	14
OAR2	60089681	G	A	50	A	38	18	G	0	0	18	1	1	0	41
OAR2	235047539	G	S	99	C	37	22	G	38	19	41	0.551802	1	0	306
OAR2	249897321	G	A	36	A	36	15	G	0	0	15	1	1	0	13
OAR2	226021745	T	G	75	G	36	32	T	0	0	32	1	1	0	87
OAR2	243363559	A	G	32	G	33	13	A	0	0	13	1	1	0	32
OAR2	179319911	A	G	71	G	31	37	A	0	0	41	1	1.09756	0	47
OAR2	101270087	G	R	99	G	37	130	A	36	125	611	0.413619	1	0	7
OAR2	63653599	C	T	83	T	38	32	C	0	0	32	1	1	0	325
OAR2	39803806	G	A	55	A	31	25	C	17	1	26	1	1	0	44
OAR2	157395226	C	Y	99	C	36	142	T	37	113	1278	0.0515823	1	0	27
OAR2	33527186	A	C	99	C	33	93	A	0	0	104	1	1.11538	0	19
OAR2	247293014	T	Y	99	T	33	59	C	33	55	116	0.27389	1	0	56
OAR2	2159617	G	R	99	G	35	17	A	32	10	27	0.571498	1	0	110
OAR2	247788562	A	T	58	T	34	25	A	0	0	25	1	1	0	52
OAR2	201974465	T	C	23	C	37	9	T	0	0	9	1	1	0	92
OAR2	43070561	T	Y	54	T	30	17	C	29	6	23	0.618181	1	0	6
OAR2	15605812	T	C	57	C	38	255	T	0	0	360	1	1	0	12
OAR2	101349602	G	C	94	C	33	67	G	0	0	67	1	1	0	18
OAR2	72881548	G	A	92	A	35	51	G	0	0	51	1	1	0	21
OAR2	242785112	G	R	99	A	37	16	G	34	14	30	0.599921	1	0	103
OAR2	218205853	T	Y	99	C	37	17	T	35	13	30	0.512019	1	0	158
OAR2	119639692	G	R	99	G	37	56	A	38	42	100	0.156577	1	0	118
OAR2	242043300	G	A	99	A	35	65	G	0	0	65	1	1	0	10
OAR2	209424681	T	C	34	C	33	13	T	0	0	13	1	1	0	58
OAR2	201975763	G	R	99	A	38	24	G	38	15	39	0.371471	1	0	161
OAR2	240929765	A	G	23	G	38	9	A	0	0	9	1	1	0	42
OAR2	245937718	C	T	81	T	34	50	C	0	0	50	1	1	0	7
OAR2	77108288	G	C	90	C	35	78	G	2	1	79	1	1	0	15
OAR2	236541072	C	M	30	C	36	15	A	33	5	20	0.0491486	1	0	141
OAR2	238262739	A	T	35	T	35	13	A	0	0	13	1	1	0	578
OAR2	52924258	T	C	40	C	34	16	T	0	0	16	1	1	0	217
OAR2	249046193	G	T	50	T	29	31	G	5	2	33	1	1	0	11
OAR2	239762175	A	G	20	G	32	9	A	0	0	9	1	1	0	11
OAR2	58975566	A	G	58	G	37	22	A	0	0	22	1	1	0	545
OAR2	242782683	T	C	32	C	37	12	A	23	1	13	1	1	0	87
OAR2	217137551	G	R	99	G	36	18	A	31	16	34	0.574208	1	0	18
OAR2	229661860	C	T	99	T	34	60	C	0	0	60	1	1	0	14
OAR2	23353529	G	A	46	A	35	18	G	0	0	18	1	1	0	12
OAR2	64709892	C	G	99	G	33	255	C	0	0	628	1	1	0	13
OAR2	103730063	C	Y	68	T	36	10	C	34	5	15	0.256743	1	0	55
OAR2	101395690	A	R	99	A	37	9	G	39	7	16	0.75	1	0	30
OAR2	219707840	A	R	99	A	37	127	G	37	97	224	0.226598	1	0	6
OAR2	219706146	G	R	99	G	36	88	A	37	49	137	0.0458739	1	0	43
OAR2	16171085	A	R	99	A	36	18	G	38	11	29	0.0137563	1	0	100
OAR2	8422178	T	C	99	C	37	254	A	18	1	728	1	1.52885	0	58
OAR2	27067670	C	T	61	T	35	24	C	0	0	24	1	1	0	9
OAR2	234958714	C	T	42	T	38	16	C	0	0	23	1	1.30435	0	37
OAR2	23353470	C	G	43	G	39	17	C	0	0	17	1	1	0	6
OAR2	157413833	C	Y	99	T	34	10	C	35	9	19	0.390093	1	0	98
OAR2	55507189	T	C	45	C	38	17	T	0	0	17	1	1	0	44
OAR2	130976760	C	Y	81	C	37	16	T	39	7	23	0.35988	1	0	100
OAR2	38196658	C	T	99	T	38	255	C	0	0	613	1	1	0	12
OAR2	10678050	T	C	70	C	36	28	T	0	0	28	1	1	0	1414
OAR2	242044805	A	M	99	C	38	49	A	38	38	87	0.440477	1	0	31
OAR2	130742771	T	Y	99	C	37	61	T	37	45	106	0.444085	1	0	44
OAR2	172408448	G	C	33	C	38	16	G	0	0	16	1	1	0	7
OAR2	10543812	A	R	99	A	35	17	G	37	9	26	0.143587	1	0	47
OAR2	128454848	G	A	34	A	38	14	G	0	0	21	1	1.33333	0	16
OAR2	32017116	A	G	32	G	36	12	A	0	0	12	1	1	0	108
OAR2	246743446	G	A	51	A	39	19	G	0	0	19	1	1	0	12
OAR2	22535379	A	R	99	A	37	34	G	38	13	47	0.340489	1	0	22
OAR2	220185538	G	A	35	A	39	12	C	7	1	13	1	1	0	74
OAR2	130883469	C	M	99	A	38	53	C	37	53	106	0.260651	1	0	786
OAR2	2663293	A	W	99	A	35	13	T	34	7	20	0.719324	1	0	51
OAR2	138892332	T	G	99	G	37	244	T	9	1	245	1	1	0	148
OAR2	133450637	G	R	99	G	36	25	A	37	16	41	0.715922	1	0	47
OAR2	244253756	G	R	99	G	37	7	A	37	7	14	0.5	1	0	54
OAR2	185353719	C	T	99	T	37	79	G	8	1	103	1	1.2233	0	34
OAR2	245890374	G	R	99	A	35	68	G	34	40	108	0.265442	1	0	108
OAR2	126522727	C	G	99	G	37	107	C	0	0	107	1	1	0	420
OAR2	239762123	G	C	38	C	39	14	G	0	0	14	1	1	0	18
OAR2	236282075	T	C	97	C	36	56	T	0	0	56	1	1	0	39
OAR2	241651527	C	T	47	T	37	17	C	0	0	17	1	1	0	11
OAR2	204502887	T	G	39	G	31	15	T	0	0	15	1	1	0	38
OAR2	217109441	C	T	92	T	35	45	C	0	0	45	1	1	0	10
OAR2	121943004	T	Y	99	T	38	22	C	37	20	42	0.727685	1	0	55
OAR2	132189943	T	C	23	C	39	9	T	0	0	9	1	1	0	1228
OAR2	50836802	T	C	23	C	36	9	T	0	0	9	1	1	0	39
OAR2	101396513	A	M	99	A	35	23	C	35	15	38	0.703372	1	0	34
OAR2	53052058	T	C	74	C	36	235	T	0	0	235	1	1	0	24
OAR2	24397758	T	C	29	C	35	11	T	0	0	11	1	1	0	40
OAR2	225958904	C	Y	99	C	38	10	T	37	10	20	0.554391	1	0	204
OAR2	246974927	C	Y	97	T	38	6	C	36	6	12	0.647186	1	0	59
OAR2	12126820	G	R	70	G	38	30	A	38	13	43	0.0308497	1	0	38
OAR2	238258156	A	C	29	C	40	11	A	0	0	11	1	1	0	2376
OAR2	186307329	C	S	99	G	34	19	C	35	16	35	0.27242	1	0	1963
OAR2	2159196	C	T	26	T	35	10	C	0	0	10	1	1	0	37
OAR2	208584603	T	Y	99	C	38	55	T	38	51	106	0.215574	1	0	45
OAR2	27934614	T	C	44	C	35	17	T	0	0	17	1	1	0	12
OAR2	110445045	A	G	55	G	36	26	A	0	0	62	1	1.64516	0	33
OAR2	226057842	T	G	93	G	37	42	T	0	0	42	1	1	0	9
OAR2	134680820	G	A	50	A	35	18	G	0	0	18	1	1	0	17
OAR2	36525771	G	R	78	G	35	18	A	30	10	28	0.00448686	1	0	24
OAR2	36257571	A	G	40	G	39	15	A	0	0	15	1	1	0	94
OAR2	138096636	A	T	99	T	37	53	A	0	0	53	1	1	0	302
OAR2	217081588	T	Y	99	C	38	14	T	39	7	21	0.549217	1	0	12
OAR2	136030019	A	T	99	T	38	253	A	33	1	344	1	1	0	228
OAR2	130909867	T	Y	99	C	36	130	T	35	125	5939	0.169913	1.00017	0	18
OAR2	130677728	A	G	99	G	36	157	A	0	0	157	1	1	0	42
OAR2	42637339	C	Y	99	T	33	15	C	31	15	30	0.655899	1	0	18
OAR2	220119920	A	G	99	G	37	126	C	28	1	127	1	1	0	25
OAR2	27940513	A	R	60	A	28	6	G	27	6	12	0.468615	1	0	34
OAR2	53176044	T	C	99	C	32	254	T	18	1	2639	1	1.04699	0	84
OAR2	33527217	G	A	99	A	38	127	G	0	0	138	1	1.08696	0	6
OAR2	130745857	A	R	99	A	37	134	G	38	121	296	0.108999	1	0	22
OAR2	152484714	T	W	99	T	39	13	A	39	8	21	0.514114	1	0	267
OAR2	246744430	T	C	23	C	35	9	T	0	0	9	1	1	0	11
OAR2	10432713	A	C	48	C	37	18	A	0	0	18	1	1	0	85
OAR2	232728612	T	G	71	G	36	29	T	0	0	29	1	1	0	21
OAR2	136028658	C	T	28	T	35	11	C	0	0	11	1	1	0	44
OAR2	10542598	C	Y	70	C	38	14	T	38	6	20	0.389525	1	0	305
OAR2	157435208	T	Y	83	T	38	7	C	35	6	13	0.534382	1	0	256
OAR2	117038307	C	A	86	A	34	39	C	0	0	39	1	1	0	687
OAR2	242377776	A	R	99	G	35	43	A	34	30	73	0.345307	1	0	54
OAR2	184864535	A	G	94	G	38	53	A	0	0	53	1	1	0	15
OAR2	67440872	A	M	99	C	37	16	A	37	15	31	0.629908	1	0	70
OAR2	53052364	T	C	99	C	34	255	T	0	0	1750	1	1	0	9
OAR2	87641978	G	S	99	G	36	7	C	35	6	13	0.708916	1	0	1003
OAR2	218290725	A	G	26	G	33	10	A	0	0	10	1	1	0	97
OAR2	234807748	C	Y	99	T	34	15	C	39	8	23	0.0277904	1	0	38
OAR2	184906524	T	K	99	T	38	18	G	34	15	33	0.0165497	1	0	764
OAR2	56935097	G	K	99	G	29	18	T	32	15	33	0.0429924	1	0	187
OAR2	130913221	A	R	99	A	35	138	G	33	117	2349	0.000429966	1	0	13
OAR2	128171693	G	K	99	G	31	45	T	34	27	79	0.0357015	1.08861	0	56
OAR2	52778640	C	Y	99	T	29	13	C	36	6	19	0.537944	1	0	240
OAR2	73790846	T	C	34	C	37	13	T	0	0	13	1	1	0	223
OAR2	36525804	T	Y	99	T	36	10	C	35	8	18	0.257393	1	0	9
OAR2	192306059	G	R	99	G	35	79	A	34	65	146	0.118945	1	0	10
OAR2	202971301	G	R	99	A	39	9	G	39	7	16	0.378846	1	0	26
OAR2	202634705	A	R	99	A	37	49	G	38	43	92	0.387579	1	0	327
OAR2	161052138	A	R	85	A	39	7	G	40	5	12	0.566919	1	0	752
OAR2	11205347	A	G	82	G	39	32	A	0	0	32	1	1	0	49
OAR2	132203705	T	Y	83	C	39	5	T	35	5	10	0.577381	1	0	330
OAR2	49989345	T	G	99	G	37	255	T	0	0	331	1	1	0	166
OAR2	221060453	A	G	96	G	38	45	A	0	0	45	1	1	0	5
OAR2	139223709	T	C	35	C	38	13	T	0	0	13	1	1	0	765
OAR2	200152185	G	R	99	G	37	22	A	38	20	42	0.604266	1	0	379
OAR2	199401312	C	T	20	T	37	8	C	0	0	8	1	1	0	65
OAR2	238820064	T	C	60	C	36	22	T	0	0	22	1	1	0	523
OAR2	130752364	C	Y	99	T	37	131	C	38	124	713	0.0485771	1	0	30
OAR2	67246831	G	A	71	A	31	50	G	0	0	65	1	1.23077	0	31
OAR2	117706721	G	R	99	G	37	9	A	34	8	17	0.371493	1	0	96
OAR2	108127927	T	C	99	C	30	89	T	0	0	89	1	1	0	6
OAR2	51131373	A	M	91	C	37	6	A	33	5	13	0.164502	1	0	66
OAR2	241179979	A	R	99	A	35	17	G	38	13	30	0.0472331	1	0	79
OAR2	31907915	A	G	99	G	38	255	A	0	0	1420	1	1	0	85
OAR2	82645800	C	Y	99	C	39	10	T	39	7	17	0.650221	1	0	215
OAR2	137510561	C	T	99	T	37	48	C	0	0	48	1	1	0	26
OAR2	117704160	C	Y	99	C	29	25	T	31	18	43	0.709004	1	0	96
OAR2	131903187	T	A	44	A	39	16	T	0	0	16	1	1	0	88
OAR2	2933801	C	A	32	A	35	12	C	0	0	12	1	1	0	32
OAR2	249721343	G	A	29	A	32	11	G	0	0	11	1	1	0	26
OAR2	186309467	C	M	99	C	33	41	A	26	40	81	4.31311e-06	1	0	31
OAR2	118967515	G	C	76	C	38	47	G	0	0	47	1	1	0	25
OAR2	235940862	G	R	99	G	38	16	A	31	16	32	0.50527	1	0	33
OAR2	236221506	G	R	99	A	36	29	G	36	26	55	0.698873	1	0	478
OAR2	130708947	C	M	45	C	35	237	A	36	18	495	0.411476	1	0	6
OAR2	47790769	T	Y	52	T	38	13	C	40	5	18	0.221522	1	0	194
OAR2	210040482	C	T	41	T	37	15	C	0	0	15	1	1	0	127
OAR2	240928704	T	Y	99	T	38	16	C	38	8	24	0.370862	1	0	9
OAR2	239825200	C	Y	99	C	30	17	T	30	11	29	0.5	1	0	20
OAR2	111411109	C	T	22	T	25	10	G	2	1	11	1	1	0	26
OAR2	129783696	A	C	23	C	36	9	A	0	0	9	1	1	0	50
OAR2	92230840	A	C	99	C	35	76	A	0	0	76	1	1	0	14
OAR2	17407429	C	T	99	T	37	131	G	10	1	132	1	1	0	15
OAR2	83866661	A	M	89	A	34	7	C	34	6	13	0.417832	1	0	30
OAR2	102874881	A	G	42	G	35	16	T	7	1	17	1	1	0	354
OAR2	130332985	G	R	84	A	36	7	G	39	5	12	0.00505051	1	0	132
OAR2	2368144	A	G	22	G	32	9	A	0	0	9	1	1	0	290
OAR2	111411083	C	A	22	A	34	11	C	0	0	11	1	1	0	26
OAR2	13228460	G	R	99	A	32	8	G	36	6	14	0.688645	1	0	291
OAR2	38196646	A	G	99	G	39	255	A	0	0	635	1	1.00472	0	12
OAR2	199401211	A	C	31	C	36	12	A	0	0	12	1	1	0	36
OAR2	81799947	T	C	63	C	38	30	T	0	0	32	1	1.0625	0	48
OAR2	48638011	G	R	99	G	37	10	A	39	9	19	0.506982	1	0	155
OAR2	130900196	G	R	99	G	33	152	A	34	103	1076	0.0878703	1	0	67
OAR2	245937537	G	A	49	A	37	18	G	0	0	19	1	1.05263	0	28
OAR2	55856017	C	T	44	T	38	38	C	7	1	638	1	2.51411	0	51
OAR2	8800320	G	R	99	A	37	27	G	36	9	36	0.635286	1	0	13
OAR2	2805269	A	T	59	T	38	25	A	0	0	25	1	1	0	111
OAR2	238278750	T	G	97	G	35	67	T	0	0	67	1	1	0	1225
OAR2	119677908	T	G	69	G	37	37	T	0	0	37	1	1	0	49
OAR2	14466666	C	S	99	G	37	10	C	35	7	17	0.2681	1	0	395
OAR2	89561833	A	R	99	G	39	9	A	39	7	16	0.175524	1	0	47
OAR2	50835310	G	A	20	A	37	8	G	0	0	8	1	1	0	26
OAR2	247505492	T	C	64	C	36	25	T	0	0	25	1	1	0	101
OAR2	169282904	G	S	99	C	34	11	G	36	5	16	0.5	1	0	135
OAR2	221181349	A	G	96	G	34	60	A	0	0	60	1	1	0	113
OAR2	71987719	C	T	38	T	33	14	C	0	0	14	1	1	0	69
OAR2	127195038	C	Y	88	T	35	13	C	37	5	18	0.712243	1	0	110
OAR2	31904796	A	G	35	G	35	13	A	0	0	13	1	1	0	24
OAR2	134939137	A	G	26	G	36	10	A	0	0	10	1	1	0	179
OAR2	249784464	T	Y	99	T	35	34	C	37	31	65	0.168834	1	0	297
OAR2	239414628	T	Y	99	C	36	13	T	36	9	22	0.628072	1	0	87
OAR2	225960725	G	R	43	G	36	6	A	24	6	12	0.0465368	1	0	149
OAR2	61657490	G	R	70	A	38	7	G	34	5	12	0.133838	1	0	177
OAR2	130686459	C	T	99	T	36	150	C	0	0	150	1	1	0	71
OAR2	55853763	T	C	99	C	36	42	T	0	0	42	1	1	0	188
OAR2	235047876	A	R	99	G	36	22	A	31	16	38	0.518352	1	0	31
OAR2	55507091	A	G	48	G	34	20	A	0	0	20	1	1	0	11
OAR2	52775483	G	A	33	A	31	17	G	31	1	18	1	1	0	181
OAR2	192928064	T	Y	99	T	38	24	C	38	24	48	0.6233	1	0	5
OAR2	192630186	T	C	35	C	35	13	T	0	0	14	1	1.07143	0	34
OAR2	130771102	A	G	55	G	35	32	A	0	0	32	1	1	0	16
OAR2	243049656	C	Y	79	T	34	5	C	32	5	10	0.75	1	0	21
OAR2	240930842	A	C	99	C	37	59	A	0	0	59	1	1	0	19
OAR2	137511678	A	R	67	A	39	11	G	40	5	16	0.330586	1	0	59
OAR2	130902696	C	M	72	C	18	213	A	9	37	1489	1.39564e-06	1	0	19
OAR2	134254574	G	R	45	G	33	12	A	36	6	18	0.583872	1	0	48
OAR2	130882110	T	Y	99	T	36	60	C	38	45	105	0.0122198	1	0	84
OAR2	101395458	A	R	99	G	34	27	A	34	26	53	0.737693	1	0	8
OAR2	112227570	A	G	93	G	39	41	A	0	0	59	1	1.54237	0	58
OAR2	53052283	C	T	99	T	36	255	C	0	0	1991	1	1	0	69
OAR2	42563861	G	R	99	G	33	22	A	32	20	42	0.495031	1	0	11
OAR2	183018038	T	C	22	C	33	9	T	0	0	10	1	1.1	0	5
OAR2	12540082	G	R	42	G	38	11	A	32	5	16	0.254808	1	0	135
OAR2	249623533	T	C	31	C	33	12	T	0	0	12	1	1	0	21
OAR2	136031984	C	Y	99	C	37	132	T	36	123	415	0.00437357	1	0	265
OAR2	241505712	C	A	99	A	37	64	C	0	0	64	1	1	0	65
OAR2	239843210	A	G	90	G	37	59	A	25	1	60	1	1	0	20
OAR2	73016969	C	T	20	T	34	8	C	0	0	8	1	1	0	48
OAR2	130679258	G	A	99	A	36	199	G	0	0	199	1	1	0	12
OAR2	22534839	G	R	86	G	39	9	A	38	7	16	0.149563	1	0	61
OAR2	238683255	C	Y	34	T	38	24	C	37	4	266	0.273602	1.90977	0	27
OAR2	117489376	G	R	99	A	39	9	G	36	7	16	0.552622	1	0	165
OAR2	218206094	A	R	99	A	32	13	G	31	12	25	0.384443	1	0	241
OAR2	63377609	A	R	99	A	37	26	G	39	13	39	0.510033	1	0	19
OAR2	8792675	A	C	91	C	33	58	A	0	0	58	1	1	0	69
OAR2	130738246	C	Y	99	C	38	115	T	38	80	195	0.395232	1	0	14
OAR2	70218742	C	Y	99	C	34	56	T	33	21	77	0.413981	1	0	6
OAR2	58603142	C	A	96	A	36	75	C	0	0	75	1	1	0	13
OAR2	243364425	A	T	26	T	38	10	A	0	0	10	1	1	0	10
OAR2	184240673	A	R	99	G	38	6	A	37	6	12	0.468615	1	0	107
OAR2	131903639	A	R	99	A	36	13	G	38	9	22	0.131209	1	0	198
OAR2	68934537	G	R	99	A	39	8	G	37	6	15	0.331002	1	0	163
OAR2	119202159	A	G	85	G	39	40	A	0	0	40	1	1	0	191
OAR2	137331118	C	Y	89	T	38	6	C	37	5	11	0.331169	1	0	136
OAR2	174604392	G	R	99	A	34	12	G	36	10	22	0.248253	1	0	59
OAR2	130680551	T	C	99	C	38	188	T	10	1	189	1	1	0	97
OAR2	13229936	A	G	95	G	38	43	A	0	0	43	1	1	0	49
OAR2	72877356	G	C	43	C	35	16	G	0	0	16	1	1	0	55
OAR2	130912582	T	Y	99	C	34	164	T	34	91	6707	0.115967	1	0	5
OAR2	231074444	T	G	99	G	36	75	T	0	0	75	1	1	0	342
OAR2	132213120	G	A	23	A	38	9	G	0	0	17	1	1.64706	0	98
OAR2	15756109	T	C	23	C	37	9	T	0	0	9	1	1	0	12
OAR2	130686824	T	C	99	C	36	142	T	0	0	142	1	1	0	41
OAR2	58603155	G	C	99	C	35	70	G	0	0	70	1	1	0	13
OAR2	64113579	G	A	25	A	37	10	G	0	0	10	1	1	0	26
OAR2	53052112	C	Y	24	C	34	240	T	35	7	247	0.135627	1	0	9
OAR2	131068185	T	C	20	C	38	8	T	0	0	8	1	1	0	41
OAR2	122764746	A	C	99	C	32	116	A	0	0	116	1	1	0	25
OAR2	37292384	G	R	99	A	37	20	G	38	8	95	0.686523	2.63158	0	21
OAR2	36072460	G	S	99	C	35	37	G	35	27	64	0.359332	1	0	6
OAR2	137576575	C	A	22	A	36	10	C	0	0	27	1	1.62963	0	47
OAR2	31858833	T	Y	99	T	33	144	C	34	110	1031	0.395004	1	0	45
OAR2	243081976	A	R	99	G	34	20	A	33	20	40	0.611241	1	0	16
OAR2	189673058	A	C	28	C	39	14	A	0	0	14	1	1	0	10
OAR2	242871843	T	Y	73	T	39	6	C	40	5	11	0.465368	1	0	29
OAR2	217093534	A	C	99	C	38	167	A	0	0	167	1	1	0	9
OAR2	236284628	A	M	99	C	38	9	A	37	9	18	0.148663	1	0	5
OAR2	132205548	C	M	73	C	37	6	A	31	5	11	0.665584	1	0	15
OAR2	134945821	T	Y	88	T	35	16	C	38	8	24	0.0303724	1	0	27
OAR2	240926158	G	R	99	G	36	27	A	36	22	49	0.616656	1	0	274
OAR2	134946523	C	T	23	T	36	9	C	0	0	9	1	1	0	83
OAR2	130900557	T	Y	99	C	35	134	T	35	119	882	0.327247	1	0	125
OAR2	236489112	C	T	20	T	35	8	C	0	0	8	1	1	0	405
OAR2	2663169	G	K	99	G	34	11	T	34	8	19	0.741962	1	0	60
OAR2	139310885	A	M	99	C	36	204	A	37	51	1021	0.0439501	1	0	73
OAR2	37156916	G	R	99	A	37	15	G	36	14	29	0.588389	1	0	36
OAR2	235992277	C	Y	99	C	35	19	T	33	16	35	0.201624	1	0	26
OAR2	232728633	A	G	78	G	37	32	A	0	0	32	1	1	0	21
OAR2	36972063	A	C	99	C	35	50	A	0	0	50	1	1	0	443
OAR2	240934580	A	G	99	G	38	181	A	0	0	181	1	1	0	26
OAR2	221255445	A	G	32	G	33	12	A	0	0	12	1	1	0	44
OAR2	37292223	G	C	55	C	35	27	A	16	1	33	1	1.15152	0	26
OAR2	219727005	A	C	20	C	38	8	A	0	0	8	1	1	0	16
OAR2	242398222	T	C	20	C	37	8	T	0	0	8	1	1	0	6664
OAR2	245756740	G	R	99	A	38	18	G	38	7	25	0.418084	1	0	230
OAR2	192306049	A	R	99	A	34	79	G	32	66	145	0.408937	1	0	10
OAR2	49988252	C	Y	99	C	39	31	T	37	18	49	0.519905	1	0	30
OAR2	27930697	G	R	37	G	35	17	A	37	5	22	0.41004	1	0	152
OAR2	186054725	C	Y	87	T	35	12	C	37	5	17	0.595669	1	0	137
OAR2	22535505	T	Y	88	T	38	36	C	37	11	49	0.341346	1.34694	0	23
OAR2	36918985	G	A	61	A	38	24	G	0	0	24	1	1	0	94
OAR2	203747144	T	Y	99	C	36	12	T	36	7	19	0.38662	1	0	80
OAR2	220120318	A	G	91	G	36	55	A	0	0	55	1	1	0	122
OAR2	211821011	T	C	20	C	37	8	T	0	0	8	1	1	0	149
OAR2	246743641	C	A	44	A	34	19	C	0	0	19	1	1	0	13
OAR2	211821549	A	C	62	C	37	25	A	0	0	25	1	1	0	71
OAR2	130736207	C	Y	99	T	36	15	C	36	7	22	0.695815	1	0	39
OAR2	111297096	T	C	20	C	37	8	T	0	0	8	1	1	0	61
OAR2	13242851	T	C	54	C	36	21	T	0	0	21	1	1	0	8871
OAR2	210040224	C	T	20	T	35	8	C	0	0	8	1	1	0	131
OAR2	235058342	A	T	94	T	33	69	A	35	1	70	1	1	0	864
OAR2	247398023	G	R	68	G	34	12	A	34	6	18	0.445809	1	0	315
OAR2	247517212	G	A	62	A	35	25	G	0	0	25	1	1	0	104
OAR2	1798241	T	A	29	A	37	11	T	0	0	11	1	1	0	9
OAR2	21756028	C	A	99	A	31	204	C	0	0	204	1	1	0	26
OAR2	10937509	T	Y	99	C	36	6	T	34	6	12	0.734307	1	0	81
OAR2	229584625	T	Y	99	C	37	27	T	32	25	52	0.500123	1	0	11
OAR2	189672671	T	G	99	G	37	255	T	0	0	351	1	1	0	24
OAR2	59205119	G	A	38	A	38	14	G	0	0	14	1	1	0	65
OAR2	189672044	A	C	90	C	32	46	A	0	0	46	1	1	0	20
OAR2	134680670	G	A	40	A	37	17	G	0	0	17	1	1	0	25
OAR2	100841541	A	R	99	G	36	16	A	39	12	28	0.23901	1	0	958
OAR2	37133854	G	R	99	A	33	11	G	36	10	21	0.518	1	0	356
OAR2	117144850	A	C	64	C	32	25	A	0	0	25	1	1	0	5
OAR2	21584421	G	T	66	T	33	27	G	0	0	27	1	1	0	107
OAR2	45611464	C	Y	84	T	38	5	C	35	5	10	0.577381	1	0	12
OAR2	128454864	C	T	31	T	35	14	C	0	0	21	1	1.33333	0	16
OAR2	31885698	C	Y	99	T	36	121	C	36	78	199	0.441369	1	0	27
OAR2	130921322	C	Y	99	T	34	128	C	33	126	8967	0.00959299	1	0	28
OAR2	240923279	T	C	99	C	35	255	T	0	0	734	1	1	0	44
OAR2	234889863	A	R	99	A	37	9	G	36	8	17	0.185191	1	0	389
OAR2	112265706	T	C	99	C	33	84	T	0	0	84	1	1	0	59
OAR2	152485931	A	R	99	G	39	18	A	39	16	34	0.439124	1	0	950
OAR2	125347262	T	C	91	C	38	49	T	0	0	49	1	1	0	20
OAR2	67163218	A	R	90	A	28	10	G	26	7	17	0.667267	1	0	5
OAR2	130330609	C	S	84	C	38	8	G	35	5	13	0.681041	1	0	38
OAR2	220625996	A	R	99	G	35	61	A	33	54	116	0.046908	1	0	96
OAR2	1871962	A	G	78	G	36	31	A	0	0	31	1	1	0	18
OAR2	82288018	T	Y	99	C	37	24	T	33	16	40	0.668058	1	0	101
OAR2	204508339	T	K	99	G	37	31	T	38	29	60	0.407134	1	0	223
OAR2	65807593	A	G	20	G	38	8	A	0	0	8	1	1	0	11
OAR2	239847628	G	R	99	G	33	20	A	34	10	30	0.599358	1	0	94
OAR2	39058938	T	C	20	C	36	8	T	0	0	8	1	1	0	27
OAR2	92926354	A	G	38	G	38	112	A	37	1	118	1	1.05932	0	10
OAR2	16211503	A	G	47	G	33	20	A	0	0	20	1	1	0	9
OAR2	70856414	G	K	99	T	34	40	G	37	36	76	0.0762968	1	0	45
OAR2	13012396	G	T	40	T	36	15	G	0	0	15	1	1	0	44
OAR2	130912948	T	Y	99	C	32	133	T	33	122	8506	0.0599493	1	0	44
OAR2	108127945	T	G	69	G	32	36	T	0	0	36	1	1	0	9
OAR2	22532288	A	G	52	G	39	20	A	0	0	20	1	1	0	51
OAR2	82287917	T	G	65	G	37	25	T	0	0	25	1	1	0	101
OAR2	104922142	T	C	99	C	35	202	T	0	0	202	1	1	0	505
OAR2	139310812	A	R	99	G	37	152	A	36	103	748	0.392941	1	0	42
OAR2	10422203	C	M	99	A	33	26	C	34	16	42	0.668137	1	0	56
OAR2	103346531	G	A	80	A	34	31	G	0	0	31	1	1	0	47
OAR2	247562838	C	T	99	T	36	48	C	0	0	48	1	1	0	48
OAR2	36971620	A	G	26	G	39	10	A	0	0	10	1	1	0	399
OAR2	74203485	A	G	29	G	38	11	A	0	0	11	1	1	0	229
OAR2	38196550	T	Y	99	C	35	135	T	34	106	391	0.0385727	1.38363	0	96
OAR2	157427509	T	A	99	A	37	194	T	0	0	194	1	1	0	120
OAR2	67162991	T	Y	99	T	34	16	C	35	15	31	0.611574	1	0	147
OAR2	82288971	G	T	99	T	36	243	G	0	0	243	1	1	0	51
OAR2	221376920	T	C	29	C	34	11	T	0	0	11	1	1	0	105
OAR2	204268864	A	T	90	T	34	45	A	0	0	45	1	1	0	2499
OAR2	28292409	G	R	99	G	34	32	A	33	25	57	0.0877759	1	0	81
OAR2	246741873	C	T	75	T	35	35	C	0	0	35	1	1	0	7
OAR2	219721148	G	A	99	A	27	252	C	5	2	254	1	1	0	24
OAR2	82649443	A	R	99	G	35	22	A	26	29	51	2.64235e-05	1	0	75
OAR2	244123504	G	R	80	A	31	6	G	29	5	11	0.396104	1	0	1545
OAR2	130884732	G	R	99	G	35	51	A	35	46	97	0.421258	1	0	150
OAR2	116499930	C	T	60	T	34	26	C	0	0	26	1	1	0	133
OAR2	2802729	T	W	99	T	38	13	A	35	13	26	0.0284036	1	0	35
OAR2	205153812	A	C	29	C	36	11	A	0	0	21	1	1.47619	0	13
OAR2	37157935	G	R	99	G	35	42	A	36	34	76	0.237118	1	0	106
OAR2	239260720	T	Y	99	T	37	14	C	34	12	26	0.0263217	1	0	84
OAR2	175940595	A	G	23	G	35	9	A	0	0	9	1	1	0	16561
OAR2	8135697	C	A	65	A	37	24	C	0	0	24	1	1	0	338
OAR2	38085855	T	K	78	T	39	6	G	36	5	11	0.0627706	1	0	382
OAR2	239762141	A	G	31	G	34	12	A	0	0	12	1	1	0	14
OAR2	37292249	A	G	59	G	33	28	A	0	0	35	1	1.25714	0	8
OAR2	2664812	T	Y	64	T	37	5	C	35	5	10	0.577381	1	0	49
OAR2	249613749	A	G	49	G	35	18	A	0	0	18	1	1	0	71
OAR2	13229985	T	Y	99	C	35	18	T	36	17	35	0.701735	1	0	49
OAR2	175124629	A	G	99	G	36	106	A	0	0	106	1	1	0	10
OAR2	131054241	G	C	45	C	35	18	G	0	0	18	1	1	0	65
OAR2	1882957	A	C	83	C	34	40	A	0	0	40	1	1	0	227
OAR2	2222752	C	Y	99	T	33	50	C	35	44	94	0.0213341	1	0	18
OAR2	50849477	C	A	26	A	37	10	C	0	0	10	1	1	0	340
OAR2	225963839	A	G	38	G	36	14	A	0	0	14	1	1	0	45
OAR2	92231918	C	T	55	T	39	31	C	0	0	71	1	1.56338	0	13
OAR2	134945794	A	G	63	G	34	26	A	0	0	26	1	1	0	7
OAR2	27923880	G	R	99	G	34	19	A	30	16	35	0.230562	1	0	81
OAR2	31858878	T	C	99	C	35	255	T	0	0	1124	1	1	0	45
OAR2	2223581	T	C	20	C	35	8	T	0	0	8	1	1	0	32
OAR2	42564585	A	R	99	A	34	19	G	31	20	41	0.0394832	1	0	149
OAR2	204502973	G	S	99	G	38	15	C	36	9	24	0.5	1	0	86
OAR2	73980246	C	Y	99	T	39	25	C	37	16	41	0.580029	1	0	93
OAR2	130909073	G	R	99	A	27	152	G	29	103	3617	0.124223	1	0	12
OAR2	130706502	T	C	99	C	37	255	T	0	0	291	1	1	0	994
OAR2	73980372	C	Y	99	C	39	24	T	37	15	39	0.207636	1	0	126
OAR2	33891619	A	G	64	G	38	29	A	0	0	29	1	1	0	20
OAR2	137740764	G	A	35	A	37	13	G	0	0	13	1	1	0	65
OAR2	48751276	C	Y	99	T	36	12	C	34	7	19	0.267921	1	0	41
OAR2	116825592	T	C	99	C	36	54	T	0	0	54	1	1	0	32
OAR2	116559727	C	T	79	T	32	36	C	0	0	36	1	1	0	46
OAR2	134540749	C	T	49	T	35	19	C	0	0	20	1	1.05	0	43
OAR2	51130723	T	C	20	C	40	8	T	0	0	8	1	1	0	107
OAR2	245985200	C	Y	99	T	37	87	C	36	33	120	0.276386	1	0	58
OAR2	235863328	A	G	49	G	37	21	A	0	0	21	1	1	0	96
OAR2	74574472	T	C	20	C	40	8	T	0	0	8	1	1	0	16
OAR2	11317070	A	G	40	G	37	27	A	26	1	28	1	1	0	9
OAR2	128454822	G	C	31	C	37	14	G	0	0	21	1	1.33333	0	26
OAR2	101521045	T	G	99	G	36	78	T	0	0	78	1	1	0	135
OAR2	238617667	G	K	99	G	35	24	T	38	21	45	0.0451153	1	0	377
OAR2	139149112	A	R	99	A	37	17	G	38	15	32	0.250974	1	0	67
OAR2	210175444	A	G	70	G	37	28	A	0	0	28	1	1	0	12
OAR2	17552314	T	C	79	C	35	52	T	0	0	55	1	1.05455	0	31
OAR2	58974486	C	G	39	G	37	16	C	0	0	16	1	1	0	294
OAR2	8802083	G	R	99	A	33	51	G	33	41	93	0.0589983	1	0	112
OAR2	28726263	T	Y	99	C	35	15	T	32	9	24	0.726755	1	0	212
OAR2	29457694	C	T	20	T	38	8	C	0	0	8	1	1	0	64
OAR2	2934391	G	T	38	T	36	15	G	0	0	15	1	1	0	12
OAR2	10429240	G	A	63	A	34	29	G	0	0	29	1	1	0	44
OAR2	239843287	G	A	89	A	35	150	G	40	2	153	1	1.00654	0	32
OAR2	211457695	G	C	70	C	38	31	G	0	0	31	1	1	0	104
OAR2	92230725	G	T	72	T	36	28	G	0	0	28	1	1	0	30
OAR2	82646436	A	R	99	G	38	12	A	38	7	19	0.55671	1	0	101
OAR2	102753792	G	R	99	A	32	14	G	37	8	22	0.55956	1	0	138
OAR2	72883068	T	G	52	G	37	22	T	0	0	22	1	1	0	181
OAR2	130902770	C	T	99	T	36	255	C	0	0	1418	1	1	0	9
OAR2	242043880	A	R	99	A	39	23	G	35	19	42	0.00322345	1	0	8
OAR2	116895233	A	T	34	T	34	13	A	0	0	13	1	1	0	321
OAR2	17407444	T	C	99	C	37	156	T	0	0	156	1	1	0	15
OAR2	43653850	T	Y	92	C	38	7	T	32	6	13	0.147436	1	0	143
OAR2	241172236	C	Y	99	C	33	40	T	34	24	65	0.396089	1	0	339
OAR2	236652988	T	C	99	C	30	254	T	32	1	280	1	1.05357	0	7
OAR2	236652889	G	A	66	A	28	250	C	5	5	2821	1	1.01772	0	33
OAR2	100936331	C	Y	99	T	36	11	C	36	10	21	0.587342	1	0	153
OAR2	67441306	A	M	99	C	38	9	A	35	8	17	0.72209	1	0	6
OAR2	14368470	T	Y	99	C	38	21	T	36	11	32	0.0440781	1	0	130
OAR2	71007651	G	A	29	A	37	11	G	0	0	11	1	1	0	18
OAR2	8790315	T	C	20	C	37	8	T	0	0	8	1	1	0	21
OAR2	218444979	T	G	99	G	37	144	T	0	0	144	1	1	0	14
OAR2	64106236	G	A	23	A	37	9	G	0	0	9	1	1	0	161
OAR2	192631405	T	A	99	A	35	71	T	0	0	90	1	1.21111	0	45
OAR2	87592581	T	Y	99	C	32	68	T	33	52	120	0.497887	1	0	63
OAR2	157185700	T	C	60	C	33	24	T	0	0	24	1	1	0	340
OAR2	247549418	T	C	87	C	37	37	T	0	0	37	1	1	0	901
OAR2	243607497	G	A	99	A	36	255	G	0	0	389	1	1.02057	0	18
OAR2	73789767	C	T	20	T	37	8	C	0	0	8	1	1	0	400
OAR2	133418465	C	T	99	T	36	59	C	0	0	68	1	1.13235	0	24
OAR2	117707831	A	G	20	G	31	8	A	0	0	8	1	1	0	8
OAR2	773291	T	Y	99	T	34	23	C	32	17	41	0.552695	1	0	104
OAR2	21762856	A	G	81	G	35	34	A	0	0	34	1	1	0	87
OAR2	211727720	T	Y	99	T	35	154	C	33	101	806	0.00288034	1	0	45
OAR2	134680971	T	C	25	C	36	11	T	0	0	11	1	1	0	24
OAR2	121401963	T	Y	64	T	39	8	C	37	5	13	0.471639	1	0	7
OAR2	116498641	G	A	98	A	36	47	G	0	0	47	1	1	0	52
OAR2	113497592	C	T	20	T	25	11	C	0	0	11	1	1	0	103
OAR2	36520686	T	W	99	T	33	153	A	34	92	247	0.110127	1	0	168
OAR2	139315299	G	R	86	G	34	11	A	36	7	18	0.123146	1	0	415
OAR2	117525168	G	K	96	G	38	9	T	39	6	15	0.163836	1	0	70
OAR2	134942844	T	W	99	T	38	14	A	38	12	26	0.755039	1	0	177
OAR2	210175390	C	T	26	T	36	10	C	0	0	10	1	1	0	33
OAR2	185353428	G	A	28	A	37	12	G	0	0	12	1	1	0	7
OAR2	49989015	C	T	99	T	37	255	C	0	0	255	1	1	0	164
OAR2	140507421	T	C	74	C	35	53	T	0	0	56	1	1.05357	0	17
OAR2	130906421	T	G	99	G	34	254	A	2	1	2805	1	1	0	35
OAR2	100936178	C	Y	99	T	38	11	C	38	9	20	0.691608	1	0	153
OAR2	51128621	G	R	76	G	38	8	A	33	6	14	0.586247	1	0	10
OAR2	13229551	A	M	99	C	35	12	A	37	11	23	0.303762	1	0	116
OAR2	31906262	T	G	91	G	37	44	T	0	0	44	1	1	0	50
OAR2	64065548	G	A	99	A	37	67	G	0	0	97	1	1.30928	0	38
OAR2	130759930	G	R	99	G	36	131	A	36	124	974	0.361918	1	0	12
OAR2	2275626	A	R	91	G	27	8	A	24	8	16	0.0974359	1	0	41
OAR2	50011617	C	Y	99	C	35	119	T	35	106	225	0.262381	1	0	40
OAR2	245891385	C	A	35	A	38	13	C	0	0	13	1	1	0	481
OAR2	184865000	T	C	95	C	39	55	T	0	0	55	1	1	0	14
OAR2	118099309	T	C	20	C	33	8	T	0	0	8	1	1	0	20
OAR2	2159080	G	R	92	G	39	8	A	37	6	14	0.622711	1	0	23
OAR2	34103629	C	T	58	T	38	21	C	0	0	21	1	1	0	2684
OAR2	11926781	A	M	99	C	37	11	A	37	6	17	0.759696	1	0	119
OAR2	37077933	T	Y	95	C	36	11	T	37	6	17	0.202165	1	0	28
OAR2	219721954	G	R	99	G	30	17	A	28	18	35	0.306615	1	0	110
OAR2	240933838	C	T	38	T	38	14	C	0	0	14	1	1	0	56
OAR2	67246777	C	T	99	T	37	94	A	8	1	115	1	1.17391	0	41
OAR2	247776428	T	G	52	G	33	23	T	0	0	23	1	1	0	127
OAR2	67441444	T	Y	99	C	37	13	T	38	12	25	0.537968	1	0	59
OAR2	217836907	T	Y	99	T	39	21	C	39	10	31	0.658149	1	0	41
OAR2	179319619	T	C	23	C	39	9	T	0	0	9	1	1	0	21
OAR2	242043819	A	R	99	A	37	27	G	36	26	53	0.653726	1	0	10
OAR2	210273501	A	W	93	A	36	5	T	35	5	10	0.636905	1	0	13
OAR2	150424686	A	G	60	G	36	22	A	0	0	22	1	1	0	597
OAR2	83906776	A	R	99	A	37	10	G	38	9	19	0.30189	1	0	260
OAR2	204502790	T	C	63	C	38	25	T	0	0	25	1	1	0	27
OAR2	199400856	C	Y	99	T	37	24	C	36	13	37	0.596661	1	0	87
OAR2	203375870	T	C	32	C	39	12	T	0	0	12	1	1	0	306
OAR2	51130911	G	R	99	A	36	9	G	39	8	17	0.534698	1	0	81
OAR2	39803757	G	A	91	A	37	33	G	0	0	33	1	1	0	5
OAR2	239407115	C	Y	99	C	35	25	T	34	16	42	0.473679	1	0	338
OAR2	70218757	G	K	99	G	32	49	T	33	20	69	0.235511	1	0	9
OAR2	188509283	A	T	28	T	38	20	A	34	1	25	1	1.2	0	98
OAR2	242765381	G	A	29	A	35	11	G	0	0	11	1	1	0	228
OAR2	116499052	A	G	75	G	36	29	A	0	0	29	1	1	0	7
OAR2	241651301	C	T	23	T	36	9	C	0	0	9	1	1	0	71
OAR2	50094532	G	S	99	C	38	25	G	35	17	42	0.583502	1	0	176
OAR2	64565747	T	Y	76	T	40	7	C	39	6	13	0.573718	1	0	9369
OAR2	130773677	C	T	99	T	36	252	A	9	1	253	1	1	0	35
OAR2	246744634	C	T	29	T	37	11	C	0	0	11	1	1	0	94
OAR2	2803044	G	A	62	A	38	23	G	0	0	23	1	1	0	172
OAR2	221025657	C	Y	99	T	35	197	C	34	58	1012	0.0737801	1.68281	0	21
OAR2	217102234	G	R	99	A	38	11	G	35	10	21	0.510741	1	0	22
OAR2	245983816	G	A	99	A	33	111	G	0	0	111	1	1	0	13
OAR2	116917289	G	A	99	A	38	134	G	0	0	188	1	1.28723	0	65
OAR2	28842550	C	Y	99	T	39	18	C	38	13	31	0.0528195	1	0	966
OAR2	184864851	G	A	91	A	34	43	G	0	0	43	1	1	0	24
OAR2	126121091	A	R	99	A	39	11	G	39	7	18	0.681058	1	0	15
OAR2	14404063	T	C	77	C	32	33	T	0	0	33	1	1	0	7
OAR2	236283692	A	R	25	A	36	24	G	34	5	29	0.147733	1	0	15
OAR2	130825777	T	C	99	C	37	149	T	0	0	149	1	1	0	126
OAR2	130914642	T	Y	61	T	32	233	C	32	21	4624	0.411052	1	0	22
OAR2	56936482	T	C	86	C	35	39	T	0	0	39	1	1	0	124
OAR2	57016732	G	C	23	C	32	9	G	0	0	9	1	1	0	9
OAR2	58603047	T	G	99	G	37	62	T	0	0	62	1	1	0	16
OAR2	246744378	G	A	29	A	36	11	G	0	0	11	1	1	0	23
OAR2	240928916	T	Y	99	C	34	29	T	32	14	43	0.28209	1	0	5
OAR2	16211494	A	G	46	G	31	19	A	0	0	19	1	1	0	9
OAR2	29806331	T	A	49	A	37	20	T	0	0	20	1	1	0	1537
OAR2	234888475	A	R	99	G	38	13	A	38	9	22	0.371877	1	0	876
OAR2	242377720	A	R	99	A	35	44	G	36	29	73	0.191147	1	0	56
OAR2	103346439	C	T	88	T	37	36	C	0	0	41	1	1.12195	0	25
OAR2	30353384	T	C	20	C	35	8	T	0	0	8	1	1	0	70
OAR2	242043809	A	R	99	A	38	28	G	39	25	53	0.282772	1	0	10
OAR2	241461815	A	G	99	G	28	112	A	0	0	112	1	1	0	304
OAR2	235549674	T	Y	99	C	37	29	T	37	22	51	0.748121	1	0	86
OAR2	157315002	T	C	76	C	34	254	G	34	1	1392	1	2.35345	0	54
OAR2	249897873	G	A	23	A	28	14	G	2	1	15	1	1	0	12
OAR2	103346710	T	C	81	C	36	55	T	0	0	60	1	1.08333	0	22
OAR2	71035192	G	A	40	A	33	15	G	0	0	15	1	1	0	66
OAR2	31283305	G	R	99	A	37	19	G	32	18	37	0.515274	1	0	73
OAR2	82909042	G	R	99	A	37	22	G	36	17	39	0.636706	1	0	2225
OAR2	13260715	G	S	99	G	36	10	C	35	10	20	0.369682	1	0	15
OAR2	117932671	C	Y	68	C	35	11	T	33	6	17	0.0607628	1	0	105
OAR2	149057140	C	Y	99	T	35	17	C	34	10	27	0.687145	1	0	739
OAR2	239843408	A	G	74	G	38	59	A	35	2	62	1	1.01613	0	47
OAR2	64766602	C	Y	99	C	36	30	T	35	27	57	0.704538	1	0	208
OAR2	14404052	A	G	94	G	35	40	A	0	0	40	1	1	0	11
OAR2	12148453	A	G	99	G	36	253	A	37	1	667	1	1	0	44
OAR2	118572784	C	A	99	A	34	141	C	0	0	141	1	1	0	413
OAR2	117144855	C	T	65	T	33	25	C	0	0	25	1	1	0	5
OAR2	42533430	G	R	95	G	36	17	A	32	9	26	0.631274	1	0	91
OAR2	64107607	C	Y	49	C	39	6	T	32	5	11	0.0021645	1	0	228
OAR2	221062376	C	Y	99	T	33	12	C	29	10	22	0.0465448	1	0	98
OAR2	220615506	C	Y	99	C	36	11	T	34	7	18	0.395708	1	0	36
OAR2	219706304	C	S	99	C	36	80	G	36	24	104	0.455463	1	0	158
OAR2	125347324	C	T	85	T	33	49	C	0	0	49	1	1	0	12
OAR2	246745016	T	C	41	C	36	16	T	0	0	16	1	1	0	14
OAR2	118758903	G	A	49	A	39	30	G	19	1	31	1	1	0	694
OAR2	67246214	A	G	37	G	39	14	A	0	0	28	1	1.5	0	36
OAR2	221025261	G	R	70	G	29	139	A	29	113	4955	0.0619309	1.00827	0	39
OAR2	233278185	A	G	58	G	30	29	C	2	1	44	1	1.40909	0	92
OAR2	89339015	A	R	99	G	38	14	A	35	12	26	0.500927	1	0	119
OAR2	121400612	C	Y	89	T	39	6	C	39	5	11	0.561688	1	0	75
OAR2	130727864	C	T	67	T	37	24	C	0	0	24	1	1	0	30
OAR2	246744401	G	A	25	A	34	10	G	0	0	10	1	1	0	18
OAR2	243713772	G	R	99	A	38	14	G	31	15	29	0.505731	1	0	103
OAR2	235087686	C	S	99	G	38	8	C	38	7	15	0.716628	1	0	156
OAR2	199413786	A	G	53	G	36	39	A	31	1	40	1	1	0	10
OAR2	68905578	T	Y	99	C	37	48	T	36	38	87	0.14338	1	0	243
OAR2	137511889	G	A	22	A	38	18	G	39	1	19	1	1	0	86
OAR2	133442942	A	G	50	G	32	21	A	0	0	21	1	1	0	6
OAR2	103346285	G	C	70	C	37	28	G	0	0	28	1	1	0	39
OAR2	48789060	A	R	99	G	38	38	A	34	33	71	0.000610912	1	0	100
OAR2	247529359	G	A	99	A	36	159	G	0	0	159	1	1	0	68
OAR2	235425614	A	G	40	G	33	15	A	0	0	15	1	1	0	15
OAR2	130799347	G	S	72	G	35	44	C	32	23	67	0.0807935	1	0	61
OAR2	240928078	G	A	41	A	32	15	G	0	0	15	1	1	0	134
OAR2	175124580	G	A	34	A	39	13	G	0	0	13	1	1	0	26
OAR2	239408057	G	R	99	G	38	39	A	37	28	67	0.382569	1	0	289
OAR2	220625399	C	A	99	A	36	100	C	0	0	100	1	1	0	450
OAR2	116917012	A	G	99	G	37	197	A	0	0	197	1	1	0	18
OAR2	244252149	A	T	80	T	33	36	A	0	0	36	1	1	0	48
OAR2	240930034	T	C	85	C	33	39	T	0	0	39	1	1	0	15
OAR2	29507346	A	G	22	G	38	9	A	0	0	9	1	1	0	64
OAR2	234450804	C	T	43	T	36	16	C	0	0	16	1	1	0	11
OAR2	21592264	T	C	64	C	37	25	T	0	0	25	1	1	0	303
OAR2	10252974	G	R	85	G	36	8	A	38	6	14	0.603397	1	0	172
OAR2	22536380	T	Y	99	T	36	131	C	37	124	299	0.000101925	1	0	78
OAR2	232112899	T	C	20	C	36	8	T	0	0	8	1	1	0	39
OAR2	247791464	T	C	99	C	34	95	T	0	0	95	1	1	0	81
OAR2	199405038	T	C	20	C	39	8	T	0	0	8	1	1	0	82
OAR2	170477943	A	G	20	G	38	8	A	0	0	8	1	1	0	15
OAR2	204506202	G	C	54	C	37	20	G	0	0	20	1	1	0	21
OAR2	199682478	T	Y	99	C	37	7	T	37	6	14	0.708916	1	0	39
OAR2	130649266	G	A	22	A	35	9	G	0	0	9	1	1	0	68
OAR2	249897382	T	C	42	C	38	29	T	39	1	30	1	1	0	7
OAR2	130778250	A	G	25	G	35	12	A	0	0	12	1	1	0	17
OAR2	202941591	C	Y	69	C	38	6	T	36	5	11	0.164502	1	0	121
OAR2	82289313	A	G	99	G	37	59	A	0	0	59	1	1	0	36
OAR2	221286057	G	A	37	A	35	14	G	0	0	14	1	1	0	525
OAR2	240230454	C	G	21	G	36	8	C	0	0	8	1	1	0	24
OAR2	231847719	G	A	84	A	37	33	G	0	0	33	1	1	0	112
OAR2	225971384	C	Y	99	T	34	16	C	33	12	28	0.490895	1	0	822
OAR2	130799771	G	R	62	G	39	5	A	37	5	10	0.111111	1	0	50
OAR2	33891599	G	A	67	A	39	29	G	0	0	29	1	1	0	20
OAR2	245985130	T	Y	99	C	35	119	T	35	44	163	0.447951	1	0	70
OAR2	219703344	T	C	46	C	38	17	T	0	0	17	1	1	0	219
OAR2	137576725	G	A	24	A	38	20	G	0	0	20	1	1	0	5
OAR2	130746043	C	Y	99	C	35	162	T	36	93	284	0.0448613	1	0	18
OAR2	85637627	A	G	69	G	33	80	A	0	0	80	1	1	0	65
OAR2	8790294	G	T	32	T	33	12	G	0	0	12	1	1	0	21
OAR2	230557982	A	G	48	G	37	18	A	0	0	18	1	1	0	9
OAR2	102472839	C	M	98	C	35	14	A	35	7	21	0.456562	1	0	574
OAR2	61657307	G	R	99	G	33	26	A	35	9	35	0.556092	1	0	86
OAR2	1871118	T	G	79	G	37	34	T	0	0	34	1	1	0	715
OAR2	119662164	C	T	99	T	33	254	C	5	1	1882	1	1	0	45
OAR2	64102572	A	R	99	A	37	14	G	35	13	27	0.0703761	1	0	40
OAR2	33543332	G	R	99	A	34	134	G	34	119	263	0.0545227	1	0	8
OAR2	73033255	A	G	20	G	38	8	A	0	0	8	1	1	0	48
OAR2	243363484	T	C	35	C	38	13	T	0	0	13	1	1	0	43
OAR2	230557243	A	C	99	C	38	86	A	0	0	88	1	1.02273	0	19
OAR2	210040080	T	C	29	C	35	11	T	0	0	11	1	1	0	15
OAR2	37867162	C	T	99	T	35	74	C	0	0	99	1	1.25253	0	35
OAR2	224649391	G	R	99	A	32	78	G	32	70	149	0.479325	1	0	31
OAR2	219707846	G	R	99	G	36	143	A	35	93	236	0.377817	1	0	6
OAR2	52570325	G	A	34	A	31	13	G	0	0	22	1	1.54545	0	9
OAR2	203496733	T	G	99	G	35	253	T	23	1	255	1	1	0	378
OAR2	236122532	T	G	23	G	36	9	T	0	0	9	1	1	0	39
OAR2	16246388	G	R	28	G	37	23	A	28	8	31	0.00227705	1	0	10
OAR2	157433347	A	M	99	A	39	7	C	40	6	13	0.472611	1	0	305
OAR2	12155099	G	R	99	G	37	89	A	36	76	165	0.244649	1	0	58
OAR2	8790674	C	Y	79	T	33	13	C	37	5	18	0.086718	1	0	30
OAR2	175169141	T	C	74	C	34	50	T	0	0	50	1	1	0	8
OAR2	157276142	A	G	99	G	38	104	A	0	0	104	1	1	0	35
OAR2	141634457	G	T	99	T	37	255	G	0	0	1076	1	1	0	120
OAR2	133546002	G	A	94	A	39	40	G	0	0	40	1	1	0	385
OAR2	186520142	C	Y	99	T	36	17	C	37	8	25	0.61867	1	0	4870
OAR2	131079306	G	R	44	G	35	17	A	18	11	28	0.000559323	1	0	691
OAR2	66112450	C	M	99	A	29	12	C	34	8	20	0.52447	1	0	918
OAR2	24144151	A	R	99	A	36	9	G	36	8	17	0.444179	1	0	48
OAR2	130841199	C	Y	99	T	35	29	C	35	24	53	0.440155	1	0	72
OAR2	236652518	C	T	96	T	33	254	G	6	1	1516	1	1	0	95
OAR2	103346732	T	C	93	C	37	57	T	0	0	62	1	1.08065	0	22
OAR2	246743337	G	A	47	A	32	19	G	0	0	19	1	1	0	97
OAR2	11317722	T	Y	99	C	37	14	T	39	6	28	0.741989	1.28571	0	78
OAR2	42637357	G	R	99	A	39	10	G	37	9	19	0.560702	1	0	18
OAR2	221025516	A	G	99	G	37	164	A	29	3	1250	1	1.8664	0	141
OAR2	246745216	C	G	26	G	38	12	C	0	0	12	1	1	0	36
OAR2	52425842	T	Y	70	T	36	6	C	29	6	12	0.19697	1	0	509
OAR2	130728002	A	C	40	C	36	26	A	30	1	27	1	1	0	138
OAR2	240207537	T	C	23	C	37	9	T	0	0	9	1	1	0	1360
OAR2	43426728	G	R	39	G	38	9	A	30	5	14	0.590909	1	0	52
OAR2	72885952	G	T	99	T	37	251	G	7	1	252	1	1	0	170
OAR2	229661840	T	C	99	C	37	96	G	35	1	121	1	1.19835	0	6
OAR2	221044835	C	T	73	T	35	83	C	39	2	428	1	1.8014	0	18
OAR2	10416372	A	G	99	G	38	60	A	0	0	60	1	1	0	20
OAR2	130909085	A	R	99	G	29	150	A	31	105	3673	0.257443	1	0	12
OAR2	239439338	T	Y	99	T	38	28	C	39	21	49	0.297795	1	0	58
OAR2	8789985	C	G	29	G	37	11	C	0	0	11	1	1	0	21
OAR2	101873720	T	A	29	A	28	11	T	0	0	11	1	1	0	9
OAR2	236158359	T	C	61	C	37	23	T	0	0	23	1	1	0	14
OAR2	226019470	A	R	79	A	37	6	G	37	5	11	0.732684	1	0	31
OAR2	50851457	C	M	99	A	38	9	C	38	9	18	0.732857	1	0	506
OAR2	126681205	T	C	20	C	39	8	T	0	0	8	1	1	0	11842
OAR2	37867312	T	C	99	C	35	169	T	0	0	169	1	1	0	8
OAR2	174569072	G	A	99	A	35	73	G	0	0	73	1	1	0	44
OAR2	8422056	T	C	99	C	29	147	T	0	0	147	1	1	0	5
OAR2	139115928	C	Y	99	T	36	38	C	36	31	69	0.374606	1	0	859
OAR2	130874655	G	R	99	A	37	54	G	36	38	92	0.0391692	1	0	18
OAR2	170476816	T	C	29	C	34	11	T	0	0	11	1	1	0	5
OAR2	61503384	C	T	32	T	39	13	C	0	0	13	1	1	0	49
OAR2	75055736	A	G	35	G	36	13	A	0	0	14	1	1.07143	0	49
OAR2	236284273	T	Y	99	T	32	56	C	33	48	104	0.0228293	1	0	73
OAR2	31906180	C	Y	98	T	38	12	C	35	7	19	0.241208	1	0	32
OAR2	244252101	C	S	99	C	38	30	G	37	29	59	0.401956	1	0	48
OAR2	218289291	C	M	99	A	31	45	C	34	9	54	0.533277	1	0	25
OAR2	28232446	T	C	35	C	38	13	T	0	0	13	1	1	0	277
[truncated: 38,483 more rows]
