# Supplementary material for: Characterization and Comparative Analyses of Muscle Transcriptomes in Dorper and Small-Tailed Han Sheep Using RNA-Seq Technique
Source: PLoS One. 2013 Aug 30;8(8):e72686. doi: 10.1371/journal.pone.0072686 (PMC3758325; doi:10.1371/journal.pone.0072686)
Supplement: Table S5 — AS statistics for the DP and SH. (XLSX) [file pone.0072686.s007.xlsx]

## Sheet: DP.A3SS
Table S5-1. Events of alternative 3' splicing site (A3SS) in DP
Gene ID	Chromsome	Strand	Constitutive exon	Inclusive exon	Constitutive exon
GLEAN_10001534	OAR5	+	6416723-6416770	6418574-6418669	6417237-6418669
GLEAN_10001534	OAR5	+	6447683-6447755	6456228-6456389	6448224-6456389
GLEAN_10001534	OAR5	+	6466672-6466808	6473446-6473506	6468115-6473506
GLEAN_10003663	OAR18	-	13169995-13170145	13168722-13168883	13168722-13169233
GLEAN_10003663	OAR18	-	13188985-13189056	13185650-13185799	13185650-13185884
GLEAN_10003663	OAR18	-	13188985-13189056	13185650-13185799	13185650-13185773
GLEAN_10010714	OAR4	-	113339259-113339363	113337757-113337894	113337757-113338931
GLEAN_10010714	OAR4	-	113378719-113379416	113368200-113368316	113368200-113370868
GLEAN_10002458	OAR15	+	78411520-78411623	78419217-78419338	78419252-78419338
GLEAN_10006033	OAR4	+	117382108-117382172	117383029-117383138	117383035-117383138
GLEAN_10006033	OAR4	+	117385540-117385650	117390026-117390130	117390052-117390130
GLEAN_10005852	OAR12	+	73585627-73585895	73587831-73587928	73587632-73587928
GLEAN_10018665	OAR7	-	66484731-66484878	66477061-66477169	66477061-66482533
GLEAN_10005366	OAR1	-	105048444-105048634	105046333-105046462	105046333-105047968
GLEAN_10004897	OAR5	-	5392462-5392581	5387415-5387492	5387415-5390923
GLEAN_10004897	OAR5	-	5394721-5394925	5392462-5392581	5392462-5394600
GLEAN_10007403	OAR7	+	25084598-25084740	25085138-25085358	25085316-25085358
GLEAN_10003274	OAR3	+	133047055-133047231	133047613-133047817	133047583-133047817
GLEAN_10009780	OAR2	-	9804474-9804753	9800653-9800736	9800653-9800733
GLEAN_10015027	OAR16	-	7844554-7844736	7839969-7840100	7839969-7842896
GLEAN_10004867	OAR2	-	220113982-220114054	220113360-220113515	220113360-220113512
GLEAN_10004601	OAR16	-	4026703-4026858	3995078-3995242	3995078-4024374
GLEAN_10018493	OAR1	+	187542192-187542356	187544128-187544206	187543104-187544206
GLEAN_10018494	OAR1	+	187518691-187518944	187522523-187522650	187519241-187522650
GLEAN_10018494	OAR1	+	187518691-187518944	187522523-187522650	187519236-187522650
GLEAN_10009976	OAR24	+	38548431-38548564	38551846-38552700	38552017-38552700
GLEAN_10006104	OAR21	+	36735622-36735762	36736105-36736200	36736156-36736200
GLEAN_10006104	OAR21	+	36739491-36739745	36740032-36740136	36740035-36740136
GLEAN_10020731	OAR2	-	87603373-87603508	87600775-87601815	87600775-87602236
GLEAN_10011954	OAR18	+	41935150-41935401	41944276-41946042	41935938-41946042
GLEAN_10011954	OAR18	+	41997428-41997524	41998642-41998808	41998645-41998808
GLEAN_10013121	OAR1	+	272676613-272676816	272706220-272706295	272678361-272706295
GLEAN_10006853	OAR13	-	63638490-63638573	63637333-63637423	63637333-63637843
GLEAN_10006854	OAR13	+	63625015-63625160	63625466-63625556	63625470-63625556
GLEAN_10006854	OAR13	+	63625887-63626006	63626900-63627026	63626638-63627026
GLEAN_10006854	OAR13	+	63627117-63627235	63627315-63627511	63627345-63627511
GLEAN_10006854	OAR13	+	63630717-63630842	63631131-63631214	63631135-63631214
GLEAN_10010374	OAR7	+	47458396-47458494	47461783-47461834	47459231-47461834
GLEAN_10004040	OAR11	-	34614771-34614856	34611187-34611258	34611187-34614168
GLEAN_10004040	OAR11	-	34618511-34618628	34617431-34617587	34617431-34618380
GLEAN_10016416	OAR1	-	103720452-103720516	103720205-103720373	103720205-103720370
GLEAN_10001695	OAR19	-	7263713-7263802	7261045-7261158	7261045-7261298
GLEAN_10009594	OAR3	+	61421292-61421441	61423150-61423300	61423154-61423300
GLEAN_10002260	OAR5	+	14482181-14482234	14484129-14484269	14483057-14484269
GLEAN_10005836	OAR9	+	39228082-39228292	39229001-39229196	39228854-39229196
GLEAN_10005339	OAR8	+	90699478-90699595	90700870-90701009	90700875-90701009
GLEAN_10005339	OAR8	+	90704956-90705053	90705489-90705658	90705556-90705658
GLEAN_10002304	OAR12	-	49656509-49656859	49655609-49656085	49655609-49656408
GLEAN_10013963	OAR17	-	5969174-5969341	5965907-5965986	5965907-5969049
GLEAN_10001715	OAR3	+	7483763-7483880	7484871-7484993	7484449-7484993
GLEAN_10002743	OAR12	+	78049324-78049452	78050628-78050854	78049937-78050854
GLEAN_10007180	OAR22	-	6792279-6792368	6780468-6780609	6780468-6783639
GLEAN_10011110	OAR6	-	97534620-97534765	97533217-97533390	97533217-97533449
GLEAN_10017510	OARX	+	40836721-40836769	40841021-40841119	40838722-40841119
GLEAN_10019327	OAR13	-	51642918-51643033	51642695-51642817	51642695-51642849
GLEAN_10014613	OAR23	+	41414665-41414739	41419739-41419926	41414971-41419926
GLEAN_10014613	OAR23	+	41513329-41513445	41518662-41518816	41514119-41518816
GLEAN_10014623	OAR23	-	42252127-42252254	42244921-42245432	42244921-42245429
GLEAN_10012281	OAR7	+	8369624-8369822	8373961-8374178	8372077-8374178
GLEAN_10012691	OAR13	-	53408604-53408669	53407811-53407964	53407811-53407993
GLEAN_10018556	OAR20	+	37909849-37909974	37920700-37920838	37915805-37920838
GLEAN_10018556	OAR20	+	37909849-37909974	37920700-37920838	37912361-37920838
GLEAN_10018556	OAR20	+	37909849-37909974	37920700-37920838	37920703-37920838
GLEAN_10003535	OAR2	+	12134884-12134969	12135199-12135277	12135207-12135277
GLEAN_10005811	OAR4	-	32311819-32311970	32310332-32310541	32310332-32310594
GLEAN_10006983	OAR20	+	41751623-41751808	41762857-41762933	41762706-41762933
GLEAN_10006983	OAR20	+	41751623-41751808	41762857-41762933	41762687-41762933
GLEAN_10011276	OAR19	-	50179430-50179471	50179034-50179191	50179034-50179175
GLEAN_10011276	OAR19	-	50180650-50180719	50180427-50180571	50180427-50180568
GLEAN_10014816	OAR13	+	38641217-38641553	38643910-38644041	38643205-38644041
GLEAN_10002103	OAR20	-	7944334-7944447	7941305-7941724	7941305-7944171
GLEAN_10002023	OAR15	-	52240062-52240235	52235673-52235765	52235673-52239238
GLEAN_10017116	OAR18	-	44111415-44111887	44104937-44105079	44104937-44105908
GLEAN_10015214	OAR19	-	52330735-52330800	52330318-52330463	52330318-52330459
GLEAN_10007965	OAR9	-	94549581-94549777	94543525-94543712	94543525-94543776
GLEAN_10007965	OAR9	-	94549581-94549777	94543525-94543712	94543525-94544832
GLEAN_10007965	OAR9	-	94571655-94571794	94549581-94549777	94549581-94552862
GLEAN_10007965	OAR9	-	94571655-94571794	94549581-94549777	94549581-94571475
GLEAN_10004097	OAR17	+	71026758-71026836	71027278-71027441	71027254-71027441
GLEAN_10007199	OAR2	+	245799215-245799308	245800233-245800350	245800290-245800350
GLEAN_10007199	OAR2	+	245823831-245823929	245831095-245831241	245831098-245831241
GLEAN_10009744	OAR19	+	50998627-50998742	50998844-50999064	50998850-50999064
GLEAN_10001772	OAR19	-	49061885-49061971	49061462-49061639	49061462-49061777
GLEAN_10001772	OAR19	-	49061885-49061971	49061462-49061639	49061462-49061635
GLEAN_10003291	OAR18	+	67158990-67159098	67164803-67164964	67164827-67164964
GLEAN_10003291	OAR18	+	67164803-67164964	67171136-67171381	67169072-67171381
GLEAN_10004249	OAR2	+	24112471-24112594	24113794-24114023	24113408-24114023
GLEAN_10004249	OAR2	+	24112471-24112594	24113794-24114023	24113451-24114023
GLEAN_10004249	OAR2	+	24117162-24117243	24118791-24118996	24118829-24118996
GLEAN_10005531	OAR3	+	136876601-136876603	136878594-136878816	136877394-136878816
GLEAN_10018132	OAR2	+	13964625-13964713	13965842-13965905	13964813-13965905
GLEAN_10016244	OAR24	+	12887995-12888107	12890167-12890660	12889633-12890660
GLEAN_10012398	OAR1	-	164177188-164177376	164175002-164175236	164175002-164175233
GLEAN_10008120	OAR15	-	42012965-42013091	42010316-42010479	42010316-42011987
GLEAN_10006311	OAR2	-	241174577-241174678	241172996-241173166	241172996-241173178
GLEAN_10009117	OAR11	+	42419570-42419696	42420541-42420627	42420513-42420627
GLEAN_10001405	OAR3	+	6139902-6139997	6149291-6149400	6142917-6149400
GLEAN_10001405	OAR3	+	6156846-6156967	6157288-6157424	6157285-6157424
GLEAN_10005396	OAR3	+	103466214-103466372	103467581-103467706	103467587-103467706
GLEAN_10005396	OAR3	+	103466214-103466372	103467581-103467706	103466810-103467706
GLEAN_10005396	OAR3	+	103467581-103467706	103467859-103467968	103467828-103467968
GLEAN_10002666	OAR3	-	135418905-135419035	135416607-135416775	135416607-135417088
GLEAN_10009871	OAR4	+	92267501-92267616	92268336-92268468	92268339-92268468
GLEAN_10009871	OAR4	+	92268336-92268468	92268557-92268733	92268642-92268733
GLEAN_10005883	OAR4	+	112329785-112330077	112331319-112331458	112330175-112331458
GLEAN_10005898	OAR4	-	112706845-112706927	112706154-112706210	112706154-112706481
GLEAN_10002611	OAR24	-	26085816-26085972	26085505-26085707	26085505-26085591
GLEAN_10002611	OAR24	-	26085816-26085972	26085505-26085707	26085505-26085673
GLEAN_10002611	OAR24	-	26089282-26089413	26087698-26087820	26087698-26089030
GLEAN_10002611	OAR24	-	26089646-26089748	26089282-26089413	26089282-26089383
GLEAN_10002611	OAR24	-	26092664-26092830	26090040-26090128	26090040-26090126
GLEAN_10002611	OAR24	-	26092664-26092830	26090040-26090128	26090040-26090188
GLEAN_10002611	OAR24	-	26093269-26093566	26092664-26092830	26092664-26092818
GLEAN_10002611	OAR24	-	26094776-26094856	26093724-26093809	26093724-26093945
GLEAN_10000454	OAR5	-	3637420-3637615	3635659-3635789	3635659-3636630
GLEAN_10007102	OAR11	-	34636741-34636797	34635739-34635807	34635739-34636197
GLEAN_10007102	OAR11	-	34639008-34639149	34636741-34636797	34636741-34638801
GLEAN_10007102	OAR11	-	34639008-34639149	34636741-34636797	34636741-34638267
GLEAN_10007102	OAR11	-	34642836-34642995	34639008-34639149	34639008-34642748
GLEAN_10012178	OAR13	+	44300907-44301052	44301264-44301366	44301294-44301366
GLEAN_10009943	OAR1	-	76616639-76616710	76612213-76612380	76612213-76612951
GLEAN_10016533	OAR14	+	11233736-11233903	11234525-11234648	11234504-11234648
GLEAN_10011432	OAR3	-	163343281-163343862	163342683-163342840	163342683-163342843
GLEAN_10006626	OAR15	+	72693378-72693509	72720551-72720740	72712798-72720740
GLEAN_10006626	OAR15	+	72763210-72763353	72765296-72765424	72764856-72765424
GLEAN_10005052	OAR17	-	14150230-14150353	14146875-14146997	14146875-14149513
GLEAN_10005052	OAR17	-	14162365-14162668	14151593-14151686	14151593-14153498
GLEAN_10005052	OAR17	-	14169275-14169500	14164370-14164971	14164370-14168920
GLEAN_10007021	OAR1	-	236035152-236035270	236033842-236033941	236033842-236033978
GLEAN_10003139	OAR9	-	82260322-82260365	82256739-82256855	82256739-82256888
GLEAN_10003067	OAR14	-	13481338-13481406	13480992-13481090	13480992-13481232
GLEAN_10007150	OAR3	+	4659894-4660033	4660604-4660717	4660418-4660717
GLEAN_10007150	OAR3	+	4683515-4683638	4684052-4684235	4684141-4684235
GLEAN_10007150	OAR3	+	4683515-4683638	4684052-4684235	4684144-4684235
GLEAN_10015116	OAR25	+	8272648-8272795	8273894-8274044	8273488-8274044
GLEAN_10015116	OAR25	+	8273894-8274044	8277814-8277922	8275012-8277922
GLEAN_10015116	OAR25	+	8280177-8280317	8281981-8282163	8280810-8282163
GLEAN_10015116	OAR25	+	8284598-8284732	8285658-8285837	8285661-8285837
GLEAN_10015116	OAR25	+	8284598-8284732	8285658-8285837	8285464-8285837
GLEAN_10004585	OAR5	-	60337785-60337870	60336126-60336203	60336126-60337172
GLEAN_10006544	OAR25	+	42489776-42489869	42491191-42491252	42491194-42491252
GLEAN_10006544	OAR25	+	42513933-42514115	42515911-42516039	42514233-42516039
GLEAN_10007143	OAR14	+	34283239-34283463	34283548-34283669	34283551-34283669
GLEAN_10000545	OARX	+	67935524-67935731	67935991-67936056	67935923-67936056
GLEAN_10008541	OAR14	+	10377024-10377156	10377588-10377703	10377592-10377703
GLEAN_10008541	OAR14	+	10377588-10377703	10380995-10381095	10378265-10381095
GLEAN_10004815	OAR19	-	51977077-51977181	51976300-51976811	51976300-51976911
GLEAN_10016898	OAR12	+	40271243-40271355	40271703-40271865	40271691-40271865
GLEAN_10017396	OAR11	-	38278986-38279298	38277700-38277874	38277700-38277869
GLEAN_10001350	OAR6	-	114259044-114259111	114256592-114256678	114256592-114257009
GLEAN_10001350	OAR6	-	114269258-114269371	114264580-114264695	114264580-114267738
GLEAN_10001350	OAR6	-	114274333-114274455	114272664-114272784	114272664-114272780
GLEAN_10007286	OAR12	-	41241440-41241631	41234991-41235165	41234991-41240069
GLEAN_10003953	OAR26	+	18270430-18270644	18282791-18282857	18281446-18282857
GLEAN_10003231	OAR14	+	47467190-47467309	47470739-47470825	47470186-47470825
GLEAN_10003231	OAR14	+	47474983-47475064	47476828-47477792	47475782-47477792
GLEAN_10007734	OAR18	-	5930142-5930345	5907104-5907241	5907104-5907438
GLEAN_10010574	OAR16	-	13693140-13694682	13683817-13684026	13683817-13683945
GLEAN_10010574	OAR16	-	13693140-13694682	13683817-13684026	13683817-13686493
GLEAN_10010574	OAR16	-	13693140-13694682	13683817-13684026	13683817-13689216
GLEAN_10019469	OAR9	-	42911919-42912019	42909795-42909926	42909795-42911512
GLEAN_10019469	OAR9	-	42919955-42920018	42913913-42914008	42913913-42913971
GLEAN_10019469	OAR9	-	42919955-42920018	42913913-42914008	42913913-42916905
GLEAN_10019469	OAR9	-	42946750-42946756	42921763-42921914	42921763-42944628
GLEAN_10019469	OAR9	-	42946750-42946756	42921763-42921914	42921763-42942497
GLEAN_10019483	OAR9	-	44104820-44104959	44103935-44104103	44103935-44104187
GLEAN_10003604	OAR24	-	22745173-22745249	22741512-22741623	22741512-22742572
GLEAN_10015523	OAR5	+	42353463-42353569	42363052-42363109	42354992-42363109
GLEAN_10015523	OAR5	+	42353463-42353569	42363052-42363109	42361657-42363109
GLEAN_10015523	OAR5	+	42378453-42378586	42381343-42381587	42379195-42381587
GLEAN_10007165	OAR11	-	44290002-44290076	44288480-44288595	44288480-44289878
GLEAN_10001437	OAR19	+	49068100-49068137	49071048-49071157	49068304-49071157
GLEAN_10009820	OAR25	+	41613715-41613862	41615032-41615210	41615011-41615210
GLEAN_10002246	OAR10	-	69449808-69449864	69439849-69439991	69439849-69444546
GLEAN_10009920	OAR13	-	75611583-75611677	75610035-75610237	75610035-75610745
GLEAN_10009920	OAR13	-	75612127-75612223	75611583-75611677	75611583-75611800
GLEAN_10013418	OAR11	+	10230475-10230638	10234982-10235107	10234023-10235107
GLEAN_10013418	OAR11	+	10246281-10246502	10251437-10251512	10247749-10251512
GLEAN_10000325	OAR11	-	50276899-50276951	50273345-50273408	50273345-50273374
GLEAN_10010300	OAR8	+	55151121-55151343	55153265-55153422	55153310-55153422
GLEAN_10015386	OAR17	-	62606987-62607210	62606565-62606680	62606565-62606648
GLEAN_10015386	OAR17	-	62606987-62607210	62606565-62606680	62606565-62606800
GLEAN_10001117	OAR14	+	47486980-47487130	47489441-47489549	47489338-47489549
GLEAN_10001117	OAR14	+	47491238-47491414	47492102-47492248	47491847-47492248
GLEAN_10015795	OAR3	+	133988041-133988096	133988234-133988358	133988199-133988358
GLEAN_10015811	OAR3	+	134811197-134811392	134816224-134816345	134816184-134816345
GLEAN_10007621	OAR17	+	51981350-51981385	51989507-51989657	51983018-51989657
GLEAN_10007621	OAR17	+	52013244-52013336	52021171-52021315	52021196-52021315
GLEAN_10007621	OAR17	+	52013244-52013336	52021171-52021315	52019253-52021315
GLEAN_10007621	OAR17	+	52013244-52013336	52021171-52021315	52018888-52021315
GLEAN_10002651	OAR14	-	50745766-50745825	50743908-50744020	50743908-50744204
GLEAN_10013916	OARX	-	27286687-27286839	27285644-27285826	27285644-27286394
GLEAN_10013917	OARX	-	27549687-27549806	27528029-27528130	27528029-27538079
GLEAN_10013917	OARX	-	27568423-27568573	27549687-27549806	27549687-27558963
GLEAN_10017221	OAR3	+	93195656-93195732	93227421-93227519	93202507-93227519
GLEAN_10017221	OAR3	+	93227421-93227519	93233229-93233354	93230633-93233354
GLEAN_10017221	OAR3	+	93250912-93251011	93255952-93256130	93251099-93256130
GLEAN_10017221	OAR3	+	93250912-93251011	93255952-93256130	93255396-93256130
GLEAN_10000822	OAR24	+	27349661-27349836	27353558-27353611	27351234-27353611
GLEAN_10021447	OARX	-	91025445-91025547	91024291-91024774	91024291-91024777
GLEAN_10003850	OAR21	+	40308597-40308721	40309066-40309220	40308808-40309220
GLEAN_10013213	OAR20	-	35598902-35598952	35555960-35556105	35555960-35598568
GLEAN_10001901	OAR18	+	63886840-63886906	63887286-63887343	63887289-63887343
GLEAN_10012824	OAR11	-	49474553-49474633	49470920-49470993	49470920-49471100
GLEAN_10006971	OARX	+	49968705-49968822	49977808-49977872	49977775-49977872
GLEAN_10006971	OARX	+	49984571-49984684	49984997-49985118	49984994-49985118
GLEAN_10007777	OAR1	+	188862205-188862309	188871262-188871322	188864360-188871322
GLEAN_10005583	OAR3	+	219625304-219625441	219626882-219627019	219626938-219627019
GLEAN_10002791	OAR18	-	5867545-5867671	5862036-5862396	5862036-5863784
GLEAN_10002791	OAR18	-	5867545-5867671	5862036-5862396	5862036-5863763
GLEAN_10006760	OAR6	-	111448211-111448301	111443906-111444051	111443906-111444048
GLEAN_10013481	OAR5	+	28195757-28195905	28202150-28202347	28202245-28202347
GLEAN_10013481	OAR5	+	28219747-28219908	28224275-28224397	28220649-28224397
GLEAN_10008707	OAR12	-	77885335-77885459	77883599-77883727	77883599-77884496
GLEAN_10008707	OAR12	-	77888023-77888150	77887009-77887100	77887009-77887309
GLEAN_10008707	OAR12	-	77889396-77889555	77888023-77888150	77888023-77888586
GLEAN_10008707	OAR12	-	77913388-77913469	77911496-77911656	77911496-77913208
GLEAN_10016848	OAR1	-	26965629-26965715	26964735-26964827	26964735-26964824
GLEAN_10011608	OAR3	-	212734630-212734767	212730561-212730674	212730561-212733753
GLEAN_10018431	OAR13	+	17820741-17820891	17827344-17827533	17822365-17827533
GLEAN_10018431	OAR13	+	17850462-17850693	17881409-17881519	17855581-17881519
GLEAN_10008420	OAR2	+	245659628-245659657	245676738-245676917	245664623-245676917
GLEAN_10008420	OAR2	+	245659628-245659657	245676738-245676917	245660659-245676917
GLEAN_10008420	OAR2	+	245659628-245659657	245676738-245676917	245661061-245676917
GLEAN_10008420	OAR2	+	245687294-245687416	245705419-245705527	245705422-245705527
GLEAN_10014141	OAR13	+	64045931-64046027	64048764-64048865	64046934-64048865
GLEAN_10002505	OAR24	-	688067-688250	687489-687645	687489-687642
GLEAN_10005150	OAR5	-	5729743-5729866	5728705-5728863	5728705-5729261
GLEAN_10010179	OAR13	+	42713386-42713463	42713884-42714006	42713826-42714006
GLEAN_10015982	OAR3	+	68460805-68460943	68471801-68471870	68470289-68471870
GLEAN_10015982	OAR3	+	68471801-68471870	68472466-68472512	68471964-68472512
GLEAN_10002844	OAR13	+	38613651-38613762	38617310-38617382	38617262-38617382
GLEAN_10002844	OAR13	+	38625482-38625573	38629149-38630224	38629204-38630224
GLEAN_10000772	OAR21	+	46450238-46450309	46453996-46454135	46451166-46454135
GLEAN_10004070	OAR1	+	262518545-262518738	262522922-262523001	262520245-262523001
GLEAN_10021511	OAR8	-	84132954-84133037	84102055-84102172	84102055-84113496
GLEAN_10005416	OAR9	-	79281060-79281200	79279067-79279223	79279067-79279299
GLEAN_10005416	OAR9	-	79297538-79297774	79292946-79293044	79292946-79295078
GLEAN_10005416	OAR9	-	79299222-79299287	79297538-79297774	79297538-79297765
GLEAN_10004071	OAR11	+	50207204-50207244	50207354-50207507	50207336-50207507
GLEAN_10004071	OAR11	+	50207204-50207244	50207354-50207507	50207398-50207507
GLEAN_10002044	OAR11	+	35235543-35235625	35245714-35245831	35243199-35245831
GLEAN_10007938	OAR1	+	18215929-18216024	18216326-18216512	18216263-18216512
GLEAN_10002359	OAR23	-	829159-829248	828839-828896	828839-828875
GLEAN_10001766	OAR5	-	18391394-18391432	18391144-18391307	18391144-18391304
GLEAN_10005992	OAR20	+	16950954-16951121	16952164-16952425	16952224-16952425
GLEAN_10019182	OAR13	-	10911538-10911667	10906757-10906956	10906757-10906954
GLEAN_10007576	OAR4	-	113300177-113300324	113298860-113299038	113298860-113299194
GLEAN_10001605	OAR17	-	40176191-40176334	40173981-40174149	40173981-40174102
GLEAN_10020531	OAR17	-	29560415-29560516	29555881-29556302	29555881-29556216
GLEAN_10013317	OAR1	+	171985544-171985664	171986426-171986569	171986486-171986569
GLEAN_10020447	OAR18	-	21275257-21275363	21272936-21274176	21272936-21273884
ENSBTAP00000000010	OAR18	+	33157352-33157471	33160908-33160990	33160551-33160990
ENSBTAP00000000010	OAR18	+	33163162-33163295	33163552-33163601	33163449-33163601
ENSBTAP00000000022	OAR3	-	170690056-170690163	170685860-170685970	170685860-170685967
ENSBTAP00000000043	OAR11	+	50360498-50360734	50360867-50360947	50360818-50360947
ENSBTAP00000000099	OAR22	-	20639956-20640082	20639463-20639608	20639463-20639604
ENSBTAP00000000100	OAR22	-	20665549-20665704	20663144-20663236	20663144-20663224
ENSBTAP00000000100	OAR22	-	20666307-20666406	20665549-20665704	20665549-20665744
ENSBTAP00000000100	OAR22	-	20667931-20668057	20666307-20666406	20666307-20667346
ENSBTAP00000000106	OAR1	-	20893923-20894048	20890174-20890349	20890174-20893502
ENSBTAP00000000106	OAR1	-	20906341-20906439	20902665-20902775	20902665-20905279
ENSBTAP00000000119	OAR1	-	104504713-104504804	104503628-104503827	104503628-104503818
ENSBTAP00000000119	OAR1	-	104507041-104507142	104506013-104506125	104506013-104506097
ENSBTAP00000000119	OAR1	-	104509402-104509459	104508909-104509162	104508909-104509061
ENSBTAP00000000141	OAR11	+	26836238-26836294	26836835-26836907	26836850-26836907
ENSBTAP00000000184	OAR1	-	261858800-261858891	261857931-261858056	261857931-261858340
ENSBTAP00000000184	OAR1	-	261868386-261868600	261864172-261864278	261864172-261865438
ENSBTAP00000000198	OARX	+	45448821-45448877	45452327-45452448	45450995-45452448
ENSBTAP00000000198	OARX	+	45452327-45452448	45461336-45461543	45454373-45461543
ENSBTAP00000000198	OARX	+	45452327-45452448	45461336-45461543	45461315-45461543
ENSBTAP00000000198	OARX	+	45452327-45452448	45461336-45461543	45461300-45461543
ENSBTAP00000000198	OARX	+	45461336-45461543	45465243-45465389	45465273-45465389
ENSBTAP00000000198	OARX	+	45481963-45482025	45482864-45482928	45482872-45482928
ENSBTAP00000000276	OAR26	+	35696289-35696428	35697366-35697460	35697104-35697460
ENSBTAP00000000282	OAR25	+	39892180-39892477	39894345-39894520	39892554-39894520
ENSBTAP00000000282	OAR25	+	39894345-39894520	39895519-39895649	39895480-39895649
ENSBTAP00000000301	OAR13	-	76743948-76744046	76732080-76732292	76732080-76732310
ENSBTAP00000000301	OAR13	-	76765709-76765955	76758666-76758804	76758666-76764060
ENSBTAP00000000301	OAR13	-	76765709-76765955	76758666-76758804	76758666-76760912
ENSBTAP00000000322	OAR2	+	55045702-55045776	55060772-55060976	55060775-55060976
ENSBTAP00000000331	OAR2	-	117904830-117904919	117903015-117903177	117903015-117903174
ENSBTAP00000000356	OAR6	+	63423260-63423337	63424993-63425076	63424997-63425076
ENSBTAP00000000356	OAR6	+	63438609-63438710	63439703-63439822	63439331-63439822
ENSBTAP00000000364	OAR13	+	15732116-15732266	15734167-15734273	15734108-15734273
ENSBTAP00000000398	OAR3	+	205408276-205408311	205411238-205411282	205409750-205411282
ENSBTAP00000000398	OAR3	+	205415734-205415807	205417466-205417578	205417256-205417578
ENSBTAP00000000437	OAR14	+	49809466-49809779	49810181-49810298	49810128-49810298
ENSBTAP00000000465	OAR7	+	99928995-99929086	99932300-99932414	99930265-99932414
ENSBTAP00000000474	OAR16	-	10156621-10156684	10156069-10156240	10156069-10156168
ENSBTAP00000000479	OAR3	+	198833643-198833716	198846094-198846161	198844682-198846161
ENSBTAP00000000479	OAR3	+	198885166-198885309	198895098-198895320	198886499-198895320
ENSBTAP00000000563	OAR17	-	45131085-45131216	45126794-45126879	45126794-45130316
ENSBTAP00000000570	OAR22	-	14760571-14760613	14758182-14758300	14758182-14758341
ENSBTAP00000000570	OAR22	-	14760571-14760613	14758182-14758300	14758182-14758346
ENSBTAP00000000576	OAR21	-	9292774-9292967	9291599-9291713	9291599-9291731
ENSBTAP00000000637	OAR2	-	104016820-104016912	104010621-104010694	104010621-104012739
ENSBTAP00000000643	OAR1	-	65445772-65445892	65440028-65440104	65440028-65444644
ENSBTAP00000000662	OAR13	-	62403471-62403658	62403294-62403386	62403294-62403383
ENSBTAP00000000662	OAR13	-	62428880-62429065	62410649-62410853	62410649-62413922
ENSBTAP00000000722	OAR22	-	29953945-29954087	29953165-29953326	29953165-29953343
ENSBTAP00000000731	OAR2	+	100828251-100828388	100834488-100834557	100828656-100834557
ENSBTAP00000000731	OAR2	+	100850109-100850251	100853445-100853592	100853212-100853592
ENSBTAP00000000742	OAR1	-	191811626-191811739	191811391-191811486	191811391-191811514
ENSBTAP00000000791	OAR6	-	91798192-91798422	91790141-91790584	91790141-91797968
ENSBTAP00000000791	OAR6	-	91798192-91798422	91790141-91790584	91790141-91790418
ENSBTAP00000000791	OAR6	-	91816642-91816761	91802188-91802316	91802188-91802298
ENSBTAP00000000800	OAR1	+	105268835-105269401	105271647-105271742	105271680-105271742
ENSBTAP00000000800	OAR1	+	105268835-105269401	105271647-105271742	105271042-105271742
ENSBTAP00000000800	OAR1	+	105273326-105273469	105275473-105275538	105275476-105275538
ENSBTAP00000000814	OAR18	-	21889663-21889817	21889073-21889178	21889073-21889254
ENSBTAP00000000814	OAR18	-	21889663-21889817	21889073-21889178	21889073-21889227
ENSBTAP00000000858	OAR13	+	67126714-67126843	67126936-67127104	67126940-67127104
ENSBTAP00000000872	OAR3	-	216745531-216746487	216714216-216714309	216714216-216715165
ENSBTAP00000000906	OAR13	-	45507354-45507430	45505456-45505693	45505456-45505696
ENSBTAP00000000906	OAR13	-	45508835-45508879	45507354-45507430	45507354-45507590
ENSBTAP00000000917	OAR5	+	20531424-20531552	20544688-20544822	20532683-20544822
ENSBTAP00000000926	OAR15	+	46084940-46085054	46085238-46085327	46085213-46085327
ENSBTAP00000000927	OAR15	-	46087258-46087341	46087073-46087158	46087073-46087114
ENSBTAP00000000932	OAR17	+	65667130-65667242	65668597-65668776	65668693-65668776
ENSBTAP00000000932	OAR17	+	65754542-65754685	65756457-65756546	65756277-65756546
ENSBTAP00000000932	OAR17	+	65870611-65870658	65871953-65872090	65872033-65872090
ENSBTAP00000000994	OAR1	+	276012701-276012793	276014090-276014271	276014111-276014271
ENSBTAP00000000994	OAR1	+	276056014-276056050	276056288-276056351	276056291-276056351
ENSBTAP00000000994	OAR1	+	276056450-276056534	276060247-276060440	276057200-276060440
ENSBTAP00000000994	OAR1	+	276056450-276056534	276060247-276060440	276057384-276060440
ENSBTAP00000000994	OAR1	+	276056450-276056534	276060247-276060440	276057421-276060440
ENSBTAP00000001064	OAR14	+	60218342-60218434	60222649-60224228	60223211-60224228
ENSBTAP00000001066	OAR22	-	9230038-9230127	9227168-9227218	9227168-9228953
ENSBTAP00000001071	OAR5	+	4143494-4143535	4150354-4150416	4146449-4150416
ENSBTAP00000001071	OAR5	+	4152076-4152176	4156858-4157010	4156961-4157010
ENSBTAP00000001071	OAR5	+	4162248-4162322	4162469-4162516	4162409-4162516
ENSBTAP00000001076	OAR5	+	4116950-4117081	4118743-4118850	4117972-4118850
ENSBTAP00000001140	OAR11	+	21699147-21699280	21699784-21699884	21699724-21699884
ENSBTAP00000001168	OAR9	+	13209189-13209296	13209440-13209586	13209443-13209586
ENSBTAP00000001237	OAR3	-	332174-332265	330308-330458	330308-331504
ENSBTAP00000001246	OAR2	+	114243921-114244010	114257763-114257871	114257766-114257871
ENSBTAP00000001247	OAR11	+	32687846-32687938	32692398-32693629	32690195-32693629
ENSBTAP00000001303	OAR3	+	32896670-32896730	32907466-32907604	32903047-32907604
ENSBTAP00000001331	OAR21	-	27563439-27563561	27563023-27563149	27563023-27563302
ENSBTAP00000001348	OAR2	-	33771377-33771555	33766302-33766361	33766302-33767903
ENSBTAP00000001348	OAR2	-	33792656-33792770	33771377-33771555	33771377-33773887
ENSBTAP00000001348	OAR2	-	33793606-33793689	33792656-33792770	33792656-33792812
ENSBTAP00000001348	OAR2	-	33803083-33803250	33795772-33795838	33795772-33795834
ENSBTAP00000001374	OAR4	+	67788338-67788508	67804005-67804114	67804009-67804114
ENSBTAP00000001374	OAR4	+	67788338-67788508	67804005-67804114	67804024-67804114
ENSBTAP00000001374	OAR4	+	67788338-67788508	67804005-67804114	67804021-67804114
ENSBTAP00000001376	OAR21	-	40753554-40753734	40753181-40753297	40753181-40753276
ENSBTAP00000001378	OAR21	-	40786234-40786276	40785774-40785846	40785774-40786116
ENSBTAP00000001384	OAR3	-	38074155-38074269	38072268-38072427	38072268-38073886
ENSBTAP00000001384	OAR3	-	38074155-38074269	38072268-38072427	38072268-38074024
ENSBTAP00000001404	OARX	-	68089010-68089102	68088713-68088897	68088713-68088934
ENSBTAP00000001421	OAR11	+	26954666-26954754	26954956-26955046	26954924-26955046
ENSBTAP00000001432	OAR2	-	111409634-111409732	111407099-111407320	111407099-111408605
ENSBTAP00000001452	OAR2	+	131001565-131001698	131002822-131002983	131002800-131002983
ENSBTAP00000001464	OAR12	+	54266976-54267072	54267303-54267402	54267244-54267402
ENSBTAP00000001464	OAR12	+	54268655-54268752	54270167-54270323	54269857-54270323
ENSBTAP00000001470	OAR3	-	86470020-86470183	86468410-86468490	86468410-86469157
ENSBTAP00000001479-D2	OAR5	+	19998932-19999000	19999392-19999488	19999144-19999488
ENSBTAP00000001503	OAR24	-	35811054-35811232	35810680-35810800	35810680-35810826
ENSBTAP00000001508	OAR10	-	10344462-10344630	10340797-10340874	10340797-10343381
ENSBTAP00000001526	OAR8	-	67459723-67460618	67451946-67452770	67451946-67452773
ENSBTAP00000001538	OAR9	+	20752070-20752115	20754026-20754090	20753992-20754090
ENSBTAP00000001562	OAR10	-	28572326-28572455	28568968-28569093	28568968-28571795
ENSBTAP00000001565	OAR12	-	68771226-68771261	68765200-68765320	68765200-68769688
ENSBTAP00000001625	OAR11	+	25745853-25745939	25749236-25749412	25749239-25749412
ENSBTAP00000001625	OAR11	+	25756483-25756573	25758841-25758942	25757964-25758942
ENSBTAP00000001662	OAR2	+	34096870-34097014	34099569-34099722	34098498-34099722
ENSBTAP00000001662	OAR2	+	34102235-34102364	34103537-34103668	34102635-34103668
ENSBTAP00000001671	OAR6	+	71031777-71032005	71041929-71042104	71032533-71042104
ENSBTAP00000001702	OAR14	+	54304766-54305208	54305622-54305720	54305640-54305720
ENSBTAP00000001709	OAR22	+	10370563-10370592	10373151-10373368	10373129-10373368
ENSBTAP00000001725	OAR2	-	67455193-67455313	67448517-67448614	67448517-67453285
ENSBTAP00000001754	OAR16	+	71451838-71452027	71453590-71453716	71453587-71453716
ENSBTAP00000001758	OAR16	-	32090625-32090803	32085964-32086129	32085964-32090457
ENSBTAP00000001782	OAR3	-	2421721-2421984	2421329-2421425	2421329-2421511
ENSBTAP00000001785	OAR17	-	14414790-14414883	14410273-14410379	14410273-14412914
ENSBTAP00000001785	OAR17	-	14423928-14424029	14419499-14419657	14419499-14419618
ENSBTAP00000001925	OAR7	+	64118389-64118515	64126760-64126843	64126182-64126843
ENSBTAP00000001925	OAR7	+	64126760-64126843	64131940-64131968	64128085-64131968
ENSBTAP00000001935	OAR12	-	30365077-30365218	30356425-30356658	30356425-30356583
ENSBTAP00000001949	OAR7	+	50581324-50581360	50593742-50593787	50581963-50593787
ENSBTAP00000001955	OAR5	+	7924258-7924392	7926686-7926800	7926689-7926800
ENSBTAP00000001970	OAR6	-	115303522-115303698	115302245-115302298	115302245-115303401
ENSBTAP00000001970	OAR6	-	115320444-115320584	115318238-115318410	115318238-115318449
ENSBTAP00000001970	OAR6	-	115324121-115324184	115320444-115320584	115320444-115321622
ENSBTAP00000001981	OAR13	-	79342999-79343239	79329151-79329312	79329151-79342531
ENSBTAP00000002010	OAR8	+	32461788-32461843	32462888-32462977	32462553-32462977
ENSBTAP00000002028	OAR1	-	104642904-104643019	104642521-104642707	104642521-104642744
ENSBTAP00000002055	OAR3	+	76738208-76738238	76743990-76744133	76740459-76744133
ENSBTAP00000002098	OAR24	+	25050398-25050554	25054060-25054159	25051760-25054159
ENSBTAP00000002103	OAR5	-	2405351-2405428	2404861-2404990	2404861-2405013
ENSBTAP00000002103	OAR5	-	2410176-2410206	2409580-2409692	2409580-2409675
ENSBTAP00000002111	OAR15	+	43146780-43146908	43153069-43153162	43153062-43153162
ENSBTAP00000002111	OAR15	+	43155276-43155414	43156925-43157094	43157057-43157094
ENSBTAP00000002122	OAR18	+	21505638-21505759	21517124-21517241	21510231-21517241
ENSBTAP00000002122	OAR18	+	21518544-21519059	21536689-21538067	21524693-21538067
ENSBTAP00000002122	OAR18	+	21518544-21519059	21536689-21538067	21522305-21538067
ENSBTAP00000002122	OAR18	+	21540178-21540213	21543244-21543524	21540680-21543524
ENSBTAP00000002140	OAR20	+	7672580-7672684	7672793-7672982	7672804-7672982
ENSBTAP00000002140	OAR20	+	7672793-7672982	7673065-7673159	7673091-7673159
ENSBTAP00000002140	OAR20	+	7673065-7673159	7673429-7673509	7673432-7673509
ENSBTAP00000002225	OAR1	+	199749654-199749689	199760816-199760949	199755701-199760949
ENSBTAP00000002225	OAR1	+	199749654-199749689	199760816-199760949	199754879-199760949
ENSBTAP00000002225	OAR1	+	199765830-199765913	199766906-199766965	199766087-199766965
ENSBTAP00000002229	OAR5	-	5007960-5008027	5007526-5007683	5007526-5007859
ENSBTAP00000002229	OAR5	-	5009803-5009849	5009436-5009583	5009436-5009560
ENSBTAP00000002274	OAR24	+	3891687-3891816	3892007-3892128	3892010-3892128
ENSBTAP00000002274	OAR24	+	3899854-3900465	3901531-3901741	3901535-3901741
ENSBTAP00000002277	OAR2	+	33470015-33470131	33470621-33470798	33470624-33470798
ENSBTAP00000002277	OAR2	+	33484952-33485104	33487857-33488037	33486887-33488037
ENSBTAP00000002282	OAR18	-	19497568-19497691	19493594-19493962	19493594-19495021
ENSBTAP00000002293	OAR1	-	93632242-93632356	93630090-93630216	93630090-93630319
ENSBTAP00000002297	OAR8	-	68219416-68219603	68214061-68214400	68214061-68215414
ENSBTAP00000002315	OAR5	+	36971198-36971562	36973218-36973443	36972283-36973443
ENSBTAP00000002327	OAR14	-	47621145-47621201	47620458-47620526	47620458-47620609
ENSBTAP00000002327	OAR14	-	47621325-47621431	47621145-47621201	47621145-47621198
ENSBTAP00000002361	OAR23	+	42126057-42126156	42129268-42129534	42129418-42129534
ENSBTAP00000002387	OAR13	-	53806082-53806202	53805002-53805198	53805002-53805769
ENSBTAP00000002419	OAR14	+	24637052-24637156	24638832-24638987	24637997-24638987
ENSBTAP00000002419	OAR14	+	24639324-24639377	24639698-24639733	24639704-24639733
ENSBTAP00000002431	OAR10	-	33049609-33049732	33047476-33047649	33047476-33047652
ENSBTAP00000002431	OAR10	-	33057310-33057382	33049609-33049732	33049609-33057203
ENSBTAP00000002462	OAR4	-	80685280-80685420	80679480-80679601	80679480-80683858
ENSBTAP00000002476	OAR14	+	14053879-14053978	14054047-14054233	14054069-14054233
ENSBTAP00000002495	OAR11	+	36998271-36998415	37005733-37005974	37005017-37005974
ENSBTAP00000002495	OAR11	+	36998271-36998415	37005733-37005974	37001529-37005974
ENSBTAP00000002506	OAR2	-	15892456-15892511	15888259-15888386	15888259-15888380
ENSBTAP00000002506	OAR2	-	15901990-15902071	15898853-15898932	15898853-15901327
ENSBTAP00000002554	OAR1	-	204904209-204904326	204903198-204903307	204903198-204903290
ENSBTAP00000002583	OAR1	+	10653879-10654216	10654475-10654540	10654502-10654540
ENSBTAP00000002583	OAR1	+	10655411-10655473	10655651-10655693	10655648-10655693
ENSBTAP00000002592	OAR15	+	21932116-21932169	21932603-21933110	21932606-21933110
ENSBTAP00000002607	OAR7	+	42793385-42793549	42804555-42804604	42795311-42804604
ENSBTAP00000002616-D2	OAR11	+	26638562-26638666	26638869-26639000	26638846-26639000
ENSBTAP00000002618	OAR16	+	4864921-4865046	4866484-4867570	4865596-4867570
ENSBTAP00000002637	OAR4	-	45956787-45956861	45954839-45954880	45954839-45954877
ENSBTAP00000002682	OAR16	-	10484578-10484663	10484314-10484460	10484314-10484403
ENSBTAP00000002710	OAR24	-	17186136-17186396	17170956-17171131	17170956-17171127
ENSBTAP00000002753	OAR12	+	3815052-3815198	3815893-3815997	3815854-3815997
ENSBTAP00000002787	OAR4	+	87282985-87283156	87284718-87285288	87284948-87285288
ENSBTAP00000002790	OAR4	+	87307942-87308214	87314300-87315254	87314307-87315254
ENSBTAP00000002823	OAR7	+	29021372-29021472	29077682-29077727	29046291-29077727
ENSBTAP00000002823	OAR7	+	29021372-29021472	29077682-29077727	29028889-29077727
ENSBTAP00000002824	OAR2	+	210081576-210081725	210085175-210085293	210082295-210085293
ENSBTAP00000002824	OAR2	+	210081576-210081725	210085175-210085293	210082292-210085293
ENSBTAP00000002852	OAR1	+	110670166-110670278	110670701-110670775	110670660-110670775
ENSBTAP00000002852	OAR1	+	110671442-110671561	110672388-110672517	110672369-110672517
ENSBTAP00000002878	OAR14	-	12446397-12446469	12435809-12435885	12435809-12442988
ENSBTAP00000002952	OAR5	-	48519751-48519937	48508990-48509135	48508990-48512987
ENSBTAP00000002970	OAR6	-	45177243-45177326	45169201-45169291	45169201-45171955
ENSBTAP00000002972	OAR14	-	1292453-1292524	1291341-1291524	1291341-1291687
ENSBTAP00000002972	OAR14	-	1304766-1304798	1302737-1302823	1302737-1304440
ENSBTAP00000002983	OAR4	-	100124794-100124955	100102070-100102122	100102070-100102125
ENSBTAP00000002998	OAR15	-	23940135-23940363	23937963-23938154	23937963-23938910
ENSBTAP00000002998	OAR15	-	23956731-23956804	23955734-23955810	23955734-23955813
ENSBTAP00000002998	OAR15	-	23956731-23956804	23955734-23955810	23955734-23956211
ENSBTAP00000003035	OAR24	-	21346862-21346942	21346064-21346201	21346064-21346367
ENSBTAP00000003059	OAR24	-	2296630-2296758	2296275-2296389	2296275-2296386
ENSBTAP00000003059	OAR24	-	2296870-2296928	2296630-2296758	2296630-2296785
ENSBTAP00000003072-D2	OAR1	-	10151428-10151590	10149919-10149968	10149919-10151300
ENSBTAP00000003073	OAR14	+	54324941-54325031	54328818-54328876	54328718-54328876
ENSBTAP00000003094	OAR24	+	27652442-27652615	27652896-27652979	27652899-27652979
ENSBTAP00000003145	OAR11	+	49178427-49178601	49180388-49180465	49180235-49180465
ENSBTAP00000003151	OAR4	+	101450193-101450307	101453189-101453335	101452683-101453335
ENSBTAP00000003187	OAR2	+	48563670-48563784	48566316-48567218	48566666-48567218
ENSBTAP00000003195	OAR1	+	205983518-205983615	205985996-205986147	205986002-205986147
ENSBTAP00000003199	OAR5	-	14816612-14816761	14814725-14814815	14814725-14814810
ENSBTAP00000003199	OAR5	-	14821239-14821285	14816612-14816761	14816612-14820663
ENSBTAP00000003200	OAR24	+	565929-566069	566239-566289	566157-566289
ENSBTAP00000003201	OAR5	+	14821920-14821958	14822053-14822100	14822039-14822100
ENSBTAP00000003242	OAR5	+	7765132-7765331	7765609-7765904	7765570-7765904
ENSBTAP00000003330	OAR6	-	6357041-6357224	6348637-6348871	6348637-6355432
ENSBTAP00000003330	OAR6	-	6357041-6357224	6348637-6348871	6348637-6355357
ENSBTAP00000003330	OAR6	-	6365073-6365228	6357041-6357224	6357041-6362382
ENSBTAP00000003330	OAR6	-	6386242-6386317	6370246-6370419	6370246-6373638
ENSBTAP00000003330	OAR6	-	6386242-6386317	6370246-6370419	6370246-6384980
ENSBTAP00000003330	OAR6	-	6386242-6386317	6370246-6370419	6370246-6380060
ENSBTAP00000003330	OAR6	-	6386242-6386317	6370246-6370419	6370246-6370413
ENSBTAP00000003367	OAR11	-	32658377-32658922	32651870-32651965	32651870-32653847
ENSBTAP00000003400	OARX	-	6371298-6371554	6368652-6368847	6368652-6369688
ENSBTAP00000003441	OAR13	+	31282752-31282898	31287086-31287176	31284534-31287176
ENSBTAP00000003467	OAR14	+	53027098-53027167	53030693-53030785	53029450-53030785
ENSBTAP00000003492	OAR17	+	63788688-63788857	63791665-63791754	63791668-63791754
ENSBTAP00000003514	OAR7	+	20592688-20592741	20592910-20592992	20592885-20592992
ENSBTAP00000003520	OAR3	-	19258116-19258176	19256078-19256163	19256078-19257759
ENSBTAP00000003522	OAR7	+	20575983-20576150	20576269-20576373	20576257-20576373
ENSBTAP00000003522	OAR7	+	20576867-20576963	20577132-20577591	20577318-20577591
ENSBTAP00000003609	OAR9	-	43972131-43972242	43968535-43968683	43968535-43970430
ENSBTAP00000003661	OAR17	+	70030800-70030854	70034775-70034892	70032785-70034892
ENSBTAP00000003668	OAR17	-	12519525-12519782	12516595-12516711	12516595-12516708
ENSBTAP00000003766	OAR11	-	14544075-14544192	14540980-14541135	14540980-14541129
ENSBTAP00000003766	OAR11	-	14545655-14545768	14545216-14545331	14545216-14545456
ENSBTAP00000003766	OAR11	-	14550566-14550660	14550266-14550413	14550266-14550430
ENSBTAP00000003766	OAR11	-	14551907-14552207	14550566-14550660	14550566-14551677
ENSBTAP00000003766	OAR11	-	14567500-14567545	14566013-14566188	14566013-14567384
ENSBTAP00000003871	OAR22	+	12302487-12302524	12302881-12302960	12302865-12302960
ENSBTAP00000003871	OAR22	+	12302881-12302960	12307147-12307256	12304140-12307256
ENSBTAP00000003884	OAR1	-	13912517-13912646	13910957-13911079	13910957-13911173
ENSBTAP00000003890	OAR2	-	241466897-241467071	241461728-241461930	241461728-241466739
ENSBTAP00000003890	OAR2	-	241513092-241513244	241511394-241511520	241511394-241511802
ENSBTAP00000003902	OAR15	-	49948123-49948260	49947956-49948003	49947956-49948015
ENSBTAP00000003907	OAR15	-	49936664-49936790	49936166-49936258	49936166-49936486
ENSBTAP00000003926	OAR5	-	41709248-41709338	41708804-41708981	41708804-41708984
ENSBTAP00000003926	OAR5	-	41710824-41710983	41710175-41710312	41710175-41710351
ENSBTAP00000003986	OAR1	+	121004382-121004558	121006202-121006423	121006205-121006423
ENSBTAP00000004009	OAR26	-	13076527-13076610	13074433-13074542	13074433-13074538
ENSBTAP00000004065	OAR15	-	74431761-74431823	74430293-74430357	74430293-74431448
ENSBTAP00000004114	OAR14	-	49464509-49464632	49462369-49462522	49462369-49462519
ENSBTAP00000004132	OAR22	-	40892299-40892398	40855437-40855557	40855437-40862175
ENSBTAP00000004132	OAR22	-	40954836-40954972	40951662-40951790	40951662-40952839
ENSBTAP00000004136	OAR3	-	164804714-164804927	164804135-164804250	164804135-164804247
ENSBTAP00000004136	OAR3	-	164913123-164913653	164869722-164870000	164869722-164896237
ENSBTAP00000004138	OAR16	-	58681622-58681765	58675453-58675578	58675453-58678847
ENSBTAP00000004180	OAR6	-	108468633-108468710	108459212-108459304	108459212-108460641
ENSBTAP00000004180	OAR6	-	108468633-108468710	108459212-108459304	108459212-108460726
ENSBTAP00000004227	OAR7	-	8635569-8635724	8624111-8624197	8624111-8624212
ENSBTAP00000004296	OARX	+	11704693-11704841	11706325-11706383	11706327-11706383
ENSBTAP00000004304	OAR1	-	60097986-60098159	60075819-60075939	60075819-60094999
ENSBTAP00000004304	OAR1	-	60104668-60104828	60097986-60098159	60097986-60101527
ENSBTAP00000004304	OAR1	-	60104668-60104828	60097986-60098159	60097986-60098193
ENSBTAP00000004304	OAR1	-	60147986-60148059	60146775-60146910	60146775-60147645
ENSBTAP00000004304	OAR1	-	60178463-60178584	60177440-60177507	60177440-60178330
ENSBTAP00000004304	OAR1	-	60178463-60178584	60177440-60177507	60177440-60178321
ENSBTAP00000004318	OAR16	-	25848313-25848543	25847470-25847552	25847470-25847832
ENSBTAP00000004335	OAR9	-	90174575-90174779	90173686-90173825	90173686-90173744
ENSBTAP00000004373	OAR7	+	68622596-68622777	68627794-68627870	68623206-68627870
ENSBTAP00000004401	OAR22	+	43624569-43625382	43645276-43645463	43641053-43645463
ENSBTAP00000004401	OAR22	+	43624569-43625382	43645276-43645463	43626741-43645463
ENSBTAP00000004401	OAR22	+	43660314-43660434	43662197-43662326	43661773-43662326
ENSBTAP00000004401	OAR22	+	43662432-43662661	43663831-43664049	43663835-43664049
ENSBTAP00000004405	OAR22	-	43678754-43678898	43674848-43675078	43674848-43677979
ENSBTAP00000004405	OAR22	-	43679209-43679363	43678754-43678898	43678754-43679001
ENSBTAP00000004411	OAR2	+	249531830-249531902	249539962-249540023	249533059-249540023
ENSBTAP00000004411	OAR2	+	249555034-249555184	249557673-249557824	249555282-249557824
ENSBTAP00000004528	OAR1	-	27346753-27346863	27344454-27344536	27344454-27346644
ENSBTAP00000004536	OAR5	+	15799616-15799766	15800773-15800945	15800835-15800945
ENSBTAP00000004549	OAR19	-	53636783-53636875	53635326-53635383	53635326-53636548
ENSBTAP00000004549	OAR19	-	53643981-53644079	53640180-53640318	53640180-53640307
ENSBTAP00000004568	OAR14	+	33962765-33962892	33963015-33963242	33963119-33963242
ENSBTAP00000004568	OAR14	+	33963937-33964002	33964139-33964208	33964088-33964208
ENSBTAP00000004568	OAR14	+	33964139-33964208	33964442-33964593	33964447-33964593
ENSBTAP00000004615	OAR21	+	43182750-43182858	43183022-43183204	43182998-43183204
ENSBTAP00000004644	OAR14	-	1061008-1061185	1058950-1059187	1058950-1060653
ENSBTAP00000004644	OAR14	-	1061008-1061185	1058950-1059187	1058950-1059452
ENSBTAP00000004644	OAR14	-	1061008-1061185	1058950-1059187	1058950-1060918
ENSBTAP00000004644	OAR14	-	1094466-1094514	1093549-1093602	1093549-1093698
ENSBTAP00000004653	OAR22	-	21611291-21611453	21610607-21610924	21610607-21610919
ENSBTAP00000004666	OAR9	+	93555005-93555123	93566872-93567027	93555860-93567027
ENSBTAP00000004669	OAR14	+	14174192-14174289	14175458-14175607	14175128-14175607
ENSBTAP00000004696	OAR6	+	45777530-45777625	45786052-45786217	45779489-45786217
ENSBTAP00000004745	OAR13	-	74533841-74533960	74531457-74531632	74531457-74533031
ENSBTAP00000004758	OAR2	+	152743804-152744006	152744401-152744579	152744455-152744579
ENSBTAP00000004758	OAR2	+	152743804-152744006	152744401-152744579	152744522-152744579
ENSBTAP00000004811	OAR11	+	49679499-49679689	49680270-49680355	49680304-49680355
ENSBTAP00000004813	OAR3	-	213918541-213918762	213917878-213917962	213917878-213917959
ENSBTAP00000004813	OAR3	-	213928456-213928583	213927472-213927590	213927472-213928088
ENSBTAP00000004825	OAR12	+	68822863-68823190	68828481-68828737	68824660-68828737
ENSBTAP00000004832	OAR10	+	34094638-34094809	34100005-34100146	34099727-34100146
ENSBTAP00000004832	OAR10	+	34094638-34094809	34100005-34100146	34097863-34100146
ENSBTAP00000004832	OAR10	+	34162509-34162601	34164405-34164602	34164375-34164602
ENSBTAP00000004880	OAR3	-	149174360-149174407	149134475-149134597	149134475-149170331
ENSBTAP00000004880	OAR3	-	149174360-149174407	149134475-149134597	149134475-149150009
ENSBTAP00000004887	OAR7	+	34854845-34855057	34855476-34855659	34855523-34855659
ENSBTAP00000004954	OAR23	-	50366129-50366428	50365898-50366035	50365898-50365990
ENSBTAP00000004954	OAR23	-	50376129-50376238	50369580-50369694	50369580-50369686
ENSBTAP00000004994	OAR2	+	249651712-249651754	249653084-249653173	249653087-249653173
ENSBTAP00000005013	OAR2	+	218234734-218234874	218238540-218238662	218238543-218238662
ENSBTAP00000005013	OAR2	+	218253600-218253696	218256768-218256980	218256635-218256980
ENSBTAP00000005013	OAR2	+	218253600-218253696	218256768-218256980	218256632-218256980
ENSBTAP00000005018	OAR1	-	11987289-11987402	11983943-11984400	11983943-11986393
ENSBTAP00000005018	OAR1	-	11997784-11997968	11994423-11994489	11994423-11994526
ENSBTAP00000005025	OAR1	+	228908379-228908488	228914068-228914188	228910214-228914188
ENSBTAP00000005025	OAR1	+	228915236-228915300	228917012-228917111	228917030-228917111
ENSBTAP00000005025	OAR1	+	228917410-228917551	228917756-228917867	228917653-228917867
ENSBTAP00000005025	OAR1	+	228917972-228918070	228918685-228919033	228918697-228919033
ENSBTAP00000005039	OAR13	+	51673378-51673624	51675444-51675713	51675587-51675713
ENSBTAP00000005055	OAR13	-	57080636-57080779	57079186-57079266	57079186-57080034
ENSBTAP00000005055	OAR13	-	57080636-57080779	57079186-57079266	57079186-57079888
ENSBTAP00000005059	OAR25	+	27627785-27627901	27629287-27629364	27629291-27629364
ENSBTAP00000005072	OAR8	+	11205187-11205267	11218939-11219347	11211234-11219347
ENSBTAP00000005134	OAR10	+	34672092-34672197	34689833-34689890	34675110-34689890
ENSBTAP00000005148	OAR6	-	13458686-13458784	13456291-13456349	13456291-13456345
ENSBTAP00000005195	OAR3	+	103570292-103570374	103577361-103577393	103572432-103577393
ENSBTAP00000005214-D2	OAR20	+	16711141-16711250	16711385-16711593	16711390-16711593
ENSBTAP00000005220	OAR19	+	187252-187318	191091-191122	187490-191122
ENSBTAP00000005220	OAR19	+	191212-191289	194510-194615	193920-194615
ENSBTAP00000005242	OAR26	-	35329838-35330150	35326553-35327840	35326553-35328641
ENSBTAP00000005283	OAR10	-	81869572-81869641	81866204-81866463	81866204-81869190
ENSBTAP00000005283	OAR10	-	81869572-81869641	81866204-81866463	81866204-81867217
ENSBTAP00000005283	OAR10	-	81869572-81869641	81866204-81866463	81866204-81867590
ENSBTAP00000005296	OAR24	-	28396763-28396892	28395823-28396023	28395823-28396021
ENSBTAP00000005300	OAR18	+	60255938-60256080	60258409-60258509	60258412-60258509
ENSBTAP00000005311	OAR12	-	21345440-21345531	21340943-21341140	21340943-21344431
ENSBTAP00000005338	OAR5	+	9743255-9743363	9750428-9750543	9746378-9750543
ENSBTAP00000005441	OAR11	-	35858262-35858405	35858103-35858158	35858103-35858179
ENSBTAP00000005488	OAR1	-	70422249-70422313	70421714-70421824	70421714-70421772
ENSBTAP00000005522	OAR3	+	207448524-207448637	207448921-207448949	207448721-207448949
ENSBTAP00000005523	OAR4	-	111638074-111638169	111637874-111637924	111637874-111637941
ENSBTAP00000005523	OAR4	-	111638074-111638169	111637874-111637924	111637874-111637921
ENSBTAP00000005523	OAR4	-	111639047-111639125	111638074-111638169	111638074-111638167
ENSBTAP00000005525	OAR2	+	117474496-117474625	117480519-117480696	117480606-117480696
ENSBTAP00000005558	OAR9	-	34774853-34774954	34773794-34773970	34773794-34773928
ENSBTAP00000005558	OAR9	-	34778157-34778227	34776878-34776951	34776878-34777552
ENSBTAP00000005558	OAR9	-	34786870-34786901	34781539-34781604	34781539-34782484
ENSBTAP00000005581	OAR5	+	17790947-17791079	17791557-17791750	17791532-17791750
ENSBTAP00000005603	OAR13	-	41720049-41720165	41718487-41718661	41718487-41718586
ENSBTAP00000005627	OAR6	+	91773214-91773401	91779304-91779328	91776903-91779328
ENSBTAP00000005627	OAR6	+	91773214-91773401	91779304-91779328	91777262-91779328
ENSBTAP00000005628	OAR3	+	13109183-13109349	13114439-13114604	13114443-13114604
ENSBTAP00000005628	OAR3	+	13114439-13114604	13120367-13120504	13115034-13120504
ENSBTAP00000005639	OAR13	+	6884689-6884728	6895072-6895269	6886460-6895269
ENSBTAP00000005639	OAR13	+	6898989-6899049	6905794-6905877	6900187-6905877
ENSBTAP00000005639	OAR13	+	6898989-6899049	6905794-6905877	6899754-6905877
ENSBTAP00000005639	OAR13	+	6898989-6899049	6905794-6905877	6903335-6905877
ENSBTAP00000005656	OAR1	+	454836-455051	459610-459816	456460-459816
ENSBTAP00000005667	OAR3	+	100722323-100722422	100727762-100727853	100723544-100727853
ENSBTAP00000005667	OAR3	+	100728650-100728869	100731327-100731432	100731254-100731432
ENSBTAP00000005667	OAR3	+	100728650-100728869	100731327-100731432	100729305-100731432
ENSBTAP00000005667	OAR3	+	100731327-100731432	100732930-100733467	100731760-100733467
ENSBTAP00000005698	OAR21	-	27682311-27682481	27681824-27682182	27681824-27682176
ENSBTAP00000005698	OAR21	-	27690510-27690678	27690280-27690368	27690280-27690363
ENSBTAP00000005698	OAR21	-	27693313-27693535	27692950-27693107	27692950-27693087
ENSBTAP00000005733	OAR3	+	162901485-162901581	162901722-162901837	162901729-162901837
ENSBTAP00000005736	OAR14	-	34784049-34784247	34783716-34783902	34783716-34783818
ENSBTAP00000005747	OAR14	-	50473853-50473982	50472586-50472675	50472586-50473131
ENSBTAP00000005760	OAR13	-	34443461-34443694	34441636-34441860	34441636-34441864
ENSBTAP00000005786	OAR5	+	92934237-92934423	92944573-92944727	92944576-92944727
ENSBTAP00000005786	OAR5	+	92934237-92934423	92944573-92944727	92938985-92944727
ENSBTAP00000005794	OAR7	+	32863431-32864324	32866262-32866457	32866265-32866457
ENSBTAP00000005794	OAR7	+	32868118-32868194	32868945-32869045	32868954-32869045
ENSBTAP00000005810	OARX	+	105805625-105805718	105848694-105848839	105848697-105848839
ENSBTAP00000005810	OARX	+	105848694-105848839	105849660-105849753	105849657-105849753
ENSBTAP00000005837	OAR12	+	79149899-79150193	79150513-79150586	79150510-79150586
ENSBTAP00000005930	OAR19	+	56615795-56615912	56621208-56621292	56621211-56621292
ENSBTAP00000005930	OAR19	+	56615795-56615912	56621208-56621292	56619864-56621292
ENSBTAP00000005931	OAR3	+	1682372-1682459	1683647-1683770	1683650-1683770
ENSBTAP00000005931	OAR3	+	1683647-1683770	1685630-1685745	1685633-1685745
ENSBTAP00000005936	OAR25	-	6113009-6113205	6111414-6111495	6111414-6111700
ENSBTAP00000005936	OAR25	-	6113009-6113205	6111414-6111495	6111414-6111581
ENSBTAP00000005936	OAR25	-	6127968-6128129	6123672-6123886	6123672-6126913
ENSBTAP00000005967	OAR1	-	276169494-276169585	276167838-276169022	276167838-276169019
ENSBTAP00000005969	OAR3	+	4927091-4927413	4937872-4938325	4928503-4938325
ENSBTAP00000005970	OAR4	+	112606861-112606967	112612217-112612403	112607624-112612403
ENSBTAP00000005970	OAR4	+	112619988-112620134	112622283-112622378	112622304-112622378
ENSBTAP00000006008	OAR4	-	31066310-31066469	31050253-31050827	31050253-31051911
ENSBTAP00000006038-D2	OAR1	+	175214572-175214755	175218445-175218556	175218131-175218556
ENSBTAP00000006094	OAR4	-	87356366-87356519	87350040-87350560	87350040-87354380
ENSBTAP00000006115	OAR2	+	199469784-199469976	199474542-199474643	199470655-199474643
ENSBTAP00000006115	OAR2	+	199469784-199469976	199474542-199474643	199470292-199474643
ENSBTAP00000006181	OAR5	+	691369-691534	693007-693078	692622-693078
ENSBTAP00000006181	OAR5	+	699755-699818	701071-701142	699953-701142
ENSBTAP00000006181	OAR5	+	701071-701142	702810-702952	702805-702952
ENSBTAP00000006213	OAR7	-	73767745-73767787	73767444-73767599	73767444-73767623
ENSBTAP00000006216	OAR11	+	55502793-55502915	55505707-55505875	55504313-55505875
ENSBTAP00000006216	OAR11	+	55505707-55505875	55506853-55507038	55506895-55507038
ENSBTAP00000006234	OAR19	+	48207561-48207627	48208383-48208489	48208148-48208489
ENSBTAP00000006234	OAR19	+	48208383-48208489	48209596-48209684	48209402-48209684
ENSBTAP00000006265	OAR11	-	47839790-47839931	47838098-47838307	47838098-47838489
ENSBTAP00000006265	OAR11	-	47839790-47839931	47838098-47838307	47838098-47838546
ENSBTAP00000006265	OAR11	-	47839790-47839931	47838098-47838307	47838098-47839480
ENSBTAP00000006265	OAR11	-	47841940-47842218	47840181-47840244	47840181-47841144
ENSBTAP00000006265	OAR11	-	47841940-47842218	47840181-47840244	47840181-47841135
ENSBTAP00000006277	OAR11	+	27045639-27045806	27045994-27046154	27046065-27046154
ENSBTAP00000006363	OAR14	+	24418722-24418782	24420667-24420773	24419215-24420773
ENSBTAP00000006404	OAR25	+	1586481-1586634	1614803-1614901	1614267-1614901
ENSBTAP00000006406	OAR12	+	49109203-49109280	49110888-49111061	49110894-49111061
ENSBTAP00000006410	OAR24	+	2784418-2784514	2785314-2785530	2784699-2785530
ENSBTAP00000006467	OAR6	-	88106560-88107312	88102003-88102151	88102003-88102148
ENSBTAP00000006491	OAR7	-	39685332-39685452	39683518-39683797	39683518-39683794
ENSBTAP00000006491	OAR7	-	39704500-39704708	39704085-39704276	39704085-39704256
ENSBTAP00000006491	OAR7	-	39725292-39725394	39721713-39721838	39721713-39724215
ENSBTAP00000006502	OAR6	-	3736350-3736552	3734602-3734680	3734602-3735247
ENSBTAP00000006502	OAR6	-	3737974-3738062	3737118-3737264	3737118-3737259
ENSBTAP00000006525	OAR11	+	21251492-21251574	21254537-21254661	21254526-21254661
ENSBTAP00000006538	OAR12	-	41118998-41119070	41098924-41099017	41098924-41100470
ENSBTAP00000006538	OAR12	-	41118998-41119070	41098924-41099017	41098924-41113848
ENSBTAP00000006538	OAR12	-	41139398-41139439	41136458-41136669	41136458-41136591
ENSBTAP00000006543	OAR9	+	13331586-13331691	13331856-13331958	13331865-13331958
ENSBTAP00000006570	OAR2	+	14456350-14456446	14459662-14459789	14459545-14459789
ENSBTAP00000006593	OAR4	+	70076171-70076271	70078538-70078710	70077158-70078710
ENSBTAP00000006615	OAR9	-	28879143-28879210	28878346-28878459	28878346-28878477
ENSBTAP00000006638	OAR15	+	54755918-54755995	54757422-54757617	54757217-54757617
ENSBTAP00000006638	OAR15	+	54758283-54758405	54759565-54759761	54758571-54759761
ENSBTAP00000006646	OARX	-	50939883-50940028	50939586-50939788	50939586-50939785
ENSBTAP00000006646	OARX	-	50941748-50941846	50940240-50940396	50940240-50940381
ENSBTAP00000006646	OARX	-	50941748-50941846	50940240-50940396	50940240-50940407
ENSBTAP00000006646	OARX	-	50942197-50942299	50941959-50942113	50941959-50942143
ENSBTAP00000006696	OAR3	-	187312715-187312756	187304426-187304540	187304426-187307205
ENSBTAP00000006709	OAR2	+	64778607-64778676	64781703-64781831	64781070-64781831
ENSBTAP00000006730	OAR4	-	42605772-42605927	42600135-42600353	42600135-42600309
ENSBTAP00000006746	OAR2	+	10669642-10669797	10670875-10671027	10670872-10671027
ENSBTAP00000006746	OAR2	+	10675109-10675205	10677704-10677781	10677182-10677781
ENSBTAP00000006765	OAR2	+	48985529-48985635	48987299-48987447	48987340-48987447
ENSBTAP00000006777	OAR13	+	16858991-16859091	16863750-16863926	16863753-16863926
ENSBTAP00000006777	OAR13	+	16858991-16859091	16863750-16863926	16859880-16863926
ENSBTAP00000006777	OAR13	+	16863750-16863926	16870655-16870840	16866876-16870840
ENSBTAP00000006795	OAR14	-	33415373-33415453	33414141-33414239	33414141-33415004
ENSBTAP00000006800	OAR23	+	42753926-42753996	42755059-42755137	42755038-42755137
ENSBTAP00000006842	OAR3	+	3458669-3458780	3459104-3459219	3459107-3459219
ENSBTAP00000006842	OAR3	+	3463427-3463470	3464049-3464202	3464064-3464202
ENSBTAP00000006848	OAR24	+	33777209-33777342	33778902-33779007	33778879-33779007
ENSBTAP00000006862	OAR7	-	13117155-13117244	13116268-13116384	13116268-13116387
ENSBTAP00000006875	OAR3	+	211171123-211171310	211179228-211179311	211175701-211179311
ENSBTAP00000006875	OAR3	+	211179228-211179311	211185672-211185821	211185233-211185821
ENSBTAP00000006875	OAR3	+	211179228-211179311	211185672-211185821	211185675-211185821
ENSBTAP00000006875	OAR3	+	211190851-211190908	211191041-211191163	211191044-211191163
ENSBTAP00000006875	OAR3	+	211203211-211203405	211209195-211209382	211206851-211209382
ENSBTAP00000006875	OAR3	+	211203211-211203405	211209195-211209382	211204299-211209382
ENSBTAP00000006875	OAR3	+	211203211-211203405	211209195-211209382	211204248-211209382
ENSBTAP00000006918	OAR15	-	51648050-51648151	51647176-51647356	51647176-51647388
ENSBTAP00000006918	OAR15	-	51650407-51650532	51649716-51649926	51649716-51649825
ENSBTAP00000006918-D2	OAR15	-	51619394-51619495	51618889-51619069	51618889-51619106
ENSBTAP00000006928	OAR17	+	251426-251532	278271-278392	254480-278392
ENSBTAP00000006932	OAR17	+	16539400-16539672	16558908-16558979	16558893-16558979
ENSBTAP00000006933	OAR3	-	26053538-26053624	26049615-26050232	26049615-26050228
ENSBTAP00000006962	OAR14	+	54761805-54761948	54762428-54762566	54762482-54762566
ENSBTAP00000006962	OAR14	+	54762428-54762566	54765994-54766100	54763810-54766100
ENSBTAP00000006963	OAR5	+	6322374-6322635	6324911-6325048	6324940-6325048
ENSBTAP00000006963	OAR5	+	6322374-6322635	6324911-6325048	6324746-6325048
ENSBTAP00000006963	OAR5	+	6326062-6326187	6336910-6337155	6336857-6337155
ENSBTAP00000006992	OAR13	+	42070590-42070761	42072125-42072269	42071930-42072269
ENSBTAP00000007054	OAR14	-	55181969-55182074	55179549-55179641	55179549-55181090
ENSBTAP00000007065	OAR15	-	29390242-29390326	29389504-29389692	29389504-29389574
ENSBTAP00000007094	OAR6	-	88032613-88032750	88031907-88032007	88031907-88032011
ENSBTAP00000007112	OAR2	-	1917271-1917390	1912912-1913091	1912912-1917086
ENSBTAP00000007135	OAR7	+	98850187-98850329	98850469-98850654	98850434-98850654
ENSBTAP00000007185	OAR11	-	26878257-26878479	26877852-26878049	26877852-26878025
ENSBTAP00000007189	OAR3	-	208921789-208921855	208918981-208919160	208918981-208920813
ENSBTAP00000007189	OAR3	-	208925576-208925652	208923795-208923890	208923795-208923998
ENSBTAP00000007220	OAR13	-	17057633-17057795	17056889-17057005	17056889-17057213
ENSBTAP00000007254	OAR2	+	204275511-204275563	204279308-204279429	204275765-204279429
ENSBTAP00000007321	OAR13	+	64315482-64315564	64340465-64340636	64321367-64340636
ENSBTAP00000007321	OAR13	+	64350616-64350695	64353849-64354233	64353869-64354233
ENSBTAP00000007324	OAR2	-	101275078-101275179	101271420-101271649	101271420-101273441
ENSBTAP00000007324	OAR2	-	101279323-101279493	101276985-101277393	101276985-101277599
ENSBTAP00000007328	OAR21	+	41632513-41632653	41632737-41632830	41632743-41632830
ENSBTAP00000007371	OAR14	+	49614623-49614752	49615464-49615516	49615002-49615516
ENSBTAP00000007391	OAR24	-	10249792-10250011	10244886-10245042	10244886-10245212
ENSBTAP00000007391	OAR24	-	10249792-10250011	10244886-10245042	10244886-10245260
ENSBTAP00000007399	OAR2	-	240686227-240686280	240684925-240685071	240684925-240685895
ENSBTAP00000007519	OAR2	-	87650855-87651036	87649262-87649396	87649262-87649403
ENSBTAP00000007537	OAR23	-	34658727-34658830	34640420-34640587	34640420-34640583
ENSBTAP00000007547	OAR16	+	10258032-10258161	10263436-10263483	10261889-10263483
ENSBTAP00000007573	OAR9	+	14421329-14421430	14421638-14421834	14421607-14421834
ENSBTAP00000007589	OAR6	+	57263430-57263536	57266695-57266779	57266655-57266779
ENSBTAP00000007619	OAR22	-	44540478-44540774	44528697-44528890	44528697-44537834
ENSBTAP00000007621	OAR1	-	109523092-109523164	109522560-109522617	109522560-109522609
ENSBTAP00000007621	OAR1	-	109535762-109535974	109534618-109534712	109534618-109534742
ENSBTAP00000007635	OAR20	-	44098586-44098662	44097647-44097748	44097647-44097797
ENSBTAP00000007693	OAR8	+	66934425-66934533	66939300-66939476	66939303-66939476
ENSBTAP00000007703	OAR3	+	137185609-137185690	137199851-137199979	137189040-137199979
ENSBTAP00000007717	OAR1	+	216622201-216622354	216626632-216627988	216627604-216627988
ENSBTAP00000007717	OAR1	+	216630720-216630807	216643491-216643657	216636270-216643657
ENSBTAP00000007718	OAR8	+	2406934-2407029	2422318-2422388	2412107-2422388
ENSBTAP00000007718	OAR8	+	2422318-2422388	2436992-2437140	2423794-2437140
ENSBTAP00000007718	OAR8	+	2460204-2460320	2467703-2467825	2460820-2467825
ENSBTAP00000007751	OAR7	+	74063433-74063547	74068070-74068201	74068073-74068201
ENSBTAP00000007756	OAR21	+	43615430-43615627	43622712-43622908	43622007-43622908
ENSBTAP00000007756	OAR21	+	43679997-43680206	43683519-43683644	43683522-43683644
ENSBTAP00000007768	OAR15	-	80124615-80124774	80120848-80121003	80120848-80120948
ENSBTAP00000007768	OAR15	-	80135551-80135745	80134515-80134616	80134515-80135171
ENSBTAP00000007798	OAR17	-	55638044-55638158	55636077-55636210	55636077-55636848
ENSBTAP00000007833	OAR20	+	16472868-16472946	16474874-16474987	16474887-16474987
ENSBTAP00000007833	OAR20	+	16491058-16491156	16496902-16497065	16496574-16497065
ENSBTAP00000007833	OAR20	+	16505417-16505482	16507073-16507195	16507077-16507195
ENSBTAP00000007833	OAR20	+	16520191-16520284	16521102-16521263	16521122-16521263
ENSBTAP00000007833	OAR20	+	16521102-16521263	16522733-16522836	16522736-16522836
ENSBTAP00000007833	OAR20	+	16549870-16549963	16551216-16551346	16550064-16551346
ENSBTAP00000007840	OAR20	-	15142869-15142927	15141765-15141880	15141765-15142507
ENSBTAP00000007840	OAR20	-	15143973-15144117	15142869-15142927	15142869-15142919
ENSBTAP00000007859	OAR2	+	116999021-116999118	117034455-117034581	117025471-117034581
ENSBTAP00000007859	OAR2	+	116999021-116999118	117034455-117034581	117001848-117034581
ENSBTAP00000007890	OAR5	+	17484020-17484092	17484865-17485008	17484695-17485008
ENSBTAP00000007890	OAR5	+	17486966-17487016	17487179-17487333	17487176-17487333
ENSBTAP00000007904	OAR22	+	22304681-22304787	22304876-22305034	22304878-22305034
ENSBTAP00000007904	OAR22	+	22305308-22305412	22305514-22305599	22305496-22305599
ENSBTAP00000007904	OAR22	+	22309124-22309244	22309346-22309467	22309343-22309467
ENSBTAP00000007973	OAR5	-	9930678-9930754	9930545-9930604	9930545-9930601
ENSBTAP00000007973	OAR5	-	9931836-9931973	9931681-9931745	9931681-9931742
ENSBTAP00000007973	OAR5	-	9931836-9931973	9931681-9931745	9931681-9931760
ENSBTAP00000007973	OAR5	-	9938525-9938597	9938271-9938342	9938271-9938337
ENSBTAP00000008015	OAR1	+	99974370-99974451	99991167-99991198	99985823-99991198
ENSBTAP00000008015	OAR1	+	99974370-99974451	99991167-99991198	99983770-99991198
ENSBTAP00000008060	OARX	+	46747987-46748274	46749368-46749623	46749383-46749623
ENSBTAP00000008069	OAR9	-	15340329-15340447	15340110-15340247	15340110-15340244
ENSBTAP00000008069	OAR9	-	15386143-15386254	15380498-15380617	15380498-15380678
ENSBTAP00000008132	OAR11	+	50651486-50651848	50652129-50652567	50651951-50652567
ENSBTAP00000008135	OAR19	-	16527206-16527270	16524808-16524922	16524808-16525067
ENSBTAP00000008135	OAR19	-	16553351-16553533	16535292-16535438	16535292-16540312
ENSBTAP00000008149	OAR3	+	215688443-215688569	215697724-215698131	215689909-215698131
ENSBTAP00000008149	OAR3	+	215688443-215688569	215697724-215698131	215689884-215698131
ENSBTAP00000008196	OAR5	-	11018782-11018851	11018578-11018698	11018578-11018667
ENSBTAP00000008198	OAR3	+	132059428-132059613	132063021-132063121	132063024-132063121
ENSBTAP00000008236	OAR11	-	52570866-52570935	52570522-52570723	52570522-52570719
ENSBTAP00000008243	OAR3	+	153468374-153468491	153470730-153470775	153469827-153470775
ENSBTAP00000008253	OAR20	+	46689959-46690052	46693226-46693293	46690324-46693293
ENSBTAP00000008296	OAR8	+	81531937-81532062	81547516-81547681	81541553-81547681
ENSBTAP00000008305	OAR19	-	50323519-50323603	50323222-50323313	50323222-50323310
ENSBTAP00000008305	OAR19	-	50325107-50325184	50324951-50325023	50324951-50325014
ENSBTAP00000008311	OAR3	+	162177661-162177809	162178393-162178524	162178424-162178524
ENSBTAP00000008330	OAR2	-	240963738-240963827	240962943-240963029	240962943-240963558
ENSBTAP00000008358	OAR1	-	104901861-104901942	104900034-104900214	104900034-104900299
ENSBTAP00000008358	OAR1	-	104902096-104902228	104901861-104901942	104901861-104901936
ENSBTAP00000008362	OAR5	+	37095127-37095265	37102136-37102281	37098903-37102281
ENSBTAP00000008367	OAR20	-	49244551-49244703	49242190-49242476	49242190-49243004
ENSBTAP00000008367	OAR20	-	49259950-49260178	49257844-49257993	49257844-49258142
ENSBTAP00000008367	OAR20	-	49261446-49261583	49259950-49260178	49259950-49261156
ENSBTAP00000008367	OAR20	-	49261446-49261583	49259950-49260178	49259950-49260709
ENSBTAP00000008368	OAR20	-	49230638-49230804	49229148-49229301	49229148-49229762
ENSBTAP00000008383	OAR22	+	50692324-50692473	50693999-50694206	50694032-50694206
ENSBTAP00000008383	OAR22	+	50692324-50692473	50693999-50694206	50694044-50694206
ENSBTAP00000008383	OAR22	+	50692324-50692473	50693999-50694206	50694009-50694206
ENSBTAP00000008383	OAR22	+	50700673-50700853	50701781-50701961	50701812-50701961
ENSBTAP00000008384	OAR23	-	57417406-57417533	57411112-57411231	57411112-57416836
ENSBTAP00000008386	OAR14	+	43957504-43957557	43968281-43968341	43958492-43968341
ENSBTAP00000008410	OAR14	+	34526450-34526548	34528179-34528250	34528061-34528250
ENSBTAP00000008434	OAR6	-	6516105-6518290	6486961-6487497	6486961-6514936
ENSBTAP00000008434	OAR6	-	6520694-6521493	6516105-6518290	6516105-6518365
ENSBTAP00000008442	OAR7	-	12096516-12096643	12094592-12094762	12094592-12094865
ENSBTAP00000008442	OAR7	-	12101542-12101679	12100579-12100783	12100579-12100780
ENSBTAP00000008442	OAR7	-	12102237-12102401	12101542-12101679	12101542-12101798
ENSBTAP00000008444	OARX	-	98682239-98682328	98676146-98676264	98676146-98680206
ENSBTAP00000008495	OAR1	+	270809787-270809854	270811842-270812042	270810212-270812042
ENSBTAP00000008517	OAR11	-	39152620-39152766	39151539-39151577	39151539-39151696
ENSBTAP00000008517	OAR11	-	39152620-39152766	39151539-39151577	39151539-39151592
ENSBTAP00000008517	OAR11	-	39156109-39156205	39153851-39154003	39153851-39153971
ENSBTAP00000008517	OAR11	-	39159230-39159327	39156109-39156205	39156109-39158573
ENSBTAP00000008518	OAR1	+	76294690-76294893	76301134-76301315	76300458-76301315
ENSBTAP00000008544	OAR11	-	34131250-34131339	34130702-34130762	34130702-34130890
ENSBTAP00000008569	OAR8	-	83096675-83096795	83091764-83091880	83091764-83091868
ENSBTAP00000008572	OAR13	-	60674944-60675507	60626178-60626315	60626178-60672937
ENSBTAP00000008572	OAR13	-	60674944-60675507	60626178-60626315	60626178-60631845
ENSBTAP00000008576	OAR13	-	16880646-16880726	16877327-16877467	16877327-16877539
ENSBTAP00000008580	OAR13	+	59083354-59083454	59090263-59090337	59085791-59090337
ENSBTAP00000008580	OAR13	+	59095356-59095493	59100140-59100304	59100153-59100304
ENSBTAP00000008649	OAR2	+	29797748-29797898	29800722-29800841	29800752-29800841
ENSBTAP00000008650	OAR11	-	38519925-38520039	38519119-38519278	38519119-38519734
ENSBTAP00000008733	OAR10	-	16664972-16665102	16659434-16659574	16659434-16659501
ENSBTAP00000008751	OAR11	+	52855859-52855939	52857793-52857905	52857662-52857905
ENSBTAP00000008751	OAR11	+	52859197-52859308	52864499-52864575	52861432-52864575
ENSBTAP00000008756	OAR17	+	62160314-62160439	62162749-62162992	62162942-62162992
ENSBTAP00000008809	OAR9	+	68996949-68997063	68998630-68998747	68998665-68998747
ENSBTAP00000008847	OAR25	+	16817364-16817476	16823732-16823936	16818272-16823936
ENSBTAP00000008847	OAR25	+	16817364-16817476	16823732-16823936	16818487-16823936
ENSBTAP00000008847	OAR25	+	16825861-16825913	16835456-16835553	16826491-16835553
ENSBTAP00000008851	OAR4	+	53778835-53779622	53813318-53813376	53801501-53813376
ENSBTAP00000008851	OAR4	+	53778835-53779622	53813318-53813376	53791646-53813376
ENSBTAP00000008851	OAR4	+	53778835-53779622	53813318-53813376	53801495-53813376
ENSBTAP00000008851	OAR4	+	53778835-53779622	53813318-53813376	53789198-53813376
ENSBTAP00000008851	OAR4	+	53778835-53779622	53813318-53813376	53799987-53813376
ENSBTAP00000008880	OAR21	-	41479636-41479758	41478983-41479141	41478983-41479138
ENSBTAP00000008885	OAR7	+	10387325-10387416	10389275-10389353	10389287-10389353
ENSBTAP00000008886	OAR5	-	32551810-32552058	32546555-32546733	32546555-32551473
ENSBTAP00000008887	OAR19	+	51431938-51432034	51437937-51438003	51435447-51438003
ENSBTAP00000008887	OAR19	+	51441451-51441572	51443381-51443588	51443053-51443588
ENSBTAP00000008887	OAR19	+	51444143-51444289	51456342-51456446	51445671-51456446
ENSBTAP00000008887	OAR19	+	51457887-51458016	51458120-51458182	51458125-51458182
ENSBTAP00000008902	OAR5	-	55328103-55328264	55327357-55327469	55327357-55327407
ENSBTAP00000008919	OAR4	+	102097828-102097965	102101080-102101283	102098323-102101283
ENSBTAP00000008985	OAR6	-	83546403-83546472	83545035-83545106	83545035-83545163
ENSBTAP00000009042	OAR11	+	36608442-36608643	36609787-36609937	36609620-36609937
ENSBTAP00000009063	OAR11	+	60685393-60685534	60685777-60685962	60685739-60685962
ENSBTAP00000009063	OAR11	+	60695887-60696026	60697695-60697814	60696189-60697814
ENSBTAP00000009064	OAR12	-	21285952-21286064	21284489-21284610	21284489-21284601
ENSBTAP00000009083	OAR1	+	248913597-248913767	248918914-248919139	248914613-248919139
ENSBTAP00000009087	OAR1	-	201427936-201427991	201427622-201427822	201427622-201427764
ENSBTAP00000009107	OAR20	-	27306944-27307012	27305430-27305496	27305430-27306225
ENSBTAP00000009110	OAR2	+	245037859-245037973	245038514-245038644	245038517-245038644
ENSBTAP00000009110	OAR2	+	245051052-245051182	245051540-245051646	245051542-245051646
ENSBTAP00000009173	OAR5	-	32203576-32203662	32200967-32201053	32200967-32202357
ENSBTAP00000009208	OAR3	-	68815791-68815854	68811228-68811466	68811228-68815468
ENSBTAP00000009228	OAR14	+	47277019-47277211	47278163-47278237	47278165-47278237
ENSBTAP00000009235	OAR1	-	253304325-253304411	253298475-253298680	253298475-253298924
ENSBTAP00000009235	OAR1	-	253363818-253363995	253346508-253346603	253346508-253346656
ENSBTAP00000009283	OAR21	-	40875530-40875622	40873882-40873952	40873882-40873968
ENSBTAP00000009285	OAR2	-	218449473-218449703	218449056-218449175	218449056-218449226
ENSBTAP00000009296	OAR16	-	39512587-39512673	39510005-39510059	39510005-39510062
ENSBTAP00000009296	OAR16	-	39522026-39522090	39518171-39518228	39518171-39519744
ENSBTAP00000009338	OAR1	+	262783639-262783739	262785109-262785235	262785180-262785235
ENSBTAP00000009355	OAR12	-	70340281-70340338	70331519-70331760	70331519-70332125
ENSBTAP00000009355	OAR12	-	70381285-70381342	70372774-70372851	70372774-70380678
ENSBTAP00000009395	OAR17	+	57086368-57086555	57092997-57093241	57092497-57093241
ENSBTAP00000009395	OAR17	+	57097444-57097616	57098320-57098430	57098182-57098430
ENSBTAP00000009410	OAR3	-	161595825-161595937	161595378-161595503	161595378-161595497
ENSBTAP00000009410	OAR3	-	161599149-161599249	161598896-161598947	161598896-161599041
ENSBTAP00000009440	OAR14	-	25649595-25649745	25648874-25648996	25648874-25649511
ENSBTAP00000009496	OAR11	-	55367753-55367809	55367402-55367506	55367402-55367503
ENSBTAP00000009496	OAR11	-	55368505-55368591	55368238-55368300	55368238-55368290
ENSBTAP00000009497	OAR11	+	55353576-55353646	55353820-55353915	55353824-55353915
ENSBTAP00000009497	OAR11	+	55354003-55354133	55354317-55354425	55354321-55354425
ENSBTAP00000009531	OAR25	-	7613341-7613463	7602933-7603151	7602933-7606813
ENSBTAP00000009556	OAR17	-	51934451-51934619	51933486-51933781	51933486-51933765
ENSBTAP00000009575	OAR1	-	99917197-99917314	99915457-99915571	99915457-99915655
ENSBTAP00000009665	OAR18	-	32429834-32429953	32429599-32429651	32429599-32429729
ENSBTAP00000009691	OAR24	-	37961536-37961635	37960944-37961004	37960944-37961001
ENSBTAP00000009755	OAR3	-	163422669-163422753	163417042-163417439	163417042-163419079
ENSBTAP00000009785	OAR22	+	39163218-39163403	39164288-39164450	39164090-39164450
ENSBTAP00000009785	OAR22	+	39163218-39163403	39164288-39164450	39164291-39164450
ENSBTAP00000009822	OAR23	-	34968312-34968416	34966794-34966860	34966794-34966921
ENSBTAP00000009850	OAR13	+	75598159-75598263	75599784-75600018	75599781-75600018
ENSBTAP00000009858	OAR13	+	53384284-53384365	53384579-53384649	53384584-53384649
ENSBTAP00000009858	OAR13	+	53385252-53385352	53385421-53385508	53385425-53385508
ENSBTAP00000009885	OAR17	-	44267954-44268072	44266134-44266296	44266134-44266282
ENSBTAP00000009887	OAR17	-	44254555-44254643	44254302-44254435	44254302-44254432
ENSBTAP00000009887	OAR17	-	44255512-44255692	44254730-44254855	44254730-44254872
ENSBTAP00000009887	OAR17	-	44255512-44255692	44254730-44254855	44254730-44254990
ENSBTAP00000009897	OAR23	-	22365505-22365644	22357429-22357587	22357429-22358372
ENSBTAP00000009897	OAR23	-	22390701-22390914	22365505-22365644	22365505-22386919
ENSBTAP00000009897	OAR23	-	22427934-22428061	22393625-22393770	22393625-22412170
ENSBTAP00000009897	OAR23	-	22427934-22428061	22393625-22393770	22393625-22410813
ENSBTAP00000009897	OAR23	-	22427934-22428061	22393625-22393770	22393625-22427661
ENSBTAP00000009921	OAR1	-	109567967-109568011	109567715-109567798	109567715-109567746
ENSBTAP00000009977	OAR2	-	118221196-118221370	118219270-118219831	118219270-118220564
ENSBTAP00000009988	OAR22	-	20431376-20431460	20430006-20430084	20430006-20430068
ENSBTAP00000009998	OAR3	-	210430915-210431154	210429817-210429924	210429817-210430066
ENSBTAP00000009998	OAR3	-	210431766-210431951	210430915-210431154	210430915-210431043
ENSBTAP00000010002	OAR4	+	54789910-54790080	54824613-54824727	54796801-54824727
ENSBTAP00000010002	OAR4	+	54789910-54790080	54824613-54824727	54799854-54824727
ENSBTAP00000010013	OAR7	+	19188235-19188436	19188979-19189088	19188963-19189088
ENSBTAP00000010035	OAR26	-	36037656-36037850	36036321-36036695	36036321-36036692
ENSBTAP00000010105	OAR2	-	137611650-137611739	137610129-137610233	137610129-137610256
ENSBTAP00000010105	OAR2	-	137612978-137613056	137611650-137611739	137611650-137611702
ENSBTAP00000010105	OAR2	-	137616488-137616578	137613810-137613946	137613810-137614285
ENSBTAP00000010126	OAR13	-	27049367-27049498	27047449-27047502	27047449-27047943
ENSBTAP00000010126	OAR13	-	27055047-27055128	27053212-27053393	27053212-27053405
ENSBTAP00000010231	OAR5	+	47136480-47136654	47137458-47137562	47137442-47137562
ENSBTAP00000010231	OAR5	+	47137458-47137562	47140045-47140094	47140048-47140094
ENSBTAP00000010231	OAR5	+	47140045-47140094	47141178-47141310	47141181-47141310
ENSBTAP00000010231	OAR5	+	47140045-47140094	47141178-47141310	47141184-47141310
ENSBTAP00000010231	OAR5	+	47142562-47142769	47145833-47145998	47143192-47145998
ENSBTAP00000010231	OAR5	+	47142562-47142769	47145833-47145998	47143140-47145998
ENSBTAP00000010292	OAR21	+	39973543-39973800	39976841-39976885	39974878-39976885
ENSBTAP00000010330	OAR19	+	48124531-48124617	48125773-48125939	48124959-48125939
ENSBTAP00000010330	OAR19	+	48129149-48129277	48129940-48130056	48129981-48130056
ENSBTAP00000010330	OAR19	+	48129940-48130056	48130314-48130482	48130379-48130482
ENSBTAP00000010351	OAR2	-	192894916-192894991	192893885-192894038	192893885-192894515
ENSBTAP00000010361	OAR25	+	41131444-41131626	41131929-41132053	41131933-41132053
ENSBTAP00000010361	OAR25	+	41132610-41132673	41136055-41136132	41133180-41136132
ENSBTAP00000010361	OAR25	+	41136055-41136132	41141992-41142137	41141987-41142137
ENSBTAP00000010384	OAR3	-	59700318-59700414	59697693-59697812	59697693-59700227
ENSBTAP00000010384	OAR3	-	59700318-59700414	59697693-59697812	59697693-59697833
ENSBTAP00000010384	OAR3	-	59700318-59700414	59697693-59697812	59697693-59697971
ENSBTAP00000010384	OAR3	-	59705385-59705470	59700318-59700414	59700318-59701908
ENSBTAP00000010424	OAR13	-	63417489-63418346	63415301-63415447	63415301-63415414
ENSBTAP00000010424	OAR13	-	63417489-63418346	63415301-63415447	63415301-63415411
ENSBTAP00000010440	OAR14	+	17803681-17803784	17803890-17804077	17804031-17804077
ENSBTAP00000010466	OAR13	+	69202249-69202363	69204634-69204761	69203316-69204761
ENSBTAP00000010480	OAR1	+	154753035-154753273	154755306-154755881	154755309-154755881
ENSBTAP00000010484	OAR8	+	83147152-83147330	83152244-83152325	83147548-83152325
ENSBTAP00000010532	OAR11	+	34588782-34588887	34589532-34589733	34589563-34589733
ENSBTAP00000010553	OAR4	+	117251722-117251879	117255277-117255431	117252497-117255431
ENSBTAP00000010553	OAR4	+	117267103-117267260	117267411-117267643	117267417-117267643
ENSBTAP00000010553	OAR4	+	117279890-117279977	117280290-117280387	117280293-117280387
ENSBTAP00000010569	OAR5	-	36695505-36695613	36695218-36695336	36695218-36695339
ENSBTAP00000010591	OAR3	-	62182033-62182232	62180183-62180333	62180183-62180320
ENSBTAP00000010606	OAR3	+	220248634-220248836	220255177-220255624	220249496-220255624
ENSBTAP00000010609	OAR3	-	220269807-220269918	220267608-220267745	220267608-220267737
ENSBTAP00000010609	OAR3	-	220270800-220270912	220269807-220269918	220269807-220269958
ENSBTAP00000010609	OAR3	-	220270800-220270912	220269807-220269918	220269807-220269955
ENSBTAP00000010691	OAR1	-	98122981-98123039	98118298-98118340	98118298-98121974
ENSBTAP00000010692	OAR12	+	864094-864217	864613-864727	864616-864727
ENSBTAP00000010692	OAR12	+	864613-864727	867133-867218	867104-867218
ENSBTAP00000010702	OAR2	+	147045330-147045383	147047124-147047248	147046223-147047248
ENSBTAP00000010762	OAR14	+	51865375-51865695	51865943-51866050	51865953-51866050
ENSBTAP00000010770	OAR14	-	51877639-51877685	51876310-51876368	51876310-51877092
ENSBTAP00000010780	OAR24	-	27882993-27883047	27880929-27880994	27880929-27882160
ENSBTAP00000010780	OAR24	-	27883478-27883656	27882993-27883047	27882993-27883042
ENSBTAP00000010780	OAR24	-	27884413-27884501	27883478-27883656	27883478-27883844
ENSBTAP00000010780	OAR24	-	27884413-27884501	27883478-27883656	27883478-27883681
ENSBTAP00000010780	OAR24	-	27884413-27884501	27883478-27883656	27883478-27884025
ENSBTAP00000010882	OAR3	+	100045757-100045955	100048246-100048289	100047063-100048289
ENSBTAP00000010894	OAR13	-	27520398-27520455	27515284-27515370	27515284-27519653
ENSBTAP00000010916	OAR10	+	34188744-34188890	34190494-34190576	34190497-34190576
ENSBTAP00000010935	OAR2	-	28209729-28209840	28206891-28206916	28206891-28209346
ENSBTAP00000010935	OAR2	-	28238919-28239107	28231417-28231461	28231417-28238186
ENSBTAP00000010973	OAR11	-	43089195-43089321	43088442-43088603	43088442-43088585
ENSBTAP00000011028	OAR7	+	14890554-14890780	14899924-14901559	14891716-14901559
ENSBTAP00000011029	OAR5	+	93995453-93995512	94002542-94002607	94002552-94002607
ENSBTAP00000011029	OAR5	+	94006753-94006839	94012057-94012155	94010685-94012155
ENSBTAP00000011029	OAR5	+	94027080-94027175	94032366-94032467	94032369-94032467
ENSBTAP00000011029	OAR5	+	94037069-94037167	94038759-94038866	94038762-94038866
ENSBTAP00000011029	OAR5	+	94043454-94043546	94044860-94044931	94044743-94044931
ENSBTAP00000011047-D2	OAR19	+	52699265-52699405	52702089-52702116	52700206-52702116
ENSBTAP00000011047-D2	OAR19	+	52702260-52702409	52703418-52703591	52703390-52703591
ENSBTAP00000011047-D2	OAR19	+	52704766-52704843	52704953-52704981	52704936-52704981
ENSBTAP00000011107	OAR11	-	45149711-45149867	45146401-45146534	45146401-45146574
ENSBTAP00000011107	OAR11	-	45217890-45218045	45182069-45182268	45182069-45216577
ENSBTAP00000011146-D2	OAR1	+	260280368-260280506	260282469-260282667	260282012-260282667
ENSBTAP00000011175	OAR1	-	120142359-120142474	120141681-120141839	120141681-120141892
ENSBTAP00000011175	OAR1	-	120148570-120148686	120144356-120144503	120144356-120145207
ENSBTAP00000011175	OAR1	-	120156909-120157097	120149700-120149810	120149700-120156808
ENSBTAP00000011175	OAR1	-	120159361-120159521	120157291-120157437	120157291-120159132
ENSBTAP00000011202	OAR11	+	50383697-50383760	50383862-50384042	50383871-50384042
ENSBTAP00000011371	OAR11	-	60903083-60903259	60898295-60898465	60898295-60901211
ENSBTAP00000011379	OAR9	+	42846465-42846527	42853336-42853434	42852415-42853434
ENSBTAP00000011403	OAR21	+	40361802-40361863	40361973-40362078	40361932-40362078
ENSBTAP00000011448	OAR10	+	29794158-29794349	29800626-29801496	29801428-29801496
ENSBTAP00000011481	OAR7	+	81403278-81403357	81404359-81404457	81404362-81404457
ENSBTAP00000011502	OAR22	-	38464354-38464428	38463411-38463437	38463411-38463562
ENSBTAP00000011505	OAR22	-	38475465-38475606	38474321-38474456	38474321-38474420
ENSBTAP00000011505	OAR22	-	38477239-38477374	38475465-38475606	38475465-38475630
ENSBTAP00000011517	OAR12	-	49538043-49538177	49536146-49536308	49536146-49536221
ENSBTAP00000011517	OAR12	-	49541184-49541379	49538352-49538441	49538352-49538691
ENSBTAP00000011521	OAR17	-	62346077-62346156	62343782-62343893	62343782-62345271
ENSBTAP00000011523	OAR11	-	36245925-36246038	36245229-36245369	36245229-36245324
ENSBTAP00000011523	OAR11	-	36245925-36246038	36245229-36245369	36245229-36245320
ENSBTAP00000011533	OAR2	-	149380582-149380630	149377953-149378011	149377953-149379385
ENSBTAP00000011533	OAR2	-	149380582-149380630	149377953-149378011	149377953-149380042
ENSBTAP00000011533	OAR2	-	149396781-149396933	149394041-149395148	149394041-149394125
ENSBTAP00000011549	OAR2	+	239964387-239964738	240002762-240003222	239984671-240003222
ENSBTAP00000011594	OAR11	+	34162129-34162209	34163894-34164006	34162853-34164006
ENSBTAP00000011597	OAR15	+	34204461-34204543	34204632-34204826	34204637-34204826
ENSBTAP00000011609	OAR17	-	4201772-4201939	4190233-4190401	4190233-4193597
ENSBTAP00000011617	OAR11	+	42845863-42846057	42846371-42846448	42846374-42846448
ENSBTAP00000011671	OAR7	-	34451579-34451672	34450049-34450120	34450049-34450806
ENSBTAP00000011675	OAR7	+	34479202-34479310	34489598-34489725	34482749-34489725
ENSBTAP00000011675	OAR7	+	34506721-34506901	34507128-34507281	34507237-34507281
ENSBTAP00000011696	OAR3	+	33667501-33667646	33668268-33668469	33668394-33668469
ENSBTAP00000011714	OAR6	-	44049546-44049737	44046503-44046625	44046503-44046617
ENSBTAP00000011729	OAR3	+	67855901-67855961	67856571-67856645	67856575-67856645
ENSBTAP00000011793	OAR9	-	37558221-37558352	37557190-37557232	37557190-37558056
ENSBTAP00000011802	OARX	+	33705644-33705838	33710040-33710114	33709930-33710114
ENSBTAP00000011840	OAR17	-	70197012-70197091	70196548-70196690	70196548-70196687
ENSBTAP00000011840	OAR17	-	70207511-70207686	70202870-70203005	70202870-70206774
ENSBTAP00000011845	OAR17	+	70256981-70257091	70262375-70262469	70261684-70262469
ENSBTAP00000011846	OAR3	+	7767569-7767728	7768030-7768159	7768106-7768159
ENSBTAP00000011856	OAR13	-	60805604-60805678	60804344-60804518	60804344-60804940
ENSBTAP00000011856	OAR13	-	60808846-60808928	60806664-60806713	60806664-60807273
ENSBTAP00000011856	OAR13	-	60808846-60808928	60806664-60806713	60806664-60807278
ENSBTAP00000011856	OAR13	-	60810537-60810570	60808846-60808928	60808846-60809878
ENSBTAP00000011884	OAR21	+	42038124-42038230	42038893-42039047	42038729-42039047
ENSBTAP00000011892	OAR21	-	48111695-48111788	48111517-48111609	48111517-48111584
ENSBTAP00000011920	OAR24	+	26350935-26351043	26352459-26352548	26352465-26352548
ENSBTAP00000011972	OAR2	+	148976290-148976494	148977256-148977502	148976988-148977502
ENSBTAP00000011972	OAR2	+	148976290-148976494	148977256-148977502	148977246-148977502
ENSBTAP00000011972	OAR2	+	148977256-148977502	148988031-148988196	148983313-148988196
ENSBTAP00000011972	OAR2	+	148977256-148977502	148988031-148988196	148988034-148988196
ENSBTAP00000011972	OAR2	+	148994257-148994352	149018753-149018842	149006136-149018842
ENSBTAP00000011972	OAR2	+	149049745-149049911	149056733-149056831	149050530-149056831
ENSBTAP00000012026	OAR11	-	26612211-26612388	26611741-26611791	26611741-26611934
ENSBTAP00000012044	OAR23	+	44026731-44026781	44028110-44028643	44027880-44028643
ENSBTAP00000012081	OAR13	+	69401911-69402010	69402142-69402302	69402148-69402302
ENSBTAP00000012083	OAR17	+	48137366-48137534	48137956-48138033	48137980-48138033
ENSBTAP00000012092	OAR21	+	43078824-43078971	43080027-43080084	43079136-43080084
ENSBTAP00000012099	OAR4	+	105612384-105612517	105616316-105616560	105616294-105616560
ENSBTAP00000012099	OAR4	+	105617608-105617646	105621990-105622098	105622056-105622098
ENSBTAP00000012129	OAR4	+	45487975-45488204	45491082-45491162	45488687-45491162
ENSBTAP00000012129	OAR4	+	45508838-45508947	45516408-45516672	45513647-45516672
ENSBTAP00000012129	OAR4	+	45518194-45518292	45528841-45529005	45521692-45529005
ENSBTAP00000012129	OAR4	+	45536900-45537189	45538089-45538177	45538094-45538177
ENSBTAP00000012142	OAR1	+	110685562-110685667	110685855-110685977	110685881-110685977
ENSBTAP00000012159	OAR3	+	106110351-106110489	106112357-106112469	106110660-106112469
ENSBTAP00000012173	OAR24	-	38215739-38215811	38215159-38215355	38215159-38215480
ENSBTAP00000012173	OAR24	-	38234371-38234521	38228913-38229084	38228913-38229233
ENSBTAP00000012184	OAR3	+	92996341-92996430	92997158-92997276	92997164-92997276
ENSBTAP00000012270	OAR21	-	28751223-28751366	28750077-28750364	28750077-28750317
ENSBTAP00000012301	OAR11	-	61071977-61072140	61070230-61070406	61070230-61071057
ENSBTAP00000012308	OAR3	+	219813053-219813222	219867924-219867987	219857684-219867987
ENSBTAP00000012326	OAR4	+	91261327-91261398	91261866-91261991	91261800-91261991
ENSBTAP00000012342	OAR9	-	90117304-90117571	90116738-90116785	90116738-90116782
ENSBTAP00000012342	OAR9	-	90118874-90118938	90117304-90117571	90117304-90117459
ENSBTAP00000012393	OAR10	+	13571081-13571186	13577998-13578130	13578004-13578130
ENSBTAP00000012393	OAR10	+	13583088-13583193	13587138-13587272	13587141-13587272
ENSBTAP00000012423	OAR24	+	22325573-22325609	22330040-22330084	22326252-22330084
ENSBTAP00000012423	OAR24	+	22348347-22350104	22350463-22351822	22350469-22351822
ENSBTAP00000012432	OAR14	+	10279083-10279272	10289711-10289802	10280562-10289802
ENSBTAP00000012432	OAR14	+	10293660-10293759	10294535-10294712	10294563-10294712
ENSBTAP00000012434	OAR14	+	49342130-49342210	49342968-49343104	49343023-49343104
ENSBTAP00000012447	OAR24	-	34289454-34289566	34281668-34281799	34281668-34284870
ENSBTAP00000012447	OAR24	-	34302240-34302384	34299292-34299444	34299292-34301844
ENSBTAP00000012475	OARX	-	10356200-10356266	10350376-10350488	10350376-10352064
ENSBTAP00000012475	OARX	-	10369216-10369298	10356200-10356266	10356200-10361146
ENSBTAP00000012489	OAR21	-	38911083-38911228	38910925-38910981	38910925-38911014
ENSBTAP00000012489	OAR21	-	38911083-38911228	38910925-38910981	38910925-38910999
ENSBTAP00000012490	OAR14	+	51296171-51296358	51300721-51300829	51296959-51300829
ENSBTAP00000012526	OAR16	+	14089261-14089423	14094007-14094128	14094010-14094128
ENSBTAP00000012526	OAR16	+	14096238-14096516	14097075-14097257	14097105-14097257
ENSBTAP00000012541	OAR24	-	1466796-1466891	1466436-1466555	1466436-1466535
ENSBTAP00000012541	OAR24	-	1467375-1467476	1466796-1466891	1466796-1466937
ENSBTAP00000012541	OAR24	-	1467375-1467476	1466796-1466891	1466796-1466955
ENSBTAP00000012541	OAR24	-	1467921-1468035	1467666-1467826	1467666-1467849
ENSBTAP00000012541	OAR24	-	1469328-1469463	1468040-1468087	1468040-1468071
ENSBTAP00000012542	OAR24	+	1476400-1476548	1476741-1476880	1476746-1476880
ENSBTAP00000012551	OAR19	+	34201384-34201504	34224021-34224136	34217669-34224136
ENSBTAP00000012568	OAR3	-	125722528-125722770	125720200-125720441	125720200-125720357
ENSBTAP00000012568	OAR3	-	125736108-125736233	125731453-125731593	125731453-125731711
ENSBTAP00000012568	OAR3	-	125742205-125742402	125736325-125736579	125736325-125741188
ENSBTAP00000012583	OAR5	+	84887505-84887582	84889324-84889481	84887727-84889481
ENSBTAP00000012586	OAR5	-	13426898-13426985	13426032-13426254	13426032-13426251
ENSBTAP00000012612	OAR21	+	43779337-43779450	43787577-43787706	43782292-43787706
ENSBTAP00000012612	OAR21	+	43793109-43793173	43795566-43795681	43793667-43795681
ENSBTAP00000012612	OAR21	+	43803403-43803489	43807791-43807888	43807809-43807888
ENSBTAP00000012612	OAR21	+	43820846-43820952	43822476-43822626	43822482-43822626
ENSBTAP00000012612	OAR21	+	43822476-43822626	43828637-43828714	43828374-43828714
ENSBTAP00000012693	OAR6	-	13196407-13196500	13195984-13196334	13195984-13196331
ENSBTAP00000012697	OAR11	-	13754446-13754568	13753373-13753497	13753373-13753478
ENSBTAP00000012726	OARX	-	70450003-70450116	70445363-70445539	70445363-70449733
ENSBTAP00000012726	OARX	-	70455010-70455102	70450003-70450116	70450003-70453262
ENSBTAP00000012735	OAR3	+	203452773-203452806	203455643-203455732	203453118-203455732
ENSBTAP00000012735	OAR3	+	203455643-203455732	203457782-203457908	203456057-203457908
ENSBTAP00000012735	OAR3	+	203466220-203466337	203469522-203469693	203467288-203469693
ENSBTAP00000012742	OAR3	-	213545969-213546134	213534208-213534298	213534208-213544306
ENSBTAP00000012797-D3	OAR11	-	29059260-29059355	29057150-29057302	29057150-29057299
ENSBTAP00000012797-D3	OAR11	-	29059474-29059578	29059260-29059355	29059260-29059380
ENSBTAP00000012797-D3	OAR11	-	29060844-29061152	29060554-29060757	29060554-29060715
ENSBTAP00000012797-D3	OAR11	-	29060844-29061152	29060554-29060757	29060554-29060748
ENSBTAP00000012797-D3	OAR11	-	29063470-29063588	29063111-29063307	29063111-29063329
ENSBTAP00000012797-D3	OAR11	-	29063470-29063588	29063111-29063307	29063111-29063190
ENSBTAP00000012797-D3	OAR11	-	29065364-29065490	29063470-29063588	29063470-29063622
ENSBTAP00000012797-D3	OAR11	-	29066090-29066467	29065364-29065490	29065364-29065475
ENSBTAP00000012797-D3	OAR11	-	29066896-29067041	29066559-29066649	29066559-29066714
ENSBTAP00000012797-D3	OAR11	-	29069815-29069951	29069464-29069719	29069464-29069717
ENSBTAP00000012797-D3	OAR11	-	29071816-29071886	29070660-29070747	29070660-29071307
ENSBTAP00000012797-D3	OAR11	-	29071979-29072288	29071816-29071886	29071816-29071884
ENSBTAP00000012835-D2	OAR2	+	31853573-31853748	31858767-31858929	31858751-31858929
ENSBTAP00000012845	OAR13	-	60876636-60876714	60875502-60875576	60875502-60875679
ENSBTAP00000012863	OAR17	+	44206023-44206239	44207803-44207946	44207806-44207946
ENSBTAP00000012872	OAR3	-	42782934-42783071	42777208-42777423	42777208-42780850
ENSBTAP00000012876	OAR19	-	16860210-16860365	16857345-16857528	16857345-16859705
ENSBTAP00000012876	OAR19	-	16866190-16866369	16860210-16860365	16860210-16860360
ENSBTAP00000012902	OAR24	-	32853046-32853229	32851540-32851568	32851540-32851606
ENSBTAP00000012902	OAR24	-	32865547-32865730	32864489-32864547	32864489-32864619
ENSBTAP00000012902	OAR24	-	32895544-32895621	32889150-32889209	32889150-32889206
ENSBTAP00000012909	OAR7	+	81972273-81972324	82012250-82012452	81997800-82012452
ENSBTAP00000012932	OAR2	-	47564985-47565702	47557438-47557667	47557438-47558735
ENSBTAP00000012932	OAR2	-	47616620-47616800	47614203-47614312	47614203-47615428
ENSBTAP00000012932	OAR2	-	47616620-47616800	47614203-47614312	47614203-47615412
ENSBTAP00000012932	OAR2	-	47683883-47683988	47668688-47668854	47668688-47682202
ENSBTAP00000012977	OAR1	+	61869382-61869487	61869843-61870199	61869848-61870199
ENSBTAP00000012977	OAR1	+	61870321-61870532	61870646-61870948	61870649-61870948
ENSBTAP00000013140	OAR17	-	69854995-69855063	69854423-69854513	69854423-69854888
ENSBTAP00000013140	OAR17	-	69863237-69863271	69854995-69855063	69854995-69857792
ENSBTAP00000013141	OARX	-	68173305-68173475	68172613-68172753	68172613-68172783
ENSBTAP00000013141	OARX	-	68173305-68173475	68172613-68172753	68172613-68173159
ENSBTAP00000013193	OAR26	-	13571030-13571194	13562550-13562596	13562550-13569470
ENSBTAP00000013193	OAR26	-	13571030-13571194	13562550-13562596	13562550-13564238
ENSBTAP00000013214	OARX	+	62611787-62611904	62613957-62614059	62613989-62614059
ENSBTAP00000013214	OARX	+	62613957-62614059	62614439-62614715	62614445-62614715
ENSBTAP00000013242	OAR23	-	33619764-33619879	33618994-33619139	33618994-33619232
ENSBTAP00000013284	OAR5	+	47633393-47633495	47634256-47634566	47633631-47634566
ENSBTAP00000013304	OAR26	-	18424418-18424557	18420950-18421052	18420950-18424161
ENSBTAP00000013310	OAR3	+	33013761-33013860	33016822-33016909	33014121-33016909
ENSBTAP00000013367	OAR14	-	33694251-33694322	33693944-33694023	33693944-33693979
ENSBTAP00000013418	OAR3	-	213885293-213885477	213878467-213878595	213878467-213884467
ENSBTAP00000013461	OAR3	-	7190281-7190348	7189899-7189962	7189899-7190173
ENSBTAP00000013461	OAR3	-	7190757-7190925	7190458-7190560	7190458-7190598
ENSBTAP00000013468	OAR3	+	7164660-7164833	7168115-7168330	7167999-7168330
ENSBTAP00000013468	OAR3	+	7164660-7164833	7168115-7168330	7167363-7168330
ENSBTAP00000013484	OAR13	-	28636579-28636673	28633277-28634253	28633277-28635305
ENSBTAP00000013489	OAR2	-	182705512-182705625	182701019-182701072	182701019-182703499
ENSBTAP00000013489	OAR2	-	182773403-182773503	182767073-182767109	182767073-182772814
ENSBTAP00000013591	OAR9	+	27892376-27892479	27893677-27893806	27893214-27893806
ENSBTAP00000013602	OAR7	+	47495362-47495433	47496042-47496146	47496051-47496146
ENSBTAP00000013607	OAR21	-	43381436-43381549	43370450-43370503	43370450-43380680
ENSBTAP00000013621	OAR24	-	25810831-25810939	25809289-25809381	25809289-25809378
ENSBTAP00000013630	OAR5	-	12664389-12664495	12661355-12661442	12661355-12664125
ENSBTAP00000013635	OAR3	+	213907117-213907252	213907871-213908049	213907759-213908049
ENSBTAP00000013635	OAR3	+	213907871-213908049	213909229-213909429	213908573-213909429
ENSBTAP00000013636	OAR15	-	29345590-29345637	29345263-29345316	29345263-29345313
ENSBTAP00000013696	OAR17	-	10332654-10332766	10331329-10331428	10331329-10331458
ENSBTAP00000013703	OAR13	+	53664090-53664169	53669683-53670306	53664273-53670306
ENSBTAP00000013703	OAR13	+	53664090-53664169	53669683-53670306	53664276-53670306
ENSBTAP00000013703	OAR13	+	53664090-53664169	53669683-53670306	53667232-53670306
ENSBTAP00000013769	OAR12	-	3299599-3299688	3298587-3298682	3298587-3298821
ENSBTAP00000013769	OAR12	-	3300059-3300208	3299599-3299688	3299599-3299725
ENSBTAP00000013769	OAR12	-	3302594-3302711	3300887-3300932	3300887-3301062
ENSBTAP00000013769	OAR12	-	3302594-3302711	3300887-3300932	3300887-3301134
ENSBTAP00000013781	OAR5	+	7644846-7644954	7646289-7646430	7645443-7646430
ENSBTAP00000013781	OAR5	+	7646523-7646628	7646865-7646995	7646822-7646995
ENSBTAP00000013781	OAR5	+	7646523-7646628	7646865-7646995	7646724-7646995
ENSBTAP00000013781	OAR5	+	7646865-7646995	7660706-7660801	7654794-7660801
ENSBTAP00000013808	OAR12	+	21916287-21916451	21918604-21918843	21918601-21918843
ENSBTAP00000013871	OAR25	-	2940890-2941009	2935313-2935449	2935313-2940511
ENSBTAP00000013892	OAR8	+	27093610-27093689	27095671-27095846	27094090-27095846
ENSBTAP00000013892	OAR8	+	27093610-27093689	27095671-27095846	27094491-27095846
ENSBTAP00000013897	OAR16	+	24126118-24126235	24126845-24126929	24126796-24126929
ENSBTAP00000013897	OAR16	+	24139007-24139103	24141222-24141277	24140837-24141277
ENSBTAP00000013951-D2	OAR1	+	109437387-109437562	109440664-109440800	109439004-109440800
ENSBTAP00000013951-D2	OAR1	+	109437387-109437562	109440664-109440800	109439008-109440800
ENSBTAP00000013956	OAR4	-	55141328-55141454	55139423-55139551	55139423-55140559
ENSBTAP00000013963	OAR12	+	73728443-73728674	73729256-73729515	73729262-73729515
ENSBTAP00000013963	OAR12	+	73739069-73739121	73739429-73739593	73739378-73739593
ENSBTAP00000013963	OAR12	+	73739429-73739593	73740261-73740446	73740119-73740446
ENSBTAP00000013983	OAR11	+	34928273-34928318	34928813-34928896	34928478-34928896
ENSBTAP00000013997	OAR19	+	36130365-36130637	36133675-36133842	36133642-36133842
ENSBTAP00000013997	OAR19	+	36146624-36146762	36150809-36151244	36148810-36151244
ENSBTAP00000014035	OAR1	-	103914612-103914766	103914411-103914474	103914411-103914514
ENSBTAP00000014038	OAR3	+	39797124-39797183	39798254-39798441	39798316-39798441
ENSBTAP00000014050	OAR14	-	904520-904618	903582-903725	903582-903674
ENSBTAP00000014056	OAR8	+	32160231-32160715	32161642-32161750	32161694-32161750
ENSBTAP00000014056	OAR8	+	32198202-32198389	32199927-32200035	32199986-32200035
ENSBTAP00000014100	OAR5	+	4826017-4826222	4829785-4829976	4826396-4829976
ENSBTAP00000014100	OAR5	+	4830872-4830891	4831158-4831270	4831161-4831270
ENSBTAP00000014100	OAR5	+	4832339-4832437	4832856-4833020	4832874-4833020
ENSBTAP00000014100	OAR5	+	4832339-4832437	4832856-4833020	4832628-4833020
ENSBTAP00000014108	OAR7	-	20386213-20386309	20383158-20383265	20383158-20383269
ENSBTAP00000014120	OAR10	+	73412668-73412818	73430860-73431003	73429937-73431003
ENSBTAP00000014120	OAR10	+	73438343-73438418	73460217-73460327	73446548-73460327
ENSBTAP00000014192	OAR1	-	28379127-28379216	28356347-28356496	28356347-28366549
ENSBTAP00000014206	OAR5	-	12890639-12890693	12890504-12890553	12890504-12890550
ENSBTAP00000014213	OAR5	+	35702552-35702705	35703062-35703228	35702944-35703228
ENSBTAP00000014227	OAR12	+	48955498-48955636	48962946-48963094	48962914-48963094
ENSBTAP00000014227	OAR12	+	48964037-48964192	48964379-48964444	48964382-48964444
ENSBTAP00000014227	OAR12	+	48964379-48964444	48964967-48965145	48964970-48965145
ENSBTAP00000014227	OAR12	+	48966728-48966833	48967034-48967155	48966974-48967155
ENSBTAP00000014394	OAR3	-	103478135-103478261	103475003-103475067	103475003-103475668
ENSBTAP00000014394	OAR3	-	103479063-103479159	103478619-103478752	103478619-103478723
ENSBTAP00000014394	OAR3	-	103480919-103481062	103479807-103479956	103479807-103479903
ENSBTAP00000014486	OAR3	+	131760660-131760697	131761039-131761102	131761072-131761102
ENSBTAP00000014486	OAR3	+	131761704-131761859	131762784-131762860	131762735-131762860
ENSBTAP00000014486	OAR3	+	131761704-131761859	131762784-131762860	131762587-131762860
ENSBTAP00000014486	OAR3	+	131761704-131761859	131762784-131762860	131762249-131762860
ENSBTAP00000014486	OAR3	+	131761704-131761859	131762784-131762860	131762751-131762860
ENSBTAP00000014517	OAR3	+	134899121-134899271	134900546-134900805	134899657-134900805
ENSBTAP00000014573	OAR12	-	67810149-67810343	67781485-67781673	67781485-67781670
ENSBTAP00000014592	OAR18	-	66036092-66036221	66030988-66031117	66030988-66035689
ENSBTAP00000014592	OAR18	-	66038308-66038477	66036092-66036221	66036092-66037222
ENSBTAP00000014607	OAR2	+	203162420-203162555	203163563-203163648	203163228-203163648
ENSBTAP00000014625	OAR11	-	20575764-20575892	20568963-20569009	20568963-20573713
ENSBTAP00000014625	OAR11	-	20589875-20589996	20585227-20585295	20585227-20585292
ENSBTAP00000014650	OARX	-	60538329-60538436	60530777-60530992	60530777-60535672
ENSBTAP00000014666	OAR3	-	180160139-180160256	180159121-180159183	180159121-180159433
ENSBTAP00000014698	OAR3	-	156835749-156835933	156834862-156834974	156834862-156834960
ENSBTAP00000014698	OAR3	-	156836462-156836543	156835749-156835933	156835749-156835928
ENSBTAP00000014735	OAR21	+	6748048-6748193	6767422-6767588	6752934-6767588
ENSBTAP00000014785	OAR5	-	5722726-5722753	5722130-5722304	5722130-5722237
ENSBTAP00000014799	OAR1	-	185281546-185281640	185273430-185273561	185273430-185278506
ENSBTAP00000014801	OAR4	-	18386462-18386522	18381566-18381622	18381566-18384330
ENSBTAP00000014850	OAR22	-	16070735-16070934	16058341-16058492	16058341-16069772
ENSBTAP00000014883	OAR5	+	13717902-13717964	13719914-13720035	13719292-13720035
ENSBTAP00000014883	OAR5	+	13717902-13717964	13719914-13720035	13719209-13720035
ENSBTAP00000014883	OAR5	+	13724285-13724416	13724613-13724723	13724572-13724723
ENSBTAP00000014883	OAR5	+	13724613-13724723	13725180-13725326	13725207-13725326
ENSBTAP00000014888	OAR14	+	47401505-47401603	47404985-47405173	47404500-47405173
ENSBTAP00000014899	OAR12	+	44602396-44602469	44610906-44611007	44605699-44611007
ENSBTAP00000014941	OAR4	-	93261974-93262085	93261327-93261533	93261327-93261494
ENSBTAP00000014941	OAR4	-	93268259-93268342	93265471-93265598	93265471-93265614
ENSBTAP00000014960	OAR26	+	17911818-17911874	17913099-17913188	17912675-17913188
ENSBTAP00000014994	OAR12	-	64308982-64309148	64308100-64308162	64308100-64308159
ENSBTAP00000014994	OAR12	-	64340553-64340643	64336241-64336351	64336241-64339167
ENSBTAP00000015084	OARX	+	68274066-68274249	68275533-68275665	68275512-68275665
ENSBTAP00000015084	OARX	+	68275533-68275665	68277063-68277290	68277113-68277290
ENSBTAP00000015084	OARX	+	68277063-68277290	68280311-68280400	68280371-68280400
ENSBTAP00000015084	OARX	+	68277063-68277290	68280311-68280400	68278125-68280400
ENSBTAP00000015136	OAR2	+	53361850-53361987	53362455-53362554	53362390-53362554
ENSBTAP00000015194	OAR2	+	52785414-52785529	52787191-52787409	52787169-52787409
ENSBTAP00000015194	OAR2	+	52789381-52789485	52789683-52789790	52789699-52789790
ENSBTAP00000015212	OAR2	-	52676771-52676887	52675952-52676287	52675952-52676283
ENSBTAP00000015248	OAR13	+	64999096-64999257	65000191-65000363	65000251-65000363
ENSBTAP00000015257	OAR11	-	22304351-22304488	22304031-22304114	22304031-22304179
ENSBTAP00000015257	OAR11	-	22314982-22315098	22314464-22314639	22314464-22314606
ENSBTAP00000015257	OAR11	-	22314982-22315098	22314464-22314639	22314464-22314540
ENSBTAP00000015282	OAR13	+	45912680-45912752	45925287-45925397	45914282-45925397
ENSBTAP00000015282	OAR13	+	45959478-45959675	45967172-45967263	45960252-45967263
ENSBTAP00000015282	OAR13	+	46012369-46012490	46013344-46013455	46013403-46013455
ENSBTAP00000015282	OAR13	+	46034094-46034264	46041502-46041563	46040073-46041563
ENSBTAP00000015283	OAR20	+	29848694-29848820	29849388-29849483	29849304-29849483
ENSBTAP00000015318	OAR1	+	245045578-245045652	245058706-245058938	245045981-245058938
ENSBTAP00000015318	OAR1	+	245045578-245045652	245058706-245058938	245045979-245058938
ENSBTAP00000015318	OAR1	+	245143425-245143547	245143972-245144131	245143969-245144131
ENSBTAP00000015318	OAR1	+	245147501-245147603	245154589-245154749	245154200-245154749
ENSBTAP00000015348	OAR1	-	91122990-91123163	91122710-91122820	91122710-91122882
ENSBTAP00000015348	OAR1	-	91123831-91123951	91122990-91123163	91122990-91123132
ENSBTAP00000015348	OAR1	-	91123831-91123951	91122990-91123163	91122990-91123127
ENSBTAP00000015348	OAR1	-	91125050-91125213	91123831-91123951	91123831-91124339
ENSBTAP00000015348	OAR1	-	91127396-91127559	91125398-91125524	91125398-91126665
ENSBTAP00000015348	OAR1	-	91127396-91127559	91125398-91125524	91125398-91126368
ENSBTAP00000015348	OAR1	-	91127396-91127559	91125398-91125524	91125398-91126455
ENSBTAP00000015348	OAR1	-	91129964-91130093	91128714-91128908	91128714-91129002
ENSBTAP00000015348	OAR1	-	91130557-91130776	91129964-91130093	91129964-91130050
ENSBTAP00000015348	OAR1	-	91130557-91130776	91129964-91130093	91129964-91130089
ENSBTAP00000015348	OAR1	-	91133650-91133815	91130557-91130776	91130557-91130756
ENSBTAP00000015358	OAR3	-	1996183-1996306	1995500-1995649	1995500-1995644
ENSBTAP00000015388	OAR19	-	50608655-50608743	50608354-50608544	50608354-50608501
ENSBTAP00000015388	OAR19	-	50611337-50611388	50610410-50610498	50610410-50610598
ENSBTAP00000015405	OAR19	+	50569092-50569267	50569811-50570332	50569597-50570332
ENSBTAP00000015405	OAR19	+	50569092-50569267	50569811-50570332	50569544-50570332
ENSBTAP00000015420	OAR7	+	4725204-4725263	4727365-4727489	4727370-4727489
ENSBTAP00000015459	OAR5	+	41387856-41387983	41392460-41392517	41391843-41392517
ENSBTAP00000015459	OAR5	+	41392700-41392893	41394955-41395148	41394960-41395148
ENSBTAP00000015465	OAR1	-	261899534-261899623	261896167-261896233	261896167-261897118
ENSBTAP00000015471	OAR3	+	84758898-84759008	84759083-84759181	84759090-84759181
ENSBTAP00000015530	OAR12	+	3437976-3438102	3438708-3438783	3438714-3438783
ENSBTAP00000015530	OAR12	+	3439141-3439265	3439513-3439598	3439518-3439598
ENSBTAP00000015532	OAR5	-	12726612-12726819	12722677-12722800	12722677-12722905
ENSBTAP00000015578	OAR11	+	39808589-39808717	39814098-39814179	39811838-39814179
ENSBTAP00000015578	OAR11	+	39815908-39815963	39816361-39816453	39816209-39816453
ENSBTAP00000015592	OAR24	-	20934773-20934931	20933100-20933252	20933100-20934635
ENSBTAP00000015606	OAR18	-	6627362-6627486	6617898-6617962	6617898-6617960
ENSBTAP00000015624	OAR5	-	94523922-94523987	94520825-94520963	94520825-94523612
ENSBTAP00000015662	OAR19	+	60644146-60644371	60645080-60645172	60644736-60645172
ENSBTAP00000015668	OAR1	+	264434683-264434816	264435103-264435212	264435118-264435212
ENSBTAP00000015668	OAR1	+	264434683-264434816	264435103-264435212	264435139-264435212
ENSBTAP00000015680	OAR16	+	17183216-17183290	17184530-17184616	17183768-17184616
ENSBTAP00000015696	OAR3	+	212903336-212903631	212905296-212905442	212904057-212905442
ENSBTAP00000015701	OAR7	+	56500475-56500531	56501220-56501322	56500725-56501322
ENSBTAP00000015716	OAR21	-	38667021-38667145	38666640-38666798	38666640-38666788
ENSBTAP00000015719	OAR5	-	10974632-10974792	10973635-10973782	10973635-10973776
ENSBTAP00000015737	OAR2	+	28723103-28723182	28725793-28726018	28723662-28726018
ENSBTAP00000015794	OAR15	+	38265940-38266058	38268127-38268214	38268110-38268214
ENSBTAP00000015802	OAR3	-	7498281-7498431	7497994-7498178	7497994-7498128
ENSBTAP00000015802	OAR3	-	7499014-7499181	7498281-7498431	7498281-7498469
ENSBTAP00000015802	OAR3	-	7503636-7503723	7502551-7502662	7502551-7502973
ENSBTAP00000015848	OAR12	-	65645111-65645198	65644221-65644361	65644221-65644352
ENSBTAP00000015873	OAR22	-	19710882-19711024	19707856-19707995	19707856-19707987
ENSBTAP00000015873	OAR22	-	19713729-19713841	19713332-19713436	19713332-19713432
ENSBTAP00000015905	OAR1	+	240756133-240756244	240762617-240762852	240756419-240762852
ENSBTAP00000015917	OAR4	-	76108867-76109106	76108047-76108154	76108047-76108547
ENSBTAP00000015925	OAR7	-	84228028-84228181	84226546-84226704	84226546-84227736
ENSBTAP00000015961	OAR5	+	12785972-12786048	12796302-12796356	12795141-12796356
ENSBTAP00000015973	OAR11	-	20497252-20497321	20495146-20495194	20495146-20496360
ENSBTAP00000015985	OAR5	+	13176281-13176391	13177468-13177645	13177522-13177645
ENSBTAP00000015999	OAR14	+	33988713-33989010	33989497-33989694	33989566-33989694
ENSBTAP00000016024	OAR22	+	21024655-21024712	21028602-21029587	21028605-21029587
ENSBTAP00000016027	OAR5	+	64102823-64103016	64106481-64106642	64104565-64106642
ENSBTAP00000016033	OAR3	+	13810998-13811077	13818137-13818172	13818101-13818172
ENSBTAP00000016033	OAR3	+	13826843-13826980	13831366-13832059	13827733-13832059
ENSBTAP00000016037	OAR5	-	64129272-64129394	64128161-64128259	64128161-64128256
ENSBTAP00000016048	OAR14	-	52175187-52175300	52173852-52173999	52173852-52175095
ENSBTAP00000016057	OAR14	+	14137024-14137095	14137491-14137609	14137494-14137609
ENSBTAP00000016057	OAR14	+	14142697-14142790	14144028-14144120	14143872-14144120
ENSBTAP00000016057	OAR14	+	14142697-14142790	14144028-14144120	14143844-14144120
ENSBTAP00000016102	OAR17	-	29496634-29496808	29492409-29492632	29492409-29496061
ENSBTAP00000016110	OAR18	+	66125596-66125770	66146944-66147085	66127604-66147085
ENSBTAP00000016111	OAR21	-	43053118-43053250	43052742-43052972	43052742-43052872
ENSBTAP00000016141	OAR21	+	28950367-28950452	28954157-28954409	28953353-28954409
ENSBTAP00000016153	OAR14	-	52053229-52053407	52052084-52052258	52052084-52052876
ENSBTAP00000016206	OAR18	+	32154361-32154559	32154639-32154773	32154642-32154773
ENSBTAP00000016250	OAR2	-	51205722-51205807	51202956-51203014	51202956-51203339
ENSBTAP00000016254	OAR1	+	10407782-10407916	10408139-10408226	10408072-10408226
ENSBTAP00000016280	OAR17	+	66314445-66314490	66314836-66315042	66314927-66315042
ENSBTAP00000016349	OAR18	+	25039663-25039763	25043382-25043495	25043388-25043495
ENSBTAP00000016349	OAR18	+	25043382-25043495	25045739-25045887	25044082-25045887
ENSBTAP00000016368	OAR18	+	25072068-25072158	25074293-25074390	25072337-25074390
ENSBTAP00000016371	OAR13	+	59933638-59933739	59934267-59934317	59933935-59934317
ENSBTAP00000016376	OAR3	+	135934707-135934855	135937651-135937758	135937187-135937758
ENSBTAP00000016395	OAR1	+	18973601-18973656	18973772-18973850	18973769-18973850
ENSBTAP00000016407	OAR1	-	105421951-105422095	105421544-105421643	105421544-105421640
ENSBTAP00000016407	OAR1	-	105437173-105437241	105435247-105435292	105435247-105435704
ENSBTAP00000016409	OAR11	-	8218145-8218271	8217646-8217798	8217646-8217792
ENSBTAP00000016432	OAR25	+	24410633-24410866	24413288-24413592	24413156-24413592
ENSBTAP00000016432	OAR25	+	24414977-24415096	24416855-24416950	24416766-24416950
ENSBTAP00000016466	OAR5	+	99834547-99834731	99835856-99835927	99835862-99835927
ENSBTAP00000016466	OAR5	+	99898343-99898546	99901641-99901694	99901638-99901694
ENSBTAP00000016473	OAR1	+	121339068-121339164	121341135-121341220	121341157-121341220
ENSBTAP00000016473	OAR1	+	121398289-121398395	121399150-121399284	121399153-121399284
ENSBTAP00000016503	OAR10	-	11771260-11771345	11752047-11752178	11752047-11766329
ENSBTAP00000016545	OAR1	+	198509481-198509559	198516298-198516435	198512080-198516435
ENSBTAP00000016559	OAR3	-	7130631-7130790	7127441-7127648	7127441-7127507
ENSBTAP00000016559	OAR3	-	7130631-7130790	7127441-7127648	7127441-7129718
ENSBTAP00000016562	OAR3	-	215973419-215973507	215973100-215973165	215973100-215973143
ENSBTAP00000016562	OAR3	-	215977157-215977334	215976016-215976135	215976016-215976098
ENSBTAP00000016607	OAR14	-	48364470-48364617	48363180-48363466	48363180-48363704
ENSBTAP00000016607	OAR14	-	48364470-48364617	48363180-48363466	48363180-48363514
ENSBTAP00000016607	OAR14	-	48364983-48365171	48364470-48364617	48364470-48364536
ENSBTAP00000016614	OAR1	+	27181178-27181530	27184867-27185015	27183880-27185015
ENSBTAP00000016671	OAR2	+	118886935-118887155	118891614-118892001	118891619-118892001
ENSBTAP00000016671	OAR2	+	118891614-118892001	118892781-118892985	118892785-118892985
ENSBTAP00000016785	OAR25	+	28394012-28394130	28394722-28394835	28394726-28394835
ENSBTAP00000016858	OAR5	-	13917874-13918033	13912144-13912243	13912144-13912246
ENSBTAP00000016863	OAR26	-	25333788-25333881	25308127-25308242	25308127-25324593
ENSBTAP00000016878	OAR1	-	117648115-117648195	117647547-117647582	117647547-117647579
ENSBTAP00000016884	OAR20	-	12607039-12607134	12587882-12587964	12587882-12602899
ENSBTAP00000016884	OAR20	-	12607039-12607134	12587882-12587964	12587882-12602874
ENSBTAP00000016893	OAR19	-	57481718-57481847	57477698-57477828	57477698-57477776
ENSBTAP00000016893	OAR19	-	57515396-57515426	57501142-57501302	57501142-57513105
ENSBTAP00000016955	OAR20	+	16851212-16851262	16851960-16852241	16851965-16852241
ENSBTAP00000016957	OAR2	+	203108539-203108678	203111725-203111881	203110149-203111881
ENSBTAP00000016957	OAR2	+	203108539-203108678	203111725-203111881	203111397-203111881
ENSBTAP00000016972	OAR9	-	83356939-83357187	83354309-83354377	83354309-83354403
ENSBTAP00000016985	OAR12	-	24933454-24933610	24926990-24927103	24926990-24932663
ENSBTAP00000017066	OAR11	-	19717396-19717592	19714441-19714728	19714441-19714589
ENSBTAP00000017069	OAR3	+	8056454-8056641	8057386-8057487	8056808-8057487
ENSBTAP00000017090	OAR22	-	22934550-22934607	22933442-22933535	22933442-22934468
ENSBTAP00000017090	OAR22	-	22934550-22934607	22933442-22933535	22933442-22934447
ENSBTAP00000017090	OAR22	-	22939052-22939147	22934741-22934832	22934741-22938720
ENSBTAP00000017090	OAR22	-	22969821-22969894	22940418-22940535	22940418-22952183
ENSBTAP00000017090	OAR22	-	22969821-22969894	22940418-22940535	22940418-22944650
ENSBTAP00000017091	OARX	-	56749166-56749264	56748882-56748942	56748882-56748960
ENSBTAP00000017146	OAR7	+	43753476-43753586	43754682-43754710	43754691-43754710
ENSBTAP00000017194	OAR15	+	28902239-28902550	28902980-28903270	28903102-28903270
ENSBTAP00000017195	OAR15	-	28914412-28914533	28913980-28914046	28913980-28914292
ENSBTAP00000017229	OAR6	+	17716653-17716767	17721979-17722214	17717220-17722214
ENSBTAP00000017239	OAR2	-	134970123-134970322	134966861-134967073	134966861-134970047
ENSBTAP00000017243	OAR22	-	43423175-43423229	43408555-43408952	43408555-43419673
ENSBTAP00000017298	OAR2	-	95063499-95063567	95060656-95060757	95060656-95060760
ENSBTAP00000017301	OAR1	-	230214374-230214489	230209177-230209307	230209177-230209236
ENSBTAP00000017314	OAR1	+	103106012-103106102	103106251-103106336	103106225-103106336
ENSBTAP00000017445	OAR3	-	206894701-206894850	206894272-206894385	206894272-206894381
ENSBTAP00000017445	OAR3	-	206895329-206895470	206894934-206894992	206894934-206894987
ENSBTAP00000017493	OAR10	+	17492582-17492625	17493923-17493971	17493348-17493971
ENSBTAP00000017511	OAR13	+	50838623-50838699	50841222-50841300	50841225-50841300
ENSBTAP00000017511	OAR13	+	50844336-50844534	50844629-50844706	50844611-50844706
ENSBTAP00000017516	OAR12	-	67490639-67490763	67485075-67485142	67485075-67485528
ENSBTAP00000017524	OARX	+	97159791-97159946	97164326-97164445	97161232-97164445
ENSBTAP00000017535	OAR14	+	43907288-43907497	43911640-43911780	43908206-43911780
ENSBTAP00000017535	OAR14	+	43928859-43928996	43931354-43931432	43931060-43931432
ENSBTAP00000017580	OAR26	+	14201096-14201236	14202299-14202456	14202228-14202456
ENSBTAP00000017596	OAR8	-	75469278-75469317	75467195-75467295	75467195-75469094
ENSBTAP00000017614	OAR21	+	38958976-38959059	38959187-38959549	38959175-38959549
ENSBTAP00000017638	OAR25	-	32438050-32438163	32433666-32433752	32433666-32437106
ENSBTAP00000017658	OAR4	-	48823796-48823991	48819810-48820084	48819810-48820081
ENSBTAP00000017697	OAR25	-	31409269-31409382	31404370-31404500	31404370-31408393
ENSBTAP00000017697	OAR25	-	31514221-31514297	31472144-31472237	31472144-31476952
ENSBTAP00000017697	OAR25	-	31593830-31593935	31592031-31592113	31592031-31592109
ENSBTAP00000017710	OAR3	+	162660767-162660917	162661393-162661575	162661105-162661575
ENSBTAP00000017710	OAR3	+	162665424-162665625	162666173-162666270	162666151-162666270
ENSBTAP00000017783	OAR9	+	94401041-94401196	94402787-94402866	94401984-94402866
ENSBTAP00000017798-D4	OAR14	+	50888337-50888384	50890447-50890573	50890399-50890573
ENSBTAP00000017804	OAR8	+	15339917-15339968	15342174-15342310	15342184-15342310
ENSBTAP00000017829	OAR7	-	23042014-23042140	23039878-23040000	23039878-23041086
ENSBTAP00000017835	OAR3	-	112344785-112344896	112341949-112342117	112341949-112343801
ENSBTAP00000017839	OAR12	+	42407998-42408093	42409350-42409408	42408987-42409408
ENSBTAP00000017898	OAR2	-	171508365-171508507	171504719-171504863	171504719-171508275
ENSBTAP00000017898	OAR2	-	171519155-171519282	171513004-171513181	171513004-171517519
ENSBTAP00000017905	OAR1	-	164486131-164486208	164485512-164485622	164485512-164485649
ENSBTAP00000017911	OAR21	-	38648603-38648790	38646509-38647711	38646509-38647799
ENSBTAP00000017935	OAR2	+	220615767-220615939	220616753-220616919	220616795-220616919
ENSBTAP00000017940	OAR2	-	220630122-220630248	220629822-220629990	220629822-220629987
ENSBTAP00000017940	OAR2	-	220632849-220633004	220632107-220632510	220632107-220632598
ENSBTAP00000017940	OAR2	-	220633476-220633533	220632849-220633004	220632849-220633023
ENSBTAP00000017941	OAR3	+	150716103-150716262	150760905-150761002	150717215-150761002
ENSBTAP00000018013	OAR13	-	50670189-50670691	50668885-50669331	50668885-50669328
ENSBTAP00000018052	OAR26	-	24863127-24863256	24861954-24862105	24861954-24862143
ENSBTAP00000018052	OAR26	-	24869425-24869604	24865259-24865676	24865259-24868906
ENSBTAP00000018076	OAR18	+	28152550-28152596	28153124-28153226	28153133-28153226
ENSBTAP00000018099	OAR5	-	6223402-6223519	6222408-6222635	6222408-6223053
ENSBTAP00000018099	OAR5	-	6225331-6225418	6223402-6223519	6223402-6224671
ENSBTAP00000018099	OAR5	-	6227882-6228066	6225331-6225418	6225331-6225644
ENSBTAP00000018099	OAR5	-	6227882-6228066	6225331-6225418	6225331-6225851
ENSBTAP00000018099	OAR5	-	6228290-6228447	6227882-6228066	6227882-6228007
ENSBTAP00000018116	OAR1	+	258097314-258097428	258099297-258099370	258098842-258099370
ENSBTAP00000018131	OAR22	+	38919049-38919133	38922368-38922572	38919340-38922572
ENSBTAP00000018206	OAR6	+	57446525-57446805	57450832-57450971	57448720-57450971
ENSBTAP00000018228	OAR19	-	57347775-57347896	57346955-57347094	57346955-57347090
ENSBTAP00000018228	OAR19	-	57353228-57353375	57352517-57352610	57352517-57352587
ENSBTAP00000018228	OAR19	-	57354115-57354321	57353228-57353375	57353228-57353367
ENSBTAP00000018234	OAR19	+	57324731-57324869	57334702-57334793	57326207-57334793
ENSBTAP00000018249	OAR25	+	7037726-7037810	7056419-7056604	7056382-7056604
ENSBTAP00000018261	OAR3	+	131926081-131926136	131926268-131926422	131926227-131926422
ENSBTAP00000018301	OAR13	-	51307640-51307713	51306513-51306544	51306513-51306636
ENSBTAP00000018301	OAR13	-	51313224-51313289	51308437-51308494	51308437-51312491
ENSBTAP00000018411	OAR16	-	4597167-4597343	4596583-4596802	4596583-4596792
ENSBTAP00000018457	OAR13	+	45628232-45628291	45646935-45647073	45641144-45647073
ENSBTAP00000018457	OAR13	+	45647299-45647439	45668212-45668290	45668191-45668290
ENSBTAP00000018457	OAR13	+	45683996-45684110	45684861-45685133	45684782-45685133
ENSBTAP00000018491	OAR14	+	54780035-54780110	54780443-54780572	54780375-54780572
ENSBTAP00000018491	OAR14	+	54780035-54780110	54780443-54780572	54780277-54780572
ENSBTAP00000018491	OAR14	+	54780443-54780572	54781004-54781127	54781014-54781127
ENSBTAP00000018496	OAR2	-	112894131-112894318	112893291-112893488	112893291-112893461
ENSBTAP00000018496	OAR2	-	113001172-113001364	112999711-112999893	112999711-112999890
ENSBTAP00000018496	OAR2	-	113029913-113030098	113024778-113024948	113024778-113024933
ENSBTAP00000018533	OAR1	+	99266809-99266939	99268898-99269044	99268167-99269044
ENSBTAP00000018533	OAR1	+	99276166-99276265	99276438-99276551	99276380-99276551
ENSBTAP00000018533	OAR1	+	99279288-99279349	99281419-99281565	99281426-99281565
ENSBTAP00000018538	OAR12	+	28281723-28281784	28282625-28282753	28282643-28282753
ENSBTAP00000018540	OAR6	-	97020827-97020882	97011812-97011980	97011812-97018272
ENSBTAP00000018544	OAR17	+	44151557-44151644	44154123-44154230	44153988-44154230
ENSBTAP00000018639	OAR25	-	23135597-23135699	23134723-23134931	23134723-23134919
ENSBTAP00000018639	OAR25	-	23138960-23139143	23135597-23135699	23135597-23137711
ENSBTAP00000018639	OAR25	-	23172097-23172216	23159117-23159140	23159117-23170518
ENSBTAP00000018639	OAR25	-	23178988-23179160	23172097-23172216	23172097-23175368
ENSBTAP00000018639	OAR25	-	23182730-23182854	23181792-23181851	23181792-23181871
ENSBTAP00000018639	OAR25	-	23259863-23260088	23232368-23232527	23232368-23255458
ENSBTAP00000018659	OAR6	-	90365186-90365288	90363817-90363945	90363817-90364853
ENSBTAP00000018659	OAR6	-	90372365-90372455	90371381-90371483	90371381-90371477
ENSBTAP00000018670	OAR3	+	131190842-131191117	131193805-131193966	131193817-131193966
ENSBTAP00000018675	OAR9	+	69937207-69937328	69955793-69956022	69937881-69956022
ENSBTAP00000018702	OAR4	-	25818674-25818743	25814699-25814838	25814699-25814871
ENSBTAP00000018702	OAR4	-	25842490-25842683	25835844-25835948	25835844-25838039
ENSBTAP00000018749	OAR24	-	1062334-1062527	1061787-1061963	1061787-1061954
ENSBTAP00000018772	OAR2	-	88737091-88737190	88731737-88731808	88731737-88733862
ENSBTAP00000018777	OAR3	-	163241861-163241954	163241427-163241542	163241427-163241537
ENSBTAP00000018777	OAR3	-	163242506-163242628	163241861-163241954	163241861-163242389
ENSBTAP00000018789	OARX	-	70516294-70516470	70509451-70509618	70509451-70509615
ENSBTAP00000018795	OAR1	-	245508396-245508547	245505381-245505431	245505381-245505716
ENSBTAP00000018799	OAR26	-	6418238-6418345	6417430-6417580	6417430-6417808
ENSBTAP00000018799	OAR26	-	6420329-6420408	6418238-6418345	6418238-6418326
ENSBTAP00000018799	OAR26	-	6451310-6451505	6420329-6420408	6420329-6424576
ENSBTAP00000018809	OAR1	+	261813922-261814092	261817538-261817637	261817541-261817637
ENSBTAP00000018816	OAR2	-	175420165-175420227	175417012-175417057	175417012-175417270
ENSBTAP00000018917	OAR1	+	125280457-125280621	125280918-125281037	125280939-125281037
ENSBTAP00000018917	OAR1	+	125280918-125281037	125284363-125284440	125283948-125284440
ENSBTAP00000018952	OAR4	+	9899006-9899138	9902839-9902930	9902842-9902930
ENSBTAP00000018992	OAR1	-	89066778-89066856	89058545-89058699	89058545-89065901
ENSBTAP00000018992	OAR1	-	89072840-89072955	89066778-89066856	89066778-89070869
ENSBTAP00000018992	OAR1	-	89081728-89081890	89076910-89076964	89076910-89077998
ENSBTAP00000019081	OAR1	-	65556216-65556461	65555028-65555308	65555028-65556124
ENSBTAP00000019083	OAR7	+	32442803-32442886	32444692-32444814	32444617-32444814
ENSBTAP00000019083	OAR7	+	32454537-32454590	32457322-32457563	32457309-32457563
ENSBTAP00000019109	OAR4	-	112504252-112504413	112503392-112503489	112503392-112503513
ENSBTAP00000019109	OAR4	-	112504949-112505044	112504655-112504756	112504655-112504714
ENSBTAP00000019120	OAR11	+	27137706-27137836	27137994-27138144	27138006-27138144
ENSBTAP00000019120	OAR11	+	27150073-27150174	27150350-27150481	27150353-27150481
ENSBTAP00000019120	OAR11	+	27150073-27150174	27150350-27150481	27150356-27150481
ENSBTAP00000019129	OAR1	-	97112493-97112626	97111480-97111548	97111480-97111567
ENSBTAP00000019129	OAR1	-	97115636-97115756	97112493-97112626	97112493-97112616
ENSBTAP00000019134	OAR2	-	235399710-235399859	235399495-235399622	235399495-235399618
ENSBTAP00000019160	OAR2	-	131121640-131121732	131115740-131115862	131115740-131115858
ENSBTAP00000019194	OAR11	-	24384751-24384848	24381594-24381772	24381594-24381721
ENSBTAP00000019194	OAR11	-	24392017-24392120	24384751-24384848	24384751-24384843
ENSBTAP00000019215	OAR14	-	54828671-54828776	54827743-54827824	54827743-54827819
ENSBTAP00000019227	OAR1	+	201748030-201748100	201762799-201762900	201754934-201762900
ENSBTAP00000019296	OAR6	-	58564383-58564808	58562734-58562846	58562734-58562843
ENSBTAP00000019302	OAR6	-	58705727-58705837	58703036-58703146	58703036-58705230
ENSBTAP00000019328	OAR3	+	204193511-204193609	204195425-204195601	204194890-204195601
ENSBTAP00000019336	OAR19	-	227084-227500	226785-226965	226785-226962
ENSBTAP00000019440	OAR11	-	48656945-48657267	48653031-48653223	48653031-48654167
ENSBTAP00000019440	OAR11	-	48659488-48659713	48656945-48657267	48656945-48657703
ENSBTAP00000019440	OAR11	-	48672300-48672546	48671409-48671560	48671409-48671938
ENSBTAP00000019440	OAR11	-	48732617-48733458	48718421-48718644	48718421-48721776
ENSBTAP00000019562	OAR3	+	163068097-163068134	163068410-163068540	163068395-163068540
ENSBTAP00000019562	OAR3	+	163072013-163072105	163072334-163072453	163072337-163072453
ENSBTAP00000019562	OAR3	+	163073446-163073607	163073876-163073940	163073762-163073940
ENSBTAP00000019585	OAR2	-	49996818-49997001	49989989-49990053	49989989-49990045
ENSBTAP00000019585	OAR2	-	50020430-50020519	50019375-50019505	50019375-50019630
ENSBTAP00000019585	OAR2	-	50057039-50057158	50037528-50037684	50037528-50047194
ENSBTAP00000019587	OAR2	+	49966921-49967088	49971312-49971625	49969699-49971625
ENSBTAP00000019596	OAR1	-	198912461-198912550	198912011-198912090	198912011-198912166
ENSBTAP00000019596	OAR1	-	198916228-198916256	198915394-198915442	198915394-198915439
ENSBTAP00000019606	OAR3	+	207273231-207273351	207273634-207273737	207273637-207273737
ENSBTAP00000019679	OAR1	+	45635306-45635387	45637117-45637212	45637135-45637212
ENSBTAP00000019699	OAR6	-	97075260-97075421	97074662-97074793	97074662-97074839
ENSBTAP00000019719	OAR5	-	60406345-60406435	60405218-60405297	60405218-60405781
ENSBTAP00000019734	OAR14	-	14474765-14474893	14473327-14473479	14473327-14473453
ENSBTAP00000019738	OAR7	-	21647134-21647158	21646969-21647029	21646969-21647026
ENSBTAP00000019790	OAR26	-	35744317-35744431	35737284-35737448	35737284-35740510
ENSBTAP00000019790	OAR26	-	35776469-35776554	35772938-35773034	35772938-35773080
ENSBTAP00000019790	OAR26	-	35786603-35786891	35777831-35777971	35777831-35778366
ENSBTAP00000019814	OAR11	-	26575377-26575455	26575120-26575238	26575120-26575230
ENSBTAP00000019817	OAR2	+	242759335-242759522	242759756-242759882	242759761-242759882
ENSBTAP00000019817	OAR2	+	242761134-242761196	242767078-242767192	242765254-242767192
ENSBTAP00000019817	OAR2	+	242775325-242775435	242777606-242777693	242776927-242777693
ENSBTAP00000019855	OAR6	+	70991469-70991666	70996679-70996813	70994418-70996813
ENSBTAP00000019878	OAR2	-	203425832-203425922	203417965-203418159	203417965-203418210
ENSBTAP00000019893	OARX	+	47055241-47055318	47057703-47057825	47055692-47057825
ENSBTAP00000019893	OARX	+	47081414-47082013	47082292-47082361	47082298-47082361
ENSBTAP00000019923	OAR3	-	223597844-223597910	223597529-223597675	223597529-223597665
ENSBTAP00000019948	OAR1	+	99367863-99368145	99369558-99369818	99369561-99369818
ENSBTAP00000019966	OAR14	+	45720148-45720282	45720855-45720969	45720857-45720969
ENSBTAP00000019969	OAR14	-	45734432-45734486	45734069-45734142	45734069-45734233
ENSBTAP00000019969	OAR14	-	45734432-45734486	45734069-45734142	45734069-45734118
ENSBTAP00000019975	OAR2	+	53383541-53383587	53383757-53383912	53383747-53383912
ENSBTAP00000019988	OAR15	+	29403095-29403269	29404379-29404480	29404405-29404480
ENSBTAP00000019988	OAR15	+	29404379-29404480	29404625-29404761	29404628-29404761
ENSBTAP00000019994	OAR18	-	22101110-22101244	22100219-22100369	22100219-22100402
ENSBTAP00000020020	OAR3	-	32980997-32981119	32980417-32980535	32980417-32980550
ENSBTAP00000020020	OAR3	-	32993173-32993214	32993009-32993079	32993009-32993097
ENSBTAP00000020043	OAR1	-	65612043-65612285	65610511-65610791	65610511-65611200
ENSBTAP00000020055	OAR2	-	211846371-211846578	211834133-211834268	211834133-211843295
ENSBTAP00000020101	OAR4	+	60701281-60701358	60704669-60704782	60704673-60704782
ENSBTAP00000020101	OAR4	+	60715287-60715409	60718713-60719036	60718692-60719036
ENSBTAP00000020116	OAR15	-	27168836-27169175	27167186-27168063	27167186-27167883
ENSBTAP00000020116	OAR15	-	27271899-27272012	27268247-27268310	27268247-27268447
ENSBTAP00000020129	OAR16	-	37332554-37332828	37330544-37330718	37330544-37332202
ENSBTAP00000020154	OAR3	-	75611889-75612013	75609531-75609595	75609531-75609836
ENSBTAP00000020202	OAR15	-	50539764-50540129	50521076-50521223	50521076-50531490
ENSBTAP00000020226	OAR7	-	40077396-40077527	40067776-40067971	40067776-40068000
ENSBTAP00000020228	OAR7	+	40123940-40124148	40124717-40124888	40124720-40124888
ENSBTAP00000020243	OAR9	-	89882989-89883081	89881754-89881917	89881754-89881913
ENSBTAP00000020243	OAR9	-	89882989-89883081	89881754-89881917	89881754-89882906
ENSBTAP00000020243	OAR9	-	89884796-89884914	89882989-89883081	89882989-89883116
ENSBTAP00000020243	OAR9	-	89887195-89887402	89884796-89884914	89884796-89885705
ENSBTAP00000020271	OAR8	-	58285568-58285610	58283789-58283928	58283789-58284665
ENSBTAP00000020290	OAR11	+	54466986-54467051	54471457-54471631	54467985-54471631
ENSBTAP00000020336	OAR11	+	31690056-31690377	31706717-31706841	31700268-31706841
ENSBTAP00000020347	OAR20	-	16114350-16114446	16112331-16112467	16112331-16112922
ENSBTAP00000020347	OAR20	-	16117400-16117447	16114510-16114574	16114510-16114890
ENSBTAP00000020353	OAR1	-	246464777-246464877	246457035-246457101	246457035-246460949
ENSBTAP00000020388	OAR1	+	99842625-99842783	99844567-99844995	99843797-99844995
ENSBTAP00000020395	OAR3	-	7272001-7272092	7271520-7271664	7271520-7271787
ENSBTAP00000020403	OAR2	-	21754645-21754729	21745210-21746930	21745210-21750930
ENSBTAP00000020433	OAR3	+	7852606-7852721	7853702-7853873	7853422-7853873
ENSBTAP00000020446	OAR7	+	99884847-99884933	99895157-99895219	99888450-99895219
ENSBTAP00000020446	OAR7	+	99884847-99884933	99895157-99895219	99885094-99895219
ENSBTAP00000020446	OAR7	+	99895324-99895403	99898589-99898715	99898060-99898715
ENSBTAP00000020452	OAR14	-	54097546-54097635	54097077-54097184	54097077-54097176
ENSBTAP00000020456	OAR11	-	49605430-49605531	49601606-49601757	49601606-49601752
ENSBTAP00000020456	OAR11	-	49605430-49605531	49601606-49601757	49601606-49603850
ENSBTAP00000020512	OAR13	+	37173535-37173611	37175425-37175534	37174120-37175534
ENSBTAP00000020550	OAR26	-	32171366-32171556	32168729-32168873	32168729-32170351
ENSBTAP00000020550	OAR26	-	32172528-32172651	32171366-32171556	32171366-32171630
ENSBTAP00000020550	OAR26	-	32172528-32172651	32171366-32171556	32171366-32171758
ENSBTAP00000020564	OAR1	+	45471992-45472125	45475892-45476001	45474715-45476001
ENSBTAP00000020564	OAR1	+	45471992-45472125	45475892-45476001	45475937-45476001
ENSBTAP00000020564	OAR1	+	45497757-45497895	45498001-45498198	45498004-45498198
ENSBTAP00000020564	OAR1	+	45497757-45497895	45498001-45498198	45497970-45498198
ENSBTAP00000020579	OAR24	-	26711800-26712144	26711611-26711717	26711611-26711714
ENSBTAP00000020595	OAR24	-	26717825-26717890	26717450-26717639	26717450-26717636
ENSBTAP00000020595	OAR24	-	26721499-26721605	26718007-26718121	26718007-26718117
ENSBTAP00000020612	OAR21	-	38152287-38152412	38151023-38151074	38151023-38152101
ENSBTAP00000020612	OAR21	-	38152585-38152664	38152287-38152412	38152287-38152376
ENSBTAP00000020623	OAR16	+	6900491-6900567	6903713-6903851	6903541-6903851
ENSBTAP00000020651	OAR14	+	52806419-52806563	52852458-52852535	52838198-52852535
ENSBTAP00000020655	OAR17	+	20022386-20024875	20025685-20025770	20025682-20025770
ENSBTAP00000020671	OAR1	-	18617607-18617666	18613235-18613326	18613235-18617155
ENSBTAP00000020671	OAR1	-	18624371-18624487	18617607-18617666	18617607-18621799
ENSBTAP00000020671	OAR1	-	18656556-18656631	18644715-18644992	18644715-18644986
ENSBTAP00000020690	OAR20	+	7111724-7111805	7111879-7111985	7111882-7111985
ENSBTAP00000020709	OAR5	-	1151129-1151386	1150018-1150175	1150018-1150172
ENSBTAP00000020709	OAR5	-	1158004-1158109	1157249-1157478	1157249-1157470
ENSBTAP00000020716	OAR15	+	52623941-52624075	52625111-52625248	52624925-52625248
ENSBTAP00000020716	OAR15	+	52627654-52627816	52630862-52631095	52630865-52631095
ENSBTAP00000020716	OAR15	+	52645225-52645327	52649443-52649800	52649453-52649800
ENSBTAP00000020741	OAR10	+	30757865-30758233	30760374-30760514	30760379-30760514
ENSBTAP00000020765	OAR5	+	12468167-12468282	12468715-12468818	12468403-12468818
ENSBTAP00000020765	OAR5	+	12468985-12469058	12469602-12469828	12469516-12469828
ENSBTAP00000020811	OAR2	+	118072758-118072856	118079034-118079265	118073211-118079265
ENSBTAP00000020818	OAR14	-	2277623-2277785	2277335-2277508	2277335-2277487
ENSBTAP00000020845	OAR19	+	53423168-53423260	53424043-53424161	53424012-53424161
ENSBTAP00000020850	OAR10	+	83300987-83301115	83303220-83303312	83302298-83303312
ENSBTAP00000020910	OAR21	+	40396531-40396634	40396728-40396878	40396775-40396878
ENSBTAP00000020914	OAR4	-	42770732-42771370	42752214-42752351	42752214-42768872
ENSBTAP00000020929	OAR17	-	62836787-62836893	62835274-62835362	62835274-62836491
ENSBTAP00000020995	OAR7	-	42308247-42308463	42307742-42307815	42307742-42307800
ENSBTAP00000020995	OAR7	-	42308712-42308887	42308247-42308463	42308247-42308328
ENSBTAP00000021081	OAR12	+	47356577-47356729	47357217-47357264	47357159-47357264
ENSBTAP00000021123	OAR1	+	183723707-183723889	183728010-183728156	183728014-183728156
ENSBTAP00000021123	OAR1	+	183723707-183723889	183728010-183728156	183724912-183728156
ENSBTAP00000021123	OAR1	+	183723707-183723889	183728010-183728156	183724077-183728156
ENSBTAP00000021144	OAR7	+	46539714-46539830	46562925-46563066	46559528-46563066
ENSBTAP00000021155	OAR18	+	21772744-21772803	21774207-21774397	21774257-21774397
ENSBTAP00000021155	OAR18	+	21774207-21774397	21789777-21789833	21775727-21789833
ENSBTAP00000021155	OAR18	+	21790499-21790553	21803536-21803624	21793344-21803624
ENSBTAP00000021155	OAR18	+	21813330-21813418	21815206-21815257	21815017-21815257
ENSBTAP00000021155	OAR18	+	21825892-21826090	21828093-21828310	21828103-21828310
ENSBTAP00000021155	OAR18	+	21833705-21833872	21842112-21842241	21842116-21842241
ENSBTAP00000021202	OAR10	+	33884149-33884231	33889999-33890064	33889393-33890064
ENSBTAP00000021255	OAR11	-	19912458-19913253	19911142-19911267	19911142-19911415
ENSBTAP00000021255	OAR11	-	19913855-19914013	19912458-19913253	19912458-19912657
ENSBTAP00000021267	OAR9	-	39879190-39879234	39865108-39865149	39865108-39871853
ENSBTAP00000021267	OAR9	-	39897196-39897267	39892651-39892770	39892651-39892961
ENSBTAP00000021306	OAR14	-	13791990-13792128	13785387-13785557	13785387-13791769
ENSBTAP00000021306	OAR14	-	13791990-13792128	13785387-13785557	13785387-13786074
ENSBTAP00000021325	OAR11	-	51701569-51701700	51700585-51700639	51700585-51700597
ENSBTAP00000021327	OAR11	+	51683116-51683196	51684392-51684533	51683532-51684533
ENSBTAP00000021328-D2	OAR23	+	37965309-37965470	37968213-37968385	37966611-37968385
ENSBTAP00000021342	OAR14	-	49354784-49354945	49353131-49353391	49353131-49353379
ENSBTAP00000021342	OAR14	-	49360581-49360817	49360389-49360475	49360389-49360508
ENSBTAP00000021357	OAR3	-	223811831-223811935	223811242-223811334	223811242-223811384
ENSBTAP00000021357	OAR3	-	223813475-223813591	223812898-223813062	223812898-223813056
ENSBTAP00000021357	OAR3	-	223813865-223814048	223813681-223813786	223813681-223813749
ENSBTAP00000021435	OAR1	-	98937670-98937858	98935564-98935791	98935564-98935657
ENSBTAP00000021435	OAR1	-	98941720-98941804	98937670-98937858	98937670-98937853
ENSBTAP00000021436	OAR5	-	44536185-44536359	44527772-44527937	44527772-44533261
ENSBTAP00000021436	OAR5	-	44574024-44574221	44552876-44552986	44552876-44552983
ENSBTAP00000021436	OAR5	-	44574024-44574221	44552876-44552986	44552876-44552977
ENSBTAP00000021457	OAR13	+	73136181-73136281	73136436-73136522	73136363-73136522
ENSBTAP00000021482	OAR24	-	34277604-34277731	34277259-34277375	34277259-34277352
ENSBTAP00000021483	OAR15	-	44897236-44897370	44884850-44884942	44884850-44888380
ENSBTAP00000021517	OAR11	+	34004109-34004222	34004611-34004682	34004573-34004682
ENSBTAP00000021517	OAR11	+	34008303-34008459	34008622-34008755	34008619-34008755
ENSBTAP00000021517	OAR11	+	34011359-34011463	34011554-34011745	34011537-34011745
ENSBTAP00000021553	OAR2	+	208591833-208591917	208593591-208593705	208593596-208593705
ENSBTAP00000021556	OAR3	+	215885714-215885851	215887408-215887525	215887386-215887525
ENSBTAP00000021556	OAR3	+	215887408-215887525	215888179-215888350	215888137-215888350
ENSBTAP00000021559	OAR5	-	67208207-67208499	67206516-67206720	67206516-67206666
ENSBTAP00000021614	OAR11	+	54783876-54783995	54815796-54815884	54815452-54815884
ENSBTAP00000021614	OAR11	+	54783876-54783995	54815796-54815884	54804088-54815884
ENSBTAP00000021614	OAR11	+	54831747-54831795	54833890-54834000	54832359-54834000
ENSBTAP00000021614	OAR11	+	54833890-54834000	54839967-54840085	54837916-54840085
ENSBTAP00000021663	OAR11	-	55106261-55106345	55104984-55105126	55104984-55105198
ENSBTAP00000021683	OAR3	-	136014947-136015053	136013915-136014011	136013915-136013994
ENSBTAP00000021683	OAR3	-	136016185-136016297	136015282-136015515	136015282-136015508
ENSBTAP00000021683	OAR3	-	136016530-136016668	136016185-136016297	136016185-136016293
ENSBTAP00000021683	OAR3	-	136017239-136017379	136016530-136016668	136016530-136016811
ENSBTAP00000021683	OAR3	-	136018185-136018362	136017239-136017379	136017239-136017468
ENSBTAP00000021683	OAR3	-	136018185-136018362	136017239-136017379	136017239-136017450
ENSBTAP00000021686	OAR22	-	17190139-17190261	17187171-17187331	17187171-17187348
ENSBTAP00000021719	OAR1	-	9750603-9750799	9750420-9750504	9750420-9750521
ENSBTAP00000021732	OAR17	-	63086805-63086917	63080458-63080564	63080458-63083374
ENSBTAP00000021734	OAR22	-	21818728-21818902	21815285-21815370	21815285-21816946
ENSBTAP00000021734	OAR22	-	21820331-21820489	21819293-21819906	21819293-21819799
ENSBTAP00000021734	OAR22	-	21821802-21822086	21820331-21820489	21820331-21820401
ENSBTAP00000021778	OAR9	-	3000052-3000138	2999819-2999897	2999819-2999900
ENSBTAP00000021782	OAR7	-	21614162-21614352	21613029-21614046	21613029-21614026
ENSBTAP00000021808	OAR13	+	26931992-26932122	26935045-26935127	26935048-26935127
ENSBTAP00000021849	OAR2	+	137696454-137696517	137698056-137698195	137696802-137698195
ENSBTAP00000021860	OAR16	+	56830822-56830984	56833858-56833970	56833864-56833970
ENSBTAP00000021872	OAR13	+	28593479-28593652	28595681-28595751	28594204-28595751
ENSBTAP00000021872	OAR13	+	28593479-28593652	28595681-28595751	28594199-28595751
ENSBTAP00000021879	OAR18	-	66536105-66536136	66535953-66536023	66535953-66536048
ENSBTAP00000021895	OAR14	-	1212426-1212520	1210854-1210943	1210854-1211039
ENSBTAP00000021895	OAR14	-	1214215-1214363	1213630-1213742	1213630-1213714
ENSBTAP00000021927	OAR15	+	51089627-51089825	51089978-51090025	51089981-51090025
ENSBTAP00000021969	OAR18	-	22316909-22317035	22314695-22314822	22314695-22315804
ENSBTAP00000021980	OAR12	+	49519990-49520142	49521702-49521876	49521678-49521876
ENSBTAP00000021980	OAR12	+	49519990-49520142	49521702-49521876	49521300-49521876
ENSBTAP00000021980	OAR12	+	49527210-49527321	49528105-49528218	49528114-49528218
ENSBTAP00000021980	OAR12	+	49527210-49527321	49528105-49528218	49528131-49528218
ENSBTAP00000021981	OAR10	+	13954458-13954524	13956578-13956725	13956604-13956725
ENSBTAP00000021981	OAR10	+	13961785-13961880	13962530-13962654	13962456-13962654
ENSBTAP00000021981	OAR10	+	13961785-13961880	13962530-13962654	13962459-13962654
ENSBTAP00000021983	OAR19	-	49785805-49785885	49784711-49784863	49784711-49785202
ENSBTAP00000021983	OAR19	-	49787142-49787217	49786691-49786815	49786691-49786894
ENSBTAP00000022021	OAR24	+	1307459-1307540	1307672-1307776	1307690-1307776
ENSBTAP00000022024	OAR24	-	1309891-1310078	1309706-1309808	1309706-1309749
ENSBTAP00000022030	OAR8	+	29498966-29499025	29499227-29499400	29499230-29499400
ENSBTAP00000022033	OAR19	+	10722072-10722161	10736494-10736559	10732146-10736559
ENSBTAP00000022033	OAR19	+	10722072-10722161	10736494-10736559	10732142-10736559
ENSBTAP00000022033	OAR19	+	10747320-10747376	10753732-10753830	10748589-10753830
ENSBTAP00000022041	OAR24	-	197688-197786	187518-187628	187518-188074
ENSBTAP00000022041	OAR24	-	197688-197786	187518-187628	187518-187632
ENSBTAP00000022056	OAR3	+	216072430-216072532	216085968-216086285	216075409-216086285
ENSBTAP00000022067	OAR3	-	136440753-136440814	136440336-136440479	136440336-136440511
ENSBTAP00000022070	OAR24	+	373378-373517	374183-374308	374059-374308
ENSBTAP00000022075	OAR3	+	136425857-136426009	136427208-136427316	136426120-136427316
ENSBTAP00000022075	OAR3	+	136430154-136430264	136430567-136430723	136430570-136430723
ENSBTAP00000022077	OAR5	+	49206522-49206726	49249709-49249815	49236546-49249815
ENSBTAP00000022078	OAR5	-	49284093-49284177	49251784-49251867	49251784-49251864
ENSBTAP00000022110	OAR11	-	24031408-24031569	24030379-24030614	24030379-24030610
ENSBTAP00000022110	OAR11	-	24041067-24041143	24040221-24040329	24040221-24040688
ENSBTAP00000022111	OAR19	+	16129500-16129653	16133378-16133630	16133454-16133630
ENSBTAP00000022129	OAR10	+	9658506-9658577	9660967-9661029	9658719-9661029
ENSBTAP00000022129	OAR10	+	9665056-9665131	9666922-9667127	9666980-9667127
ENSBTAP00000022140	OAR7	+	4614796-4614861	4615498-4615670	4615532-4615670
ENSBTAP00000022154	OAR7	-	21856547-21856635	21854811-21855183	21854811-21855136
ENSBTAP00000022160	OAR23	-	61179303-61179485	61175168-61175307	61175168-61177539
ENSBTAP00000022174	OAR13	+	30113940-30114080	30121620-30121830	30118516-30121830
ENSBTAP00000022223	OAR3	-	42923259-42923355	42919439-42919605	42919439-42920803
ENSBTAP00000022252	OAR10	-	31467534-31467612	31467258-31467416	31467258-31467413
ENSBTAP00000022271	OAR15	+	63043986-63044047	63045456-63045570	63044159-63045570
ENSBTAP00000022292	OAR2	+	137231258-137231317	137249991-137250133	137249261-137250133
ENSBTAP00000022292	OAR2	+	137303297-137303455	137306540-137306592	137304135-137306592
ENSBTAP00000022292	OAR2	+	137303297-137303455	137306540-137306592	137304097-137306592
ENSBTAP00000022299	OARX	-	51275847-51275948	51275644-51275744	51275644-51275740
ENSBTAP00000022299	OARX	-	51287406-51287512	51287084-51287174	51287084-51287170
ENSBTAP00000022355	OAR25	-	7359241-7359418	7357363-7357532	7357363-7357799
ENSBTAP00000022379	OAR7	+	42708026-42708136	42715755-42715862	42714931-42715862
ENSBTAP00000022385	OAR20	-	7534556-7534667	7534348-7534449	7534348-7534470
ENSBTAP00000022398	OAR8	+	51031-51161	51819-52023	51808-52023
ENSBTAP00000022411	OAR13	+	72741779-72742081	72744280-72744403	72743184-72744403
ENSBTAP00000022415	OAR11	+	10469487-10469594	10473191-10473303	10473226-10473303
ENSBTAP00000022452	OAR14	-	1645431-1645468	1640917-1641005	1640917-1642753
ENSBTAP00000022480	OAR16	-	14051916-14052016	14049285-14049435	14049285-14049432
ENSBTAP00000022480	OAR16	-	14069624-14069708	14064423-14064550	14064423-14068536
ENSBTAP00000022496	OAR3	-	161531996-161532118	161528765-161528852	161528765-161530824
ENSBTAP00000022510	OAR20	-	38404670-38404810	38400132-38400242	38400132-38404109
ENSBTAP00000022510	OAR20	-	38409667-38409749	38404670-38404810	38404670-38407053
ENSBTAP00000022510	OAR20	-	38409667-38409749	38404670-38404810	38404670-38408726
ENSBTAP00000022510	OAR20	-	38514948-38515048	38485092-38485169	38485092-38513829
ENSBTAP00000022546	OAR21	-	38714152-38714336	38712467-38712827	38712467-38712817
ENSBTAP00000022547	OAR2	-	235516898-235517052	235509065-235509401	235509065-235509373
ENSBTAP00000022554	OAR2	-	2727429-2727478	2724081-2724183	2724081-2725946
ENSBTAP00000022554	OAR2	-	2727429-2727478	2724081-2724183	2724081-2724976
ENSBTAP00000022554	OAR2	-	2735042-2735211	2729974-2730033	2729974-2734065
ENSBTAP00000022612	OAR13	-	59992267-59992365	59991775-59991918	59991775-59991879
ENSBTAP00000022612	OAR13	-	60007139-60007160	60005591-60005735	60005591-60006542
ENSBTAP00000022619	OAR14	-	7021463-7021534	7018847-7018933	7018847-7021362
ENSBTAP00000022619	OAR14	-	7025673-7025753	7021463-7021534	7021463-7023308
ENSBTAP00000022619	OAR14	-	7025673-7025753	7021463-7021534	7021463-7021529
ENSBTAP00000022638	OAR1	+	19788921-19789001	19791405-19791599	19790954-19791599
ENSBTAP00000022638	OAR1	+	19792279-19792431	19793358-19793771	19793368-19793771
ENSBTAP00000022642	OAR6	+	90510424-90510635	90516136-90516246	90512266-90516246
ENSBTAP00000022642	OAR6	+	90520065-90520203	90521314-90521477	90521265-90521477
ENSBTAP00000022642	OAR6	+	90524403-90524501	90526448-90526555	90525441-90526555
ENSBTAP00000022702	OAR3	+	207171042-207171168	207176060-207176284	207172023-207176284
ENSBTAP00000022706	OAR5	+	5642448-5642579	5642663-5642773	5642718-5642773
ENSBTAP00000022721	OAR11	+	33982577-33982650	33983406-33983481	33983410-33983481
ENSBTAP00000022721	OAR11	+	33988944-33989073	33990034-33990147	33989960-33990147
ENSBTAP00000022729	OAR5	-	2418079-2418121	2414712-2414822	2414712-2417066
ENSBTAP00000022729	OAR5	-	2428679-2428792	2422718-2422885	2422718-2428315
ENSBTAP00000022729	OAR5	-	2432306-2432397	2431913-2432086	2431913-2432164
ENSBTAP00000022729	OAR5	-	2432306-2432397	2431913-2432086	2431913-2432171
ENSBTAP00000022759	OAR11	+	36906440-36906601	36909885-36910027	36909653-36910027
ENSBTAP00000022767	OAR1	-	85369826-85369966	85368392-85368485	85368392-85369338
ENSBTAP00000022781	OAR2	-	239857789-239857864	239857068-239857176	239857068-239857426
ENSBTAP00000022781	OAR2	-	239857789-239857864	239857068-239857176	239857068-239857173
ENSBTAP00000022781	OAR2	-	239862781-239862968	239860548-239860730	239860548-239860726
ENSBTAP00000022781	OAR2	-	239865656-239865767	239862781-239862968	239862781-239865481
ENSBTAP00000022781	OAR2	-	239865656-239865767	239862781-239862968	239862781-239862971
ENSBTAP00000022828	OAR10	+	31086770-31086853	31089975-31090172	31090088-31090172
ENSBTAP00000022853	OAR2	+	31173744-31173808	31189826-31189990	31175708-31189990
ENSBTAP00000022893	OAR17	+	44794405-44794555	44794866-44795011	44794871-44795011
ENSBTAP00000022912	OAR13	+	27366514-27366591	27369261-27369365	27366707-27369365
ENSBTAP00000022932	OAR2	+	238243220-238243292	238245113-238245270	238245161-238245270
ENSBTAP00000022939	OAR2	+	225002084-225002241	225006502-225006659	225006506-225006659
ENSBTAP00000023068	OAR12	+	529896-529976	532214-532324	532217-532324
ENSBTAP00000023078	OAR14	-	51821523-51821622	51820457-51820533	51820457-51820529
ENSBTAP00000023086	OAR5	-	50526039-50526119	50525585-50525658	50525585-50525683
ENSBTAP00000023087	OARX	+	18674492-18674575	18676062-18676163	18674974-18676163
ENSBTAP00000023094	OAR1	+	16843586-16843675	16843973-16844275	16844074-16844275
ENSBTAP00000023094	OAR1	+	16844389-16844471	16847811-16848045	16847790-16848045
ENSBTAP00000023098	OAR7	-	43781125-43781476	43780075-43780240	43780075-43780236
ENSBTAP00000023110	OAR1	-	16878673-16878823	16877458-16877575	16877458-16877709
ENSBTAP00000023117	OAR17	-	62530878-62530985	62529363-62529581	62529363-62530626
ENSBTAP00000023117	OAR17	-	62551195-62551280	62550776-62550890	62550776-62550883
ENSBTAP00000023117	OAR17	-	62559296-62559451	62558717-62558844	62558717-62558820
ENSBTAP00000023157	OAR1	+	262386385-262386449	262386942-262387123	262386983-262387123
ENSBTAP00000023157	OAR1	+	262390059-262390153	262390706-262390803	262390614-262390803
ENSBTAP00000023162	OAR3	+	33683018-33683186	33683316-33683467	33683393-33683467
ENSBTAP00000023197	OAR26	+	32793444-32793627	32802217-32802297	32795948-32802297
ENSBTAP00000023197	OAR26	+	32808067-32808231	32809884-32810037	32809889-32810037
ENSBTAP00000023204	OAR3	+	214507820-214507997	214508196-214508458	214508282-214508458
ENSBTAP00000023232	OAR6	+	58060626-58060682	58067496-58067982	58063828-58067982
ENSBTAP00000023247	OAR9	-	33803872-33803974	33793078-33793249	33793078-33798033
ENSBTAP00000023247	OAR9	-	33816430-33816736	33803872-33803974	33803872-33810755
ENSBTAP00000023285	OAR23	-	2329591-2329794	2328553-2328633	2328553-2328596
ENSBTAP00000023303	OAR7	+	4477757-4477864	4486938-4487066	4480957-4487066
ENSBTAP00000023325	OAR19	+	220586-220737	220863-220908	220860-220908
ENSBTAP00000023325	OAR19	+	220863-220908	221312-221405	221330-221405
ENSBTAP00000023412	OAR17	+	51209169-51209235	51217227-51217387	51217233-51217387
ENSBTAP00000023465	OARX	-	15085089-15085213	15083022-15083147	15083022-15083144
ENSBTAP00000023485	OAR1	+	76138616-76138740	76158016-76158130	76148531-76158130
ENSBTAP00000023537	OAR24	+	27153227-27153346	27154839-27154868	27154726-27154868
ENSBTAP00000023574	OAR12	-	35435871-35435970	35405434-35405542	35405434-35409365
ENSBTAP00000023577	OAR3	-	130984303-130984424	130981922-130982061	130981922-130983457
ENSBTAP00000023668	OARX	+	35389398-35389493	35389647-35389784	35389649-35389784
ENSBTAP00000023681	OAR19	+	52863509-52863640	52864340-52864459	52864320-52864459
ENSBTAP00000023681	OAR19	+	52871352-52871482	52872637-52872810	52872388-52872810
ENSBTAP00000023684	OAR22	-	49896124-49896208	49894679-49894788	49894679-49895096
ENSBTAP00000023702	OAR19	-	54402595-54402741	54393345-54393458	54393345-54401463
ENSBTAP00000023705	OAR3	-	162716000-162716093	162710647-162710724	162710647-162711420
ENSBTAP00000023707	OAR5	+	24695360-24695416	24696067-24696243	24696079-24696243
ENSBTAP00000023735	OAR1	-	110518889-110519048	110518750-110518801	110518750-110518784
ENSBTAP00000023798	OAR4	-	98226786-98226978	98225219-98225327	98225219-98225321
ENSBTAP00000023798	OAR4	-	98230533-98230608	98228693-98228799	98228693-98228991
ENSBTAP00000023803	OAR10	+	14005749-14005829	14007489-14007532	14006297-14007532
ENSBTAP00000023877	OAR8	-	60739383-60739500	60701449-60701504	60701449-60713673
ENSBTAP00000023877	OAR8	-	60797409-60797504	60793211-60793396	60793211-60795439
ENSBTAP00000023881	OAR12	+	3100143-3100271	3107463-3107687	3107466-3107687
ENSBTAP00000023881	OAR12	+	3160091-3160271	3161652-3161798	3161012-3161798
ENSBTAP00000023881	OAR12	+	3161652-3161798	3165389-3165695	3165157-3165695
ENSBTAP00000023908	OAR3	+	162649874-162649963	162651370-162651432	162650022-162651432
ENSBTAP00000023954	OAR18	+	22957819-22957928	22985281-22985486	22971349-22985486
ENSBTAP00000023988	OAR20	+	10157904-10158077	10159055-10159122	10158260-10159122
ENSBTAP00000023994	OAR26	-	40553619-40553707	40551711-40551855	40551711-40553420
ENSBTAP00000024017	OAR22	+	41930594-41930694	41933979-41934185	41934067-41934185
ENSBTAP00000024017	OAR22	+	41930594-41930694	41933979-41934185	41930975-41934185
ENSBTAP00000024029	OAR5	+	19287924-19287979	19288064-19288237	19288079-19288237
ENSBTAP00000024029	OAR5	+	19289277-19289441	19290045-19290092	19289956-19290092
ENSBTAP00000024029	OAR5	+	19289277-19289441	19290045-19290092	19289882-19290092
ENSBTAP00000024045	OAR2	+	133526864-133527034	133537483-133537718	133528583-133537718
ENSBTAP00000024047	OARX	-	50297767-50297897	50296869-50297176	50296869-50296957
ENSBTAP00000024051	OAR2	+	234955394-234955491	234956413-234956606	234956392-234956606
ENSBTAP00000024053	OAR2	-	234920101-234920186	234918623-234918726	234918623-234919114
ENSBTAP00000024053	OAR2	-	234920101-234920186	234918623-234918726	234918623-234919417
ENSBTAP00000024084	OAR15	+	28879783-28879863	28880753-28880817	28880477-28880817
ENSBTAP00000024086-D6	OAR13	+	42760219-42760301	42767092-42767134	42761826-42767134
ENSBTAP00000024133	OAR11	+	21806360-21806440	21814083-21814132	21811231-21814132
ENSBTAP00000024133	OAR11	+	21914023-21914092	21927550-21927687	21917486-21927687
ENSBTAP00000024188	OAR11	+	49788756-49788852	49789403-49789547	49789191-49789547
ENSBTAP00000024191	OAR11	-	49774057-49774189	49771565-49771699	49771565-49773966
ENSBTAP00000024202	OAR4	+	12006960-12007146	12018415-12018714	12013726-12018714
ENSBTAP00000024202	OAR4	+	12018415-12018714	12073988-12074478	12071554-12074478
ENSBTAP00000024292	OAR1	-	103475601-103475670	103469690-103469986	103469690-103475123
ENSBTAP00000024307	OAR15	+	63842815-63842973	63848375-63848439	63844053-63848439
ENSBTAP00000024313	OAR13	-	35281138-35281256	35279764-35279950	35279764-35279947
ENSBTAP00000024313	OAR13	-	35286081-35286229	35281138-35281256	35281138-35285952
ENSBTAP00000024313	OAR13	-	35355366-35355579	35309923-35310029	35309923-35314530
ENSBTAP00000024326	OAR1	+	119823510-119823560	119824481-119824591	119824493-119824591
ENSBTAP00000024376	OAR7	+	16139304-16139375	16140191-16140265	16140194-16140265
ENSBTAP00000024413	OAR4	+	48040644-48040824	48043743-48043843	48043746-48043843
ENSBTAP00000024422	OAR3	+	162033058-162033117	162033378-162033645	162033384-162033645
ENSBTAP00000024422	OAR3	+	162035136-162035233	162036566-162036632	162036537-162036632
ENSBTAP00000024422	OAR3	+	162035136-162035233	162036566-162036632	162036489-162036632
ENSBTAP00000024445	OAR20	+	49384476-49384618	49386123-49386278	49385594-49386278
ENSBTAP00000024481	OAR18	+	44990720-44990810	44994551-44994678	44991859-44994678
ENSBTAP00000024502	OAR2	+	220526988-220527198	220527594-220527664	220527510-220527664
ENSBTAP00000024514	OAR11	-	48357736-48357795	48356253-48356477	48356253-48357093
ENSBTAP00000024514	OAR11	-	48357736-48357795	48356253-48356477	48356253-48357631
ENSBTAP00000024514	OAR11	-	48358962-48359122	48358638-48358810	48358638-48358802
ENSBTAP00000024514	OAR11	-	48360311-48360476	48360031-48360127	48360031-48360123
ENSBTAP00000024516	OAR3	-	12979218-12979309	12953911-12954073	12953911-12970855
ENSBTAP00000024531	OAR8	+	48200508-48200650	48204383-48204531	48204157-48204531
ENSBTAP00000024531	OAR8	+	48204383-48204531	48212566-48212717	48205826-48212717
ENSBTAP00000024536	OAR21	-	24274062-24274226	24267143-24267296	24267143-24267966
ENSBTAP00000024536	OAR21	-	24314954-24315092	24308173-24308443	24308173-24308419
ENSBTAP00000024551	OAR1	+	51191825-51191930	51192745-51192797	51192091-51192797
ENSBTAP00000024551	OAR1	+	51192879-51192989	51193587-51193712	51193603-51193712
ENSBTAP00000024557	OAR16	+	8185058-8185216	8187268-8187333	8185953-8187333
ENSBTAP00000024562	OAR26	-	14378902-14378968	14376081-14376238	14376081-14378802
ENSBTAP00000024584-D2	OAR7	-	82374758-82374937	82374393-82374491	82374393-82374634
ENSBTAP00000024600	OAR15	+	75891141-75891238	75891445-75891594	75891516-75891594
ENSBTAP00000024600	OAR15	+	75891141-75891238	75891445-75891594	75891374-75891594
ENSBTAP00000024621	OARX	-	50004245-50004523	50003990-50004051	50003990-50004048
ENSBTAP00000024624	OAR25	-	40275681-40275803	40274685-40274744	40274685-40274740
ENSBTAP00000024656	OAR5	-	19065904-19066076	19065477-19065562	19065477-19065679
ENSBTAP00000024656	OAR5	-	19065904-19066076	19065477-19065562	19065477-19065554
ENSBTAP00000024663	OAR3	+	212933383-212933531	212934987-212935667	212935140-212935667
ENSBTAP00000024663	OAR3	+	212933383-212933531	212934987-212935667	212934991-212935667
ENSBTAP00000024700	OAR24	+	18816285-18816443	18820407-18820499	18816521-18820499
ENSBTAP00000024788	OAR19	+	49021896-49021932	49022318-49022362	49022225-49022362
ENSBTAP00000024788	OAR19	+	49022657-49022721	49023611-49023979	49023615-49023979
ENSBTAP00000024789	OAR15	+	15595950-15596069	15613355-15613465	15609222-15613465
ENSBTAP00000024789	OAR15	+	15623307-15623400	15645332-15645438	15645335-15645438
ENSBTAP00000024854	OAR20	-	44104727-44104850	44104387-44104589	44104387-44104585
ENSBTAP00000024854	OAR20	-	44115108-44115191	44112252-44112417	44112252-44112414
ENSBTAP00000024876	OAR25	+	59335-59394	64670-65125	62283-65125
ENSBTAP00000024902	OAR5	-	36833941-36833977	36832937-36832998	36832937-36833758
ENSBTAP00000024902	OAR5	-	36833941-36833977	36832937-36832998	36832937-36833007
ENSBTAP00000024902	OAR5	-	36834131-36834192	36833941-36833977	36833941-36834038
ENSBTAP00000024902	OAR5	-	36841925-36842020	36838202-36838353	36838202-36839292
ENSBTAP00000024902	OAR5	-	36841925-36842020	36838202-36838353	36838202-36841706
ENSBTAP00000024934	OAR13	-	50774787-50774891	50774367-50774483	50774367-50774537
ENSBTAP00000024956	OAR15	-	75923202-75923277	75921319-75921405	75921319-75923000
ENSBTAP00000024965	OAR1	+	30819705-30819929	30831704-30832208	30832000-30832208
ENSBTAP00000025004	OAR3	+	7087269-7087419	7090744-7090893	7087606-7090893
ENSBTAP00000025004	OAR3	+	7091300-7091428	7093013-7093133	7092052-7093133
ENSBTAP00000025004	OAR3	+	7093013-7093133	7093473-7093549	7093450-7093549
ENSBTAP00000025004	OAR3	+	7093679-7093768	7098739-7098925	7098808-7098925
ENSBTAP00000025044	OAR13	+	51855588-51855682	51855790-51855850	51855771-51855850
ENSBTAP00000025063	OAR3	-	206931127-206931349	206930095-206930761	206930095-206930758
ENSBTAP00000025063	OAR3	-	206934187-206934300	206933334-206933494	206933334-206933491
ENSBTAP00000025063	OAR3	-	206934187-206934300	206933334-206933494	206933334-206933593
ENSBTAP00000025104	OAR1	+	122031789-122031928	122032514-122032690	122032523-122032690
ENSBTAP00000025104	OAR1	+	122031789-122031928	122032514-122032690	122032520-122032690
ENSBTAP00000025104	OAR1	+	122032514-122032690	122037063-122037262	122037066-122037262
ENSBTAP00000025104	OAR1	+	122048764-122048850	122049008-122049199	122049074-122049199
ENSBTAP00000025130	OAR20	-	3169429-3169509	3148674-3148793	3148674-3168010
ENSBTAP00000025144	OAR1	+	18283530-18283581	18283792-18283982	18283770-18283982
ENSBTAP00000025155	OAR7	+	67477776-67478026	67480541-67480738	67478249-67480738
ENSBTAP00000025155	OAR7	+	67477776-67478026	67480541-67480738	67478157-67480738
ENSBTAP00000025156	OAR23	+	48794248-48794323	48848001-48848077	48841040-48848077
ENSBTAP00000025161	OAR18	-	20783178-20783311	20781200-20781394	20781200-20782868
ENSBTAP00000025161	OAR18	-	20784784-20784925	20783178-20783311	20783178-20783561
ENSBTAP00000025161	OAR18	-	20788694-20788871	20788192-20788394	20788192-20788268
ENSBTAP00000025161	OAR18	-	20795998-20796129	20795196-20795453	20795196-20795417
ENSBTAP00000025179	OAR19	+	51057968-51058077	51058539-51058587	51058247-51058587
ENSBTAP00000025179	OAR19	+	51059024-51059098	51059439-51059645	51059248-51059645
ENSBTAP00000025179	OAR19	+	51060575-51060665	51060764-51060859	51060741-51060859
ENSBTAP00000025179	OAR19	+	51060764-51060859	51061834-51061977	51061113-51061977
ENSBTAP00000025179	OAR19	+	51062525-51062608	51062710-51062731	51062691-51062731
ENSBTAP00000025200	OAR19	-	21954072-21954188	21945877-21946680	21945877-21947784
ENSBTAP00000025259	OAR13	+	37538281-37538402	37543135-37543316	37541293-37543316
ENSBTAP00000025259	OAR13	+	37543135-37543316	37544969-37545388	37544972-37545388
ENSBTAP00000025291	OAR8	-	59486229-59487569	59463091-59463213	59463091-59479175
ENSBTAP00000025337	OAR23	+	40433562-40433779	40446216-40446308	40446220-40446308
ENSBTAP00000025337	OAR23	+	40433562-40433779	40446216-40446308	40442493-40446308
ENSBTAP00000025337	OAR23	+	40484953-40485017	40487363-40487442	40487146-40487442
ENSBTAP00000025340	OAR25	+	43957464-43957533	43958793-43959544	43958751-43959544
ENSBTAP00000025394	OAR2	-	137075172-137075335	137068281-137068378	137068281-137068466
ENSBTAP00000025394	OAR2	-	137078836-137078878	137075172-137075335	137075172-137077232
ENSBTAP00000025416	OAR1	+	79880839-79880964	79883592-79883740	79883589-79883740
ENSBTAP00000025416	OAR1	+	79883592-79883740	79885654-79885815	79885690-79885815
ENSBTAP00000025423	OAR11	+	14583332-14583467	14583632-14583678	14583637-14583678
ENSBTAP00000025499	OAR3	-	179698640-179698749	179685094-179685122	179685094-179691584
ENSBTAP00000025503	OAR19	+	50087208-50087299	50087402-50087570	50087407-50087570
ENSBTAP00000025506	OAR25	-	15397960-15398110	15394795-15394883	15394795-15394878
ENSBTAP00000025546	OAR19	-	16996645-16996889	16991292-16991762	16991292-16993710
ENSBTAP00000025546	OAR19	-	16996645-16996889	16991292-16991762	16991292-16994336
ENSBTAP00000025546	OAR19	-	17009084-17009326	17003788-17003917	17003788-17004774
ENSBTAP00000025546	OAR19	-	17019856-17020034	17015405-17015647	17015405-17018914
ENSBTAP00000025546	OAR19	-	17021478-17021583	17020943-17021151	17020943-17021094
ENSBTAP00000025546	OAR19	-	17021478-17021583	17020943-17021151	17020943-17021383
ENSBTAP00000025546	OAR19	-	17026467-17026537	17021478-17021583	17021478-17025651
ENSBTAP00000025546	OAR19	-	17026467-17026537	17021478-17021583	17021478-17023733
ENSBTAP00000025546	OAR19	-	17026467-17026537	17021478-17021583	17021478-17025906
ENSBTAP00000025574	OAR3	-	103515092-103515188	103510110-103510291	103510110-103513678
ENSBTAP00000025574	OAR3	-	103544918-103546211	103516921-103517064	103516921-103518783
ENSBTAP00000025584	OAR23	-	35667948-35668018	35667518-35667613	35667518-35667632
ENSBTAP00000025590	OAR20	+	38214166-38214296	38218451-38218537	38217716-38218537
ENSBTAP00000025624	OAR11	+	26748240-26748449	26751505-26751728	26751571-26751728
ENSBTAP00000025624	OAR11	+	26748240-26748449	26751505-26751728	26748816-26751728
ENSBTAP00000025626	OAR17	+	72064511-72064639	72064804-72064897	72064847-72064897
ENSBTAP00000025626	OAR17	+	72064804-72064897	72064978-72065058	72064982-72065058
ENSBTAP00000025652	OAR4	+	104099337-104099421	104100724-104100837	104099522-104100837
ENSBTAP00000025655	OAR12	-	63938572-63938669	63937111-63937236	63937111-63937318
ENSBTAP00000025696	OAR2	+	203490719-203490840	203491764-203491872	203491768-203491872
ENSBTAP00000025696	OAR2	+	203494362-203494466	203494630-203494874	203494836-203494874
ENSBTAP00000025696	OAR2	+	203495854-203495896	203496361-203496504	203496349-203496504
ENSBTAP00000025704	OAR19	+	11800466-11800605	11802362-11802438	11800832-11802438
ENSBTAP00000025728	OAR11	-	50202924-50203001	50202686-50202746	50202686-50202743
ENSBTAP00000025728	OAR11	-	50203959-50204140	50203347-50203511	50203347-50203637
ENSBTAP00000025843	OAR21	-	21995535-21995588	21992555-21992668	21992555-21995003
ENSBTAP00000025850	OAR19	+	60751754-60751826	60756151-60756251	60752904-60756251
ENSBTAP00000025850	OAR19	+	60764830-60764881	60764954-60765105	60764976-60765105
ENSBTAP00000025851	OAR4	+	31362055-31362233	31380982-31381063	31369318-31381063
ENSBTAP00000025852	OAR1	-	120491921-120492078	120484344-120484493	120484344-120490595
ENSBTAP00000025852	OAR1	-	120504814-120504980	120499664-120499811	120499664-120504322
ENSBTAP00000025870	OAR5	+	41556469-41556506	41557385-41557453	41557340-41557453
ENSBTAP00000025870	OAR5	+	41556469-41556506	41557385-41557453	41557277-41557453
ENSBTAP00000025870	OAR5	+	41557385-41557453	41557822-41557939	41557882-41557939
ENSBTAP00000025870	OAR5	+	41557385-41557453	41557822-41557939	41557885-41557939
ENSBTAP00000025878	OAR6	+	112823217-112825895	112832444-112832555	112832447-112832555
ENSBTAP00000025925	OAR14	-	48955228-48955408	48948960-48949262	48948960-48949265
ENSBTAP00000025926	OAR11	-	43774088-43774132	43773705-43773838	43773705-43773814
ENSBTAP00000025979	OAR10	-	16319232-16319363	16317033-16317205	16317033-16317280
ENSBTAP00000025979	OAR10	-	16320432-16320518	16319232-16319363	16319232-16319377
ENSBTAP00000025985	OAR13	+	15766677-15766868	15767314-15767390	15767318-15767390
ENSBTAP00000026016	OAR24	-	26598679-26598850	26597315-26597376	26597315-26597413
ENSBTAP00000026016	OAR24	-	26598679-26598850	26597315-26597376	26597315-26597874
ENSBTAP00000026016	OAR24	-	26599126-26599189	26598679-26598850	26598679-26598987
ENSBTAP00000026038	OAR1	+	129046312-129046424	129047727-129047792	129047244-129047792
ENSBTAP00000026038	OAR1	+	129050766-129050813	129052802-129052849	129052270-129052849
ENSBTAP00000026119	OAR14	+	51912822-51912873	51913035-51913071	51913038-51913071
ENSBTAP00000026120	OAR14	-	51982327-51982468	51949677-51949849	51949677-51971228
ENSBTAP00000026122	OAR13	+	71640588-71640644	71644126-71644212	71644070-71644212
ENSBTAP00000026134	OAR1	-	90177392-90177534	90169698-90169865	90169698-90175586
ENSBTAP00000026163	OAR9	+	93451426-93451512	93459043-93459191	93454334-93459191
ENSBTAP00000026179-D2	OAR5	-	38223116-38223346	38221602-38221624	38221602-38222011
ENSBTAP00000026239	OAR20	-	8468764-8468848	8464487-8464662	8464487-8465663
ENSBTAP00000026239	OAR20	-	8507602-8507721	8470221-8470265	8470221-8488457
ENSBTAP00000026239	OAR20	-	8507602-8507721	8470221-8470265	8470221-8495724
ENSBTAP00000026242	OAR2	+	61571238-61571286	61576560-61576707	61576477-61576707
ENSBTAP00000026253	OAR21	+	42613717-42613827	42613920-42614003	42613924-42614003
ENSBTAP00000026258	OAR21	-	42631697-42631897	42622726-42622817	42622726-42630610
[truncated: 3,594 more rows]

## Sheet: DP.A5SS
Table S5-2. Events of alternative 5' splicing site (A5SS) in DP
Gene ID	Chromosome	Strand	Constitutive exon	5' exon	Alternative 5' exon
GLEAN_10001534	OAR5	+	6418574-6418669	6416723-6416770	6416723-6417378
GLEAN_10001534	OAR5	+	6463969-6464092	6459255-6459419	6459255-6459377
GLEAN_10001534	OAR5	+	6473446-6473506	6466672-6466808	6466672-6473237
GLEAN_10003663	OAR18	-	13168722-13168883	13169995-13170145	13169120-13170145
GLEAN_10003663	OAR18	-	13184800-13184948	13185650-13185799	13185598-13185799
GLEAN_10003663	OAR18	-	13190888-13191040	13191372-13191534	13191244-13191534
GLEAN_10010714	OAR4	-	113337757-113337894	113339259-113339363	113338884-113339363
GLEAN_10010714	OAR4	-	113368200-113368316	113378719-113379416	113370749-113379416
GLEAN_10002458	OAR15	+	78419217-78419338	78411520-78411623	78411520-78411970
GLEAN_10002695	OAR24	+	17334945-17335084	17315230-17315296	17315230-17329707
GLEAN_10006033	OAR4	+	117383029-117383138	117382108-117382172	117382108-117382793
GLEAN_10006033	OAR4	+	117390026-117390130	117385540-117385650	117385540-117386151
GLEAN_10018660	OAR7	+	67768064-67768712	67763911-67764066	67763911-67764582
GLEAN_10005366	OAR1	-	105046333-105046462	105048444-105048634	105047948-105048634
GLEAN_10010782	OARX	-	118797107-118797281	118802832-118802942	118798032-118802942
GLEAN_10004803	OAR19	-	58159833-58159902	58160135-58160184	58160000-58160184
GLEAN_10018493	OAR1	+	187540580-187540711	187539802-187539923	187539802-187540409
GLEAN_10016880	OAR13	-	69485849-69485978	69489952-69490055	69489282-69490055
GLEAN_10011952	OAR18	+	41254103-41254196	41176920-41177010	41176920-41176977
GLEAN_10011954	OAR18	+	41944276-41946042	41935150-41935401	41935150-41936042
GLEAN_10000506	OAR12	+	5227610-5227924	5217825-5218001	5217825-5222758
GLEAN_10003944	OAR21	+	17245031-17245125	17244044-17244068	17244044-17244873
GLEAN_10003944	OAR21	+	17248777-17248879	17248151-17248241	17248151-17248286
GLEAN_10005492	OAR1	-	224774142-224774488	224778043-224778292	224777258-224778292
GLEAN_10006853	OAR13	-	63641671-63641729	63643307-63643429	63643049-63643429
GLEAN_10006854	OAR13	+	63608305-63608411	63606957-63607047	63606957-63606965
GLEAN_10006854	OAR13	+	63609592-63609619	63609129-63609285	63609129-63609455
GLEAN_10006854	OAR13	+	63632437-63632448	63632224-63632361	63632224-63632331
GLEAN_10010374	OAR7	+	47461783-47461834	47458396-47458494	47458396-47459266
GLEAN_10004040	OAR11	-	34611187-34611258	34614771-34614856	34614107-34614856
GLEAN_10004040	OAR11	-	34611187-34611258	34614771-34614856	34614103-34614856
GLEAN_10008582	OAR21	-	36366393-36366573	36367058-36367154	36367017-36367154
GLEAN_10001695	OAR19	-	7235517-7235726	7255936-7256190	7235888-7256190
GLEAN_10002260	OAR5	+	14484129-14484269	14482181-14482234	14482181-14483089
GLEAN_10002269	OAR5	-	14313253-14313404	14313780-14313924	14313834-14313924
GLEAN_10005836	OAR9	+	39220748-39220891	39215993-39216169	39215993-39216442
GLEAN_10005836	OAR9	+	39251223-39251450	39248935-39249092	39248935-39251075
GLEAN_10005339	OAR8	+	90701854-90701955	90700870-90701009	90700870-90700998
GLEAN_10013963	OAR17	-	5932181-5932278	5937592-5937730	5932684-5937730
GLEAN_10011996	OAR11	+	45683439-45683522	45678965-45679077	45678965-45682446
GLEAN_10001715	OAR3	+	7484871-7484993	7483763-7483880	7483763-7484691
GLEAN_10009797	OAR13	+	64978848-64979066	64977841-64977996	64977841-64978067
GLEAN_10002743	OAR12	+	78050628-78050854	78049324-78049452	78049324-78050242
GLEAN_10011110	OAR6	-	97518521-97518579	97525782-97525874	97525827-97525874
GLEAN_10017510	OARX	+	40841021-40841119	40836721-40836769	40836721-40838764
GLEAN_10014613	OAR23	+	41419739-41419926	41414665-41414739	41414665-41414997
GLEAN_10014613	OAR23	+	41518662-41518816	41513329-41513445	41513329-41514169
GLEAN_10014613	OAR23	+	41527468-41527593	41522734-41522865	41522734-41522974
GLEAN_10014622	OAR23	-	42232829-42232970	42234000-42234198	42233297-42234198
GLEAN_10019936	OAR15	+	63325827-63325931	63325165-63325295	63325165-63325602
GLEAN_10000370	OAR3	+	103871037-103871210	103870517-103870864	103870517-103870868
GLEAN_10012281	OAR7	+	8375615-8375735	8373961-8374178	8373961-8375473
GLEAN_10006352	OAR2	-	42638085-42638270	42638818-42638921	42638762-42638921
GLEAN_10018556	OAR20	+	37920700-37920838	37909849-37909974	37909849-37915900
GLEAN_10003535	OAR2	+	12144593-12144684	12143934-12144159	12143934-12144150
GLEAN_10003535	OAR2	+	12155011-12155156	12153132-12153255	12153132-12154356
GLEAN_10005811	OAR4	-	32301272-32301427	32303934-32304019	32302666-32304019
GLEAN_10005811	OAR4	-	32311819-32311970	32313428-32313656	32313104-32313656
GLEAN_10006983	OAR20	+	41762857-41762933	41751623-41751808	41751623-41762782
GLEAN_10011278	OAR19	-	50229934-50230058	50230294-50230394	50230160-50230394
GLEAN_10020980	OAR10	-	17527726-17527833	17530532-17530690	17530123-17530690
GLEAN_10014816	OAR13	+	38643910-38644041	38641217-38641553	38641217-38643337
GLEAN_10002103	OAR20	-	7941305-7941724	7944334-7944447	7943798-7944447
GLEAN_10002023	OAR15	-	52235673-52235765	52240062-52240235	52239184-52240235
GLEAN_10002023	OAR15	-	52235673-52235765	52240062-52240235	52238930-52240235
GLEAN_10015183	OAR19	-	53695909-53696037	53697838-53697906	53697708-53697906
GLEAN_10007965	OAR9	-	94540442-94540534	94543525-94543712	94540770-94543712
GLEAN_10007965	OAR9	-	94549581-94549777	94571655-94571794	94552244-94571794
GLEAN_10013536	OAR7	-	16744777-16744853	16745472-16745677	16745457-16745677
GLEAN_10007199	OAR2	+	245834831-245834912	245831095-245831241	245831095-245831235
GLEAN_10009744	OAR19	+	51002874-51002992	51002461-51002774	51002461-51002750
GLEAN_10001772	OAR19	-	49058683-49058723	49059159-49059314	49058845-49059314
GLEAN_10001772	OAR19	-	49059159-49059314	49061462-49061639	49061514-49061639
GLEAN_10003291	OAR18	+	67171136-67171381	67164803-67164964	67164803-67164937
GLEAN_10003291	OAR18	+	67171136-67171381	67164803-67164964	67164803-67169122
GLEAN_10004249	OAR2	+	24113794-24114023	24112471-24112594	24112471-24113538
GLEAN_10008120	OAR15	-	42014012-42014175	42014704-42014835	42014396-42014835
GLEAN_10008120	OAR15	-	42022360-42022579	42024959-42025109	42023195-42025109
GLEAN_10009570	OAR3	+	11535027-11535096	11459984-11460103	11459984-11488940
GLEAN_10005396	OAR3	+	103467859-103467968	103467581-103467706	103467581-103467729
GLEAN_10002666	OAR3	-	135416607-135416775	135418905-135419035	135416922-135419035
GLEAN_10009871	OAR4	+	92263607-92263747	92263213-92263312	92263213-92263484
GLEAN_10009871	OAR4	+	92268557-92268733	92268336-92268468	92268336-92268429
GLEAN_10009871	OAR4	+	92268557-92268733	92268336-92268468	92268336-92268465
GLEAN_10009300	OAR3	-	188222405-188222770	188229032-188229118	188223969-188229118
GLEAN_10002995	OAR5	-	4702354-4702586	4707670-4707786	4707655-4707786
GLEAN_10002611	OAR24	-	26085020-26085153	26085246-26085331	26085250-26085331
GLEAN_10002611	OAR24	-	26087698-26087820	26089282-26089413	26088883-26089413
GLEAN_10002611	OAR24	-	26089646-26089748	26090040-26090128	26090042-26090128
GLEAN_10002611	OAR24	-	26094776-26094856	26098096-26098183	26096001-26098183
GLEAN_10002611	OAR24	-	26094776-26094856	26098096-26098183	26095924-26098183
GLEAN_10000875	OAR17	-	40192281-40192421	40209855-40209888	40209596-40209888
GLEAN_10002104	OAR5	+	16460070-16460132	16457770-16457973	16457770-16457977
GLEAN_10007102	OAR11	-	34635739-34635807	34636741-34636797	34636118-34636797
GLEAN_10007102	OAR11	-	34636741-34636797	34639008-34639149	34638091-34639149
GLEAN_10007102	OAR11	-	34639008-34639149	34642836-34642995	34642483-34642995
GLEAN_10007102	OAR11	-	34639008-34639149	34642836-34642995	34639262-34642995
GLEAN_10007102	OAR11	-	34648819-34648903	34655475-34655626	34654482-34655626
GLEAN_10020936	OAR25	+	28939932-28940090	28939346-28939414	28939346-28939766
GLEAN_10020297	OAR2	+	207389962-207390041	207333044-207333166	207333044-207381960
GLEAN_10001675	OAR15	-	923854-923932	929372-929439	924542-929439
GLEAN_10016533	OAR14	+	11233736-11233903	11229953-11230025	11229953-11233055
GLEAN_10016533	OAR14	+	11234525-11234648	11233736-11233903	11233736-11233907
GLEAN_10007815	OAR4	-	101655732-101655784	101657573-101657689	101655966-101657689
GLEAN_10008128	OAR1	-	267837826-267838763	267839663-267839696	267838989-267839696
GLEAN_10008128	OAR1	-	267837826-267838763	267839663-267839696	267839584-267839696
GLEAN_10006626	OAR15	+	72720551-72720740	72693378-72693509	72693378-72712901
GLEAN_10006626	OAR15	+	72763210-72763353	72730312-72730478	72730312-72754260
GLEAN_10006626	OAR15	+	72763210-72763353	72730312-72730478	72730312-72749179
GLEAN_10004128	OAR20	+	27323695-27323808	27323393-27323468	27323393-27323597
GLEAN_10005052	OAR17	-	14151593-14151686	14162365-14162668	14153409-14162668
GLEAN_10005052	OAR17	-	14164370-14164971	14169275-14169500	14168840-14169500
GLEAN_10005052	OAR17	-	14164370-14164971	14169275-14169500	14165411-14169500
GLEAN_10007021	OAR1	-	236016296-236016514	236017199-236017327	236017098-236017327
GLEAN_10007021	OAR1	-	236016296-236016514	236017199-236017327	236016724-236017327
GLEAN_10017521	OAR16	+	36098976-36099054	36097052-36097145	36097052-36097241
GLEAN_10003139	OAR9	-	82265193-82265311	82268128-82268189	82267438-82268189
GLEAN_10003067	OAR14	-	13485111-13485316	13485931-13486112	13485424-13486112
GLEAN_10007150	OAR3	+	4682137-4682225	4670056-4670212	4670056-4681862
GLEAN_10015116	OAR25	+	8288655-8288720	8286767-8286913	8286767-8286882
GLEAN_10015435	OAR19	+	10119584-10119684	10093650-10093932	10093650-10108661
GLEAN_10015435	OAR19	+	10119584-10119684	10093650-10093932	10093650-10117524
GLEAN_10015435	OAR19	+	10119584-10119684	10093650-10093932	10093650-10093986
GLEAN_10006544	OAR25	+	42506635-42506766	42505118-42505219	42505118-42506430
GLEAN_10000547	OARX	+	67978608-67978756	67971440-67971632	67971440-67974906
GLEAN_10016898	OAR12	+	40251352-40251557	40250794-40251009	40250794-40250990
GLEAN_10001350	OAR6	-	114272664-114272784	114274333-114274455	114273368-114274455
GLEAN_10007478	OAR11	+	54639744-54640213	54639391-54639541	54639391-54639466
GLEAN_10005034	OAR11	+	36157433-36157635	36155862-36155964	36155862-36156087
GLEAN_10007286	OAR12	-	41234991-41235165	41241440-41241631	41239444-41241631
GLEAN_10000427	OAR1	-	263379009-263379080	263381801-263381947	263381799-263381947
GLEAN_10001087	OAR1	-	162433-162598	164589-164669	162875-164669
GLEAN_10003231	OAR14	+	47476828-47477792	47474983-47475064	47474983-47475867
GLEAN_10010574	OAR16	-	13683817-13684026	13693140-13694682	13686380-13694682
GLEAN_10019469	OAR9	-	42909795-42909926	42911919-42912019	42911234-42912019
GLEAN_10019469	OAR9	-	42913913-42914008	42919955-42920018	42918420-42920018
GLEAN_10019469	OAR9	-	42913913-42914008	42919955-42920018	42916601-42920018
GLEAN_10019469	OAR9	-	42921763-42921914	42946750-42946756	42942414-42946756
GLEAN_10003604	OAR24	-	22741512-22741623	22745173-22745249	22741747-22745249
GLEAN_10015523	OAR5	+	42363052-42363109	42353463-42353569	42353463-42361599
GLEAN_10015523	OAR5	+	42363052-42363109	42353463-42353569	42353463-42354277
GLEAN_10015523	OAR5	+	42381343-42381587	42378453-42378586	42378453-42379265
GLEAN_10007165	OAR11	-	44288480-44288595	44290002-44290076	44288965-44290076
GLEAN_10001437	OAR19	+	49072717-49072841	49071965-49072091	49071965-49072095
GLEAN_10002246	OAR10	-	69439849-69439991	69449808-69449864	69444487-69449864
GLEAN_10009920	OAR13	-	75610035-75610237	75611583-75611677	75610686-75611677
GLEAN_10013418	OAR11	+	10251437-10251512	10246281-10246502	10246281-10247769
GLEAN_10000325	OAR11	-	50276899-50276951	50277456-50277518	50277363-50277518
GLEAN_10000325	OAR11	-	50278358-50278439	50278651-50278790	50278658-50278790
GLEAN_10007950	OAR9	-	54459505-54459630	54460823-54461011	54461003-54461011
GLEAN_10016018	OAR8	+	54992590-54992732	54971640-54971833	54971640-54971695
GLEAN_10000727	OAR19	+	59034706-59034776	59033882-59033957	59033882-59033961
GLEAN_10021911	OAR25	+	23453139-23453225	23452517-23452701	23452517-23452656
GLEAN_10001117	OAR14	+	47492102-47492248	47491238-47491414	47491238-47491950
GLEAN_10001123	OAR14	-	47573156-47573213	47573850-47574051	47573601-47574051
GLEAN_10007600	OAR11	+	40375389-40375537	40361660-40361837	40361660-40370410
GLEAN_10007600	OAR11	+	40375389-40375537	40361660-40361837	40361660-40370414
GLEAN_10011027	OAR11	-	47926716-47926982	47928436-47928539	47928395-47928539
GLEAN_10007621	OAR17	+	51989507-51989657	51981350-51981385	51981350-51981972
GLEAN_10007621	OAR17	+	52010651-52010823	51998325-51998546	51998325-52002994
GLEAN_10007621	OAR17	+	52021171-52021315	52013244-52013336	52013244-52019276
GLEAN_10007621	OAR17	+	52021171-52021315	52013244-52013336	52013244-52018975
GLEAN_10001086	OAR1	-	103039056-103039226	103039839-103039952	103039847-103039952
GLEAN_10002657	OAR14	-	50633394-50633462	50636626-50636689	50636262-50636689
GLEAN_10002657	OAR14	-	50633394-50633462	50636626-50636689	50636182-50636689
GLEAN_10002657	OAR14	-	50633394-50633462	50636626-50636689	50635915-50636689
GLEAN_10007084	OAR9	+	15848477-15848622	15838463-15839046	15838463-15841908
GLEAN_10007084	OAR9	+	15875751-15875876	15871786-15871907	15871786-15875497
GLEAN_10003889	OAR24	-	35978658-35978800	35978944-35979114	35978935-35979114
GLEAN_10007216	OAR11	+	24888855-24889079	24888251-24888371	24888251-24888378
GLEAN_10001948	OAR5	-	41278327-41278408	41278497-41278580	41278501-41278580
GLEAN_10013916	OARX	-	27349026-27349191	27378918-27379076	27364975-27379076
GLEAN_10013916	OARX	-	27349026-27349191	27378918-27379076	27378927-27379076
GLEAN_10017221	OAR3	+	93227421-93227519	93195656-93195732	93195656-93202569
GLEAN_10017221	OAR3	+	93242585-93242727	93241805-93241975	93241805-93242117
GLEAN_10017221	OAR3	+	93255952-93256130	93250912-93251011	93250912-93251515
GLEAN_10012125	OAR22	+	18097822-18097955	18096071-18096167	18096071-18097526
GLEAN_10014028	OAR5	+	49553403-49553600	49552704-49552802	49552704-49552812
GLEAN_10012824	OAR11	-	49442417-49442506	49445338-49445415	49445222-49445415
GLEAN_10012824	OAR11	-	49474553-49474633	49481220-49481305	49475145-49481305
GLEAN_10002250	OAR18	+	64179617-64179771	64163710-64163857	64163710-64171157
GLEAN_10007777	OAR1	+	188871262-188871322	188862205-188862309	188862205-188864434
GLEAN_10004093	OAR1	+	185428445-185428594	185426100-185426178	185426100-185426657
GLEAN_10006028	OAR2	+	233474598-233474645	233474278-233474351	233474278-233474309
GLEAN_10018052	OAR11	-	26648190-26648321	26648409-26648584	26648415-26648584
GLEAN_10018052	OAR11	-	26649252-26649450	26649537-26649627	26649541-26649627
GLEAN_10002791	OAR18	-	5862036-5862396	5867545-5867671	5863658-5867671
GLEAN_10006760	OAR6	-	111437759-111437989	111443906-111444051	111443900-111444051
GLEAN_10013481	OAR5	+	28224275-28224397	28219747-28219908	28219747-28221561
GLEAN_10008707	OAR12	-	77887009-77887100	77888023-77888150	77887271-77888150
GLEAN_10008707	OAR12	-	77887009-77887100	77888023-77888150	77888041-77888150
GLEAN_10008707	OAR12	-	77906158-77906290	77906807-77906876	77906638-77906876
GLEAN_10008707	OAR12	-	77911496-77911656	77913388-77913469	77913025-77913469
GLEAN_10021147	OAR3	-	165060374-165060456	165062922-165063017	165062910-165063017
GLEAN_10011608	OAR3	-	212730561-212730674	212734630-212734767	212733691-212734767
GLEAN_10010367	OAR18	+	22540175-22540272	22537429-22537532	22537429-22537628
GLEAN_10020337	OAR4	-	47615289-47615351	47616776-47616886	47615466-47616886
GLEAN_10018431	OAR13	+	17827344-17827533	17820741-17820891	17820741-17820900
GLEAN_10018431	OAR13	+	17831265-17831309	17830059-17830210	17830059-17830120
GLEAN_10002490	OAR24	+	36367202-36367281	36366013-36366043	36366013-36366564
GLEAN_10002490	OAR24	+	36367202-36367281	36366013-36366043	36366013-36366918
GLEAN_10002490	OAR24	+	36370130-36370213	36369806-36369937	36369806-36370024
GLEAN_10008420	OAR2	+	245676738-245676917	245659628-245659657	245659628-245664655
GLEAN_10008420	OAR2	+	245752149-245752237	245712677-245713516	245712677-245749249
GLEAN_10003920	OAR14	+	54446937-54447038	54443768-54443849	54443768-54444401
GLEAN_10007449	OAR26	+	35014955-35015024	35007263-35007427	35007263-35012106
GLEAN_10007449	OAR26	+	35014955-35015024	35007263-35007427	35007263-35014846
GLEAN_10007449	OAR26	+	35014955-35015024	35007263-35007427	35007263-35013776
GLEAN_10007449	OAR26	+	35017065-35017154	35016123-35016197	35016123-35016265
GLEAN_10020324	OAR23	-	46207485-46207564	46208444-46208489	46207700-46208489
GLEAN_10005150	OAR5	-	5728705-5728863	5729743-5729866	5729214-5729866
GLEAN_10004829	OARX	-	83251277-83251486	83251676-83251727	83251715-83251727
GLEAN_10010179	OAR13	+	42711486-42711653	42708350-42708433	42708350-42708681
GLEAN_10015982	OAR3	+	68471801-68471870	68460805-68460943	68460805-68468683
GLEAN_10015982	OAR3	+	68471801-68471870	68460805-68460943	68460805-68470562
GLEAN_10002844	OAR13	+	38617310-38617382	38613651-38613762	38613651-38615535
GLEAN_10001274	OAR24	+	27290371-27290479	27288655-27288725	27288655-27289065
GLEAN_10000772	OAR21	+	46465719-46465757	46461076-46461132	46461076-46462922
GLEAN_10004938	OAR1	-	257502482-257502612	257504101-257504242	257503264-257504242
GLEAN_10021511	OAR8	-	84102055-84102172	84132954-84133037	84113400-84133037
GLEAN_10005416	OAR9	-	79292946-79293044	79297538-79297774	79294989-79297774
GLEAN_10007610	OAR12	-	4658530-4658606	4661492-4661597	4661403-4661597
GLEAN_10003441	OAR3	-	179241084-179241202	179241957-179242052	179241315-179242052
GLEAN_10005975	OAR20	-	17354972-17355116	17357908-17357977	17357701-17357977
GLEAN_10005975	OAR20	-	17357908-17357977	17358191-17358314	17358195-17358314
GLEAN_10005975	OAR20	-	17358191-17358314	17360664-17360771	17359402-17360771
GLEAN_10019176	OAR13	+	11825033-11825237	11822862-11822993	11822862-11824361
GLEAN_10007575	OAR4	-	113289351-113289519	113289754-113289839	113289766-113289839
GLEAN_10007576	OAR4	-	113298860-113299038	113300177-113300324	113299126-113300324
GLEAN_10019640	OAR8	+	69072767-69072970	69068974-69069134	69068974-69069140
GLEAN_10015864	OAR3	-	79571883-79572002	79583678-79583803	79578390-79583803
GLEAN_10020447	OAR18	-	21272936-21274176	21275257-21275363	21275252-21275363
GLEAN_10003987	OAR3	-	155094448-155094608	155099412-155099593	155096479-155099593
GLEAN_10012656	OAR7	+	22940206-22940253	22939303-22939378	22939303-22939417
ENSBTAP00000000010	OAR18	+	33160908-33160990	33157352-33157471	33157352-33160681
ENSBTAP00000000022	OAR3	-	170697452-170697550	170698098-170698148	170697998-170698148
ENSBTAP00000000043	OAR11	+	50362340-50362538	50361131-50361237	50361131-50361769
ENSBTAP00000000080	OAR12	+	28629397-28629550	28622911-28622999	28622911-28623150
ENSBTAP00000000080	OAR12	+	28629397-28629550	28622911-28622999	28622911-28624129
ENSBTAP00000000081	OAR6	+	115030236-115030298	115028097-115028273	115028097-115029653
ENSBTAP00000000099	OAR22	-	20640346-20640524	20641024-20641123	20640819-20641123
ENSBTAP00000000100	OAR22	-	20663144-20663236	20665549-20665704	20665629-20665704
ENSBTAP00000000106	OAR1	-	20894982-20895093	20897383-20897469	20895500-20897469
ENSBTAP00000000106	OAR1	-	20894982-20895093	20897383-20897469	20897408-20897469
ENSBTAP00000000107	OAR1	+	99771675-99771774	99771199-99771233	99771199-99771303
ENSBTAP00000000107	OAR1	+	99773905-99773978	99773030-99773231	99773030-99773175
ENSBTAP00000000119	OAR1	-	104515672-104515800	104518686-104518902	104516934-104518902
ENSBTAP00000000121	OAR3	-	44053738-44054035	44054755-44054888	44054435-44054888
ENSBTAP00000000181	OAR3	+	61510175-61510252	61507025-61507144	61507025-61508468
ENSBTAP00000000184	OAR1	-	261860583-261860717	261860813-261860892	261860805-261860892
ENSBTAP00000000200	OAR6	+	59219390-59220527	59215220-59215445	59215220-59217996
ENSBTAP00000000244	OAR11	-	5334751-5334911	5339763-5339852	5335821-5339852
ENSBTAP00000000254	OAR1	-	182632787-182632911	182634868-182635055	182633749-182635055
ENSBTAP00000000276	OAR26	+	35694555-35694619	35688714-35688800	35688714-35694469
ENSBTAP00000000276	OAR26	+	35697366-35697460	35696289-35696428	35696289-35697171
ENSBTAP00000000276	OAR26	+	35697366-35697460	35696289-35696428	35696289-35697163
ENSBTAP00000000282	OAR25	+	39884566-39884710	39880222-39880321	39880222-39882556
ENSBTAP00000000301	OAR13	-	76758666-76758804	76765709-76765955	76760756-76765955
ENSBTAP00000000301	OAR13	-	76758666-76758804	76765709-76765955	76763936-76765955
ENSBTAP00000000322	OAR2	+	55060772-55060976	55045702-55045776	55045702-55045743
ENSBTAP00000000322	OAR2	+	55096824-55097073	55081203-55081305	55081203-55093678
ENSBTAP00000000323-D3	OAR1	-	34552282-34552431	34555265-34555427	34553116-34555427
ENSBTAP00000000357	OAR6	-	63457475-63457659	63463676-63463858	63460954-63463858
ENSBTAP00000000364	OAR13	+	15740779-15740948	15740026-15740108	15740026-15740177
ENSBTAP00000000398	OAR3	+	205408276-205408311	205406743-205406800	205406743-205408177
ENSBTAP00000000422	OAR24	+	33713846-33713972	33713376-33713527	33713376-33713702
ENSBTAP00000000465	OAR7	+	99932300-99932414	99928995-99929086	99928995-99930341
ENSBTAP00000000479	OAR3	+	198846094-198846161	198833643-198833716	198833643-198844732
ENSBTAP00000000479	OAR3	+	198895098-198895320	198885166-198885309	198885166-198886534
ENSBTAP00000000493	OAR3	+	4451732-4451773	4442028-4442135	4442028-4450441
ENSBTAP00000000504	OAR25	-	26927412-26927528	26953819-26953904	26938995-26953904
ENSBTAP00000000563	OAR17	-	45126794-45126879	45131085-45131216	45130176-45131216
ENSBTAP00000000563	OAR17	-	45126794-45126879	45131085-45131216	45126979-45131216
ENSBTAP00000000563	OAR17	-	45131085-45131216	45131800-45131969	45131847-45131969
ENSBTAP00000000622	OAR2	-	118958648-118958921	118961434-118961615	118960978-118961615
ENSBTAP00000000662	OAR13	-	62428880-62429065	62432105-62432129	62431943-62432129
ENSBTAP00000000697	OAR2	-	102092202-102092270	102092965-102093065	102092749-102093065
ENSBTAP00000000721	OAR5	+	41409219-41409372	41408461-41408604	41408461-41408517
ENSBTAP00000000721	OAR5	+	41409219-41409372	41408461-41408604	41408461-41408754
ENSBTAP00000000731	OAR2	+	100834488-100834557	100828251-100828388	100828251-100828731
ENSBTAP00000000731	OAR2	+	100849264-100849368	100847568-100847692	100847568-100849027
ENSBTAP00000000731	OAR2	+	100861836-100862021	100858692-100858814	100858692-100858991
ENSBTAP00000000786	OAR17	+	44237459-44237652	44235886-44236092	44235886-44236080
ENSBTAP00000000790	OAR13	-	41296133-41296213	41297002-41297150	41296900-41297150
ENSBTAP00000000791	OAR6	-	91790141-91790584	91798192-91798422	91797784-91798422
ENSBTAP00000000795	OAR1	-	128931982-128932184	128937199-128937351	128937241-128937351
ENSBTAP00000000842	OAR18	+	4261251-4261340	4257809-4257915	4257809-4261143
ENSBTAP00000000906	OAR13	-	45499754-45499888	45504210-45504293	45504200-45504293
ENSBTAP00000000926	OAR15	+	46085238-46085327	46084940-46085054	46084940-46085056
ENSBTAP00000000932	OAR17	+	65686057-65686201	65677815-65677878	65677815-65685932
ENSBTAP00000000932	OAR17	+	65722873-65723032	65716505-65716652	65716505-65718260
ENSBTAP00000000932	OAR17	+	65730665-65730774	65726783-65727005	65726783-65730143
ENSBTAP00000000967	OAR24	+	38030835-38030937	38029187-38029281	38029187-38030504
ENSBTAP00000000994	OAR1	+	276021771-276021876	276014090-276014271	276014090-276015088
ENSBTAP00000000994	OAR1	+	276060247-276060440	276056450-276056534	276056450-276056523
ENSBTAP00000001054	OAR1	-	100564828-100564953	100565066-100565149	100565089-100565149
ENSBTAP00000001128	OAR1	+	190542778-190542885	190533699-190533820	190533699-190539313
ENSBTAP00000001128	OAR1	+	190542778-190542885	190533699-190533820	190533699-190540762
ENSBTAP00000001205	OAR4	-	93099556-93099684	93115514-93115566	93103226-93115566
ENSBTAP00000001205	OAR4	-	93116856-93116895	93134248-93134322	93122727-93134322
ENSBTAP00000001205	OAR4	-	93135088-93135164	93190814-93190866	93188471-93190866
ENSBTAP00000001294	OAR26	+	31910281-31910374	31908043-31908118	31908043-31909511
ENSBTAP00000001331	OAR21	-	27563023-27563149	27563439-27563561	27563239-27563561
ENSBTAP00000001331	OAR21	-	27563023-27563149	27563439-27563561	27563428-27563561
ENSBTAP00000001384	OAR3	-	38072268-38072427	38074155-38074269	38073772-38074269
ENSBTAP00000001404	OARX	-	68092394-68092481	68092751-68092838	68092753-68092838
ENSBTAP00000001432	OAR2	-	111407099-111407320	111409634-111409732	111408463-111409732
ENSBTAP00000001432	OAR2	-	111407099-111407320	111409634-111409732	111408555-111409732
ENSBTAP00000001464	OAR12	+	54266976-54267072	54264272-54264500	54264272-54266575
ENSBTAP00000001470	OAR3	-	86458723-86458866	86461758-86461868	86461736-86461868
ENSBTAP00000001479-D2	OAR5	+	19992434-19992504	19988236-19988412	19988236-19989662
ENSBTAP00000001491	OAR11	-	20528347-20528404	20528804-20528949	20528728-20528949
ENSBTAP00000001495	OAR7	-	96655841-96655879	96657927-96658066	96657923-96658066
ENSBTAP00000001495	OAR7	-	96657927-96658066	96664046-96664159	96658215-96664159
ENSBTAP00000001508	OAR10	-	10324081-10324152	10329471-10329577	10325744-10329577
ENSBTAP00000001526	OAR8	-	67461392-67461493	67466005-67466180	67461631-67466180
ENSBTAP00000001565	OAR12	-	68615435-68617015	68632251-68632383	68620290-68632383
ENSBTAP00000001565	OAR12	-	68765200-68765320	68771226-68771261	68769573-68771261
ENSBTAP00000001589	OAR1	+	104291149-104291200	104271585-104271655	104271585-104271724
ENSBTAP00000001589	OAR1	+	104295681-104295803	104291149-104291200	104291149-104291827
ENSBTAP00000001662	OAR2	+	34103537-34103668	34102235-34102364	34102235-34102678
ENSBTAP00000001671	OAR6	+	71041929-71042104	71031777-71032005	71031777-71039624
ENSBTAP00000001725	OAR2	-	67448517-67448614	67455193-67455313	67453208-67455313
ENSBTAP00000001758	OAR16	-	32090625-32090803	32095100-32095260	32095089-32095260
ENSBTAP00000001785	OAR17	-	14403142-14403303	14408008-14409364	14408838-14409364
ENSBTAP00000001785	OAR17	-	14410273-14410379	14414790-14414883	14412257-14414883
ENSBTAP00000001785	OAR17	-	14410273-14410379	14414790-14414883	14411114-14414883
ENSBTAP00000001785	OAR17	-	14410273-14410379	14414790-14414883	14410767-14414883
ENSBTAP00000001791-D2	OAR8	+	58298348-58298450	58297327-58297442	58297327-58297577
ENSBTAP00000001925	OAR7	+	64080665-64080928	64046930-64047452	64046930-64061233
ENSBTAP00000001955	OAR5	+	7924258-7924392	7923173-7923309	7923173-7924144
ENSBTAP00000001955	OAR5	+	7926686-7926800	7924258-7924392	7924258-7925970
ENSBTAP00000001970	OAR6	-	115302245-115302298	115303522-115303698	115302906-115303698
ENSBTAP00000001970	OAR6	-	115306875-115307012	115308259-115308467	115308275-115308467
ENSBTAP00000001970	OAR6	-	115318238-115318410	115320444-115320584	115319864-115320584
ENSBTAP00000001978	OAR1	+	198061894-198062078	198060379-198061350	198060379-198061730
ENSBTAP00000001978	OAR1	+	198064589-198064719	198063343-198063510	198063343-198063805
ENSBTAP00000002010	OAR8	+	32462888-32462977	32461788-32461843	32461788-32462698
ENSBTAP00000002017	OAR7	-	40427759-40428029	40440057-40440501	40440122-40440501
ENSBTAP00000002017	OAR7	-	40427759-40428029	40440057-40440501	40428853-40440501
ENSBTAP00000002055	OAR3	+	76743990-76744133	76738208-76738238	76738208-76738401
ENSBTAP00000002084	OAR4	+	115829375-115829404	115823958-115824057	115823958-115826111
ENSBTAP00000002103	OAR5	-	2397335-2397495	2398176-2398343	2398180-2398343
ENSBTAP00000002115	OAR11	-	60323087-60323132	60329474-60329613	60323511-60329613
ENSBTAP00000002115	OAR11	-	60331487-60331564	60332577-60332704	60331667-60332704
ENSBTAP00000002120	OAR18	+	21481758-21481944	21481296-21481472	21481296-21481381
ENSBTAP00000002122	OAR18	+	21517124-21517241	21505638-21505759	21505638-21516606
ENSBTAP00000002122	OAR18	+	21536689-21538067	21518544-21519059	21518544-21520504
ENSBTAP00000002122	OAR18	+	21543244-21543524	21540178-21540213	21540178-21540872
ENSBTAP00000002191	OAR7	+	33705438-33705549	33704645-33704759	33704645-33705004
ENSBTAP00000002220	OAR7	-	33762458-33762549	33763014-33763171	33762896-33763171
ENSBTAP00000002220	OAR7	-	33766698-33766813	33767808-33767987	33767832-33767987
ENSBTAP00000002225	OAR1	+	199760816-199760949	199749654-199749689	199749654-199755976
ENSBTAP00000002229	OAR5	-	5006927-5006980	5007526-5007683	5007451-5007683
ENSBTAP00000002229	OAR5	-	5008054-5008145	5008497-5008741	5008643-5008741
ENSBTAP00000002229	OAR5	-	5008497-5008741	5008830-5008932	5008823-5008932
ENSBTAP00000002265	OAR12	-	22968561-22968932	23000994-23001804	22998927-23001804
ENSBTAP00000002277	OAR2	+	33487857-33488037	33484952-33485104	33484952-33487006
ENSBTAP00000002277	OAR2	+	33489446-33490542	33487857-33488037	33487857-33489060
ENSBTAP00000002293	OAR1	-	93634753-93635486	93637098-93637585	93637301-93637585
ENSBTAP00000002315	OAR5	+	36973218-36973443	36971198-36971562	36971198-36972382
ENSBTAP00000002345	OAR5	+	16386050-16386227	16385371-16385399	16385371-16385467
ENSBTAP00000002345	OAR5	+	16386415-16386466	16386050-16386227	16386050-16386190
ENSBTAP00000002350	OAR5	+	16375309-16375535	16374457-16374666	16374457-16374613
ENSBTAP00000002387	OAR13	-	53805002-53805198	53806082-53806202	53805620-53806202
ENSBTAP00000002395	OAR11	+	38375010-38375179	38372799-38372850	38372799-38373871
ENSBTAP00000002395	OAR11	+	38377809-38378065	38376774-38376918	38376774-38376878
ENSBTAP00000002419	OAR14	+	24635159-24635301	24631469-24631604	24631469-24634125
ENSBTAP00000002419	OAR14	+	24637052-24637156	24635561-24635645	24635561-24635723
ENSBTAP00000002421	OAR14	-	24655113-24655227	24655385-24655492	24655353-24655492
ENSBTAP00000002431	OAR10	-	33047476-33047649	33049609-33049732	33047770-33049732
ENSBTAP00000002431	OAR10	-	33049609-33049732	33057310-33057382	33050784-33057382
ENSBTAP00000002431	OAR10	-	33058869-33058988	33064745-33064832	33064760-33064832
ENSBTAP00000002431	OAR10	-	33058869-33058988	33064745-33064832	33064749-33064832
ENSBTAP00000002495	OAR11	+	36997199-36997346	36993105-36994046	36993105-36993506
ENSBTAP00000002544	OAR8	-	12492228-12492392	12494795-12494875	12492625-12494875
ENSBTAP00000002549	OAR16	+	9507570-9507672	9503423-9503538	9503423-9506391
ENSBTAP00000002554	OAR1	-	204903198-204903307	204904209-204904326	204903745-204904326
ENSBTAP00000002554	OAR1	-	204909790-204909914	204910375-204910535	204910261-204910535
ENSBTAP00000002583	OAR1	+	10651146-10651368	10649610-10649724	10649610-10649715
ENSBTAP00000002583	OAR1	+	10651146-10651368	10649610-10649724	10649610-10650961
ENSBTAP00000002583	OAR1	+	10654475-10654540	10653879-10654216	10653879-10654189
ENSBTAP00000002618	OAR16	+	4866484-4867570	4864921-4865046	4864921-4865736
ENSBTAP00000002637	OAR4	-	45954839-45954880	45956787-45956861	45956029-45956861
ENSBTAP00000002637	OAR4	-	45968586-45968781	45978323-45978579	45969299-45978579
ENSBTAP00000002697	OAR24	-	29842083-29842154	29844249-29844278	29842959-29844278
ENSBTAP00000002697	OAR24	-	29846203-29846274	29848842-29848937	29848388-29848937
ENSBTAP00000002753	OAR12	+	3808746-3808871	3802604-3802691	3802604-3802688
ENSBTAP00000002753	OAR12	+	3811653-3811777	3810711-3810767	3810711-3810771
ENSBTAP00000002787	OAR4	+	87270407-87270565	87269105-87269236	87269105-87269340
ENSBTAP00000002823	OAR7	+	29126397-29126476	29088202-29088274	29088202-29124722
ENSBTAP00000002824	OAR2	+	210085175-210085293	210081576-210081725	210081576-210082327
ENSBTAP00000002824	OAR2	+	210149586-210149689	210148497-210148673	210148497-210148907
ENSBTAP00000002852	OAR1	+	110668214-110668404	110665817-110665925	110665817-110668127
ENSBTAP00000002852	OAR1	+	110672910-110673005	110672388-110672517	110672388-110672472
ENSBTAP00000002878	OAR14	-	12421950-12422172	12423416-12423464	12422469-12423464
ENSBTAP00000002878	OAR14	-	12425434-12425543	12430073-12430147	12428276-12430147
ENSBTAP00000002878	OAR14	-	12435809-12435885	12446397-12446469	12442902-12446469
ENSBTAP00000002970	OAR6	-	45169201-45169291	45177243-45177326	45171332-45177326
ENSBTAP00000002972	OAR14	-	1260564-1260670	1261279-1261399	1261080-1261399
ENSBTAP00000002972	OAR14	-	1302737-1302823	1304766-1304798	1303997-1304798
ENSBTAP00000002982	OAR3	+	188047855-188048015	188034571-188034736	188034571-188047706
ENSBTAP00000003072-D2	OAR1	-	10151428-10151590	10174723-10174793	10153212-10174793
ENSBTAP00000003072-D2	OAR1	-	10177857-10177979	10182016-10182106	10181944-10182106
ENSBTAP00000003115	OAR3	+	214130019-214130175	214123472-214123586	214123472-214127441
ENSBTAP00000003130	OAR3	-	217551476-217551904	217555720-217555937	217555771-217555937
ENSBTAP00000003130	OAR3	-	217551476-217551904	217555720-217555937	217555605-217555937
ENSBTAP00000003130	OAR3	-	217551476-217551904	217555720-217555937	217555671-217555937
ENSBTAP00000003130	OAR3	-	217551476-217551904	217555720-217555937	217553105-217555937
ENSBTAP00000003156	OAR5	+	41260470-41260601	41260237-41260380	41260237-41260362
ENSBTAP00000003190	OAR2	-	48554964-48555051	48558241-48558330	48558131-48558330
ENSBTAP00000003190	OAR2	-	48554964-48555051	48558241-48558330	48555888-48558330
ENSBTAP00000003193	OAR16	+	37176313-37176451	37175473-37175664	37175473-37176173
ENSBTAP00000003195	OAR1	+	205985996-205986147	205983518-205983615	205983518-205983902
ENSBTAP00000003199	OAR5	-	14816612-14816761	14821239-14821285	14820518-14821285
ENSBTAP00000003200	OAR24	+	565929-566069	565724-565837	565724-565829
ENSBTAP00000003205	OAR12	+	50043769-50043948	50039933-50040080	50039933-50041494
ENSBTAP00000003205	OAR12	+	50043769-50043948	50039933-50040080	50039933-50041498
ENSBTAP00000003330	OAR6	-	6348637-6348871	6357041-6357224	6355163-6357224
ENSBTAP00000003330	OAR6	-	6370246-6370419	6386242-6386317	6379969-6386317
ENSBTAP00000003330	OAR6	-	6370246-6370419	6386242-6386317	6373559-6386317
ENSBTAP00000003330	OAR6	-	6370246-6370419	6386242-6386317	6386196-6386317
ENSBTAP00000003331	OAR12	+	49050709-49050810	49049357-49049475	49049357-49049473
ENSBTAP00000003343	OAR14	+	55307644-55307770	55305009-55305111	55305009-55305831
ENSBTAP00000003367	OAR11	-	32651870-32651965	32658377-32658922	32653658-32658922
ENSBTAP00000003415	OAR11	-	53781253-53781349	53848507-53848716	53800061-53848716
ENSBTAP00000003421	OAR1	+	14975493-14975642	14970594-14970725	14970594-14970729
ENSBTAP00000003427	OAR20	-	7506176-7506241	7506465-7506572	7506476-7506572
ENSBTAP00000003467	OAR14	+	53021915-53022059	53004075-53004180	53004075-53005790
ENSBTAP00000003467	OAR14	+	53030693-53030785	53027098-53027167	53027098-53029830
ENSBTAP00000003493	OAR17	-	63745104-63745275	63750842-63751009	63746053-63751009
ENSBTAP00000003520	OAR3	-	19256078-19256163	19258116-19258176	19257665-19258176
ENSBTAP00000003549	OAR5	-	12505680-12505796	12505922-12506085	12505930-12506085
ENSBTAP00000003561	OAR7	+	23633628-23633734	23633061-23633264	23633061-23633214
ENSBTAP00000003609	OAR9	-	43980731-43980965	43983217-43983368	43983209-43983368
ENSBTAP00000003652	OAR13	+	64494084-64494247	64486693-64486813	64486693-64489206
ENSBTAP00000003661	OAR17	+	70034775-70034892	70030800-70030854	70030800-70033052
ENSBTAP00000003668	OAR17	-	12511176-12511397	12516595-12516711	12511536-12516711
ENSBTAP00000003668	OAR17	-	12519525-12519782	12546397-12546799	12546440-12546799
ENSBTAP00000003691	OAR12	-	71796848-71796919	71803069-71803164	71799319-71803164
ENSBTAP00000003766	OAR11	-	14539186-14539446	14540980-14541135	14540477-14541135
ENSBTAP00000003766	OAR11	-	14545216-14545331	14545655-14545768	14545727-14545768
ENSBTAP00000003766	OAR11	-	14545655-14545768	14546585-14546651	14546512-14546651
ENSBTAP00000003766	OAR11	-	14546585-14546651	14547715-14547842	14547672-14547842
ENSBTAP00000003766	OAR11	-	14566013-14566188	14567500-14567545	14567247-14567545
ENSBTAP00000003832	OAR2	+	134256067-134256144	134254890-134254928	134254890-134254960
ENSBTAP00000003832	OAR2	+	134256067-134256144	134254890-134254928	134254890-134255325
ENSBTAP00000003871	OAR22	+	12291169-12291258	12285148-12285219	12285148-12287886
ENSBTAP00000003890	OAR2	-	241461728-241461930	241466897-241467071	241466893-241467071
ENSBTAP00000003890	OAR2	-	241461728-241461930	241466897-241467071	241462681-241467071
ENSBTAP00000003890	OAR2	-	241461728-241461930	241466897-241467071	241462668-241467071
ENSBTAP00000003890	OAR2	-	241478411-241478569	241503943-241504486	241503948-241504486
ENSBTAP00000003908	OAR2	-	119232105-119232254	119234900-119234959	119232589-119234959
ENSBTAP00000003935	OAR19	+	51659185-51659345	51658746-51658785	51658746-51659080
ENSBTAP00000003943	OAR2	+	24397295-24397396	24396971-24397023	24396971-24397091
ENSBTAP00000003986	OAR1	+	121015973-121016072	121012444-121012567	121012444-121012584
ENSBTAP00000003986	OAR1	+	121020570-121020691	121019777-121019921	121019777-121019899
ENSBTAP00000003986	OAR1	+	121025972-121026118	121021891-121021957	121021891-121025722
ENSBTAP00000004012	OAR1	+	103896047-103896166	103895622-103895783	103895622-103895754
ENSBTAP00000004020	OAR15	+	5040355-5040463	5026325-5026416	5026325-5030928
ENSBTAP00000004020	OAR15	+	5042520-5042622	5040552-5040656	5040552-5041672
ENSBTAP00000004097	OAR1	-	264688652-264688858	264690951-264691080	264690966-264691080
ENSBTAP00000004127	OAR12	-	41782723-41782823	41784787-41784864	41783645-41784864
ENSBTAP00000004136	OAR3	-	164796288-164796356	164804135-164804250	164804123-164804250
ENSBTAP00000004136	OAR3	-	164869722-164870000	164913123-164913653	164876157-164913653
ENSBTAP00000004136	OAR3	-	164869722-164870000	164913123-164913653	164883025-164913653
ENSBTAP00000004141	OAR9	+	23345689-23345763	23321725-23321870	23321725-23339051
ENSBTAP00000004161	OAR3	+	10488339-10488386	10486015-10486096	10486015-10486165
ENSBTAP00000004180	OAR6	-	108459212-108459304	108468633-108468710	108460547-108468710
ENSBTAP00000004304	OAR1	-	60075819-60075939	60097986-60098159	60083020-60098159
ENSBTAP00000004304	OAR1	-	60173256-60173414	60177440-60177507	60173819-60177507
ENSBTAP00000004335	OAR9	-	90183032-90183179	90183444-90183640	90183538-90183640
ENSBTAP00000004335	OAR9	-	90197387-90197452	90197728-90197941	90197724-90197941
ENSBTAP00000004364	OAR3	+	172469403-172469540	172467286-172467402	172467286-172469282
ENSBTAP00000004364	OAR3	+	172471486-172471622	172470744-172470989	172470744-172470909
ENSBTAP00000004398	OAR17	-	69413647-69413721	69414735-69414992	69414753-69414992
ENSBTAP00000004401	OAR22	+	43645276-43645463	43624569-43625382	43624569-43641174
ENSBTAP00000004401	OAR22	+	43662197-43662326	43660314-43660434	43660314-43661846
ENSBTAP00000004411	OAR2	+	249557673-249557824	249555034-249555184	249555034-249555675
ENSBTAP00000004411	OAR2	+	249561805-249561890	249560101-249560194	249560101-249561198
ENSBTAP00000004526	OAR1	-	27338942-27339023	27339376-27339432	27339337-27339432
ENSBTAP00000004639	OAR15	-	46197167-46197379	46197563-46197658	46197558-46197658
ENSBTAP00000004666	OAR9	+	93555005-93555123	93553825-93553916	93553825-93554471
ENSBTAP00000004666	OAR9	+	93566872-93567027	93555005-93555123	93555005-93559301
ENSBTAP00000004669	OAR14	+	14175458-14175607	14174192-14174289	14174192-14175245
ENSBTAP00000004805	OAR11	-	49718456-49718603	49721238-49721431	49718810-49721431
ENSBTAP00000004811	OAR11	+	49677104-49677198	49676001-49676088	49676001-49676991
ENSBTAP00000004813	OAR3	-	213922755-213922882	213924670-213924740	213924312-213924740
ENSBTAP00000004813	OAR3	-	213927472-213927590	213928456-213928583	213927928-213928583
ENSBTAP00000004825	OAR12	+	68828481-68828737	68822863-68823190	68822863-68824914
ENSBTAP00000004825	OAR12	+	68831200-68831621	68829641-68829710	68829641-68831004
ENSBTAP00000004832	OAR10	+	34159959-34160077	34157150-34157330	34157150-34158330
ENSBTAP00000004880	OAR3	-	149134475-149134597	149174360-149174407	149149952-149174407
ENSBTAP00000004887	OAR7	+	34865146-34865210	34864824-34864945	34864824-34864934
ENSBTAP00000004892	OAR19	+	47795941-47796105	47795453-47795646	47795453-47795747
ENSBTAP00000004905	OAR7	+	55022109-55022207	55018501-55018588	55018501-55019337
ENSBTAP00000004972	OAR2	-	220449286-220449861	220450063-220450197	220449989-220450197
ENSBTAP00000005013	OAR2	+	218224724-218224874	218221230-218221416	218221230-218222230
ENSBTAP00000005025	OAR1	+	228908379-228908488	228907543-228907682	228907543-228907875
ENSBTAP00000005025	OAR1	+	228914068-228914188	228908379-228908488	228908379-228910361
ENSBTAP00000005025	OAR1	+	228914068-228914188	228908379-228908488	228908379-228910286
ENSBTAP00000005025	OAR1	+	228914068-228914188	228908379-228908488	228908379-228910290
ENSBTAP00000005025	OAR1	+	228917012-228917111	228915236-228915300	228915236-228915706
ENSBTAP00000005055	OAR13	-	57079186-57079266	57080636-57080779	57079717-57080779
ENSBTAP00000005055	OAR13	-	57081328-57081419	57082454-57082619	57082402-57082619
ENSBTAP00000005137	OAR2	-	220125886-220125950	220127154-220127254	220127051-220127254
ENSBTAP00000005195	OAR3	+	103569370-103569487	103566314-103566501	103566314-103569155
ENSBTAP00000005220	OAR19	+	191091-191122	187252-187318	187252-187593
ENSBTAP00000005220	OAR19	+	194510-194615	191212-191289	191212-192307
ENSBTAP00000005220	OAR19	+	194510-194615	191212-191289	191212-194056
ENSBTAP00000005220	OAR19	+	196333-196478	194510-194615	194510-194623
ENSBTAP00000005242	OAR26	-	35329838-35330150	35333011-35333211	35332971-35333211
ENSBTAP00000005242	OAR26	-	35329838-35330150	35333011-35333211	35331394-35333211
ENSBTAP00000005242	OAR26	-	35329838-35330150	35333011-35333211	35330530-35333211
ENSBTAP00000005242	OAR26	-	35373726-35373807	35374584-35374699	35373916-35374699
ENSBTAP00000005283	OAR10	-	81866204-81866463	81869572-81869641	81866974-81869641
ENSBTAP00000005296	OAR24	-	28393771-28393899	28395075-28395239	28395114-28395239
ENSBTAP00000005300	OAR18	+	60242689-60242809	60241290-60241362	60241290-60241558
ENSBTAP00000005311	OAR12	-	21340943-21341140	21345440-21345531	21344387-21345531
ENSBTAP00000005311	OAR12	-	21349606-21349713	21350417-21350521	21350477-21350521
ENSBTAP00000005451	OAR10	+	73061288-73061476	72992196-72992381	72992196-73059491
ENSBTAP00000005451	OAR10	+	73061288-73061476	72992196-72992381	72992196-73042607
ENSBTAP00000005451	OAR10	+	73092585-73092680	73073475-73073599	73073475-73087409
ENSBTAP00000005488	OAR1	-	70391980-70392088	70392219-70392549	70392168-70392549
ENSBTAP00000005523	OAR4	-	111637874-111637924	111638074-111638169	111638083-111638169
ENSBTAP00000005554	OAR26	+	32551343-32551395	32548485-32548605	32548485-32548692
ENSBTAP00000005554	OAR26	+	32557803-32557928	32551343-32551395	32551343-32553957
ENSBTAP00000005558	OAR9	-	34779988-34780035	34781539-34781604	34781426-34781604
ENSBTAP00000005558	OAR9	-	34781539-34781604	34786870-34786901	34782253-34786901
ENSBTAP00000005581	OAR5	+	17785565-17785746	17783468-17783685	17783468-17784713
ENSBTAP00000005581	OAR5	+	17790677-17790859	17790179-17790532	17790179-17790580
ENSBTAP00000005581	OAR5	+	17791557-17791750	17790947-17791079	17790947-17791021
ENSBTAP00000005627	OAR6	+	91756610-91756771	91752249-91752435	91752249-91756468
ENSBTAP00000005627	OAR6	+	91759305-91759401	91756610-91756771	91756610-91756783
ENSBTAP00000005628	OAR3	+	13120367-13120504	13114439-13114604	13114439-13115197
ENSBTAP00000005639	OAR13	+	6877043-6877083	6874044-6874229	6874044-6874397
ENSBTAP00000005639	OAR13	+	6905794-6905877	6898989-6899049	6898989-6903431
ENSBTAP00000005667	OAR3	+	100727762-100727853	100722323-100722422	100722323-100723730
ENSBTAP00000005667	OAR3	+	100731327-100731432	100728650-100728869	100728650-100728885
ENSBTAP00000005667	OAR3	+	100732930-100733467	100731327-100731432	100731327-100732130
ENSBTAP00000005677	OAR1	+	109635503-109635580	109635215-109635319	109635215-109635397
ENSBTAP00000005682	OAR2	+	143036118-143036190	143034395-143034633	143034395-143035959
ENSBTAP00000005682	OAR2	+	143087381-143087448	143083303-143083423	143083303-143086427
ENSBTAP00000005683	OAR21	+	42410780-42410857	42407432-42407492	42407432-42408844
ENSBTAP00000005688	OAR21	-	44032471-44032535	44033665-44033799	44033316-44033799
ENSBTAP00000005688	OAR21	-	44035708-44035893	44036482-44036567	44036486-44036567
ENSBTAP00000005688	OAR21	-	44036482-44036567	44038481-44038542	44038468-44038542
ENSBTAP00000005786	OAR5	+	92966896-92967016	92963272-92963384	92963272-92963342
ENSBTAP00000005837	OAR12	+	79145797-79146023	79133774-79133933	79133774-79144974
ENSBTAP00000005927	OAR19	-	56627749-56627893	56639454-56639564	56633680-56639564
ENSBTAP00000005930	OAR19	+	56607241-56607343	56605233-56605345	56605233-56605286
ENSBTAP00000005936	OAR25	-	6109260-6109431	6111414-6111495	6109795-6111495
ENSBTAP00000005936	OAR25	-	6148754-6148892	6150082-6150171	6149663-6150171
ENSBTAP00000005970	OAR4	+	112612217-112612403	112606861-112606967	112606861-112607905
ENSBTAP00000005970	OAR4	+	112619988-112620134	112613973-112614125	112613973-112618899
ENSBTAP00000005982	OAR5	-	6729316-6729398	6733799-6733868	6733571-6733868
ENSBTAP00000006008	OAR4	-	31050253-31050827	31066310-31066469	31051616-31066469
ENSBTAP00000006038-D2	OAR1	+	175214572-175214755	175211967-175212108	175211967-175212216
ENSBTAP00000006038-D2	OAR1	+	175218445-175218556	175214572-175214755	175214572-175218260
ENSBTAP00000006041	OAR2	+	234446402-234446678	234445030-234445171	234445030-234445754
ENSBTAP00000006115	OAR2	+	199474542-199474643	199469784-199469976	199469784-199470387
ENSBTAP00000006115	OAR2	+	199474542-199474643	199469784-199469976	199469784-199471585
ENSBTAP00000006181	OAR5	+	701071-701142	699755-699818	699755-700079
ENSBTAP00000006216	OAR11	+	55496502-55496599	55451417-55451494	55451417-55465800
ENSBTAP00000006234	OAR19	+	48213301-48213434	48212655-48212863	48212655-48212860
ENSBTAP00000006265	OAR11	-	47815250-47816208	47817224-47817494	47816873-47817494
ENSBTAP00000006265	OAR11	-	47815250-47816208	47817224-47817494	47816730-47817494
ENSBTAP00000006265	OAR11	-	47820960-47821082	47821501-47821674	47821529-47821674
ENSBTAP00000006265	OAR11	-	47838098-47838307	47839790-47839931	47838418-47839931
ENSBTAP00000006265	OAR11	-	47840181-47840244	47841940-47842218	47840967-47842218
ENSBTAP00000006290	OAR12	+	78660562-78660667	78659449-78659518	78659449-78660266
ENSBTAP00000006309	OAR14	-	15176405-15176577	15180394-15180488	15180372-15180488
ENSBTAP00000006343	OAR21	-	42100602-42100748	42100842-42100935	42100838-42100935
ENSBTAP00000006363	OAR14	+	24420667-24420773	24418722-24418782	24418722-24419447
ENSBTAP00000006363	OAR14	+	24420667-24420773	24418722-24418782	24418722-24419266
ENSBTAP00000006363	OAR14	+	24420667-24420773	24418722-24418782	24418722-24419467
ENSBTAP00000006363	OAR14	+	24421751-24421836	24420667-24420773	24420667-24421637
ENSBTAP00000006410	OAR24	+	2785314-2785530	2784418-2784514	2784418-2784828
ENSBTAP00000006491	OAR7	-	39675104-39675181	39680294-39680447	39677082-39680447
ENSBTAP00000006491	OAR7	-	39721713-39721838	39725292-39725394	39724118-39725394
ENSBTAP00000006538	OAR12	-	41126914-41126993	41136458-41136669	41135460-41136669
ENSBTAP00000006538	OAR12	-	41126914-41126993	41136458-41136669	41133726-41136669
ENSBTAP00000006570	OAR2	+	14421405-14421495	14420955-14421051	14420955-14421026
ENSBTAP00000006570	OAR2	+	14431294-14431476	14429414-14429513	14429414-14430961
ENSBTAP00000006570	OAR2	+	14462949-14463024	14460614-14460768	14460614-14461964
ENSBTAP00000006571	OAR4	+	14554567-14555234	14550985-14551204	14550985-14553866
ENSBTAP00000006571	OAR4	+	14554567-14555234	14550985-14551204	14550985-14552004
ENSBTAP00000006593	OAR4	+	70078538-70078710	70076171-70076271	70076171-70077333
ENSBTAP00000006604	OAR2	-	27393899-27395415	27411234-27411329	27406708-27411329
ENSBTAP00000006646	OARX	-	50940240-50940396	50941748-50941846	50941626-50941846
ENSBTAP00000006675	OAR1	-	95709439-95709519	95739710-95739967	95739881-95739967
ENSBTAP00000006679	OAR1	-	185454745-185454855	185457685-185457768	185457712-185457768
ENSBTAP00000006709	OAR2	+	64770384-64770553	64766397-64766958	64766397-64766930
ENSBTAP00000006709	OAR2	+	64781703-64781831	64778607-64778676	64778607-64781108
ENSBTAP00000006709	OAR2	+	64801501-64801709	64797195-64797410	64797195-64800320
ENSBTAP00000006746	OAR2	+	10665754-10665925	10659937-10660039	10659937-10660009
ENSBTAP00000006777	OAR13	+	16870655-16870840	16863750-16863926	16863750-16866962
ENSBTAP00000006782	OAR18	-	31327554-31327747	31350520-31353662	31330541-31353662
ENSBTAP00000006795	OAR14	-	33414141-33414239	33415373-33415453	33414891-33415453
ENSBTAP00000006862	OAR7	-	13116268-13116384	13117155-13117244	13117199-13117244
ENSBTAP00000006875	OAR3	+	211179228-211179311	211171123-211171310	211171123-211176939
ENSBTAP00000006875	OAR3	+	211209195-211209382	211203211-211203405	211203211-211206892
ENSBTAP00000006875	OAR3	+	211209195-211209382	211203211-211203405	211203211-211204391
ENSBTAP00000006875	OAR3	+	211209195-211209382	211203211-211203405	211203211-211204370
ENSBTAP00000006917	OAR3	-	62373151-62373276	62376950-62377649	62377355-62377649
ENSBTAP00000006918	OAR15	-	51644695-51644809	51647176-51647356	51645274-51647356
ENSBTAP00000006918	OAR15	-	51649258-51649458	51649716-51649926	51649702-51649926
ENSBTAP00000006928	OAR17	+	278271-278392	251426-251532	251426-254619
ENSBTAP00000006962	OAR14	+	54761805-54761948	54761567-54761620	54761567-54761698
ENSBTAP00000006962	OAR14	+	54765994-54766100	54762428-54762566	54762428-54765048
ENSBTAP00000007054	OAR14	-	55179549-55179641	55181969-55182074	55181997-55182074
ENSBTAP00000007054	OAR14	-	55185413-55185477	55194753-55194947	55193279-55194947
ENSBTAP00000007115	OAR2	-	202940374-202940468	202940957-202941123	202940852-202941123
ENSBTAP00000007132	OAR15	-	34550699-34551632	34583132-34583194	34564545-34583194
ENSBTAP00000007175	OAR3	-	181691497-181691635	181700807-181700963	181700562-181700963
ENSBTAP00000007185	OAR11	-	26882955-26883048	26883390-26883442	26883312-26883442
ENSBTAP00000007189	OAR3	-	208931972-208932063	208933393-208933490	208933253-208933490
ENSBTAP00000007194	OAR2	-	43023378-43023614	43023702-43023873	43023711-43023873
ENSBTAP00000007218	OAR5	+	107980837-107980957	107980254-107980429	107980254-107980409
ENSBTAP00000007220	OAR13	-	17068284-17068319	17081458-17081558	17069383-17081558
ENSBTAP00000007220	OAR13	-	17081458-17081558	17088059-17088093	17087826-17088093
ENSBTAP00000007254	OAR2	+	204279308-204279429	204275511-204275563	204275511-204275885
ENSBTAP00000007299	OAR7	-	39958947-39959456	39960947-39961056	39959542-39961056
ENSBTAP00000007299	OAR7	-	39991950-39992605	39993780-39993907	39993829-39993907
ENSBTAP00000007324	OAR2	-	101271420-101271649	101275078-101275179	101273242-101275179
ENSBTAP00000007324	OAR2	-	101281795-101281943	101283222-101283303	101282657-101283303
ENSBTAP00000007328	OAR21	+	41632513-41632653	41630428-41630517	41630428-41630573
ENSBTAP00000007367	OAR3	-	198535304-198535401	198575146-198575176	198549817-198575176
ENSBTAP00000007371	OAR14	+	49610010-49610288	49608443-49608721	49608443-49608678
ENSBTAP00000007371	OAR14	+	49615464-49615516	49614623-49614752	49614623-49615348
ENSBTAP00000007374	OAR3	-	60368834-60368938	60375340-60375520	60371448-60375520
ENSBTAP00000007374	OAR3	-	60375340-60375520	60388843-60388903	60379208-60388903
ENSBTAP00000007391	OAR24	-	10244886-10245042	10249792-10250011	10245135-10250011
ENSBTAP00000007399	OAR2	-	240684925-240685071	240686227-240686280	240685808-240686280
ENSBTAP00000007459	OAR17	-	50572756-50572893	50577352-50577554	50576779-50577554
ENSBTAP00000007537	OAR23	-	34658924-34659011	34660090-34660215	34659998-34660215
ENSBTAP00000007547	OAR16	+	10263436-10263483	10258032-10258161	10258032-10261928
ENSBTAP00000007574	OAR10	-	48979259-48979428	48982392-48982551	48981893-48982551
ENSBTAP00000007617	OAR22	+	44499388-44499562	44497507-44497694	44497507-44497636
ENSBTAP00000007619	OAR22	-	44528697-44528890	44540478-44540774	44537736-44540774
ENSBTAP00000007621	OAR1	-	109516908-109517027	109520442-109520572	109518512-109520572
ENSBTAP00000007635	OAR20	-	44093800-44093854	44094747-44094834	44094754-44094834
ENSBTAP00000007669	OAR3	-	192065907-192065990	192074757-192074899	192070788-192074899
ENSBTAP00000007669	OAR3	-	192065907-192065990	192074757-192074899	192068467-192074899
ENSBTAP00000007669	OAR3	-	192065907-192065990	192074757-192074899	192068445-192074899
ENSBTAP00000007704	OAR3	+	132755717-132755816	132754513-132754670	132754513-132754661
ENSBTAP00000007718	OAR8	+	2459978-2460087	2458426-2458652	2458426-2459690
ENSBTAP00000007768	OAR15	-	80133525-80133745	80133980-80134069	80133974-80134069
ENSBTAP00000007768	OAR15	-	80133980-80134069	80134515-80134616	80134489-80134616
ENSBTAP00000007768	OAR15	-	80134515-80134616	80135551-80135745	80135098-80135745
ENSBTAP00000007781	OAR15	-	63083421-63083489	63087560-63087650	63083743-63087650
ENSBTAP00000007798	OAR17	-	55634578-55634646	55636077-55636210	55634822-55636210
ENSBTAP00000007833	OAR20	+	16496902-16497065	16491058-16491156	16491058-16491325
ENSBTAP00000007982	OAR3	-	55648924-55649040	55652804-55652914	55652812-55652914
ENSBTAP00000008015	OAR1	+	99991167-99991198	99974370-99974451	99974370-99983808
ENSBTAP00000008060	OARX	+	46710094-46710285	46707810-46707904	46707810-46707877
ENSBTAP00000008060	OARX	+	46710094-46710285	46707810-46707904	46707810-46709136
ENSBTAP00000008060	OARX	+	46758939-46759035	46757668-46757795	46757668-46757750
ENSBTAP00000008060	OARX	+	46763947-46764234	46762825-46762965	46762825-46763367
ENSBTAP00000008069	OAR9	-	15360249-15360447	15362192-15362347	15362052-15362347
ENSBTAP00000008119	OAR10	+	33958954-33959069	33957481-33957570	33957481-33958601
ENSBTAP00000008132	OAR11	+	50652129-50652567	50651486-50651848	50651486-50651992
ENSBTAP00000008135	OAR19	-	16527206-16527270	16527353-16527547	16527349-16527547
ENSBTAP00000008149	OAR3	+	215697724-215698131	215688443-215688569	215688443-215690031
ENSBTAP00000008149	OAR3	+	215697724-215698131	215688443-215688569	215688443-215696801
ENSBTAP00000008190	OAR2	-	5964706-5966971	5969716-5969885	5967568-5969885
ENSBTAP00000008193	OAR5	+	11040371-11040456	11037164-11037280	11037164-11039979
ENSBTAP00000008196	OAR5	-	11018388-11018493	11018578-11018698	11018595-11018698
ENSBTAP00000008253	OAR20	+	46693226-46693293	46689959-46690052	46689959-46690338
ENSBTAP00000008268-D2	OARX	-	69954955-69955064	69960370-69960422	69956507-69960422
ENSBTAP00000008296	OAR8	+	81547516-81547681	81531937-81532062	81531937-81541645
ENSBTAP00000008296	OAR8	+	81570536-81570612	81567815-81567892	81567815-81568072
ENSBTAP00000008305	OAR19	-	50319205-50319279	50319586-50319765	50319507-50319765
ENSBTAP00000008305	OAR19	-	50319205-50319279	50319586-50319765	50319531-50319765
ENSBTAP00000008305	OAR19	-	50323519-50323603	50323992-50324077	50323913-50324077
ENSBTAP00000008329	OAR14	+	38184773-38184924	38183274-38183405	38183274-38184361
ENSBTAP00000008330	OAR2	-	240962943-240963029	240963738-240963827	240963505-240963827
ENSBTAP00000008358	OAR1	-	104901861-104901942	104902096-104902228	104902050-104902228
ENSBTAP00000008362	OAR5	+	37102136-37102281	37095127-37095265	37095127-37100748
ENSBTAP00000008362	OAR5	+	37102136-37102281	37095127-37095265	37095127-37098954
ENSBTAP00000008363	OAR5	-	37110111-37110216	37112696-37112754	37112368-37112754
ENSBTAP00000008367	OAR20	-	49259950-49260178	49261446-49261583	49260514-49261583
ENSBTAP00000008367	OAR20	-	49259950-49260178	49261446-49261583	49260322-49261583
ENSBTAP00000008368	OAR20	-	49219429-49219516	49222962-49223085	49221007-49223085
ENSBTAP00000008386	OAR14	+	43945844-43945934	43944796-43944884	43944796-43945404
ENSBTAP00000008386	OAR14	+	43947717-43947836	43946206-43946274	43946206-43946951
ENSBTAP00000008386	OAR14	+	43947717-43947836	43946206-43946274	43946206-43946336
ENSBTAP00000008386	OAR14	+	43947717-43947836	43946206-43946274	43946206-43947291
ENSBTAP00000008386	OAR14	+	43955953-43955997	43955345-43955416	43955345-43955559
ENSBTAP00000008386	OAR14	+	43968281-43968341	43957504-43957557	43957504-43958199
ENSBTAP00000008386	OAR14	+	43968281-43968341	43957504-43957557	43957504-43958861
ENSBTAP00000008386	OAR14	+	43969897-43970026	43968917-43969069	43968917-43969117
ENSBTAP00000008386	OAR14	+	43969897-43970026	43968917-43969069	43968917-43968984
ENSBTAP00000008411	OAR7	-	25202729-25202882	25204575-25204689	25204567-25204689
ENSBTAP00000008434	OAR6	-	6516105-6518290	6520694-6521493	6518708-6521493
ENSBTAP00000008442	OAR7	-	12115586-12115727	12116363-12116774	12115937-12116774
ENSBTAP00000008496	OAR3	-	57297372-57297626	57305308-57305538	57298179-57305538
ENSBTAP00000008496	OAR3	-	57297372-57297626	57305308-57305538	57304353-57305538
ENSBTAP00000008517	OAR11	-	39156109-39156205	39159230-39159327	39158466-39159327
ENSBTAP00000008517	OAR11	-	39159230-39159327	39169055-39169096	39166213-39169096
ENSBTAP00000008517	OAR11	-	39159230-39159327	39169055-39169096	39162214-39169096
ENSBTAP00000008518	OAR1	+	76301474-76301585	76301134-76301315	76301134-76301319
ENSBTAP00000008518	OAR1	+	76350581-76350668	76348496-76348593	76348496-76349055
ENSBTAP00000008544	OAR11	-	34131250-34131339	34132834-34132994	34132839-34132994
ENSBTAP00000008572	OAR13	-	60626178-60626315	60674944-60675507	60675133-60675507
ENSBTAP00000008572	OAR13	-	60626178-60626315	60674944-60675507	60629143-60675507
ENSBTAP00000008572	OAR13	-	60626178-60626315	60674944-60675507	60656385-60675507
ENSBTAP00000008576	OAR13	-	16895551-16895692	16905927-16906057	16898297-16906057
ENSBTAP00000008580	OAR13	+	59092790-59092955	59090263-59090337	59090263-59092222
ENSBTAP00000008633	OAR19	-	52388240-52388438	52392699-52392839	52392457-52392839
ENSBTAP00000008633	OAR19	-	52388240-52388438	52392699-52392839	52392400-52392839
ENSBTAP00000008650	OAR11	-	38519119-38519278	38519925-38520039	38519492-38520039
ENSBTAP00000008751	OAR11	+	52864499-52864575	52859197-52859308	52859197-52863869
ENSBTAP00000008756	OAR17	+	62154981-62155080	62154146-62154326	62154146-62154330
ENSBTAP00000008816	OAR3	-	212783773-212783980	212785348-212785611	212784738-212785611
ENSBTAP00000008831	OAR2	+	105918514-105918632	105901240-105901366	105901240-105903962
ENSBTAP00000008847	OAR25	+	16817364-16817476	16760370-16760600	16760370-16815972
ENSBTAP00000008847	OAR25	+	16817364-16817476	16760370-16760600	16760370-16816259
ENSBTAP00000008847	OAR25	+	16817364-16817476	16760370-16760600	16760370-16815936
ENSBTAP00000008847	OAR25	+	16823732-16823936	16817364-16817476	16817364-16819528
ENSBTAP00000008847	OAR25	+	16823732-16823936	16817364-16817476	16817364-16820683
ENSBTAP00000008847	OAR25	+	16823732-16823936	16817364-16817476	16817364-16823355
ENSBTAP00000008847	OAR25	+	16823732-16823936	16817364-16817476	16817364-16819978
ENSBTAP00000008847	OAR25	+	16823732-16823936	16817364-16817476	16817364-16820090
ENSBTAP00000008847	OAR25	+	16856284-16858446	16852857-16853055	16852857-16854538
ENSBTAP00000008851	OAR4	+	53813318-53813376	53778835-53779622	53778835-53802356
ENSBTAP00000008886	OAR5	-	32546555-32546733	32551810-32552058	32551360-32552058
ENSBTAP00000008887	OAR19	+	51440278-51440352	51437937-51438003	51437937-51439004
ENSBTAP00000008887	OAR19	+	51441451-51441572	51440722-51440778	51440722-51440858
ENSBTAP00000008987	OARX	-	97350350-97350449	97354762-97354904	97353447-97354904
ENSBTAP00000009042	OAR11	+	36609787-36609937	36608442-36608643	36608442-36609352
ENSBTAP00000009058	OAR1	+	170971610-170971796	170969394-170969591	170969394-170969582
ENSBTAP00000009063	OAR11	+	60716479-60716574	60715694-60715811	60715694-60716407
ENSBTAP00000009064	OAR12	-	21265420-21265499	21266740-21266812	21266680-21266812
ENSBTAP00000009081	OAR23	+	51045978-51046190	51041129-51041158	51041129-51043818
ENSBTAP00000009081	OAR23	+	51069221-51069432	51067572-51067710	51067572-51068370
ENSBTAP00000009083	OAR1	+	248918914-248919139	248913597-248913767	248913597-248914688
ENSBTAP00000009084	OAR11	-	14192688-14192881	14194615-14194717	14194181-14194717
ENSBTAP00000009087	OAR1	-	201429868-201429914	201430401-201430480	201430297-201430480
ENSBTAP00000009179	OAR3	+	187337739-187337889	187333602-187333757	187333602-187336212
ENSBTAP00000009179	OAR3	+	187341528-187341648	187337739-187337889	187337739-187337942
ENSBTAP00000009208	OAR3	-	68811228-68811466	68815791-68815854	68812225-68815854
ENSBTAP00000009208	OAR3	-	68873646-68873797	68951843-68951990	68919893-68951990
ENSBTAP00000009228	OAR14	+	47264713-47264787	47264504-47264597	47264504-47264581
ENSBTAP00000009250	OAR26	-	38556195-38556597	38557782-38558761	38558097-38558761
ENSBTAP00000009250	OAR26	-	38556195-38556597	38557782-38558761	38557333-38558761
ENSBTAP00000009272	OAR1	+	104058453-104058627	104058263-104058339	104058263-104058345
ENSBTAP00000009302	OAR7	+	21376994-21377119	21354682-21354833	21354682-21366643
ENSBTAP00000009308	OAR10	-	14640859-14640982	14648200-14648333	14642575-14648333
ENSBTAP00000009316	OAR11	-	44583672-44583801	44589428-44589562	44584781-44589562
ENSBTAP00000009338	OAR1	+	262764944-262765058	262764239-262764385	262764239-262764835
ENSBTAP00000009338	OAR1	+	262791555-262791793	262791052-262791246	262791052-262791202
ENSBTAP00000009338	OAR1	+	262791555-262791793	262791052-262791246	262791052-262791149
ENSBTAP00000009353	OAR3	+	101779828-101779946	101777692-101777892	101777692-101777930
ENSBTAP00000009355	OAR12	-	70331519-70331760	70340281-70340338	70331993-70340338
ENSBTAP00000009395	OAR17	+	57099242-57099404	57098544-57098651	57098544-57098974
ENSBTAP00000009410	OAR3	-	161627118-161627216	161627401-161627477	161627392-161627477
ENSBTAP00000009440	OAR14	-	25648874-25648996	25649595-25649745	25649475-25649745
ENSBTAP00000009496	OAR11	-	55368505-55368591	55371545-55371647	55368735-55371647
ENSBTAP00000009531	OAR25	-	7600347-7600519	7602933-7603151	7600624-7603151
ENSBTAP00000009575	OAR1	-	99910846-99910901	99911028-99911105	99911032-99911105
ENSBTAP00000009575	OAR1	-	99913520-99913608	99913788-99913907	99913811-99913907
ENSBTAP00000009575	OAR1	-	99914431-99914532	99914892-99914948	99914663-99914948
ENSBTAP00000009615	OAR4	+	81565226-81565325	81558149-81558285	81558149-81560013
ENSBTAP00000009643	OAR15	+	28795321-28795419	28793702-28793863	28793702-28794257
ENSBTAP00000009687	OAR24	+	37943356-37943562	37939116-37939250	37939116-37939130
ENSBTAP00000009691	OAR24	-	37951005-37951119	37956800-37956900	37953968-37956900
ENSBTAP00000009702	OAR3	+	35586151-35586291	35578613-35578748	35578613-35578753
ENSBTAP00000009702	OAR3	+	35617658-35617730	35608220-35608284	35608220-35615719
ENSBTAP00000009702	OAR3	+	35620635-35620956	35617658-35617730	35617658-35618618
ENSBTAP00000009715	OAR11	-	42742457-42742627	42743021-42743228	42743037-42743228
ENSBTAP00000009723	OAR21	-	5292794-5292919	5304591-5304692	5297663-5304692
ENSBTAP00000009837	OAR21	+	11852780-11852883	11850615-11850734	11850615-11852395
ENSBTAP00000009850	OAR13	+	75596597-75596890	75590239-75590410	75590239-75595583
ENSBTAP00000009858	OAR13	+	53380730-53380812	53380442-53380529	53380442-53380598
ENSBTAP00000009887	OAR17	-	44254730-44254855	44255512-44255692	44254937-44255692
ENSBTAP00000009889	OAR1	-	103337200-103337304	103337640-103337744	103337450-103337744
ENSBTAP00000009897	OAR23	-	22349530-22349604	22357429-22357587	22350308-22357587
ENSBTAP00000009897	OAR23	-	22349530-22349604	22357429-22357587	22352911-22357587
ENSBTAP00000009897	OAR23	-	22365505-22365644	22390701-22390914	22370244-22390914
ENSBTAP00000009897	OAR23	-	22365505-22365644	22390701-22390914	22386831-22390914
ENSBTAP00000009897	OAR23	-	22365505-22365644	22390701-22390914	22389702-22390914
ENSBTAP00000009897	OAR23	-	22365505-22365644	22390701-22390914	22377367-22390914
ENSBTAP00000009897	OAR23	-	22365505-22365644	22390701-22390914	22374922-22390914
ENSBTAP00000009897	OAR23	-	22393625-22393770	22427934-22428061	22410602-22428061
ENSBTAP00000009897	OAR23	-	22427934-22428061	22466062-22466180	22447088-22466180
ENSBTAP00000009921	OAR1	-	109570591-109570700	109572092-109572137	109571794-109572137
ENSBTAP00000009977	OAR2	-	118219270-118219831	118221196-118221370	118220374-118221370
ENSBTAP00000009988	OAR22	-	20421881-20422021	20424132-20424216	20422669-20424216
ENSBTAP00000009988	OAR22	-	20425583-20425701	20427587-20427801	20427615-20427801
ENSBTAP00000009998	OAR3	-	210429817-210429924	210430915-210431154	210430022-210431154
ENSBTAP00000009998	OAR3	-	210429817-210429924	210430915-210431154	210430913-210431154
ENSBTAP00000009998	OAR3	-	210432318-210432408	210433024-210433204	210432948-210433204
ENSBTAP00000009998	OAR3	-	210433439-210433559	210434365-210434507	210433637-210434507
ENSBTAP00000009998	OAR3	-	210434365-210434507	210434946-210435093	210434914-210435093
ENSBTAP00000010187	OAR4	+	25350223-25350357	25346167-25347403	25346167-25349600
ENSBTAP00000010231	OAR5	+	47145833-47145998	47142562-47142769	47142562-47143541
ENSBTAP00000010247	OARX	+	49923140-49923206	49921068-49921109	49921068-49921800
ENSBTAP00000010292	OAR21	+	39967913-39967983	39967758-39967823	39967758-39967827
ENSBTAP00000010330	OAR19	+	48125773-48125939	48124531-48124617	48124531-48125000
ENSBTAP00000010351	OAR2	-	192893885-192894038	192894916-192894991	192894397-192894991
ENSBTAP00000010361	OAR25	+	41121471-41121529	41118274-41118403	41118274-41118649
ENSBTAP00000010361	OAR25	+	41131444-41131626	41129646-41129717	41129646-41130131
ENSBTAP00000010361	OAR25	+	41136055-41136132	41132610-41132673	41132610-41133422
ENSBTAP00000010372	OAR11	+	34282313-34282427	34281537-34281694	34281537-34281676
ENSBTAP00000010384	OAR3	-	59694342-59694527	59695062-59695620	59695002-59695620
ENSBTAP00000010384	OAR3	-	59695743-59696012	59697693-59697812	59696815-59697812
ENSBTAP00000010384	OAR3	-	59697693-59697812	59700318-59700414	59700169-59700414
ENSBTAP00000010384	OAR3	-	59700318-59700414	59705385-59705470	59701732-59705470
ENSBTAP00000010384	OAR3	-	59705659-59705799	59705982-59706330	59705934-59706330
ENSBTAP00000010424	OAR13	-	63399839-63399907	63402830-63405460	63404025-63405460
ENSBTAP00000010424	OAR13	-	63399839-63399907	63402830-63405460	63402410-63405460
ENSBTAP00000010424	OAR13	-	63405523-63405762	63409006-63409127	63408996-63409127
ENSBTAP00000010424	OAR13	-	63415301-63415447	63417489-63418346	63417922-63418346
ENSBTAP00000010440	OAR14	+	17803452-17803578	17801651-17801864	17801651-17801877
ENSBTAP00000010466	OAR13	+	69202249-69202363	69201663-69201731	69201663-69202083
ENSBTAP00000010532	OAR11	+	34582612-34582703	34581121-34581281	34581121-34581335
ENSBTAP00000010606	OAR3	+	220248634-220248836	220247355-220247493	220247355-220247497
ENSBTAP00000010609	OAR3	-	220267608-220267745	220269807-220269918	220269844-220269918
ENSBTAP00000010609	OAR3	-	220269807-220269918	220270800-220270912	220270450-220270912
ENSBTAP00000010680	OAR8	-	11364085-11364276	11402100-11402196	11401845-11402196
ENSBTAP00000010680	OAR8	-	11364085-11364276	11402100-11402196	11401972-11402196
ENSBTAP00000010691	OAR1	-	98118298-98118340	98122981-98123039	98121922-98123039
ENSBTAP00000010696	OAR7	+	85847004-85847111	85844162-85844220	85844162-85844196
ENSBTAP00000010762	OAR14	+	51865375-51865695	51863349-51863477	51863349-51865243
ENSBTAP00000010770	OAR14	-	51875661-51875742	51876310-51876368	51875885-51876368
ENSBTAP00000010770	OAR14	-	51876310-51876368	51877639-51877685	51876957-51877685
ENSBTAP00000010770	OAR14	-	51878518-51878701	51881149-51881412	51880446-51881412
ENSBTAP00000010780	OAR24	-	27879414-27879576	27879720-27879873	27879679-27879873
ENSBTAP00000010780	OAR24	-	27880015-27880105	27880491-27880654	27880486-27880654
ENSBTAP00000010780	OAR24	-	27880491-27880654	27880929-27880994	27880782-27880994
ENSBTAP00000010780	OAR24	-	27880929-27880994	27882993-27883047	27881759-27883047
ENSBTAP00000010815	OAR5	+	48457113-48457292	48455945-48456082	48455945-48456091
ENSBTAP00000010935	OAR2	-	28206891-28206916	28209729-28209840	28209217-28209840
ENSBTAP00000010935	OAR2	-	28229717-28229976	28231417-28231461	28231034-28231461
ENSBTAP00000010935	OAR2	-	28231417-28231461	28238919-28239107	28237581-28239107
ENSBTAP00000010935	OAR2	-	28231417-28231461	28238919-28239107	28238088-28239107
ENSBTAP00000010998	OAR12	+	44671091-44671180	44668528-44668666	44668528-44668789
ENSBTAP00000011028	OAR7	+	14899924-14901559	14890554-14890780	14890554-14892326
ENSBTAP00000011029	OAR5	+	94012057-94012155	94006753-94006839	94006753-94010753
ENSBTAP00000011029	OAR5	+	94015299-94015337	94013664-94013744	94013664-94015229
ENSBTAP00000011029	OAR5	+	94033022-94033105	94032366-94032467	94032366-94032578
ENSBTAP00000011029	OAR5	+	94038759-94038866	94037069-94037167	94037069-94037954
ENSBTAP00000011047-D2	OAR19	+	52702089-52702116	52699265-52699405	52699265-52700815
ENSBTAP00000011175	OAR1	-	120144356-120144503	120148570-120148686	120145128-120148686
ENSBTAP00000011175	OAR1	-	120168455-120168621	120171613-120171689	120171087-120171689
ENSBTAP00000011251	OAR11	+	38778616-38778746	38777609-38777710	38777609-38778359
ENSBTAP00000011277	OAR3	-	210939985-210940142	210940607-210940841	210940638-210940841
ENSBTAP00000011340	OAR3	+	144201020-144201883	144199941-144200127	144199941-144200038
ENSBTAP00000011379	OAR9	+	42863289-42863404	42853336-42853434	42853336-42861085
ENSBTAP00000011385	OAR11	+	55075377-55075535	55074599-55074734	55074599-55074953
ENSBTAP00000011403	OAR21	+	40360673-40360807	40359451-40359504	40359451-40359812
ENSBTAP00000011469	OAR3	+	86548220-86548285	86546634-86546668	86546634-86547327
ENSBTAP00000011480	OAR1	-	246834279-246834449	246838972-246839189	246838966-246839189
ENSBTAP00000011517	OAR12	-	49538352-49538441	49541184-49541379	49538538-49541379
ENSBTAP00000011521	OAR17	-	62343165-62343293	62343782-62343893	62343755-62343893
ENSBTAP00000011521	OAR17	-	62343782-62343893	62346077-62346156	62345108-62346156
ENSBTAP00000011521	OAR17	-	62343782-62343893	62346077-62346156	62344964-62346156
ENSBTAP00000011521	OAR17	-	62346991-62347131	62348227-62348331	62347233-62348331
ENSBTAP00000011523	OAR11	-	36245229-36245369	36245925-36246038	36245748-36246038
ENSBTAP00000011523	OAR11	-	36249640-36249729	36250011-36250195	36249978-36250195
ENSBTAP00000011523	OAR11	-	36258445-36258586	36260366-36260573	36259779-36260573
ENSBTAP00000011523	OAR11	-	36258445-36258586	36260366-36260573	36260016-36260573
ENSBTAP00000011523	OAR11	-	36258445-36258586	36260366-36260573	36259881-36260573
ENSBTAP00000011523	OAR11	-	36258445-36258586	36260366-36260573	36258972-36260573
ENSBTAP00000011525	OAR11	+	50243685-50243788	50243448-50243565	50243448-50243557
ENSBTAP00000011533	OAR2	-	149377953-149378011	149380582-149380630	149379345-149380630
ENSBTAP00000011533	OAR2	-	149377953-149378011	149380582-149380630	149379857-149380630
ENSBTAP00000011533	OAR2	-	149382039-149382152	149384722-149384831	149384699-149384831
ENSBTAP00000011544	OAR3	+	94959649-94959817	94958805-94958861	94958805-94958924
ENSBTAP00000011549	OAR2	+	240006542-240006792	240002762-240003222	240002762-240003311
ENSBTAP00000011594	OAR11	+	34160633-34160730	34159774-34159919	34159774-34159926
ENSBTAP00000011597	OAR15	+	34198525-34198608	34194161-34194274	34194161-34198430
ENSBTAP00000011619	OAR13	+	37639025-37639142	37637729-37637790	37637729-37638382
ENSBTAP00000011678	OAR21	+	41150208-41150326	41149891-41149960	41149891-41150108
ENSBTAP00000011696	OAR3	+	33669861-33670015	33668268-33668469	33668268-33668424
ENSBTAP00000011713	OAR4	+	97745919-97746097	97728454-97729054	97728454-97738610
ENSBTAP00000011713	OAR4	+	97745919-97746097	97728454-97729054	97728454-97738817
ENSBTAP00000011793	OAR9	-	37548920-37549043	37549615-37549682	37549448-37549682
ENSBTAP00000011798	OAR2	+	21762745-21763132	21755962-21756053	21755962-21756310
ENSBTAP00000011800	OAR13	+	37773827-37773979	37722321-37722427	37722321-37773300
ENSBTAP00000011818	OAR11	-	34786979-34787070	34787854-34787980	34787771-34787980
ENSBTAP00000011832	OAR3	-	201983044-201983274	202014015-202014172	202005571-202014172
ENSBTAP00000011840	OAR17	-	70198651-70198722	70201606-70201838	70199359-70201838
ENSBTAP00000011856	OAR13	-	60805604-60805678	60806664-60806713	60806404-60806713
ENSBTAP00000011856	OAR13	-	60808846-60808928	60810537-60810570	60809820-60810570
ENSBTAP00000011884	OAR21	+	42040849-42040891	42040352-42040454	42040352-42040492
ENSBTAP00000011920	OAR24	+	26352459-26352548	26350935-26351043	26350935-26351120
ENSBTAP00000011972	OAR2	+	148976290-148976494	148973675-148973754	148973675-148975572
ENSBTAP00000011972	OAR2	+	148977256-148977502	148976290-148976494	148976290-148977157
ENSBTAP00000011972	OAR2	+	149056733-149056831	149049745-149049911	149049745-149056488
ENSBTAP00000011978	OAR18	-	33618158-33618266	33632698-33632782	33626833-33632782
ENSBTAP00000012010	OAR20	-	24873236-24873294	24878689-24878805	24873389-24878805
ENSBTAP00000012044	OAR23	+	44026731-44026781	44016504-44016658	44016504-44020078
ENSBTAP00000012044	OAR23	+	44028110-44028643	44026731-44026781	44026731-44027923
ENSBTAP00000012063	OAR1	-	244449984-244450140	244453059-244453181	244450298-244453181
ENSBTAP00000012063	OAR1	-	244458094-244458198	244461214-244461257	244460406-244461257
ENSBTAP00000012063	OAR1	-	244463740-244463822	244463910-244463945	244463913-244463945
ENSBTAP00000012092	OAR21	+	43080027-43080084	43078824-43078971	43078824-43079921
ENSBTAP00000012099	OAR4	+	105612384-105612517	105611905-105612118	105611905-105612071
ENSBTAP00000012109	OAR11	+	26609570-26609773	26608819-26609022	26608819-26609012
ENSBTAP00000012129	OAR4	+	45516408-45516672	45508838-45508947	45508838-45512274
ENSBTAP00000012129	OAR4	+	45529310-45529618	45528841-45529005	45528841-45529019
ENSBTAP00000012142	OAR1	+	110686092-110686168	110685855-110685977	110685855-110685984
ENSBTAP00000012173	OAR24	-	38218617-38218697	38222263-38222340	38220329-38222340
ENSBTAP00000012184	OAR3	+	92996341-92996430	92993021-92993125	92993021-92995003
ENSBTAP00000012423	OAR24	+	22335781-22335953	22332785-22332924	22332785-22334719
ENSBTAP00000012432	OAR14	+	10278270-10278430	10274047-10274107	10274047-10274502
ENSBTAP00000012432	OAR14	+	10293660-10293759	10291152-10291255	10291152-10293165
ENSBTAP00000012434	OAR14	+	49342968-49343104	49342130-49342210	49342130-49342224
ENSBTAP00000012447	OAR24	-	34299292-34299444	34302240-34302384	34301771-34302384
ENSBTAP00000012472	OAR13	+	20735494-20735644	20728494-20728560	20728494-20728554
ENSBTAP00000012475	OARX	-	10350376-10350488	10356200-10356266	10351964-10356266
ENSBTAP00000012475	OARX	-	10369216-10369298	10378716-10378760	10375281-10378760
ENSBTAP00000012475	OARX	-	10389255-10389339	10411072-10411278	10399579-10411278
ENSBTAP00000012526	OAR16	+	14100105-14100320	14097075-14097257	14097075-14098016
ENSBTAP00000012544	OAR24	-	1477679-1477770	1480380-1480539	1477991-1480539
ENSBTAP00000012551	OAR19	+	34201384-34201504	34111673-34111815	34111673-34111776
ENSBTAP00000012568	OAR3	-	125684016-125684327	125692394-125692480	125692327-125692480
ENSBTAP00000012568	OAR3	-	125684016-125684327	125692394-125692480	125692367-125692480
ENSBTAP00000012568	OAR3	-	125697120-125697333	125697571-125697762	125697567-125697762
ENSBTAP00000012568	OAR3	-	125736325-125736579	125742205-125742402	125740246-125742402
ENSBTAP00000012583	OAR5	+	84889324-84889481	84887505-84887582	84887505-84888353
ENSBTAP00000012586	OAR5	-	13429575-13429751	13440003-13440109	13434817-13440109
ENSBTAP00000012586	OAR5	-	13429575-13429751	13440003-13440109	13434584-13440109
ENSBTAP00000012612	OAR21	+	43795566-43795681	43793109-43793173	43793109-43793807
ENSBTAP00000012612	OAR21	+	43819388-43819541	43814932-43815053	43814932-43818182
ENSBTAP00000012612	OAR21	+	43819388-43819541	43814932-43815053	43814932-43815037
ENSBTAP00000012633	OAR3	+	95406261-95406373	95399724-95399861	95399724-95402832
ENSBTAP00000012735	OAR3	+	203457782-203457908	203455643-203455732	203455643-203456280
ENSBTAP00000012735	OAR3	+	203469522-203469693	203466220-203466337	203466220-203467674
ENSBTAP00000012735	OAR3	+	203469522-203469693	203466220-203466337	203466220-203466328
ENSBTAP00000012735	OAR3	+	203469522-203469693	203466220-203466337	203466220-203466414
ENSBTAP00000012742	OAR3	-	213524797-213525038	213528784-213528978	213526114-213528978
ENSBTAP00000012797-D3	OAR11	-	29057150-29057302	29059260-29059355	29058972-29059355
ENSBTAP00000012797-D3	OAR11	-	29060100-29060225	29060554-29060757	29060583-29060757
ENSBTAP00000012797-D3	OAR11	-	29060844-29061152	29061546-29061670	29061552-29061670
ENSBTAP00000012797-D3	OAR11	-	29060844-29061152	29061546-29061670	29061478-29061670
ENSBTAP00000012797-D3	OAR11	-	29061758-29061923	29062201-29062384	29062082-29062384
ENSBTAP00000012797-D3	OAR11	-	29061758-29061923	29062201-29062384	29062086-29062384
ENSBTAP00000012797-D3	OAR11	-	29062201-29062384	29063111-29063307	29063077-29063307
ENSBTAP00000012797-D3	OAR11	-	29070660-29070747	29071816-29071886	29071072-29071886
ENSBTAP00000012797-D3	OAR11	-	29074577-29074695	29074892-29075030	29074851-29075030
ENSBTAP00000012797-D4	OAR11	-	29040794-29041100	29041878-29042048	29041790-29042048
ENSBTAP00000012804	OAR11	+	22541182-22541441	22540298-22540508	22540298-22540542
ENSBTAP00000012804	OAR11	+	22541182-22541441	22540298-22540508	22540298-22540503
ENSBTAP00000012835-D2	OAR2	+	31858767-31858929	31853573-31853748	31853573-31853722
ENSBTAP00000012863	OAR17	+	44183936-44184048	44181440-44181679	44181440-44181559
ENSBTAP00000012872	OAR3	-	42777208-42777423	42782934-42783071	42780836-42783071
ENSBTAP00000012876	OAR19	-	16857345-16857528	16860210-16860365	16859368-16860365
ENSBTAP00000012876	OAR19	-	16882065-16882138	16883107-16883229	16883124-16883229
ENSBTAP00000012932	OAR2	-	47557438-47557667	47564985-47565702	47558690-47565702
ENSBTAP00000012932	OAR2	-	47576981-47577267	47591154-47591366	47579859-47591366
ENSBTAP00000012932	OAR2	-	47605256-47605411	47611624-47611795	47605857-47611795
ENSBTAP00000012932	OAR2	-	47623645-47623818	47668688-47668854	47634489-47668854
ENSBTAP00000012969	OAR4	+	105536998-105537126	105536716-105536797	105536716-105536929
ENSBTAP00000013008	OAR19	-	21312110-21312233	21313240-21313347	21312986-21313347
ENSBTAP00000013018	OAR13	-	36248025-36248080	36252996-36253066	36252441-36253066
ENSBTAP00000013031	OAR11	+	47582989-47583166	47582184-47582311	47582184-47582315
ENSBTAP00000013140	OAR17	-	69832110-69832178	69833213-69833401	69833222-69833401
ENSBTAP00000013140	OAR17	-	69836238-69836292	69836668-69836799	69836443-69836799
ENSBTAP00000013151	OAR24	-	1639502-1639644	1642228-1642381	1642224-1642381
ENSBTAP00000013177	OAR16	+	5732392-5732442	5712557-5712638	5712557-5722977
ENSBTAP00000013182	OAR5	+	19142590-19142645	19137169-19137231	19137169-19137203
ENSBTAP00000013242	OAR23	-	33608411-33608500	33608589-33608669	33608621-33608669
ENSBTAP00000013251	OAR2	-	43386270-43386422	43387136-43387401	43387124-43387401
ENSBTAP00000013251	OAR2	-	43387136-43387401	43387950-43388118	43387933-43388118
ENSBTAP00000013284	OAR5	+	47634256-47634566	47633393-47633495	47633393-47634156
ENSBTAP00000013304	OAR26	-	18417008-18417174	18418346-18418575	18417355-18418575
ENSBTAP00000013304	OAR26	-	18417008-18417174	18418346-18418575	18417937-18418575
ENSBTAP00000013304	OAR26	-	18420950-18421052	18424418-18424557	18423936-18424557
ENSBTAP00000013304	OAR26	-	18420950-18421052	18424418-18424557	18424025-18424557
ENSBTAP00000013418	OAR3	-	213878467-213878595	213885293-213885477	213884213-213885477
ENSBTAP00000013418	OAR3	-	213878467-213878595	213885293-213885477	213884195-213885477
ENSBTAP00000013431	OAR6	-	113018496-113018658	113021891-113021952	113021029-113021952
ENSBTAP00000013464	OAR8	+	74136669-74136700	74135339-74135450	74135339-74136119
ENSBTAP00000013468	OAR3	+	7168115-7168330	7164660-7164833	7164660-7164827
ENSBTAP00000013484	OAR13	-	28633277-28634253	28636579-28636673	28635227-28636673
ENSBTAP00000013535	OAR10	-	83218227-83218351	83220799-83220964	83220838-83220964
ENSBTAP00000013540	OAR2	-	239825205-239825292	239826410-239826540	239826419-239826540
ENSBTAP00000013607	OAR21	-	43370450-43370503	43381436-43381549	43371444-43381549
ENSBTAP00000013630	OAR5	-	12661355-12661442	12664389-12664495	12664006-12664495
ENSBTAP00000013630	OAR5	-	12661355-12661442	12664389-12664495	12663998-12664495
ENSBTAP00000013630	OAR5	-	12661355-12661442	12664389-12664495	12663937-12664495
ENSBTAP00000013635	OAR3	+	213907117-213907252	213906146-213906328	213906146-213906230
ENSBTAP00000013703	OAR13	+	53664090-53664169	53663075-53663102	53663075-53663324
ENSBTAP00000013703	OAR13	+	53669683-53670306	53664090-53664169	53664090-53664416
ENSBTAP00000013703	OAR13	+	53669683-53670306	53664090-53664169	53664090-53667272
ENSBTAP00000013781	OAR5	+	7642794-7643247	7640727-7640965	7640727-7640782
ENSBTAP00000013781	OAR5	+	7646289-7646430	7644846-7644954	7644846-7645584
ENSBTAP00000013781	OAR5	+	7646865-7646995	7646523-7646628	7646523-7646773
ENSBTAP00000013781	OAR5	+	7660706-7660801	7646865-7646995	7646865-7658124
ENSBTAP00000013845	OAR21	-	38758455-38758647	38759184-38759300	38758736-38759300
ENSBTAP00000013845	OAR21	-	38759979-38760048	38760135-38760241	38760147-38760241
ENSBTAP00000013862	OAR23	-	62320326-62320407	62320786-62320934	62320783-62320934
ENSBTAP00000013871	OAR25	-	2935313-2935449	2940890-2941009	2938389-2941009
ENSBTAP00000013892	OAR8	+	27095671-27095846	27093610-27093689	27093610-27093947
ENSBTAP00000013892	OAR8	+	27095671-27095846	27093610-27093689	27093610-27094614
ENSBTAP00000013951-D2	OAR1	+	109437082-109437271	109435884-109436018	109435884-109435979
ENSBTAP00000013951-D2	OAR1	+	109440664-109440800	109437387-109437562	109437387-109439079
ENSBTAP00000013951-D2	OAR1	+	109440664-109440800	109437387-109437562	109437387-109439816
ENSBTAP00000013951-D2	OAR1	+	109444790-109444891	109442921-109443051	109442921-109444659
ENSBTAP00000013951-D2	OAR1	+	109444790-109444891	109442921-109443051	109442921-109444663
ENSBTAP00000013951-D2	OAR1	+	109446042-109446070	109444986-109445077	109444986-109445081
ENSBTAP00000013956	OAR4	-	55135610-55135740	55139423-55139551	55138131-55139551
ENSBTAP00000013956	OAR4	-	55139423-55139551	55141328-55141454	55140355-55141454
ENSBTAP00000013963	OAR12	+	73740261-73740446	73739429-73739593	73739429-73739689
ENSBTAP00000013977	OAR11	-	34885915-34886031	34887294-34887413	34886897-34887413
ENSBTAP00000013983	OAR11	+	34920645-34920711	34911057-34911096	34911057-34914546
ENSBTAP00000013983	OAR11	+	34920645-34920711	34911057-34911096	34911057-34914045
ENSBTAP00000013983	OAR11	+	34928813-34928896	34928273-34928318	34928273-34928511
ENSBTAP00000013997	OAR19	+	36150809-36151244	36146624-36146762	36146624-36148898
ENSBTAP00000014007	OAR3	+	39835249-39835349	39820387-39820569	39820387-39834276
ENSBTAP00000014007	OAR3	+	39835249-39835349	39820387-39820569	39820387-39820456
ENSBTAP00000014027	OAR4	+	76214908-76215008	76214514-76214715	76214514-76214522
ENSBTAP00000014027	OAR4	+	76214908-76215008	76214514-76214715	76214514-76214562
ENSBTAP00000014035	OAR1	-	103912964-103913030	103914411-103914474	103913387-103914474
ENSBTAP00000014035	OAR1	-	103914612-103914766	103915105-103915165	103914941-103915165
ENSBTAP00000014035	OAR1	-	103914612-103914766	103915105-103915165	103915119-103915165
ENSBTAP00000014035	OAR1	-	103914612-103914766	103915105-103915165	103915114-103915165
ENSBTAP00000014056	OAR8	+	32161642-32161750	32160231-32160715	32160231-32160344
ENSBTAP00000014056	OAR8	+	32211678-32211845	32199927-32200035	32199927-32205669
ENSBTAP00000014100	OAR5	+	4829785-4829976	4826017-4826222	4826017-4828066
ENSBTAP00000014100	OAR5	+	4831978-4832141	4831348-4831441	4831348-4831570
ENSBTAP00000014100	OAR5	+	4831978-4832141	4831348-4831441	4831348-4831418
ENSBTAP00000014120	OAR10	+	73605263-73605403	73547734-73547787	73547734-73604982
ENSBTAP00000014192	OAR1	-	28356347-28356496	28379127-28379216	28363905-28379216
ENSBTAP00000014192	OAR1	-	28356347-28356496	28379127-28379216	28364452-28379216
ENSBTAP00000014227	OAR12	+	48955498-48955636	48954383-48954510	48954383-48954480
ENSBTAP00000014377	OAR19	-	16677703-16677798	16677883-16678059	16677893-16678059
ENSBTAP00000014394	OAR3	-	103475003-103475067	103478135-103478261	103475570-103478261
ENSBTAP00000014479	OAR6	+	6063369-6063957	6040527-6040648	6040527-6042029
ENSBTAP00000014479	OAR6	+	6063369-6063957	6040527-6040648	6040527-6041196
ENSBTAP00000014486	OAR3	+	131761704-131761859	131761039-131761102	131761039-131761388
ENSBTAP00000014486	OAR3	+	131762784-131762860	131761704-131761859	131761704-131762354
ENSBTAP00000014486	OAR3	+	131762784-131762860	131761704-131761859	131761704-131761895
ENSBTAP00000014517	OAR3	+	134900546-134900805	134899121-134899271	134899121-134899810
ENSBTAP00000014556	OAR18	+	26061016-26062081	26057651-26057801	26057651-26057914
ENSBTAP00000014571	OAR2	+	68933206-68933304	68930971-68931171	68930971-68931794
ENSBTAP00000014592	OAR18	-	66030988-66031117	66036092-66036221	66035499-66036221
ENSBTAP00000014592	OAR18	-	66030988-66031117	66036092-66036221	66034286-66036221
ENSBTAP00000014625	OAR11	-	20584374-20584439	20585227-20585295	20584675-20585295
ENSBTAP00000014625	OAR11	-	20589875-20589996	20596880-20596944	20590633-20596944
ENSBTAP00000014625	OAR11	-	20603075-20603178	20645227-20645282	20630075-20645282
ENSBTAP00000014698	OAR3	-	156783006-156783169	156793669-156793751	156790105-156793751
ENSBTAP00000014796	OAR1	+	185236612-185236720	185223715-185223823	185223715-185223844
ENSBTAP00000014801	OAR4	-	18381566-18381622	18386462-18386522	18384230-18386522
ENSBTAP00000014801	OAR4	-	18387147-18387235	18388608-18388649	18387805-18388649
ENSBTAP00000014801	OAR4	-	18387147-18387235	18388608-18388649	18388350-18388649
ENSBTAP00000014850	OAR22	-	16053908-16054094	16054527-16054644	16054529-16054644
ENSBTAP00000014888	OAR14	+	47404985-47405173	47401505-47401603	47401505-47404564
ENSBTAP00000014960	OAR26	+	17901483-17901573	17899304-17899350	17899304-17899413
ENSBTAP00000014960	OAR26	+	17907303-17907357	17906413-17906557	17906413-17906976
ENSBTAP00000014994	OAR12	-	64312215-64312293	64320205-64320395	64320028-64320395
ENSBTAP00000014994	OAR12	-	64336241-64336351	64340553-64340643	64339027-64340643
ENSBTAP00000015070	OAR12	+	69022598-69022676	69016052-69016285	69016052-69017942
ENSBTAP00000015084	OARX	+	68274066-68274249	68271225-68271258	68271225-68273122
ENSBTAP00000015084	OARX	+	68274066-68274249	68271225-68271258	68271225-68271254
ENSBTAP00000015156	OAR2	-	52920790-52920976	52921428-52921474	52921093-52921474
ENSBTAP00000015172	OAR5	-	47703592-47703686	47704348-47704465	47704092-47704465
ENSBTAP00000015172	OAR5	-	47715120-47715178	47716522-47716608	47715885-47716608
ENSBTAP00000015193	OAR2	-	52793299-52793367	52793475-52793581	52793499-52793581
ENSBTAP00000015194	OAR2	+	52790410-52790552	52790167-52790273	52790167-52790303
ENSBTAP00000015282	OAR13	+	45925287-45925397	45912680-45912752	45912680-45914449
ENSBTAP00000015282	OAR13	+	46041502-46041563	46034094-46034264	46034094-46040102
ENSBTAP00000015283	OAR20	+	29852883-29854843	29849388-29849483	29849388-29849958
ENSBTAP00000015318	OAR1	+	245073728-245073794	245071837-245071974	245071837-245072018
ENSBTAP00000015318	OAR1	+	245154589-245154749	245147501-245147603	245147501-245154238
ENSBTAP00000015320	OAR14	+	13707629-13707695	13702151-13702295	13702151-13702945
ENSBTAP00000015348	OAR1	-	91125050-91125213	91125398-91125524	91125402-91125524
ENSBTAP00000015348	OAR1	-	91125398-91125524	91127396-91127559	91126267-91127559
ENSBTAP00000015354	OAR3	-	104088993-104089155	104089360-104089419	104089374-104089419
ENSBTAP00000015388	OAR19	-	50609259-50609342	50609833-50609971	50609873-50609971
ENSBTAP00000015405	OAR19	+	50569811-50570332	50569092-50569267	50569092-50569714
ENSBTAP00000015431	OAR14	-	54190758-54191057	54194557-54194835	54191826-54194835
ENSBTAP00000015460	OAR1	-	30614787-30614912	30629251-30629427	30619445-30629427
ENSBTAP00000015465	OAR1	-	261896167-261896233	261899534-261899623	261897052-261899623
ENSBTAP00000015530	OAR12	+	3439513-3439598	3439141-3439265	3439141-3439221
ENSBTAP00000015530	OAR12	+	3440263-3440406	3439699-3439779	3439699-3439763
ENSBTAP00000015577	OAR3	-	40569497-40569609	40573479-40573555	40571451-40573555
ENSBTAP00000015577	OAR3	-	40573820-40573948	40575140-40575184	40575152-40575184
ENSBTAP00000015619	OAR20	-	17833749-17834115	17836245-17836300	17834773-17836300
ENSBTAP00000015619	OAR20	-	17833749-17834115	17836245-17836300	17835203-17836300
ENSBTAP00000015624	OAR5	-	94520825-94520963	94523922-94523987	94522896-94523987
ENSBTAP00000015654	OARX	-	35499674-35499785	35501327-35501467	35500997-35501467
ENSBTAP00000015660	OAR15	+	20009241-20009370	19991512-19991641	19991512-20008539
ENSBTAP00000015696	OAR3	+	212908994-212909097	212905296-212905442	212905296-212907736
ENSBTAP00000015696	OAR3	+	212908994-212909097	212905296-212905442	212905296-212907832
ENSBTAP00000015698	OAR18	-	33027454-33027588	33028837-33029020	33028754-33029020
ENSBTAP00000015701	OAR7	+	56501220-56501322	56500475-56500531	56500475-56500778
ENSBTAP00000015705	OAR11	-	47694687-47694745	47696042-47696127	47694837-47696127
ENSBTAP00000015719	OAR5	-	10969589-10969739	10969827-10969975	10969835-10969975
ENSBTAP00000015719	OAR5	-	10973635-10973782	10974632-10974792	10974354-10974792
ENSBTAP00000015730	OAR8	+	26060695-26060874	26057298-26057462	26057298-26057996
ENSBTAP00000015737	OAR2	+	28725793-28726018	28723103-28723182	28723103-28725154
ENSBTAP00000015782	OAR21	-	44730908-44730978	44732272-44732379	44731638-44732379
ENSBTAP00000015802	OAR3	-	7502551-7502662	7503636-7503723	7503451-7503723
ENSBTAP00000015802	OAR3	-	7502551-7502662	7503636-7503723	7502938-7503723
ENSBTAP00000015802	OAR3	-	7503814-7503940	7506279-7506434	7504807-7506434
ENSBTAP00000015802	OAR3	-	7503814-7503940	7506279-7506434	7504347-7506434
ENSBTAP00000015873	OAR22	-	19711998-19712148	19713332-19713436	19713217-19713436
ENSBTAP00000015905	OAR1	+	240775174-240775224	240774066-240774224	240774066-240774228
ENSBTAP00000015917	OAR4	-	76108047-76108154	76108867-76109106	76108512-76109106
ENSBTAP00000015922	OAR14	-	1929498-1929562	1936435-1936716	1929639-1936716
ENSBTAP00000015925	OAR7	-	84226546-84226704	84228028-84228181	84227603-84228181
ENSBTAP00000016002	OAR24	-	38983938-38984034	38985137-38985306	38985141-38985306
ENSBTAP00000016090	OAR4	-	85921990-85922112	85925096-85925244	85925006-85925244
ENSBTAP00000016111	OAR21	-	43049356-43049574	43050162-43050266	43049684-43050266
ENSBTAP00000016153	OAR14	-	52052084-52052258	52053229-52053407	52052733-52053407
ENSBTAP00000016164	OAR14	+	54677518-54677829	54674393-54674758	54674393-54674707
ENSBTAP00000016254	OAR1	+	10408139-10408226	10407782-10407916	10407782-10407988
ENSBTAP00000016254	OAR1	+	10413936-10414069	10413677-10413799	10413677-10413808
ENSBTAP00000016254	OAR1	+	10428450-10428551	10427698-10427832	10427698-10428183
ENSBTAP00000016342	OAR5	+	13389446-13389523	13386185-13386304	13386185-13387851
ENSBTAP00000016368	OAR18	+	25074293-25074390	25072068-25072158	25072068-25072449
ENSBTAP00000016368	OAR18	+	25082535-25082636	25081124-25081170	25081124-25081841
ENSBTAP00000016371	OAR13	+	59934267-59934317	59933638-59933739	59933638-59934040
ENSBTAP00000016376	OAR3	+	135943947-135944056	135942364-135942421	135942364-135942448
ENSBTAP00000016395	OAR1	+	18964646-18964778	18964170-18964213	18964170-18964291
ENSBTAP00000016395	OAR1	+	18973077-18973173	18964646-18964778	18964646-18964799
ENSBTAP00000016395	OAR1	+	18973379-18973471	18973077-18973173	18973077-18973280
ENSBTAP00000016407	OAR1	-	105411253-105411431	105412290-105412407	105412175-105412407
ENSBTAP00000016407	OAR1	-	105447606-105447704	105448674-105448794	105448327-105448794
ENSBTAP00000016432	OAR25	+	24396788-24396907	24390464-24390612	24390464-24394061
ENSBTAP00000016432	OAR25	+	24413288-24413592	24410633-24410866	24410633-24410828
ENSBTAP00000016440	OAR25	+	44093073-44093261	44091777-44092130	44091777-44092644
ENSBTAP00000016486	OAR17	+	72492849-72492953	72492528-72492556	72492528-72492714
ENSBTAP00000016503	OAR10	-	11823567-11823674	11859346-11859530	11825280-11859530
ENSBTAP00000016559	OAR3	-	7126402-7126565	7127441-7127648	7127433-7127648
ENSBTAP00000016559	OAR3	-	7127441-7127648	7130631-7130790	7129677-7130790
ENSBTAP00000016614	OAR1	+	27184867-27185015	27181178-27181530	27181178-27184189
ENSBTAP00000016671	OAR2	+	118894259-118894330	118894004-118894134	118894004-118894171
ENSBTAP00000016708	OAR2	-	199487240-199487414	199487536-199487781	199487521-199487781
ENSBTAP00000016717	OAR1	-	119555150-119555339	119572825-119573018	119563039-119573018
ENSBTAP00000016728	OAR7	+	13790278-13790422	13787762-13787903	13787762-13788167
ENSBTAP00000016778	OAR1	+	19322513-19322625	19321806-19321825	19321806-19322210
ENSBTAP00000016778	OAR1	+	19322747-19322826	19322513-19322625	19322513-19322651
ENSBTAP00000016858	OAR5	-	13959104-13959425	14027365-14027932	13990393-14027932
ENSBTAP00000016944	OAR20	+	16819899-16820014	16819573-16819749	16819573-16819753
ENSBTAP00000016951	OAR20	-	16846069-16846142	16846435-16846545	16846433-16846545
ENSBTAP00000016955	OAR20	+	16864900-16864950	16863944-16864007	16863944-16864112
ENSBTAP00000016957	OAR2	+	203111725-203111881	203108539-203108678	203108539-203110189
ENSBTAP00000016957	OAR2	+	203111725-203111881	203108539-203108678	203108539-203111452
ENSBTAP00000017069	OAR3	+	8057386-8057487	8056454-8056641	8056454-8057082
ENSBTAP00000017090	OAR22	-	22927222-22927392	22928053-22928119	22927507-22928119
ENSBTAP00000017090	OAR22	-	22927222-22927392	22928053-22928119	22927529-22928119
ENSBTAP00000017090	OAR22	-	22933442-22933535	22934550-22934607	22934271-22934607
ENSBTAP00000017090	OAR22	-	22933442-22933535	22934550-22934607	22934244-22934607
ENSBTAP00000017090	OAR22	-	22940418-22940535	22969821-22969894	22944590-22969894
ENSBTAP00000017090	OAR22	-	22969821-22969894	22996468-22996568	22973771-22996568
ENSBTAP00000017100	OAR2	-	235426852-235427157	235427867-235427962	235427853-235427962
ENSBTAP00000017106	OAR18	-	44009292-44009415	44011361-44011482	44010070-44011482
ENSBTAP00000017195	OAR15	-	28913980-28914046	28914412-28914533	28914191-28914533
ENSBTAP00000017229	OAR6	+	17721979-17722214	17716653-17716767	17716653-17717306
ENSBTAP00000017243	OAR22	-	43423175-43423229	43434394-43434471	43432306-43434471
ENSBTAP00000017314	OAR1	+	103104985-103105172	103104542-103104804	103104542-103104850
ENSBTAP00000017450	OAR12	-	26984935-26985011	26988663-26988947	26988188-26988947
ENSBTAP00000017450	OAR12	-	26994616-26994790	26996505-26996663	26996349-26996663
ENSBTAP00000017493	OAR10	+	17490725-17490759	17486105-17486238	17486105-17487634
ENSBTAP00000017493	OAR10	+	17493923-17493971	17492582-17492625	17492582-17493674
ENSBTAP00000017493	OAR10	+	17494989-17495120	17493923-17493971	17493923-17494133
ENSBTAP00000017497	OAR15	-	33450089-33450291	33450497-33450989	33450818-33450989
ENSBTAP00000017497	OAR15	-	33451142-33451294	33451442-33451647	33451396-33451647
ENSBTAP00000017516	OAR12	-	67485075-67485142	67490639-67490763	67485294-67490763
ENSBTAP00000017524	OARX	+	97164326-97164445	97159791-97159946	97159791-97161319
ENSBTAP00000017588	OAR19	+	59295982-59296120	59294050-59294147	59294050-59294140
ENSBTAP00000017596	OAR8	-	75467195-75467295	75469278-75469317	75468989-75469317
ENSBTAP00000017638	OAR25	-	32433666-32433752	32438050-32438163	32437071-32438163
ENSBTAP00000017653	OAR11	-	32898441-32898574	32900372-32900403	32898972-32900403
ENSBTAP00000017658	OAR4	-	48844011-48844162	48852818-48852956	48848776-48852956
ENSBTAP00000017665	OAR2	-	249722250-249722334	249725051-249725228	249724351-249725228
ENSBTAP00000017665	OAR2	-	249725051-249725228	249727685-249727793	249726622-249727793
ENSBTAP00000017665	OAR2	-	249727685-249727793	249728743-249728824	249728678-249728824
ENSBTAP00000017697	OAR25	-	31404370-31404500	31409269-31409382	31408313-31409382
ENSBTAP00000017697	OAR25	-	31455521-31455644	31472144-31472237	31466394-31472237
ENSBTAP00000017697	OAR25	-	31472144-31472237	31514221-31514297	31476866-31514297
ENSBTAP00000017710	OAR3	+	162666173-162666270	162665424-162665625	162665424-162665621
ENSBTAP00000017816	OAR11	-	26175678-26175807	26175909-26176040	26175903-26176040
ENSBTAP00000017835	OAR3	-	112335621-112335697	112336723-112336816	112336741-112336816
ENSBTAP00000017835	OAR3	-	112341949-112342117	112344785-112344896	112344831-112344896
ENSBTAP00000017839	OAR12	+	42409350-42409408	42407998-42408093	42407998-42409045
ENSBTAP00000017857	OAR2	-	17589930-17590181	17590631-17590731	17590484-17590731
ENSBTAP00000017898	OAR2	-	171504719-171504863	171508365-171508507	171508222-171508507
ENSBTAP00000017905	OAR1	-	164482532-164482668	164485512-164485622	164482770-164485622
ENSBTAP00000017905	OAR1	-	164485512-164485622	164486131-164486208	164486081-164486208
ENSBTAP00000017905	OAR1	-	164485512-164485622	164486131-164486208	164485799-164486208
ENSBTAP00000017905	OAR1	-	164485512-164485622	164486131-164486208	164486108-164486208
ENSBTAP00000017941	OAR3	+	150774946-150775098	150769747-150769914	150769747-150774436
ENSBTAP00000017941	OAR3	+	150774946-150775098	150769747-150769914	150769747-150771759
ENSBTAP00000018013	OAR13	-	50673406-50673578	50674301-50674475	50674256-50674475
ENSBTAP00000018050	OAR14	-	52671413-52671646	52674432-52674598	52674435-52674598
ENSBTAP00000018052	OAR26	-	24860693-24860718	24861954-24862105	24861938-24862105
ENSBTAP00000018069	OAR3	+	57667363-57667526	57659787-57659875	57659787-57667183
ENSBTAP00000018069	OAR3	+	57667363-57667526	57659787-57659875	57659787-57666954
ENSBTAP00000018069	OAR3	+	57669454-57669968	57667363-57667526	57667363-57667450
ENSBTAP00000018069	OAR3	+	57673631-57673835	57669454-57669968	57669454-57670001
ENSBTAP00000018069	OAR3	+	57676762-57676976	57673631-57673835	57673631-57674790
ENSBTAP00000018099	OAR5	-	6222408-6222635	6223402-6223519	6222912-6223519
ENSBTAP00000018099	OAR5	-	6225331-6225418	6227882-6228066	6225645-6228066
ENSBTAP00000018115	OAR5	-	37170087-37170203	37170281-37170368	37170284-37170368
ENSBTAP00000018131	OAR22	+	38922368-38922572	38919049-38919133	38919049-38919380
ENSBTAP00000018160	OAR1	+	162928835-162928906	162911722-162911811	162911722-162923057
ENSBTAP00000018204	OAR14	+	51515300-51515396	51514500-51514648	51514500-51514632
ENSBTAP00000018204	OAR14	+	51516381-51516459	51515300-51515396	51515300-51516265
ENSBTAP00000018204	OAR14	+	51528092-51528174	51526510-51526556	51526510-51527983
ENSBTAP00000018206	OAR6	+	57450832-57450971	57446525-57446805	57446525-57449849
ENSBTAP00000018206	OAR6	+	57450832-57450971	57446525-57446805	57446525-57448881
ENSBTAP00000018206	OAR6	+	57534330-57534503	57527511-57527680	57527511-57529051
ENSBTAP00000018226	OARX	+	108228682-108228835	108225832-108225998	108225832-108225919
ENSBTAP00000018228	OAR19	-	57344245-57344350	57345766-57345903	57345804-57345903
ENSBTAP00000018234	OAR19	+	57334702-57334793	57324731-57324869	57324731-57326338
ENSBTAP00000018239	OARX	-	108160759-108160857	108164620-108164691	108163161-108164691
ENSBTAP00000018301	OAR13	-	51307640-51307713	51308284-51308348	51308229-51308348
ENSBTAP00000018301	OAR13	-	51308437-51308494	51313224-51313289	51312373-51313289
ENSBTAP00000018301	OAR13	-	51308437-51308494	51313224-51313289	51313110-51313289
ENSBTAP00000018304	OAR22	-	36183391-36183494	36184176-36184434	36184180-36184434
ENSBTAP00000018366	OAR20	-	46624846-46624938	46626681-46626723	46626089-46626723
ENSBTAP00000018384	OAR3	+	168961500-168961623	168960565-168960633	168960565-168960646
ENSBTAP00000018411	OAR16	-	4595920-4596152	4596583-4596802	4596599-4596802
ENSBTAP00000018411	OAR16	-	4595920-4596152	4596583-4596802	4596436-4596802
ENSBTAP00000018411	OAR16	-	4596583-4596802	4597167-4597343	4597007-4597343
ENSBTAP00000018457	OAR13	+	45646935-45647073	45628232-45628291	45628232-45642321
ENSBTAP00000018457	OAR13	+	45674968-45675021	45673116-45673226	45673116-45674293
ENSBTAP00000018457	OAR13	+	45674968-45675021	45673116-45673226	45673116-45674630
ENSBTAP00000018457	OAR13	+	45684861-45685133	45683996-45684110	45683996-45684092
ENSBTAP00000018457	OAR13	+	45684861-45685133	45683996-45684110	45683996-45684074
ENSBTAP00000018461	OAR9	-	80669464-80669533	80670539-80670607	80670525-80670607
ENSBTAP00000018496	OAR2	-	112919277-112919432	112919876-112920001	112919782-112920001
ENSBTAP00000018496	OAR2	-	113032175-113032359	113036431-113036609	113036424-113036609
ENSBTAP00000018514	OAR25	+	4752936-4753004	4743792-4744001	4743792-4743992
ENSBTAP00000018518	OAR1	-	176644338-176644440	176650362-176650505	176649031-176650505
ENSBTAP00000018533	OAR1	+	99281419-99281565	99279288-99279349	99279288-99279734
ENSBTAP00000018538	OAR12	+	28305724-28305868	28296530-28296717	28296530-28296639
ENSBTAP00000018538	OAR12	+	28323814-28324022	28322285-28322382	28322285-28322370
ENSBTAP00000018540	OAR6	-	97009171-97009270	97009701-97009832	97009716-97009832
ENSBTAP00000018540	OAR6	-	97011812-97011980	97020827-97020882	97018158-97020882
ENSBTAP00000018584	OAR7	-	17360582-17360634	17361531-17361561	17361125-17361561
ENSBTAP00000018584	OAR7	-	17374690-17374760	17380863-17380920	17378313-17380920
ENSBTAP00000018604	OAR12	+	58549590-58549761	58536880-58536989	58536880-58537465
ENSBTAP00000018702	OAR4	-	25881666-25881787	25882850-25882939	25882840-25882939
ENSBTAP00000018766	OAR24	+	1072501-1072584	1072379-1072437	1072379-1072409
ENSBTAP00000018772	OAR2	-	88742266-88742335	88792329-88792908	88755455-88792908
ENSBTAP00000018777	OAR3	-	163241861-163241954	163242506-163242628	163242228-163242628
ENSBTAP00000018789	OARX	-	70528023-70528211	70532538-70532687	70528342-70532687
ENSBTAP00000018799	OAR26	-	6413549-6413676	6414706-6414897	6413863-6414897
ENSBTAP00000018799	OAR26	-	6414706-6414897	6417126-6417260	6417182-6417260
ENSBTAP00000018799	OAR26	-	6420329-6420408	6451310-6451505	6427605-6451505
ENSBTAP00000018816	OAR2	-	175417012-175417057	175420165-175420227	175417184-175420227
ENSBTAP00000018816	OAR2	-	175417012-175417057	175420165-175420227	175417177-175420227
ENSBTAP00000018862	OAR13	-	74231096-74231685	74232153-74232473	74232130-74232473
ENSBTAP00000018862	OAR13	-	74233835-74234034	74235846-74235972	74234430-74235972
ENSBTAP00000018891	OAR7	+	80913689-80913787	80911739-80911813	80911739-80911804
ENSBTAP00000018917	OAR1	+	125284363-125284440	125280918-125281037	125280918-125284052
ENSBTAP00000018992	OAR1	-	89058545-89058699	89066778-89066856	89065306-89066856
ENSBTAP00000018992	OAR1	-	89085190-89085272	89086905-89086947	89086263-89086947
ENSBTAP00000018997	OAR1	+	89152318-89152553	89151832-89152035	89151832-89152005
ENSBTAP00000018997	OAR1	+	89157733-89157891	89156923-89157070	89156923-89157513
ENSBTAP00000019080	OAR5	-	41049599-41049767	41049839-41049907	41049835-41049907
ENSBTAP00000019109	OAR4	-	112502667-112502771	112503015-112503150	112503020-112503150
ENSBTAP00000019109	OAR4	-	112503392-112503489	112504252-112504413	112504074-112504413
ENSBTAP00000019109	OAR4	-	112503392-112503489	112504252-112504413	112504256-112504413
ENSBTAP00000019109	OAR4	-	112504949-112505044	112505289-112505411	112505253-112505411
ENSBTAP00000019109	OAR4	-	112504949-112505044	112505289-112505411	112505273-112505411
ENSBTAP00000019129	OAR1	-	97109519-97109596	97111480-97111548	97111341-97111548
ENSBTAP00000019133	OAR3	+	135054570-135054643	135053882-135054031	135053882-135054095
ENSBTAP00000019160	OAR2	-	131081079-131081186	131087847-131087980	131087036-131087980
ENSBTAP00000019160	OAR2	-	131081079-131081186	131087847-131087980	131082817-131087980
ENSBTAP00000019160	OAR2	-	131121640-131121732	131143202-131143318	131123956-131143318
ENSBTAP00000019176	OAR24	+	32713004-32713197	32708390-32708540	32708390-32709056
ENSBTAP00000019176	OAR24	+	32713004-32713197	32708390-32708540	32708390-32708628
ENSBTAP00000019194	OAR11	-	24381594-24381772	24384751-24384848	24382187-24384848
ENSBTAP00000019227	OAR1	+	201744585-201744680	201723902-201723950	201723902-201724006
ENSBTAP00000019248	OAR18	+	54158876-54159061	54158259-54158359	54158259-54158328
ENSBTAP00000019403	OAR5	-	5658683-5658899	5659120-5659193	5659173-5659193
ENSBTAP00000019440	OAR11	-	48653031-48653223	48656945-48657267	48653656-48657267
ENSBTAP00000019440	OAR11	-	48653031-48653223	48656945-48657267	48653994-48657267
ENSBTAP00000019440	OAR11	-	48660023-48660105	48661715-48662661	48662144-48662661
ENSBTAP00000019440	OAR11	-	48671409-48671560	48672300-48672546	48671777-48672546
ENSBTAP00000019440	OAR11	-	48672300-48672546	48675529-48675571	48675448-48675571
ENSBTAP00000019440	OAR11	-	48679735-48679859	48684132-48686442	48682719-48686442
ENSBTAP00000019440	OAR11	-	48718421-48718644	48732617-48733458	48721679-48733458
ENSBTAP00000019482	OAR7	-	82586270-82586386	82587636-82587775	82587071-82587775
ENSBTAP00000019507	OAR24	-	26044507-26044587	26045466-26045580	26045457-26045580
ENSBTAP00000019527	OAR3	-	92772426-92772482	92773463-92773639	92772577-92773639
ENSBTAP00000019529	OAR3	-	130939359-130939539	130960647-130960734	130951734-130960734
ENSBTAP00000019537	OAR11	+	13381396-13381581	13379811-13379884	13379811-13381296
ENSBTAP00000019585	OAR2	-	50020430-50020519	50029011-50029130	50028286-50029130
ENSBTAP00000019656	OAR5	-	2717067-2717108	2717354-2717507	2717338-2717507
ENSBTAP00000019691	OAR1	+	186042289-186042489	186032287-186032350	186032287-186041407
ENSBTAP00000019719	OAR5	-	60405218-60405297	60406345-60406435	60405550-60406435
ENSBTAP00000019734	OAR14	-	14497961-14498066	14499498-14499943	14498160-14499943
ENSBTAP00000019790	OAR26	-	35755395-35755598	35760695-35760811	35755910-35760811
ENSBTAP00000019790	OAR26	-	35760695-35760811	35772938-35773034	35764669-35773034
ENSBTAP00000019790	OAR26	-	35776469-35776554	35777831-35777971	35777780-35777971
ENSBTAP00000019792	OAR2	+	192305614-192305810	192303144-192303194	192303144-192303287
ENSBTAP00000019809	OAR4	+	43338140-43338235	43325780-43325821	43325780-43336166
ENSBTAP00000019814	OAR11	-	26575377-26575455	26575982-26576029	26575813-26576029
ENSBTAP00000019814	OAR11	-	26575377-26575455	26575982-26576029	26575550-26576029
ENSBTAP00000019836	OAR14	-	59901083-59901157	59901422-59901489	59901314-59901489
ENSBTAP00000019878	OAR2	-	203417965-203418159	203425832-203425922	203419264-203425922
ENSBTAP00000019893	OARX	+	47057703-47057825	47055241-47055318	47055241-47055812
ENSBTAP00000019893	OARX	+	47060964-47061122	47059743-47059924	47059743-47060292
ENSBTAP00000019893	OARX	+	47081093-47081230	47080772-47080951	47080772-47080999
ENSBTAP00000019893	OARX	+	47081093-47081230	47080772-47080951	47080772-47081013
ENSBTAP00000019893	OARX	+	47082505-47082704	47082292-47082361	47082292-47082370
ENSBTAP00000019923	OAR3	-	223600409-223600579	223600759-223600854	223600704-223600854
ENSBTAP00000019923	OAR3	-	223600409-223600579	223600759-223600854	223600761-223600854
ENSBTAP00000019928	OAR1	-	86767756-86767873	86769946-86770007	86769949-86770007
ENSBTAP00000019928	OAR1	-	86769946-86770007	86770860-86770894	86770544-86770894
ENSBTAP00000019928	OAR1	-	86769946-86770007	86770860-86770894	86770315-86770894
ENSBTAP00000019928	OAR1	-	86769946-86770007	86770860-86770894	86770856-86770894
ENSBTAP00000019969	OAR14	-	45734069-45734142	45734432-45734486	45734414-45734486
ENSBTAP00000019973	OAR14	+	45735768-45735911	45735302-45735376	45735302-45735490
ENSBTAP00000019973	OAR14	+	45735768-45735911	45735302-45735376	45735302-45735638
ENSBTAP00000019975	OAR2	+	53383541-53383587	53383101-53383390	53383101-53383377
ENSBTAP00000019980-D2	OAR24	-	36280194-36280291	36280640-36280757	36280670-36280757
ENSBTAP00000019980-D2	OAR24	-	36282592-36282672	36283143-36283181	36282956-36283181
ENSBTAP00000020020	OAR3	-	32960726-32960866	32963627-32963713	32963544-32963713
ENSBTAP00000020021	OAR5	+	49610284-49610384	49607553-49607743	49607553-49609471
ENSBTAP00000020024	OAR3	-	180427922-180428080	180429156-180429258	180428274-180429258
ENSBTAP00000020036	OAR18	-	44085362-44085438	44085558-44085868	44085812-44085868
ENSBTAP00000020036	OAR18	-	44085362-44085438	44085558-44085868	44085701-44085868
ENSBTAP00000020079	OAR15	-	52877159-52877241	52881709-52881854	52878997-52881854
ENSBTAP00000020084	OAR3	+	213067896-213068061	213067490-213067587	213067490-213067611
ENSBTAP00000020116	OAR15	-	27184384-27184527	27184748-27184858	27184740-27184858
ENSBTAP00000020126	OAR10	-	78823566-78823649	78825941-78826165	78824081-78826165
ENSBTAP00000020129	OAR16	-	37373516-37373659	37374636-37374768	37374542-37374768
ENSBTAP00000020129	OAR16	-	37432169-37432268	37436283-37436410	37436310-37436410
ENSBTAP00000020129	OAR16	-	37436283-37436410	37438333-37438498	37438350-37438498
ENSBTAP00000020219	OAR23	+	33533242-33533342	33531369-33531595	33531369-33532934
ENSBTAP00000020219	OAR23	+	33549649-33549717	33548183-33548312	33548183-33548722
ENSBTAP00000020243	OAR9	-	89881754-89881917	89882989-89883081	89882984-89883081
ENSBTAP00000020243	OAR9	-	89881754-89881917	89882989-89883081	89882838-89883081
ENSBTAP00000020243	OAR9	-	89882989-89883081	89884796-89884914	89884616-89884914
ENSBTAP00000020243	OAR9	-	89884796-89884914	89887195-89887402	89886762-89887402
ENSBTAP00000020243	OAR9	-	89884796-89884914	89887195-89887402	89886415-89887402
ENSBTAP00000020243	OAR9	-	89884796-89884914	89887195-89887402	89887200-89887402
ENSBTAP00000020271	OAR8	-	58255143-58255238	58256715-58256806	58255465-58256806
ENSBTAP00000020271	OAR8	-	58283789-58283928	58285568-58285610	58284323-58285610
ENSBTAP00000020312	OAR9	-	86700135-86700296	86701123-86701172	86700473-86701172
ENSBTAP00000020323-D2	OAR19	+	56435090-56435219	56432642-56432823	56432642-56432803
ENSBTAP00000020325	OAR3	-	7367575-7367745	7372332-7372457	7372389-7372457
ENSBTAP00000020336	OAR11	+	31706717-31706841	31690056-31690377	31690056-31700393
ENSBTAP00000020347	OAR20	-	16111263-16111371	16112331-16112467	16111887-16112467
ENSBTAP00000020347	OAR20	-	16114510-16114574	16117400-16117447	16114817-16117447
ENSBTAP00000020353	OAR1	-	246453319-246453512	246454529-246454818	246454418-246454818
ENSBTAP00000020353	OAR1	-	246457035-246457101	246464777-246464877	246460847-246464877
ENSBTAP00000020356	OAR11	-	40627932-40628140	40630383-40630605	40630395-40630605
ENSBTAP00000020363	OAR16	+	3262525-3262608	3262117-3262171	3262117-3262180
ENSBTAP00000020388	OAR1	+	99844567-99844995	99842625-99842783	99842625-99843407
ENSBTAP00000020403	OAR2	-	21745210-21746930	21754645-21754729	21750839-21754729
ENSBTAP00000020403	OAR2	-	21745210-21746930	21754645-21754729	21747703-21754729
ENSBTAP00000020407	OAR3	+	203534486-203534526	203531973-203532181	203531973-203533230
ENSBTAP00000020433	OAR3	+	7837861-7837900	7825954-7826422	7825954-7828530
ENSBTAP00000020433	OAR3	+	7853702-7853873	7852606-7852721	7852606-7853492
ENSBTAP00000020446	OAR7	+	99895157-99895219	99884847-99884933	99884847-99888877
ENSBTAP00000020456	OAR11	-	49599224-49599346	49599976-49600058	49599713-49600058
ENSBTAP00000020474	OAR1	-	228187-228384	230544-230623	230540-230623
ENSBTAP00000020512	OAR13	+	37175425-37175534	37173535-37173611	37173535-37174183
ENSBTAP00000020514	OAR3	-	6425464-6425765	6426457-6426627	6426521-6426627
ENSBTAP00000020550	OAR26	-	32168729-32168873	32171366-32171556	32170273-32171556
ENSBTAP00000020550	OAR26	-	32174360-32174532	32174787-32174870	32174781-32174870
ENSBTAP00000020564	OAR1	+	45475892-45476001	45471992-45472125	45471992-45475597
ENSBTAP00000020586	OAR5	-	16859917-16860102	16863577-16863685	16863004-16863685
ENSBTAP00000020612	OAR21	-	38151023-38151074	38152287-38152412	38151921-38152412
ENSBTAP00000020623	OAR16	+	6883880-6883968	6883012-6883137	6883012-6883164
ENSBTAP00000020623	OAR16	+	6894651-6894731	6890692-6890871	6890692-6890876
ENSBTAP00000020623	OAR16	+	6900491-6900567	6898790-6898979	6898790-6898985
ENSBTAP00000020640	OAR12	+	20419012-20419111	20414111-20414198	20414111-20414221
ENSBTAP00000020671	OAR1	-	18551617-18551716	18585799-18585871	18574560-18585871
ENSBTAP00000020671	OAR1	-	18585799-18585871	18613235-18613326	18586033-18613326
ENSBTAP00000020671	OAR1	-	18613235-18613326	18617607-18617666	18617066-18617666
ENSBTAP00000020690	OAR20	+	7098577-7098690	7096097-7096279	7096097-7097852
ENSBTAP00000020690	OAR20	+	7105788-7105926	7104461-7104577	7104461-7104731
ENSBTAP00000020709	OAR5	-	1151593-1151796	1156180-1156260	1155230-1156260
ENSBTAP00000020711	OAR20	-	25208901-25209023	25212035-25212163	25210113-25212163
ENSBTAP00000020716	OAR15	+	52656918-52657081	52652004-52652169	52652004-52652567
ENSBTAP00000020781	OAR3	-	154939624-154939733	154943489-154943717	154943302-154943717
ENSBTAP00000020850	OAR10	+	83303220-83303312	83300987-83301115	83300987-83303082
ENSBTAP00000020860	OAR12	+	93665-93999	92237-92384	92237-92388
ENSBTAP00000020860	OAR12	+	93665-93999	92237-92384	92237-92805
ENSBTAP00000020860	OAR12	+	93665-93999	92237-92384	92237-92737
ENSBTAP00000020860	OAR12	+	93665-93999	92237-92384	92237-92676
ENSBTAP00000020860	OAR12	+	93665-93999	92237-92384	92237-92350
ENSBTAP00000020860	OAR12	+	93665-93999	92237-92384	92237-92753
ENSBTAP00000020914	OAR4	-	42747980-42748122	42752214-42752351	42749948-42752351
ENSBTAP00000020929	OAR17	-	62845501-62845650	62848550-62848760	62848559-62848760
ENSBTAP00000020987	OAR4	-	100812169-100812244	100814556-100814772	100812398-100814772
ENSBTAP00000021120	OAR1	+	20588112-20588388	20587401-20587525	20587401-20587511
ENSBTAP00000021123	OAR1	+	183728010-183728156	183723707-183723889	183723707-183723883
ENSBTAP00000021155	OAR18	+	21807828-21807906	21803536-21803624	21803536-21807229
ENSBTAP00000021155	OAR18	+	21807828-21807906	21803536-21803624	21803536-21803804
ENSBTAP00000021155	OAR18	+	21813330-21813418	21809778-21809903	21809778-21813042
ENSBTAP00000021155	OAR18	+	21813330-21813418	21809778-21809903	21809778-21812995
ENSBTAP00000021155	OAR18	+	21833705-21833872	21831310-21831442	21831310-21831446
ENSBTAP00000021186	OAR1	+	28781956-28782042	28776164-28776288	28776164-28777053
ENSBTAP00000021202	OAR10	+	33889999-33890064	33884149-33884231	33884149-33889416
ENSBTAP00000021267	OAR9	-	39892651-39892770	39897196-39897267	39892872-39897267
ENSBTAP00000021306	OAR14	-	13782059-13782203	13784479-13784621	13784131-13784621
ENSBTAP00000021306	OAR14	-	13785387-13785557	13791990-13792128	13785978-13792128
ENSBTAP00000021327	OAR11	+	51684392-51684533	51683116-51683196	51683116-51683666
ENSBTAP00000021328-D2	OAR23	+	37968213-37968385	37965309-37965470	37965309-37965481
ENSBTAP00000021328-D2	OAR23	+	37968213-37968385	37965309-37965470	37965309-37967369
ENSBTAP00000021328-D2	OAR23	+	37968213-37968385	37965309-37965470	37965309-37966728
ENSBTAP00000021357	OAR3	-	223816608-223816709	223816923-223817097	223816831-223817097
ENSBTAP00000021357	OAR3	-	223817404-223817543	223817876-223818016	223817778-223818016
ENSBTAP00000021425	OARX	-	49853162-49853252	49853988-49854083	49853948-49854083
ENSBTAP00000021436	OAR5	-	44527772-44527937	44536185-44536359	44533212-44536359
ENSBTAP00000021436	OAR5	-	44538763-44538852	44545464-44545563	44543650-44545563
ENSBTAP00000021436	OAR5	-	44538763-44538852	44545464-44545563	44543646-44545563
ENSBTAP00000021482	OAR24	-	34275899-34275961	34277259-34277375	34276396-34277375
ENSBTAP00000021482	OAR24	-	34275899-34275961	34277259-34277375	34276524-34277375
ENSBTAP00000021518	OAR9	+	4880112-4880237	4870004-4870077	4870004-4873478
ENSBTAP00000021518	OAR9	+	4880112-4880237	4870004-4870077	4870004-4877093
ENSBTAP00000021553	OAR2	+	208591833-208591917	208591203-208591415	208591203-208591336
ENSBTAP00000021556	OAR3	+	215890579-215890656	215888179-215888350	215888179-215889069
ENSBTAP00000021556	OAR3	+	215895614-215895793	215893542-215893982	215893542-215894762
ENSBTAP00000021556	OAR3	+	215909392-215909557	215908593-215908706	215908593-215909073
ENSBTAP00000021556	OAR3	+	215914595-215914715	215914075-215914356	215914075-215914391
ENSBTAP00000021593	OAR2	+	66136634-66136863	66113002-66113365	66113002-66124364
ENSBTAP00000021593	OAR2	+	66136634-66136863	66113002-66113365	66113002-66114223
ENSBTAP00000021614	OAR11	+	54815796-54815884	54783876-54783995	54783876-54815525
ENSBTAP00000021614	OAR11	+	54815796-54815884	54783876-54783995	54783876-54815503
ENSBTAP00000021614	OAR11	+	54820110-54820153	54819758-54819824	54819758-54819874
ENSBTAP00000021614	OAR11	+	54839967-54840085	54833890-54834000	54833890-54837956
ENSBTAP00000021640	OAR14	-	50527153-50527245	50528188-50528256	50527880-50528256
ENSBTAP00000021658	OAR8	+	31993860-31993996	31955833-31955936	31955833-31960002
ENSBTAP00000021683	OAR3	-	136013915-136014011	136014947-136015053	136014215-136015053
ENSBTAP00000021686	OAR22	-	17190139-17190261	17202467-17202662	17200305-17202662
ENSBTAP00000021719	OAR1	-	9749876-9749993	9750420-9750504	9750239-9750504
ENSBTAP00000021731	OAR20	-	31746961-31747132	31749698-31749882	31748180-31749882
ENSBTAP00000021731	OAR20	-	31746961-31747132	31749698-31749882	31749732-31749882
ENSBTAP00000021734	OAR22	-	21814211-21814315	21815285-21815370	21815292-21815370
ENSBTAP00000021771	OAR12	+	63308101-63308242	63284442-63284577	63284442-63307942
ENSBTAP00000021808	OAR13	+	26916471-26916605	26914563-26914636	26914563-26914720
ENSBTAP00000021808	OAR13	+	26939551-26939675	26935045-26935127	26935045-26935659
ENSBTAP00000021872	OAR13	+	28580829-28580877	28572302-28572384	28572302-28576179
ENSBTAP00000021872	OAR13	+	28595681-28595751	28593479-28593652	28593479-28594300
ENSBTAP00000021879	OAR18	-	66537026-66537123	66539454-66540050	66539638-66540050
ENSBTAP00000021879	OAR18	-	66542469-66542550	66543684-66543823	66543496-66543823
ENSBTAP00000021879	OAR18	-	66591162-66591245	66596703-66596794	66596698-66596794
ENSBTAP00000021952	OAR3	-	217093019-217093409	217104135-217104220	217103236-217104220
ENSBTAP00000021981	OAR10	+	13956578-13956725	13954458-13954524	13954458-13956099
ENSBTAP00000021981	OAR10	+	13958816-13958910	13956578-13956725	13956578-13958347
ENSBTAP00000021981	OAR10	+	13964890-13965028	13962530-13962654	13962530-13963863
ENSBTAP00000021983	OAR19	-	49784711-49784863	49785805-49785885	49785062-49785885
ENSBTAP00000021983	OAR19	-	49786158-49786243	49786691-49786815	49786563-49786815
ENSBTAP00000022033	OAR19	+	10736494-10736559	10722072-10722161	10722072-10732244
ENSBTAP00000022033	OAR19	+	10736494-10736559	10722072-10722161	10722072-10732241
ENSBTAP00000022033	OAR19	+	10753732-10753830	10747320-10747376	10747320-10748741
ENSBTAP00000022033	OAR19	+	10768860-10769038	10758534-10758681	10758534-10763567
ENSBTAP00000022033	OAR19	+	10787488-10787630	10781419-10781549	10781419-10781583
ENSBTAP00000022041	OAR24	-	187518-187628	197688-197786	188011-197786
ENSBTAP00000022067	OAR3	-	136441060-136441237	136441438-136441536	136441450-136441536
ENSBTAP00000022067	OAR3	-	136441438-136441536	136441783-136441878	136441792-136441878
ENSBTAP00000022077	OAR5	+	49249709-49249815	49206522-49206726	49206522-49248759
ENSBTAP00000022077	OAR5	+	49249709-49249815	49206522-49206726	49206522-49234039
ENSBTAP00000022078	OAR5	-	49320135-49320301	49322862-49322894	49322792-49322894
ENSBTAP00000022098	OAR7	-	83315331-83315401	83315956-83316011	83315707-83316011
ENSBTAP00000022129	OAR10	+	9660967-9661029	9658506-9658577	9658506-9659754
ENSBTAP00000022154	OAR7	-	21854811-21855183	21856547-21856635	21855303-21856635
ENSBTAP00000022160	OAR23	-	61118632-61118749	61139928-61139980	61135403-61139980
ENSBTAP00000022160	OAR23	-	61175168-61175307	61179303-61179485	61175400-61179485
ENSBTAP00000022174	OAR13	+	30121620-30121830	30113940-30114080	30113940-30115173
ENSBTAP00000022223	OAR3	-	42919439-42919605	42923259-42923355	42920544-42923355
ENSBTAP00000022240	OAR12	+	44710380-44710541	44705533-44705630	44705533-44709897
ENSBTAP00000022279	OAR9	+	28999813-29000102	28998579-28998684	28998579-28998839
ENSBTAP00000022292	OAR2	+	137287187-137287325	137284902-137285048	137284902-137286078
ENSBTAP00000022299	OARX	-	51277170-51277262	51277551-51277639	51277368-51277639
ENSBTAP00000022355	OAR25	-	7371682-7371855	7373642-7373887	7373668-7373887
ENSBTAP00000022379	OAR7	+	42708026-42708136	42695658-42695762	42695658-42705233
ENSBTAP00000022381	OAR20	-	7529645-7529757	7529890-7529970	7529841-7529970
ENSBTAP00000022385	OAR20	-	7536498-7536749	7537020-7537317	7537210-7537317
ENSBTAP00000022411	OAR13	+	72744280-72744403	72741779-72742081	72741779-72743407
ENSBTAP00000022411	OAR13	+	72745464-72745627	72744280-72744403	72744280-72744642
ENSBTAP00000022415	OAR11	+	10462806-10462906	10461309-10461366	10461309-10462244
ENSBTAP00000022415	OAR11	+	10465611-10465718	10464967-10465057	10464967-10465061
ENSBTAP00000022431	OAR2	+	29922607-29922756	29919307-29919372	29919307-29919922
ENSBTAP00000022452	OAR14	-	1598280-1598430	1599939-1600051	1599128-1600051
ENSBTAP00000022456	OAR18	-	20233686-20233767	20234350-20234490	20234335-20234490
ENSBTAP00000022470	OAR2	-	113301268-113301359	113303355-113303459	113302830-113303459
ENSBTAP00000022510	OAR20	-	38409853-38409976	38411488-38411663	38410473-38411663
ENSBTAP00000022510	OAR20	-	38442514-38442657	38485092-38485169	38479182-38485169
ENSBTAP00000022554	OAR2	-	2727735-2727780	2729974-2730033	2728516-2730033
ENSBTAP00000022576	OAR4	+	76075763-76075892	76071320-76071433	76071320-76073287
ENSBTAP00000022612	OAR13	-	59991775-59991918	59992267-59992365	59992257-59992365
ENSBTAP00000022619	OAR14	-	7018847-7018933	7021463-7021534	7021125-7021534
ENSBTAP00000022619	OAR14	-	7021463-7021534	7025673-7025753	7023224-7025753
ENSBTAP00000022642	OAR6	+	90491402-90491502	90479286-90479362	90479286-90481483
ENSBTAP00000022642	OAR6	+	90516136-90516246	90510424-90510635	90510424-90512286
ENSBTAP00000022675	OAR1	-	97685880-97686023	97686672-97686837	97686280-97686837
ENSBTAP00000022702	OAR3	+	207176060-207176284	207171042-207171168	207171042-207172503
ENSBTAP00000022702	OAR3	+	207176060-207176284	207171042-207171168	207171042-207172115
ENSBTAP00000022721	OAR11	+	33985829-33985903	33985325-33985425	33985325-33985555
ENSBTAP00000022729	OAR5	-	2422718-2422885	2428679-2428792	2425876-2428792
ENSBTAP00000022729	OAR5	-	2422718-2422885	2428679-2428792	2423282-2428792
ENSBTAP00000022729	OAR5	-	2428679-2428792	2429322-2429499	2429401-2429499
ENSBTAP00000022729	OAR5	-	2430568-2430684	2431050-2431206	2430926-2431206
ENSBTAP00000022753	OAR3	+	178599854-178600133	178594964-178595071	178594964-178597235
ENSBTAP00000022767	OAR1	-	85370200-85370421	85372416-85372523	85372459-85372523
ENSBTAP00000022767	OAR1	-	85372416-85372523	85375065-85375166	85374237-85375166
ENSBTAP00000022767	OAR1	-	85372416-85372523	85375065-85375166	85374165-85375166
ENSBTAP00000022778	OAR7	+	63876367-63876506	63862113-63862216	63862113-63862442
ENSBTAP00000022778	OAR7	+	63888559-63888666	63880094-63880241	63880094-63886755
ENSBTAP00000022784	OAR1	-	171847533-171847646	171850317-171850513	171848503-171850513
ENSBTAP00000022890	OAR11	-	17636971-17637130	17640202-17640357	17640220-17640357
ENSBTAP00000022893	OAR17	+	44794405-44794555	44792446-44792550	44792446-44792643
ENSBTAP00000022893	OAR17	+	44796268-44796383	44795992-44796190	44795992-44796158
ENSBTAP00000022912	OAR13	+	27369261-27369365	27366514-27366591	27366514-27366733
ENSBTAP00000022932	OAR2	+	238225863-238225960	238209305-238209411	238209305-238209403
ENSBTAP00000022993	OAR21	-	17586797-17586937	17588681-17588776	17588671-17588776
ENSBTAP00000022993	OAR21	-	17588681-17588776	17608578-17608709	17607716-17608709
ENSBTAP00000023026	OAR23	-	47235148-47235364	47246602-47246686	47235460-47246686
ENSBTAP00000023068	OAR12	+	536186-536254	534611-534709	534611-535090
ENSBTAP00000023078	OAR14	-	51815150-51815249	51820457-51820533	51820434-51820533
ENSBTAP00000023087	OARX	+	18676062-18676163	18674492-18674575	18674492-18675083
ENSBTAP00000023094	OAR1	+	16847811-16848045	16844389-16844471	16844389-16844473
ENSBTAP00000023117	OAR17	-	62529363-62529581	62530878-62530985	62530540-62530985
ENSBTAP00000023117	OAR17	-	62531865-62531961	62533720-62533907	62533523-62533907
ENSBTAP00000023117	OAR17	-	62562377-62562555	62563304-62563428	62563131-62563428
ENSBTAP00000023117	OAR17	-	62564527-62564686	62564836-62564911	62564841-62564911
ENSBTAP00000023150	OAR1	+	225325245-225325373	225321703-225321834	225321703-225324555
ENSBTAP00000023162	OAR3	+	33679435-33679540	33678939-33679021	33678939-33679016
ENSBTAP00000023197	OAR26	+	32774777-32774948	32766225-32766358	32766225-32767619
ENSBTAP00000023197	OAR26	+	32802217-32802297	32793444-32793627	32793444-32796097
ENSBTAP00000023197	OAR26	+	32802217-32802297	32793444-32793627	32793444-32794922
ENSBTAP00000023214	OAR3	-	214521263-214521360	214523643-214523739	214523662-214523739
ENSBTAP00000023232	OAR6	+	58074358-58074518	58068849-58068999	58068849-58074168
ENSBTAP00000023247	OAR9	-	33790162-33790526	33791485-33791608	33791524-33791608
ENSBTAP00000023247	OAR9	-	33793078-33793249	33803872-33803974	33797844-33803974
ENSBTAP00000023303	OAR7	+	4486938-4487066	4477757-4477864	4477757-4480997
ENSBTAP00000023334	OAR8	+	30664321-30664504	30660870-30661006	30660870-30663739
ENSBTAP00000023373	OAR1	+	104718702-104718858	104706694-104706968	104706694-104707053
ENSBTAP00000023373	OAR1	+	104720796-104721053	104720142-104720267	104720142-104720262
ENSBTAP00000023384	OAR24	-	26166214-26166577	26170323-26170547	26170222-26170547
ENSBTAP00000023465	OARX	-	15069752-15069874	15070512-15070652	15070396-15070652
ENSBTAP00000023465	OARX	-	15113664-15113780	15136187-15136249	15120567-15136249
ENSBTAP00000023556	OAR18	+	22138434-22138584	22137528-22137701	22137528-22137684
ENSBTAP00000023574	OAR12	-	35405434-35405542	35435871-35435970	35409297-35435970
ENSBTAP00000023581	OAR9	-	89850199-89850291	89851249-89851367	89850723-89851367
ENSBTAP00000023595	OAR16	+	23490684-23490866	23489906-23490116	23489906-23490165
ENSBTAP00000023681	OAR19	+	52867882-52867980	52867695-52867793	52867695-52867789
ENSBTAP00000023681	OAR19	+	52873875-52873943	52873188-52873345	52873188-52873263
ENSBTAP00000023705	OAR3	-	162709508-162709588	162710198-162710308	162710147-162710308
ENSBTAP00000023705	OAR3	-	162710647-162710724	162716000-162716093	162711330-162716093
ENSBTAP00000023753	OAR11	+	10132204-10132371	10131202-10131313	10131202-10131253
ENSBTAP00000023772	OAR16	+	63155275-63155412	63154302-63154592	63154302-63154617
ENSBTAP00000023791	OAR15	+	21416810-21416893	21416182-21416214	21416182-21416489
ENSBTAP00000023877	OAR8	-	60793211-60793396	60797409-60797504	60795345-60797504
ENSBTAP00000023881	OAR12	+	3165389-3165695	3161652-3161798	3161652-3165195
ENSBTAP00000023954	OAR18	+	22985281-22985486	22957819-22957928	22957819-22971399
ENSBTAP00000023988	OAR20	+	10135732-10135846	10134281-10134328	10134281-10135378
ENSBTAP00000023988	OAR20	+	10159055-10159122	10157904-10158077	10157904-10158341
ENSBTAP00000023994	OAR26	-	40538809-40539005	40545310-40545520	40543558-40545520
ENSBTAP00000023994	OAR26	-	40547729-40547914	40549308-40549476	40549303-40549476
ENSBTAP00000024009	OAR26	+	18684217-18684410	18682281-18682397	18682281-18682405
ENSBTAP00000024017	OAR22	+	41946114-41946213	41943616-41943753	41943616-41945384
ENSBTAP00000024029	OAR5	+	19290045-19290092	19289277-19289441	19289277-19289955
ENSBTAP00000024045	OAR2	+	133483981-133484064	133473504-133473544	133473504-133481412
ENSBTAP00000024045	OAR2	+	133516090-133516302	133484144-133484195	133484144-133484251
ENSBTAP00000024045	OAR2	+	133524531-133524636	133516090-133516302	133516090-133524081
ENSBTAP00000024045	OAR2	+	133537483-133537718	133526864-133527034	133526864-133527003
ENSBTAP00000024045	OAR2	+	133537483-133537718	133526864-133527034	133526864-133528665
ENSBTAP00000024046	OAR1	+	17939803-17939928	17939494-17939620	17939494-17939670
ENSBTAP00000024047	OARX	-	50296014-50296194	50296869-50297176	50296872-50297176
ENSBTAP00000024053	OAR2	-	234918623-234918726	234920101-234920186	234919380-234920186
ENSBTAP00000024053	OAR2	-	234918623-234918726	234920101-234920186	234919086-234920186
ENSBTAP00000024084	OAR15	+	28880753-28880817	28879783-28879863	28879783-28880531
ENSBTAP00000024133	OAR11	+	21832598-21832684	21815981-21816047	21815981-21823190
ENSBTAP00000024158	OAR6	-	98061670-98061909	98067422-98067567	98064741-98067567
ENSBTAP00000024164	OAR3	-	34067924-34068022	34070606-34070735	34069012-34070735
ENSBTAP00000024164	OAR3	-	34071831-34071924	34073756-34073898	34073065-34073898
ENSBTAP00000024191	OAR11	-	49764090-49764331	49765222-49765379	49765267-49765379
ENSBTAP00000024191	OAR11	-	49771565-49771699	49774057-49774189	49773387-49774189
ENSBTAP00000024202	OAR4	+	12018415-12018714	12006960-12007146	12006960-12017450
ENSBTAP00000024202	OAR4	+	12018415-12018714	12006960-12007146	12006960-12013808
ENSBTAP00000024202	OAR4	+	12073988-12074478	12018415-12018714	12018415-12064142
ENSBTAP00000024209	OAR21	+	17422612-17422755	17416688-17416856	17416688-17416992
ENSBTAP00000024292	OAR1	-	103475601-103475670	103476349-103476476	103476156-103476476
ENSBTAP00000024292	OAR1	-	103476349-103476476	103485633-103485743	103480251-103485743
ENSBTAP00000024292	OAR1	-	103586536-103586631	103631169-103631822	103627484-103631822
ENSBTAP00000024307	OAR15	+	63799615-63799695	63779466-63779568	63779466-63779550
ENSBTAP00000024313	OAR13	-	35309923-35310029	35355366-35355579	35314174-35355579
ENSBTAP00000024319	OAR11	+	50879397-50879571	50876397-50876534	50876397-50877699
ENSBTAP00000024327	OAR7	-	61904427-61904552	61905295-61905429	61904944-61905429
ENSBTAP00000024376	OAR7	+	16140191-16140265	16139304-16139375	16139304-16139363
ENSBTAP00000024376	OAR7	+	16141021-16141138	16140191-16140265	16140191-16140251
ENSBTAP00000024422	OAR3	+	162033378-162033645	162033058-162033117	162033058-162033112
ENSBTAP00000024422	OAR3	+	162033882-162033979	162033378-162033645	162033378-162033641
ENSBTAP00000024422	OAR3	+	162036566-162036632	162035136-162035233	162035136-162035316
ENSBTAP00000024445-D2	OAR20	+	49422007-49422408	49420315-49420482	49420315-49421297
ENSBTAP00000024448	OAR2	-	39134074-39134162	39137528-39137566	39137337-39137566
ENSBTAP00000024481	OAR18	+	44994551-44994678	44990720-44990810	44990720-44991963
ENSBTAP00000024481	OAR18	+	45025083-45025209	45023117-45023156	45023117-45023960
ENSBTAP00000024514	OAR11	-	48356253-48356477	48357736-48357795	48356980-48357795
ENSBTAP00000024515	OAR14	-	36161548-36161645	36162349-36162441	36162356-36162441
ENSBTAP00000024551	OAR1	+	51192745-51192797	51191825-51191930	51191825-51192449
ENSBTAP00000024557	OAR16	+	8185058-8185216	8184144-8184432	8184144-8184445
ENSBTAP00000024557	OAR16	+	8190045-8190170	8189458-8189555	8189458-8189603
ENSBTAP00000024584-D2	OAR7	-	82374393-82374491	82374758-82374937	82374599-82374937
ENSBTAP00000024600	OAR15	+	75891141-75891238	75889962-75890028	75889962-75890032
ENSBTAP00000024600	OAR15	+	75894265-75894432	75892951-75893070	75892951-75893984
ENSBTAP00000024621	OARX	-	50004683-50004795	50006495-50006606	50006512-50006606
ENSBTAP00000024621	OARX	-	50006495-50006606	50008346-50008412	50006978-50008412
ENSBTAP00000024663	OAR3	+	212933383-212933531	212931632-212931857	212931632-212931853
ENSBTAP00000024663	OAR3	+	212934987-212935667	212933383-212933531	212933383-212933811
ENSBTAP00000024663	OAR3	+	212938852-212939145	212934987-212935667	212934987-212935539
ENSBTAP00000024789	OAR15	+	15613355-15613465	15595950-15596069	15595950-15609336
ENSBTAP00000024803	OAR18	-	20743706-20743735	20744367-20744537	20744404-20744537
ENSBTAP00000024876	OAR25	+	64670-65125	59335-59394	59335-62413
ENSBTAP00000024887	OAR11	-	36526912-36527022	36529423-36529521	36528024-36529521
ENSBTAP00000024905	OAR3	+	3960498-3960718	3957043-3957253	3957043-3957180
ENSBTAP00000024905	OAR3	+	3971927-3972016	3968797-3969031	3968797-3969024
ENSBTAP00000024934	OAR13	-	50771720-50771806	50772334-50772508	50772190-50772508
ENSBTAP00000025004	OAR3	+	7087269-7087419	7085073-7085125	7085073-7085393
ENSBTAP00000025004	OAR3	+	7090744-7090893	7087269-7087419	7087269-7087844
ENSBTAP00000025042	OAR13	-	51858764-51858912	51859280-51859376	51859099-51859376
ENSBTAP00000025044	OAR13	+	51856473-51856559	51855790-51855850	51855790-51856302
ENSBTAP00000025063	OAR3	-	206930095-206930761	206931127-206931349	206930953-206931349
ENSBTAP00000025111	OAR19	+	30004584-30004630	29999992-30000147	29999992-30001748
ENSBTAP00000025138	OAR20	+	7465365-7465607	7464294-7464509	7464294-7464660
ENSBTAP00000025155	OAR7	+	67484618-67484702	67480541-67480738	67480541-67482715
ENSBTAP00000025155	OAR7	+	67487371-67488501	67485525-67485726	67485525-67485666
ENSBTAP00000025155	OAR7	+	67493745-67493951	67488806-67488910	67488806-67493588
ENSBTAP00000025156	OAR23	+	48894009-48894308	48890792-48891278	48890792-48891284
ENSBTAP00000025161	OAR18	-	20781200-20781394	20783178-20783311	20782794-20783311
ENSBTAP00000025161	OAR18	-	20785866-20785988	20786226-20786462	20786259-20786462
ENSBTAP00000025161	OAR18	-	20790923-20791109	20791454-20791627	20791444-20791627
ENSBTAP00000025179	OAR19	+	51061834-51061977	51060764-51060859	51060764-51061184
ENSBTAP00000025179	OAR19	+	51062525-51062608	51062300-51062443	51062300-51062438
ENSBTAP00000025200	OAR19	-	21945877-21946680	21954072-21954188	21947740-21954188
ENSBTAP00000025337	OAR23	+	40446216-40446308	40433562-40433779	40433562-40442585
ENSBTAP00000025337	OAR23	+	40462157-40462234	40458989-40459080	40458989-40462067
ENSBTAP00000025337	OAR23	+	40487363-40487442	40484953-40485017	40484953-40487205
ENSBTAP00000025340	OAR25	+	43958793-43959544	43957464-43957533	43957464-43957777
ENSBTAP00000025394	OAR2	-	137065800-137065878	137066008-137066086	137066006-137066086
ENSBTAP00000025394	OAR2	-	137075172-137075335	137078836-137078878	137077035-137078878
ENSBTAP00000025519	OAR8	-	29861855-29862040	29864105-29864243	29863599-29864243
ENSBTAP00000025546	OAR19	-	16991292-16991762	16996645-16996889	16993654-16996889
ENSBTAP00000025546	OAR19	-	16996645-16996889	17003788-17003917	17001844-17003917
ENSBTAP00000025546	OAR19	-	16996645-16996889	17003788-17003917	17003544-17003917
ENSBTAP00000025546	OAR19	-	17015405-17015647	17019856-17020034	17018876-17020034
ENSBTAP00000025546	OAR19	-	17020943-17021151	17021478-17021583	17021247-17021583
ENSBTAP00000025546	OAR19	-	17021478-17021583	17026467-17026537	17025427-17026537
ENSBTAP00000025546	OAR19	-	17021478-17021583	17026467-17026537	17021866-17026537
ENSBTAP00000025574	OAR3	-	103510110-103510291	103515092-103515188	103513616-103515188
ENSBTAP00000025584	OAR23	-	35666896-35666964	35667518-35667613	35667514-35667613
ENSBTAP00000025590	OAR20	+	38265473-38266292	38259336-38259440	38259336-38259825
ENSBTAP00000025615	OAR3	+	203553941-203553999	203548505-203548613	203548505-203548698
ENSBTAP00000025624	OAR11	+	26751505-26751728	26748240-26748449	26748240-26751100
ENSBTAP00000025624	OAR11	+	26752745-26752892	26752211-26752392	26752211-26752544
ENSBTAP00000025636	OARX	-	113682206-113682403	113682622-113682783	113682483-113682783
ENSBTAP00000025696	OAR2	+	203490719-203490840	203487086-203487185	203487086-203488519
ENSBTAP00000025765	OAR11	-	39408138-39408281	39430564-39430728	39414067-39430728
ENSBTAP00000025843	OAR21	-	21950456-21950678	21952460-21952534	21950822-21952534
ENSBTAP00000025851	OAR4	+	31380982-31381063	31362055-31362233	31362055-31380076
ENSBTAP00000025870	OAR5	+	41557385-41557453	41556469-41556506	41556469-41556769
ENSBTAP00000025870	OAR5	+	41560046-41560134	41559474-41559585	41559474-41559754
ENSBTAP00000025870	OAR5	+	41560639-41560736	41560046-41560134	41560046-41560271
ENSBTAP00000025878	OAR6	+	112819193-112819259	112807138-112807275	112807138-112817927
ENSBTAP00000025878	OAR6	+	112822654-112822825	112820545-112820626	112820545-112820780
ENSBTAP00000025911	OAR6	-	111123756-111123918	111135151-111135269	111129041-111135269
ENSBTAP00000025921	OAR3	+	69744949-69745107	69737548-69737755	69737548-69741229
ENSBTAP00000025921	OAR3	+	69811999-69812195	69800134-69800267	69800134-69811870
ENSBTAP00000025978	OAR10	+	16306925-16307121	16303228-16303364	16303228-16303965
ENSBTAP00000025995	OAR3	+	6442860-6442964	6442403-6442523	6442403-6442559
ENSBTAP00000026016	OAR24	-	26598679-26598850	26599126-26599189	26599131-26599189
ENSBTAP00000026038	OAR1	+	129052802-129052849	129050766-129050813	129050766-129052355
ENSBTAP00000026080	OAR3	-	223572685-223572763	223572847-223572926	223572898-223572926
ENSBTAP00000026111	OAR16	-	36155698-36155823	36165160-36165349	36163434-36165349
ENSBTAP00000026134	OAR1	-	90169698-90169865	90177392-90177534	90175453-90177534
ENSBTAP00000026134	OAR1	-	90178093-90178230	90195392-90196065	90194201-90196065
ENSBTAP00000026239	OAR20	-	8464487-8464662	8468764-8468848	8468268-8468848
ENSBTAP00000026274	OAR5	+	41579893-41580003	41578433-41578498	41578433-41578972
ENSBTAP00000026274	OAR5	+	41589200-41589372	41587841-41587919	41587841-41588630
ENSBTAP00000026293	OAR8	+	37700746-37700776	37699413-37700499	37699413-37700464
ENSBTAP00000026293	OAR8	+	37700746-37700776	37699413-37700499	37699413-37700456
ENSBTAP00000026299	OAR1	-	54552441-54552511	54563784-54563936	54559746-54563936
ENSBTAP00000026332	OAR22	-	13675747-13675857	13678317-13678461	13677687-13678461
ENSBTAP00000026346	OAR19	+	17640649-17640896	17633123-17633219	17633123-17634046
ENSBTAP00000026348	OAR5	+	41095890-41095949	41095342-41095398	41095342-41095395
ENSBTAP00000026394	OAR11	+	50434304-50434422	50434165-50434220	50434165-50434250
ENSBTAP00000026451	OAR11	-	48411060-48411135	48412330-48412531	48411313-48412531
ENSBTAP00000026451	OAR11	-	48433871-48433955	48436218-48436420	48436190-48436420
ENSBTAP00000026451	OAR11	-	48444566-48444699	48448387-48448495	48445160-48448495
ENSBTAP00000026452	OAR17	+	12917182-12917442	12916485-12916623	12916485-12916840
ENSBTAP00000026452	OAR17	+	12917182-12917442	12916485-12916623	12916485-12916693
ENSBTAP00000026460	OAR12	-	10144902-10145003	10146022-10146134	10145877-10146134
ENSBTAP00000026471	OAR13	+	18697914-18698080	18695664-18695819	18695664-18696159
ENSBTAP00000026471	OAR13	+	18726033-18726188	18697914-18698080	18697914-18720158
ENSBTAP00000026471	OAR13	+	18738127-18738237	18729905-18730049	18729905-18737535
ENSBTAP00000026471	OAR13	+	18752529-18752588	18747581-18747685	18747581-18747664
ENSBTAP00000026511	OAR5	+	94346371-94346527	94344605-94344788	94344605-94345677
ENSBTAP00000026562	OAR2	+	29838923-29838994	29832483-29832550	29832483-29833710
ENSBTAP00000026568	OAR3	+	131396973-131397038	131388247-131388351	131388247-131389026
ENSBTAP00000026574	OAR1	+	249474054-249474178	249473099-249473220	249473099-249473572
ENSBTAP00000026579	OAR18	+	19718259-19718351	19709374-19709557	19709374-19712306
ENSBTAP00000026621	OAR11	+	49999118-49999266	49983454-49983565	49983454-49998294
ENSBTAP00000026622	OAR19	-	43092839-43092915	43094966-43095050	43094227-43095050
ENSBTAP00000026632	OAR21	-	8587919-8588070	8611217-8611454	8598151-8611454
ENSBTAP00000026639	OAR11	+	23410801-23410938	23401909-23402043	23401909-23405513
ENSBTAP00000026674	OAR1	-	103054119-103054236	103058002-103058103	103057461-103058103
ENSBTAP00000026686	OAR9	+	35984499-35984544	35980784-35980915	35980784-35980852
ENSBTAP00000026724	OAR1	-	98285357-98285508	98285620-98285776	98285656-98285776
ENSBTAP00000026724	OAR1	-	98286582-98286729	98286843-98286915	98286839-98286915
ENSBTAP00000026733	OAR15	-	23909722-23909856	23912746-23912850	23912682-23912850
ENSBTAP00000026838	OAR10	+	18830524-18830604	18812515-18812557	18812515-18813739
ENSBTAP00000026895	OAR18	+	65636588-65636787	65594859-65594952	65594859-65599105
ENSBTAP00000026951	OAR3	+	205809783-205809885	205807828-205808011	205807828-205809693
ENSBTAP00000027001	OAR3	+	69609629-69609684	69601372-69601467	69601372-69606449
ENSBTAP00000027001	OAR3	+	69627826-69627957	69626860-69626951	69626860-69627176
ENSBTAP00000027076	OAR11	-	14286928-14287082	14295017-14295103	14291843-14295103
ENSBTAP00000027093	OAR7	+	82302245-82302375	82300058-82300181	82300058-82300360
ENSBTAP00000027093	OAR7	+	82303072-82303179	82302245-82302375	82302245-82302343
ENSBTAP00000027126	OAR1	-	104358148-104358249	104366572-104366764	104362300-104366764
ENSBTAP00000027175	OAR24	-	14119448-14119622	14120384-14121067	14120918-14121067
ENSBTAP00000027175	OAR24	-	14120384-14121067	14123222-14123362	14121164-14123362
ENSBTAP00000027181	OAR10	-	75375118-75375512	75376979-75377096	75376567-75377096
ENSBTAP00000027181	OAR10	-	75376979-75377096	75379187-75379338	75378041-75379338
ENSBTAP00000027181	OAR10	-	75379187-75379338	75383533-75383641	75383366-75383641
ENSBTAP00000027181	OAR10	-	75379187-75379338	75383533-75383641	75382951-75383641
ENSBTAP00000027181	OAR10	-	75379187-75379338	75383533-75383641	75379784-75383641
ENSBTAP00000027191	OAR9	-	28331912-28332043	28334940-28335053	28334466-28335053
ENSBTAP00000027243	OAR18	+	31665399-31665546	31658528-31658616	31658528-31658720
ENSBTAP00000027246	OAR5	-	18669189-18669372	18670956-18671058	18670946-18671058
ENSBTAP00000027280	OAR3	-	210728103-210728309	210734503-210734913	210728777-210734913
ENSBTAP00000027280	OAR3	-	210746261-210746440	210749073-210749211	210747416-210749211
ENSBTAP00000027314	OAR2	+	201233-201306	196985-197027	196985-198364
ENSBTAP00000027314	OAR2	+	201233-201306	196985-197027	196985-197075
ENSBTAP00000027314	OAR2	+	201233-201306	196985-197027	196985-198136
ENSBTAP00000027314	OAR2	+	201555-201668	201233-201306	201233-201422
ENSBTAP00000027369	OAR6	+	36242619-36242760	36240876-36241078	36240876-36241464
ENSBTAP00000027369	OAR6	+	36242619-36242760	36240876-36241078	36240876-36241328
ENSBTAP00000027369	OAR6	+	36242619-36242760	36240876-36241078	36240876-36241745
ENSBTAP00000027378	OAR13	-	30737543-30737652	30766910-30766973	30755321-30766973
ENSBTAP00000027416	OAR15	+	43335977-43336111	43330772-43330897	43330772-43335698
ENSBTAP00000027416	OAR15	+	43391209-43391288	43386885-43387037	43386885-43387156
ENSBTAP00000027426	OAR6	-	72002379-72002571	72005422-72005741	72005156-72005741
ENSBTAP00000027439	OAR20	+	10518984-10519257	10515644-10515803	10515644-10518060
ENSBTAP00000027439	OAR20	+	10523220-10523417	10522044-10522164	10522044-10522464
ENSBTAP00000027461	OAR2	-	220999949-221000128	221000238-221000391	221000297-221000391
ENSBTAP00000027525	OAR6	+	69099590-69099699	69092053-69092183	69092053-69092542
ENSBTAP00000027527	OAR26	-	15131538-15131653	15137663-15137800	15132668-15137800
ENSBTAP00000027614	OAR5	+	2727258-2727462	2725222-2725247	2725222-2725788
ENSBTAP00000027650	OAR15	+	14002983-14003182	14000385-14000540	14000385-14002090
ENSBTAP00000027681	OAR21	+	41742094-41742158	41741776-41741901	41741776-41741855
ENSBTAP00000027684	OAR5	-	41298918-41299092	41300664-41300720	41300362-41300720
ENSBTAP00000027684	OAR5	-	41298918-41299092	41300664-41300720	41299938-41300720
ENSBTAP00000027687	OAR2	+	117517867-117517963	117512709-117512911	117512709-117514459
ENSBTAP00000027702	OAR1	+	270121996-270122256	270114213-270114434	270114213-270119827
ENSBTAP00000027743	OAR13	-	52519667-52519921	52522439-52522478	52522427-52522478
ENSBTAP00000027762	OAR1	+	97248761-97248927	97245146-97245227	97245146-97246326
ENSBTAP00000027762	OAR1	+	97254092-97254188	97250984-97251076	97250984-97251578
ENSBTAP00000027791	OAR10	+	83634960-83635120	83628442-83628600	83628442-83631383
ENSBTAP00000027843	OAR21	-	28926827-28926992	28927364-28927531	28927215-28927531
ENSBTAP00000027858	OAR15	-	76003526-76003713	76004701-76004834	76004278-76004834
ENSBTAP00000027882	OAR3	+	172584754-172584860	172582594-172582678	172582594-172584086
ENSBTAP00000027888	OAR7	+	70790821-70790919	70782062-70782206	70782062-70790195
ENSBTAP00000027893	OAR25	+	33923124-33923211	33921794-33921862	33921794-33923022
ENSBTAP00000027893	OAR25	+	33924179-33924292	33923452-33923546	33923452-33923840
ENSBTAP00000027893	OAR25	+	33933332-33933391	33931701-33931819	33931701-33932959
ENSBTAP00000027944	OAR14	-	54879928-54880046	54880806-54880939	54880157-54880939
ENSBTAP00000027944	OAR14	-	54881117-54881204	54884028-54884075	54883011-54884075
ENSBTAP00000027949	OAR13	+	39595546-39596191	39588234-39588329	39588234-39588326
ENSBTAP00000027949	OAR13	+	39636895-39637060	39627242-39627392	39627242-39627365
ENSBTAP00000027964	OAR19	+	59688245-59688396	59682945-59683077	59682945-59685288
ENSBTAP00000027964	OAR19	+	59701488-59701577	59698179-59698281	59698179-59698277
ENSBTAP00000027975	OAR9	+	43314387-43314509	43296480-43296767	43296480-43298145
ENSBTAP00000027975	OAR9	+	43314387-43314509	43296480-43296767	43296480-43311106
ENSBTAP00000027975	OAR9	+	43314387-43314509	43296480-43296767	43296480-43313149
ENSBTAP00000027999	OAR1	+	195787911-195787951	195785989-195786078	195785989-195786127
ENSBTAP00000027999	OAR1	+	195790439-195790533	195787911-195787951	195787911-195790286
ENSBTAP00000028060	OAR18	+	15482776-15482909	15478563-15478943	15478563-15479976
ENSBTAP00000028060	OAR18	+	15527897-15527972	15482776-15482909	15482776-15512210
ENSBTAP00000028060	OAR18	+	15562376-15562418	15552201-15552309	15552201-15558728
ENSBTAP00000028060	OAR18	+	15570881-15570952	15564132-15564264	15564132-15568652
ENSBTAP00000028094	OAR24	+	14459662-14459754	14453088-14453249	14453088-14453203
ENSBTAP00000028094	OAR24	+	14471338-14471478	14461386-14461589	14461386-14467231
ENSBTAP00000028094	OAR24	+	14517987-14518145	14516622-14516768	14516622-14517260
ENSBTAP00000028134	OAR22	+	14075847-14075962	14066800-14066909	14066800-14074548
ENSBTAP00000028141	OAR3	+	58142858-58143030	58141312-58141475	58141312-58141499
ENSBTAP00000028178	OAR3	-	32228307-32228577	32244229-32244258	32235882-32244258
ENSBTAP00000028213	OAR2	+	117300917-117301028	117298776-117298893	117298776-117300523
ENSBTAP00000028256	OAR4	-	51349862-51350114	51363278-51363366	51361945-51363366
ENSBTAP00000028262	OAR9	+	74850308-74850459	74846259-74846385	74846259-74848191
ENSBTAP00000028262	OAR9	+	74863595-74863706	74862854-74862977	74862854-74863001
ENSBTAP00000028262	OAR9	+	74869372-74869544	74868125-74868198	74868125-74868289
ENSBTAP00000028262	OAR9	+	74877239-74877383	74876520-74876631	74876520-74876684
ENSBTAP00000028262	OAR9	+	74882506-74882681	74880573-74880633	74880573-74882410
ENSBTAP00000028385	OAR11	-	35928173-35928280	35934950-35935026	35929809-35935026
ENSBTAP00000028386	OAR11	+	35933889-35934015	35933410-35933573	35933410-35933622
ENSBTAP00000028421	OAR2	+	229580167-229580226	229574810-229574968	229574810-229578661
ENSBTAP00000028421	OAR2	+	229580167-229580226	229574810-229574968	229574810-229574964
ENSBTAP00000028464	OARX	+	57427886-57428065	57427530-57427705	57427530-57427677
ENSBTAP00000028464	OARX	+	57434163-57434237	57433798-57434003	57433798-57433994
ENSBTAP00000028475	OAR20	+	15190552-15190688	15189733-15190004	15189733-15189978
ENSBTAP00000028494	OAR5	+	10832782-10832866	10830392-10830507	10830392-10831006
ENSBTAP00000028515	OAR7	-	20679670-20679797	20680686-20680840	20680709-20680840
ENSBTAP00000028520	OAR7	-	20661120-20661200	20661372-20661458	20661364-20661458
ENSBTAP00000028594	OAR9	-	73821501-73821590	73825722-73825826	73824156-73825826
ENSBTAP00000028634	OAR1	+	99207543-99207563	99205287-99205341	99205287-99205313
ENSBTAP00000028634	OAR1	+	99208509-99208688	99207543-99207563	99207543-99207621
ENSBTAP00000028634	OAR1	+	99208509-99208688	99207543-99207563	99207543-99207640
ENSBTAP00000028634	OAR1	+	99208509-99208688	99207543-99207563	99207543-99208338
ENSBTAP00000028634	OAR1	+	99208509-99208688	99207543-99207563	99207543-99207644
ENSBTAP00000028634	OAR1	+	99208509-99208688	99207543-99207563	99207543-99208430
ENSBTAP00000028634	OAR1	+	99209704-99209799	99209337-99209479	99209337-99209493
ENSBTAP00000028634	OAR1	+	99210508-99210628	99210246-99210403	99210246-99210418
ENSBTAP00000028639	OAR1	+	99232766-99233290	99231584-99231695	99231584-99231756
ENSBTAP00000028652	OAR25	+	26706193-26706354	26705861-26706112	26705861-26706108
ENSBTAP00000028661	OAR19	-	32501456-32501628	32503949-32504166	32503970-32504166
ENSBTAP00000028661	OAR19	-	32503949-32504166	32518386-32518564	32518454-32518564
ENSBTAP00000028671	OAR2	-	221141737-221141820	221142753-221142830	221141909-221142830
ENSBTAP00000028671	OAR2	-	221144349-221144479	221144700-221144825	221144581-221144825
ENSBTAP00000028687	OAR11	-	42111297-42111352	42112682-42112794	42112509-42112794
ENSBTAP00000028687	OAR11	-	42113091-42113133	42116463-42116675	42116466-42116675
ENSBTAP00000028687	OAR11	-	42116463-42116675	42117758-42117897	42116767-42117897
ENSBTAP00000028751	OAR5	+	78459799-78459960	78456948-78457044	78456948-78457286
ENSBTAP00000028751	OAR5	+	78465236-78465611	78463244-78463386	78463244-78463630
ENSBTAP00000028803	OAR13	-	6474543-6474635	6502053-6502126	6494647-6502126
ENSBTAP00000028853	OAR24	+	19837965-19838048	19834851-19834883	19834851-19836128
ENSBTAP00000028899	OAR13	+	53497002-53497181	53495307-53495453	53495307-53495582
ENSBTAP00000028902	OAR12	+	33105492-33105626	33099011-33099142	33099011-33099351
ENSBTAP00000028950	OAR1	+	10583246-10583346	10582266-10582450	10582266-10582359
ENSBTAP00000028983	OAR15	-	75760268-75760372	75760812-75760937	75760810-75760937
ENSBTAP00000028999	OAR3	+	112294566-112294691	112287616-112287778	112287616-112293284
ENSBTAP00000029006	OAR4	-	103260453-103260614	103264158-103264292	103262915-103264292
ENSBTAP00000029006	OAR4	-	103260453-103260614	103264158-103264292	103261551-103264292
ENSBTAP00000029084	OAR5	-	9507048-9507194	9507735-9507866	9507756-9507866
ENSBTAP00000029139	OAR13	-	24564088-24564119	24566047-24566152	24565019-24566152
ENSBTAP00000029153	OAR4	+	58870189-58870381	58866588-58866667	58866588-58867128
ENSBTAP00000029190	OAR3	-	5026271-5028055	5030814-5030875	5028519-5030875
ENSBTAP00000029225	OAR3	+	103448427-103448489	103447956-103448104	103447956-103448111
ENSBTAP00000029256	OAR7	+	41750757-41750825	41748639-41748727	41748639-41748715
ENSBTAP00000029263	OAR1	-	9639161-9639245	9650080-9650172	9643323-9650172
ENSBTAP00000029270	OAR3	+	175026002-175026113	175011873-175011992	175011873-175020103
ENSBTAP00000029301	OAR2	-	207986503-207986610	207988705-207988796	207986779-207988796
ENSBTAP00000029302	OAR5	-	24216532-24216695	24218878-24218980	24216949-24218980
ENSBTAP00000029307	OAR3	+	218540502-218540603	218536548-218536616	218536548-218536595
ENSBTAP00000029392	OAR17	-	71453002-71453062	71456348-71456410	71454180-71456410
ENSBTAP00000029400	OAR17	-	71361783-71361856	71373058-71373265	71372490-71373265
ENSBTAP00000029446	OAR17	+	69626133-69626302	69624890-69625082	69624890-69625403
ENSBTAP00000029454	OAR17	+	69113844-69113926	69103111-69103227	69103111-69108976
ENSBTAP00000029454	OAR17	+	69138802-69138997	69135301-69135412	69135301-69137107
ENSBTAP00000029454	OAR17	+	69142979-69143149	69139785-69139970	69139785-69140760
ENSBTAP00000029454	OAR17	+	69145247-69146648	69144344-69144489	69144344-69144519
ENSBTAP00000029454	OAR17	+	69151370-69151541	69148509-69148597	69148509-69149540
ENSBTAP00000029470	OAR17	+	68229036-68229260	68225204-68225256	68225204-68228764
ENSBTAP00000029505	OAR17	-	68752539-68752602	68755297-68755409	68754576-68755409
ENSBTAP00000029577	OAR17	+	64415465-64416429	64401525-64401651	64401525-64405825
ENSBTAP00000029577	OAR17	+	64415465-64416429	64401525-64401651	64401525-64403200
ENSBTAP00000029618	OAR17	-	55093658-55093842	55106886-55106946	55106880-55106946
ENSBTAP00000029933	OAR21	+	45301591-45301722	45298823-45298965	45298823-45299295
ENSBTAP00000029961	OAR21	-	43113070-43113159	43113585-43113649	43113574-43113649
ENSBTAP00000030209	OAR21	-	35793880-35794159	35795919-35796219	35796136-35796219
ENSBTAP00000030276	OAR21	-	27458617-27458794	27462631-27462769	27459599-27462769
ENSBTAP00000030511	OAR10	+	70963569-70963733	70900992-70901165	70900992-70946147
ENSBTAP00000030511	OAR10	+	71017006-71017133	70982425-70982578	70982425-71008604
ENSBTAP00000030511	OAR10	+	71017006-71017133	70982425-70982578	70982425-70991483
ENSBTAP00000030511	OAR10	+	71017006-71017133	70982425-70982578	70982425-70998405
ENSBTAP00000030543-D14	OAR13	+	42876568-42876677	42862185-42862307	42862185-42869928
ENSBTAP00000030543-D14	OAR13	+	42877605-42877770	42876568-42876677	42876568-42876674
ENSBTAP00000030898	OARX	+	25476773-25476849	25465532-25465609	25465532-25473029
ENSBTAP00000030927	OAR22	-	38098754-38098849	38124222-38124324	38104796-38124324
ENSBTAP00000030995	OAR18	-	40915920-40916029	40921496-40921595	40921099-40921595
ENSBTAP00000031059	OAR6	-	69723972-69724028	69746870-69747025	69746954-69747025
ENSBTAP00000031119	OAR11	-	50257642-50257801	50258202-50258264	50258238-50258264
ENSBTAP00000031268	OAR25	-	29615160-29615377	29616146-29616270	29615774-29616270
ENSBTAP00000031268	OAR25	-	29615160-29615377	29616146-29616270	29615706-29616270
ENSBTAP00000031290	OAR25	+	24533008-24533099	24530413-24530460	24530413-24530695
ENSBTAP00000031555	OAR26	+	5241380-5241489	5227596-5227825	5227596-5227762
ENSBTAP00000031558	OAR22	-	33714420-33714630	33716783-33716863	33715540-33716863
ENSBTAP00000031768	OAR1	-	270874533-270874651	270903650-270903778	270881938-270903778
ENSBTAP00000031895	OAR1	+	240888778-240888914	240884154-240884245	240884154-240887469
ENSBTAP00000031895	OAR1	+	240926237-240926362	240922779-240922880	240922779-240923402
ENSBTAP00000031937	OAR14	-	47567855-47567943	47568071-47568328	47568031-47568328
ENSBTAP00000032012	OAR1	-	202602458-202602591	202615883-202616048	202605392-202616048
ENSBTAP00000032012	OAR1	-	202602458-202602591	202615883-202616048	202610093-202616048
ENSBTAP00000032012	OAR1	-	202665748-202665812	202667913-202667960	202666404-202667960
ENSBTAP00000032012	OAR1	-	202665748-202665812	202667913-202667960	202666383-202667960
ENSBTAP00000032012	OAR1	-	202673983-202674063	202675718-202675807	202674302-202675807
ENSBTAP00000032073	OAR16	+	38178857-38178935	38172290-38172426	38172290-38175718
ENSBTAP00000032073	OAR16	+	38183266-38183361	38178857-38178935	38178857-38181969
ENSBTAP00000032188	OAR14	+	51404950-51405072	51399697-51399802	51399697-51400979
ENSBTAP00000032212	OAR1	-	186313722-186313843	186334202-186334290	186324383-186334290
ENSBTAP00000032337	OAR1	+	160656898-160657024	160652103-160652215	160652103-160655035
ENSBTAP00000032431	OAR14	+	13918026-13918150	13913880-13914053	13913880-13914137
ENSBTAP00000032431	OAR14	+	13918654-13918734	13918026-13918150	13918026-13918119
ENSBTAP00000032456	OAR3	+	36608360-36608584	36606745-36606885	36606745-36607503
ENSBTAP00000032495	OAR14	-	11853215-11853328	11855435-11855548	11855289-11855548
ENSBTAP00000032777	OAR3	+	18281230-18281378	18276643-18276720	18276643-18276644
ENSBTAP00000033188	OAR1	+	13724784-13724995	13717187-13717337	13717187-13718191
ENSBTAP00000033188	OAR1	+	13728124-13728253	13724784-13724995	13724784-13725644
ENSBTAP00000033479	OAR4	-	92301340-92301425	92302049-92302225	92302112-92302225
ENSBTAP00000033696	OAR4	+	48203262-48203340	48201744-48201812	48201744-48202100
ENSBTAP00000033805	OAR13	+	32484079-32484183	32483022-32483095	32483022-32483483
ENSBTAP00000033930	OAR12	+	38994261-38994386	38988485-38988723	38988485-38992785
ENSBTAP00000033995	OAR12	+	47199988-47200156	47196790-47196866	47196790-47197137
ENSBTAP00000033996	OAR1	-	115776763-115776908	115779194-115779227	115778682-115779227
ENSBTAP00000034095	OAR2	-	59255328-59255481	59259878-59260110	59259845-59260110
ENSBTAP00000034171	OAR17	+	51316597-51316790	51315952-51316097	51315952-51316144
ENSBTAP00000034268	OAR8	-	5803515-5803643	5816250-5816384	5804166-5816384
ENSBTAP00000034331	OAR4	-	95945197-95945267	95987608-95987691	95982325-95987691
ENSBTAP00000034331	OAR4	-	96154548-96154635	96168359-96168439	96168413-96168439
ENSBTAP00000034344	OAR3	-	195010333-195010440	195018190-195018399	195018204-195018399
ENSBTAP00000034443	OAR1	-	271303602-271303888	271309987-271310078	271309570-271310078
ENSBTAP00000034515	OAR14	+	24558350-24558782	24555909-24556048	24555909-24556052
ENSBTAP00000034522	OAR3	-	101702450-101702611	101703772-101703910	101703811-101703910
ENSBTAP00000034522	OAR3	-	101747843-101748518	101749180-101749264	101749126-101749264
ENSBTAP00000034697	OAR21	+	8987386-8987493	8981545-8981694	8981545-8984577
ENSBTAP00000034740	OAR19	+	56682574-56682623	56678853-56679070	56678853-56681920
ENSBTAP00000034740	OAR19	+	56684768-56684966	56683376-56683538	56683376-56684575
ENSBTAP00000034759	OAR26	-	36290849-36291005	36295776-36295869	36292966-36295869
ENSBTAP00000034759	OAR26	-	36298478-36298591	36302127-36302235	36302175-36302235
ENSBTAP00000034857	OAR11	-	34048818-34049033	34055611-34055763	34049558-34055763
ENSBTAP00000034918	OAR11	-	33083975-33084013	33084440-33084553	33084389-33084553
ENSBTAP00000034926	OAR2	+	28839501-28839594	28833643-28833753	28833643-28836234
ENSBTAP00000035090	OAR11	-	25735247-25735310	25735458-25735569	25735404-25735569
ENSBTAP00000035090	OAR11	-	25737314-25737374	25738800-25738970	25738863-25738970
ENSBTAP00000035273	OAR15	-	41731202-41731359	41731716-41731862	41731599-41731862
ENSBTAP00000035345	OAR11	+	10718814-10718975	10707182-10708098	10707182-10718550
ENSBTAP00000035522	OAR10	-	34795777-34795872	34796870-34796950	34796799-34796950
ENSBTAP00000035522	OAR10	-	34834395-34834568	34835382-34835519	34835348-34835519
ENSBTAP00000035648	OAR10	-	19922816-19922950	19923221-19923361	19923077-19923361
ENSBTAP00000035752	OAR5	+	17215922-17216074	17213317-17213396	17213317-17214486
ENSBTAP00000035767	OAR20	+	27252153-27252278	27251750-27251932	27251750-27251994
ENSBTAP00000035818	OAR5	-	16437044-16437108	16446489-16446573	16446317-16446573
ENSBTAP00000035832	OAR20	-	17959124-17959189	17959839-17960078	17959902-17960078
ENSBTAP00000035926	OAR20	-	15669752-15669899	15670711-15670786	15670120-15670786
ENSBTAP00000035984	OAR5	+	13092440-13092526	13090033-13090171	13090033-13091379
ENSBTAP00000035984	OAR5	+	13097491-13097542	13094768-13094838	13094768-13096235
ENSBTAP00000036035	OAR20	+	9082316-9082408	9078698-9078894	9078698-9078843
ENSBTAP00000036261	OAR2	-	22796154-22796332	22797408-22797618	22796788-22797618
ENSBTAP00000036305	OAR7	+	20660344-20660413	20659166-20659242	20659166-20659659
ENSBTAP00000036318	OAR7	+	20623303-20623435	20622992-20623200	20622992-20623135
ENSBTAP00000036346	OAR7	-	20195043-20195271	20205585-20205740	20198597-20205740
ENSBTAP00000036346	OAR7	-	20195043-20195271	20205585-20205740	20196305-20205740
ENSBTAP00000036372	OAR5	+	3897934-3898046	3895147-3895183	3895147-3897144
ENSBTAP00000036382	OAR2	+	40218776-40218892	40215878-40216011	40215878-40216582
ENSBTAP00000036510	OAR16	-	62984923-62985013	62987812-62987947	62987136-62987947
ENSBTAP00000036514	OAR2	-	60552367-60552455	60587824-60587900	60567787-60587900
ENSBTAP00000036625	OAR16	+	31661669-31662126	31653402-31653469	31653402-31654892
ENSBTAP00000036691	OAR16	-	8237578-8237691	8240458-8240526	8240476-8240526
ENSBTAP00000036700	OAR1	+	258178491-258178676	258170127-258170231	258170127-258171170
ENSBTAP00000036700	OAR1	+	258230391-258230420	258214596-258214688	258214596-258229283
ENSBTAP00000036960	OAR24	-	37915840-37915983	37918208-37918377	37917418-37918377
ENSBTAP00000037040	OAR9	+	78405381-78405518	78314359-78314526	78314359-78348763
ENSBTAP00000037080	OAR1	+	119157940-119158113	119154601-119154687	119154601-119154706
ENSBTAP00000037099	OAR9	-	56125803-56125855	56140064-56140165	56126918-56140165
ENSBTAP00000037103	OAR9	+	46207446-46207596	46194926-46195095	46194926-46206433
ENSBTAP00000037239	OAR24	+	27425112-27425230	27423463-27423485	27423463-27424966
ENSBTAP00000037239	OAR24	+	27425112-27425230	27423463-27423485	27423463-27424132
ENSBTAP00000037356	OAR24	-	2127441-2127554	2128622-2128656	2127705-2128656
ENSBTAP00000037356	OAR24	-	2127441-2127554	2128622-2128656	2127687-2128656
ENSBTAP00000037356	OAR24	-	2137287-2137476	2138130-2138222	2137777-2138222
ENSBTAP00000037474	OAR3	+	215941060-215941300	215939227-215939250	215939227-215939352
ENSBTAP00000037474	OAR3	+	215950778-215951009	215949488-215949576	215949488-215950493
ENSBTAP00000037474	OAR3	+	215954313-215954378	215953569-215953803	215953569-215954072
ENSBTAP00000037577	OAR3	-	207279763-207279860	207279948-207280031	207279943-207280031
ENSBTAP00000037577	OAR3	-	207281407-207281506	207283720-207283742	207282278-207283742
ENSBTAP00000037616	OAR3	+	206887844-206887951	206860068-206860212	206860068-206869639
ENSBTAP00000037680	OAR8	+	37589481-37589572	37588774-37588809	37588774-37589270
ENSBTAP00000037680	OAR8	+	37596953-37597007	37595395-37595513	37595395-37596437
ENSBTAP00000037698	OAR8	+	47964186-47964326	47963617-47963661	47963617-47963914
ENSBTAP00000037722	OAR2	+	240927769-240927937	240924601-240924736	240924601-240926507
ENSBTAP00000037722	OAR2	+	240930187-240930420	240928936-240929031	240928936-240929743
ENSBTAP00000037803	OAR2	+	238270781-238270893	238269748-238269889	238269748-238270408
ENSBTAP00000037817	OAR2	+	238712951-238713039	238709466-238709580	238709466-238710119
ENSBTAP00000037928	OAR2	+	233888179-233888258	233852379-233852552	233852379-233883273
ENSBTAP00000037932	OAR8	-	9270228-9270360	9270753-9270824	9270748-9270824
ENSBTAP00000037989	OAR2	+	221010665-221010776	221010033-221010504	221010033-221010485
ENSBTAP00000038058	OAR2	-	220274081-220274219	220274950-220275019	220274686-220275019
ENSBTAP00000038279	OAR12	-	53355933-53356037	53356593-53356963	53356646-53356963
ENSBTAP00000038304	OAR12	-	69477192-69477293	69483211-69483407	69483272-69483407
ENSBTAP00000038371	OAR18	-	57571106-57571304	57575087-57575332	57572244-57575332
ENSBTAP00000038371	OAR18	-	57577576-57577731	57578584-57578750	57578554-57578750
ENSBTAP00000038371	OAR18	-	57578584-57578750	57582213-57582311	57581445-57582311
ENSBTAP00000038371	OAR18	-	57578584-57578750	57582213-57582311	57580942-57582311
ENSBTAP00000038371	OAR18	-	57578584-57578750	57582213-57582311	57578966-57582311
ENSBTAP00000038398	OAR3	-	155133251-155133440	155135734-155136019	155135715-155136019
ENSBTAP00000038633	OAR18	-	27406540-27406634	27409101-27409244	27409140-27409244
ENSBTAP00000038633	OAR18	-	27429808-27429916	27431932-27432082	27430337-27432082
ENSBTAP00000038655	OAR13	-	32958545-32958650	32962441-32962643	32959999-32962643
ENSBTAP00000038686	OAR4	-	12154049-12154147	12156213-12156289	12155759-12156289
ENSBTAP00000038686	OAR4	-	12154049-12154147	12156213-12156289	12155219-12156289
ENSBTAP00000038686	OAR4	-	12158583-12158669	12158854-12159038	12158767-12159038
ENSBTAP00000038686	OAR4	-	12159773-12159844	12161740-12161881	12160579-12161881
ENSBTAP00000038692	OAR15	-	39632413-39632571	39640717-39640857	39638555-39640857
ENSBTAP00000038692	OAR15	-	39694106-39694168	39696728-39696793	39694258-39696793
ENSBTAP00000038735	OAR2	+	235082226-235082250	235075518-235075614	235075518-235075618
ENSBTAP00000038962	OAR3	-	46370120-46370208	46371271-46371385	46371314-46371385
ENSBTAP00000039083	OAR1	+	264734597-264734683	264733515-264733580	264733515-264733719
ENSBTAP00000039388	OAR6	-	83399783-83399842	83407978-83408060	83401612-83408060
ENSBTAP00000039445	OAR6	+	60594014-60594266	60588281-60588476	60588281-60588603
ENSBTAP00000039445	OAR6	+	60616317-60616352	60594014-60594266	60594014-60610438
ENSBTAP00000039445	OAR6	+	60621323-60621449	60616317-60616352	60616317-60619912
ENSBTAP00000039445	OAR6	+	60650786-60650826	60646394-60646499	60646394-60650081
ENSBTAP00000039445	OAR6	+	60664451-60664559	60660770-60660893	60660770-60663097
[truncated: 2,731 more rows]

## Sheet: DP.IR
Table S5-3. Events of intron retention (IR) in DP
Gene ID	Chromosome	Strand	Retained intron
GLEAN_10006854	OAR13	+	63609286-63609591
GLEAN_10006854	OAR13	+	63624926-63625014
GLEAN_10006854	OAR13	+	63626007-63626899
GLEAN_10006854	OAR13	+	63627027-63627116
GLEAN_10006854	OAR13	+	63628213-63628310
GLEAN_10006854	OAR13	+	63631758-63632223
GLEAN_10006854	OAR13	+	63632362-63632436
GLEAN_10004040	OAR11	-	34618629-34619161
GLEAN_10002304	OAR12	-	49655449-49655608
GLEAN_10019327	OAR13	-	51640242-51640402
GLEAN_10015183	OAR19	-	53696038-53697837
GLEAN_10015214	OAR19	-	52330113-52330317
GLEAN_10015214	OAR19	-	52332578-52332669
GLEAN_10009744	OAR19	+	50999993-51000441
GLEAN_10001772	OAR19	-	49058724-49059158
GLEAN_10001772	OAR19	-	49061640-49061884
GLEAN_10001772	OAR19	-	49062759-49062844
GLEAN_10003291	OAR18	+	67164965-67171135
GLEAN_10007733	OAR3	-	207534327-207535535
GLEAN_10007733	OAR3	-	207535620-207536450
GLEAN_10007733	OAR3	-	207536541-207536650
GLEAN_10005396	OAR3	+	103467707-103467858
GLEAN_10009871	OAR4	+	92262942-92263212
GLEAN_10005883	OAR4	+	112330078-112331318
GLEAN_10005884	OAR4	+	112333149-112333301
GLEAN_10005884	OAR4	+	112334600-112334719
GLEAN_10005884	OAR4	+	112335136-112335476
GLEAN_10002582	OAR5	-	4124112-4124209
GLEAN_10002582	OAR5	-	4124282-4124389
GLEAN_10001344	OAR19	-	48414915-48415186
GLEAN_10007997	OAR14	+	817418-817498
GLEAN_10007102	OAR11	-	34633655-34635738
GLEAN_10007102	OAR11	-	34639150-34642835
GLEAN_10012178	OAR13	+	44301367-44301445
GLEAN_10007903	OAR19	+	56271970-56272147
GLEAN_10015116	OAR25	+	8286914-8288654
GLEAN_10015116	OAR25	+	8288721-8291101
GLEAN_10007143	OAR14	+	34286299-34286405
GLEAN_10003231	OAR14	+	47467310-47470738
GLEAN_10019469	OAR9	-	42914009-42919954
GLEAN_10015523	OAR5	+	42394609-42395480
GLEAN_10001437	OAR19	+	49072842-49072923
GLEAN_10000174	OAR11	-	53228701-53228780
GLEAN_10008979	OAR5	+	41309992-41310131
GLEAN_10008979	OAR5	+	41310192-41310263
GLEAN_10021911	OAR25	+	23455534-23455611
GLEAN_10001123	OAR14	-	47572387-47572958
GLEAN_10001123	OAR14	-	47573055-47573155
GLEAN_10001123	OAR14	-	47573214-47573849
GLEAN_10007621	OAR17	+	52013337-52021170
GLEAN_10001948	OAR5	-	41278409-41278496
GLEAN_10001948	OAR5	-	41278581-41278667
GLEAN_10018052	OAR11	-	26648585-26648894
GLEAN_10008707	OAR12	-	77887101-77888022
GLEAN_10004071	OAR11	+	50207245-50207353
GLEAN_10007928	OAR1	+	17654697-17654796
GLEAN_10005335	OAR9	+	13837430-13837500
GLEAN_10012656	OAR7	+	22956614-22956712
ENSBTAP00000000043	OAR11	+	50360426-50360497
ENSBTAP00000000043	OAR11	+	50360735-50360866
ENSBTAP00000000109	OAR1	-	99792124-99792303
ENSBTAP00000000146	OAR11	+	26865408-26865568
ENSBTAP00000000146	OAR11	+	26865689-26865807
ENSBTAP00000000146	OAR11	+	26865881-26865993
ENSBTAP00000000146	OAR11	+	26866165-26866449
ENSBTAP00000000322	OAR2	+	55105298-55105440
ENSBTAP00000000398	OAR3	+	205414795-205415733
ENSBTAP00000000465	OAR7	+	99935895-99936220
ENSBTAP00000000607	OAR19	+	50157001-50157082
ENSBTAP00000000607	OAR19	+	50159358-50159475
ENSBTAP00000000651	OAR3	-	134042727-134044328
ENSBTAP00000000926	OAR15	+	46084551-46084786
ENSBTAP00000000994	OAR1	+	276056051-276056287
ENSBTAP00000001331	OAR21	-	27562819-27563022
ENSBTAP00000001376	OAR21	-	40755998-40759020
ENSBTAP00000001384	OAR3	-	38072428-38074154
ENSBTAP00000001404	OARX	-	68089103-68089184
ENSBTAP00000001404	OARX	-	68089255-68089329
ENSBTAP00000001404	OARX	-	68089438-68089784
ENSBTAP00000001404	OARX	-	68091373-68091476
ENSBTAP00000001421	OAR11	+	26956558-26956701
ENSBTAP00000001474	OAR3	+	86450956-86451774
ENSBTAP00000001479-D2	OAR5	+	19996637-19997053
ENSBTAP00000001491	OAR11	-	20529140-20529580
ENSBTAP00000001625	OAR11	+	25758943-25759885
ENSBTAP00000001625	OAR11	+	25760721-25760794
ENSBTAP00000001625	OAR11	+	25760861-25760995
ENSBTAP00000001702	OAR14	+	54305209-54305621
ENSBTAP00000001955	OAR5	+	7927204-7927286
ENSBTAP00000002103	OAR5	-	2399464-2399923
ENSBTAP00000002103	OAR5	-	2403588-2403727
ENSBTAP00000002103	OAR5	-	2404004-2404690
ENSBTAP00000002103	OAR5	-	2404991-2405350
ENSBTAP00000002103	OAR5	-	2409693-2410175
ENSBTAP00000002122	OAR18	+	21502192-21505637
ENSBTAP00000002122	OAR18	+	21539431-21539808
ENSBTAP00000002122	OAR18	+	21544167-21544806
ENSBTAP00000002122	OAR18	+	21545031-21547536
ENSBTAP00000002122	OAR18	+	21547586-21548181
ENSBTAP00000002140	OAR20	+	7671974-7672128
ENSBTAP00000002140	OAR20	+	7672983-7673064
ENSBTAP00000002140	OAR20	+	7673510-7673658
ENSBTAP00000002191	OAR7	+	33714426-33714598
ENSBTAP00000002229	OAR5	-	5006981-5007525
ENSBTAP00000002229	OAR5	-	5007684-5007959
ENSBTAP00000002229	OAR5	-	5008146-5008496
ENSBTAP00000002229	OAR5	-	5008742-5008829
ENSBTAP00000002229	OAR5	-	5009584-5009802
ENSBTAP00000002229	OAR5	-	5009869-5009961
ENSBTAP00000002323	OAR4	-	98210365-98211517
ENSBTAP00000002476	OAR14	+	14051929-14051996
ENSBTAP00000002478	OAR14	-	14054831-14054983
ENSBTAP00000002753	OAR12	+	3817488-3818205
ENSBTAP00000002753	OAR12	+	3818269-3818510
ENSBTAP00000002753	OAR12	+	3818576-3819212
ENSBTAP00000002852	OAR1	+	110673260-110673390
ENSBTAP00000002852	OAR1	+	110673449-110673633
ENSBTAP00000002998	OAR15	-	23956805-23957708
ENSBTAP00000003059	OAR24	-	2296759-2296869
ENSBTAP00000003072-D2	OAR1	-	10147907-10149918
ENSBTAP00000003203	OAR5	-	14824378-14824450
ENSBTAP00000003203	OAR5	-	14839014-14839219
ENSBTAP00000003203	OAR5	-	14839320-14839398
ENSBTAP00000003427	OAR20	-	7507092-7507353
ENSBTAP00000003467	OAR14	+	53027168-53030692
ENSBTAP00000003504	OAR7	-	20626832-20627126
ENSBTAP00000003561	OAR7	+	23633265-23633627
ENSBTAP00000003766	OAR11	-	14544193-14545215
ENSBTAP00000003766	OAR11	-	14545769-14546584
ENSBTAP00000003766	OAR11	-	14550661-14551906
ENSBTAP00000003943	OAR2	+	24397714-24397809
ENSBTAP00000004568	OAR14	+	33961911-33962412
ENSBTAP00000004568	OAR14	+	33964209-33964441
ENSBTAP00000004604	OAR5	-	12832168-12832300
ENSBTAP00000004813	OAR3	-	213919876-213920322
ENSBTAP00000004813	OAR3	-	213920401-213920867
ENSBTAP00000004813	OAR3	-	213927591-213928455
ENSBTAP00000004954	OAR23	-	50368330-50368419
ENSBTAP00000004972	OAR2	-	220449862-220450062
ENSBTAP00000004994	OAR2	+	249651755-249653083
ENSBTAP00000005025	OAR1	+	228917552-228917755
ENSBTAP00000005174	OAR21	+	40044840-40045005
ENSBTAP00000005283	OAR10	-	81866464-81869571
ENSBTAP00000005300	OAR18	+	60241363-60242688
ENSBTAP00000005323	OAR13	+	45535493-45535632
ENSBTAP00000005522	OAR3	+	207445974-207446124
ENSBTAP00000005522	OAR3	+	207448950-207449150
ENSBTAP00000005534	OAR11	-	22982309-22982434
ENSBTAP00000005677	OAR1	+	109638739-109639211
ENSBTAP00000005698	OAR21	-	27682183-27682310
ENSBTAP00000005789	OAR2	-	240156446-240157698
ENSBTAP00000005837	OAR12	+	79146024-79147317
ENSBTAP00000005927	OAR19	-	56627600-56627748
ENSBTAP00000005970	OAR4	+	112622379-112623012
ENSBTAP00000006206	OAR24	-	2228141-2228262
ENSBTAP00000006213	OAR7	-	73767600-73767744
ENSBTAP00000006265	OAR11	-	47821675-47822179
ENSBTAP00000006307	OAR24	+	13756479-13756554
ENSBTAP00000006502	OAR6	-	3734278-3734601
ENSBTAP00000006593	OAR4	+	70078711-70079175
ENSBTAP00000007115	OAR2	-	202940469-202940956
ENSBTAP00000007115	OAR2	-	202942957-202943948
ENSBTAP00000007194	OAR2	-	43022119-43022240
ENSBTAP00000007324	OAR2	-	101271650-101275077
ENSBTAP00000007328	OAR21	+	41634916-41635046
ENSBTAP00000007340	OAR20	+	26401415-26401499
ENSBTAP00000007845	OAR11	-	27939711-27939821
ENSBTAP00000007904	OAR22	+	22305815-22306048
ENSBTAP00000007904	OAR22	+	22306694-22307048
ENSBTAP00000007904	OAR22	+	22307164-22307252
ENSBTAP00000007993	OAR5	+	10872218-10872308
ENSBTAP00000008015	OAR1	+	100008485-100008682
ENSBTAP00000008055	OAR1	+	19142044-19142130
ENSBTAP00000008055	OAR1	+	19143667-19143813
ENSBTAP00000008196	OAR5	-	11018699-11018781
ENSBTAP00000008305	OAR19	-	50317988-50318065
ENSBTAP00000008305	OAR19	-	50323604-50323991
ENSBTAP00000008305	OAR19	-	50325024-50325106
ENSBTAP00000008305	OAR19	-	50329020-50331488
ENSBTAP00000008305	OAR19	-	50331563-50332052
ENSBTAP00000008386	OAR14	+	43957558-43968280
ENSBTAP00000008386	OAR14	+	43972355-43972569
ENSBTAP00000008386	OAR14	+	43972646-43972737
ENSBTAP00000008386	OAR14	+	43972805-43972921
ENSBTAP00000008442	OAR7	-	12115728-12116362
ENSBTAP00000008495	OAR1	+	270849655-270849748
ENSBTAP00000008595	OAR24	+	26077684-26078813
ENSBTAP00000008595	OAR24	+	26078910-26078999
ENSBTAP00000008595	OAR24	+	26079099-26080223
ENSBTAP00000008595	OAR24	+	26082419-26082500
ENSBTAP00000008751	OAR11	+	52859309-52864498
ENSBTAP00000008751	OAR11	+	52869174-52871007
ENSBTAP00000009063	OAR11	+	60715812-60716478
ENSBTAP00000009098	OAR20	-	27374916-27375060
ENSBTAP00000009208	OAR3	-	68811467-68815790
ENSBTAP00000009303	OAR3	+	33767260-33767418
ENSBTAP00000009336	OAR7	+	21038171-21038257
ENSBTAP00000009336	OAR7	+	21039384-21040057
ENSBTAP00000009336	OAR7	+	21040222-21040447
ENSBTAP00000009336	OAR7	+	21040547-21040633
ENSBTAP00000009410	OAR3	-	161595938-161596087
ENSBTAP00000009858	OAR13	+	53385353-53385420
ENSBTAP00000009889	OAR1	-	103335037-103336562
ENSBTAP00000009889	OAR1	-	103337305-103337639
ENSBTAP00000009998	OAR3	-	210432229-210432317
ENSBTAP00000009998	OAR3	-	210432409-210433023
ENSBTAP00000009998	OAR3	-	210433560-210434364
ENSBTAP00000010231	OAR5	+	47140095-47141177
ENSBTAP00000010312	OAR9	-	13345983-13346048
ENSBTAP00000010330	OAR19	+	48130057-48130313
ENSBTAP00000010330	OAR19	+	48131053-48131150
ENSBTAP00000010330	OAR19	+	48133111-48133251
ENSBTAP00000010330	OAR19	+	48133733-48134008
ENSBTAP00000010330	OAR19	+	48134057-48134494
ENSBTAP00000010330	OAR19	+	48135553-48135748
ENSBTAP00000010330	OAR19	+	48135776-48135860
ENSBTAP00000010384	OAR3	-	59696013-59697692
ENSBTAP00000010384	OAR3	-	59697813-59700317
ENSBTAP00000010384	OAR3	-	59705471-59705658
ENSBTAP00000010384	OAR3	-	59705800-59705981
ENSBTAP00000010432	OAR11	-	37400436-37402168
ENSBTAP00000010762	OAR14	+	51863478-51865374
ENSBTAP00000010762	OAR14	+	51865696-51865942
ENSBTAP00000010762	OAR14	+	51866051-51867041
ENSBTAP00000010780	OAR24	-	27880106-27880490
ENSBTAP00000010780	OAR24	-	27880995-27882992
ENSBTAP00000010780	OAR24	-	27883048-27883477
ENSBTAP00000010935	OAR2	-	28242119-28242214
ENSBTAP00000011047-D2	OAR19	+	52702117-52702259
ENSBTAP00000011047-D2	OAR19	+	52703592-52704765
ENSBTAP00000011449	OAR2	+	1900348-1900931
ENSBTAP00000011502	OAR22	-	38463328-38463410
ENSBTAP00000011523	OAR11	-	36246814-36246983
ENSBTAP00000011523	OAR11	-	36249438-36249639
ENSBTAP00000011846	OAR3	+	7767729-7768029
ENSBTAP00000011846	OAR3	+	7771778-7772389
ENSBTAP00000011884	OAR21	+	42043167-42043367
ENSBTAP00000012092	OAR21	+	43080280-43080355
ENSBTAP00000012109	OAR11	+	26607807-26607993
ENSBTAP00000012124	OAR13	-	60789932-60790163
ENSBTAP00000012129	OAR4	+	45538178-45538284
ENSBTAP00000012434	OAR14	+	49343105-49343203
ENSBTAP00000012541	OAR24	-	1466892-1467374
ENSBTAP00000012541	OAR24	-	1469464-1470566
ENSBTAP00000012541	OAR24	-	1470696-1472072
ENSBTAP00000012544	OAR24	-	1480540-1480624
ENSBTAP00000012693	OAR6	-	13196335-13196406
ENSBTAP00000012797-D3	OAR11	-	29059579-29059846
ENSBTAP00000012797-D3	OAR11	-	29060018-29060099
ENSBTAP00000012797-D4	OAR11	-	29044245-29044337
ENSBTAP00000012810	OAR22	-	23169920-23170008
ENSBTAP00000012969	OAR4	+	105536798-105536997
ENSBTAP00000012969	OAR4	+	105537811-105537983
ENSBTAP00000013003	OAR12	+	49203161-49203254
ENSBTAP00000013008	OAR19	-	21313348-21313602
ENSBTAP00000013008	OAR19	-	21313673-21313833
ENSBTAP00000013141	OARX	-	68173667-68173753
ENSBTAP00000013141	OARX	-	68173857-68173945
ENSBTAP00000013310	OAR3	+	33023483-33023801
ENSBTAP00000013666	OAR6	-	6296798-6296877
ENSBTAP00000013781	OAR5	+	7646629-7646864
ENSBTAP00000013951-D2	OAR1	+	109430926-109431174
ENSBTAP00000013951-D2	OAR1	+	109434448-109435321
ENSBTAP00000013951-D2	OAR1	+	109442371-109442573
ENSBTAP00000013951-D2	OAR1	+	109443052-109444789
ENSBTAP00000013951-D2	OAR1	+	109445078-109446041
ENSBTAP00000013956	OAR4	-	55135741-55139422
ENSBTAP00000013956	OAR4	-	55139552-55141327
ENSBTAP00000013963	OAR12	+	73739122-73739428
ENSBTAP00000013963	OAR12	+	73739594-73740260
ENSBTAP00000013983	OAR11	+	34927256-34928272
ENSBTAP00000014100	OAR5	+	4830892-4831157
ENSBTAP00000014195	OAR12	-	48975583-48975667
ENSBTAP00000014195	OAR12	-	48978482-48979402
ENSBTAP00000014227	OAR12	+	48963956-48964036
ENSBTAP00000014227	OAR12	+	48967156-48967232
ENSBTAP00000014227	OAR12	+	48967341-48967422
ENSBTAP00000014227	OAR12	+	48967779-48967867
ENSBTAP00000014394	OAR3	-	103479957-103480918
ENSBTAP00000015139	OAR2	+	53358939-53359021
ENSBTAP00000015194	OAR2	+	52788282-52788432
ENSBTAP00000015194	OAR2	+	52789486-52789682
ENSBTAP00000015194	OAR2	+	52790042-52790166
ENSBTAP00000015194	OAR2	+	52790553-52790626
ENSBTAP00000015318	OAR1	+	245147408-245147500
ENSBTAP00000015358	OAR3	-	1993815-1993997
ENSBTAP00000015420	OAR7	+	4729969-4730077
ENSBTAP00000015431	OAR14	-	54189434-54189665
ENSBTAP00000015578	OAR11	+	39814682-39814808
ENSBTAP00000015578	OAR11	+	39815380-39815581
ENSBTAP00000015606	OAR18	-	6611851-6612773
ENSBTAP00000015668	OAR1	+	264421892-264422416
ENSBTAP00000015668	OAR1	+	264432048-264432159
ENSBTAP00000015680	OAR16	+	17190926-17192389
ENSBTAP00000015802	OAR3	-	7498432-7499013
ENSBTAP00000015802	OAR3	-	7499182-7499280
ENSBTAP00000015802	OAR3	-	7501276-7502550
ENSBTAP00000015802	OAR3	-	7502663-7503635
ENSBTAP00000015802	OAR3	-	7503724-7503813
ENSBTAP00000015802	OAR3	-	7503941-7506278
ENSBTAP00000015829	OAR3	+	163439738-163439839
ENSBTAP00000015873	OAR22	-	19712149-19713331
ENSBTAP00000016020	OAR24	+	2295094-2295178
ENSBTAP00000016280	OAR17	+	66313081-66313947
ENSBTAP00000016280	OAR17	+	66314103-66314444
ENSBTAP00000016280	OAR17	+	66314491-66314835
ENSBTAP00000016291	OAR1	+	201299437-201299581
ENSBTAP00000016414	OAR3	+	199618426-199619275
ENSBTAP00000016728	OAR7	+	13790423-13792836
ENSBTAP00000016778	OAR1	+	19324402-19324483
ENSBTAP00000016858	OAR5	-	13905453-13905545
ENSBTAP00000017090	OAR22	-	22925856-22925971
ENSBTAP00000017090	OAR22	-	22927393-22928052
ENSBTAP00000017314	OAR1	+	103105653-103105775
ENSBTAP00000017314	OAR1	+	103105883-103106011
ENSBTAP00000017314	OAR1	+	103106103-103106250
ENSBTAP00000017445	OAR3	-	206894386-206894700
ENSBTAP00000017511	OAR13	+	50845137-50846363
ENSBTAP00000017654	OAR11	+	32888526-32889772
ENSBTAP00000017829	OAR7	-	23033900-23034123
ENSBTAP00000017905	OAR1	-	164485623-164486130
ENSBTAP00000017982	OAR11	+	38385080-38385156
ENSBTAP00000018115	OAR5	-	37151833-37152352
ENSBTAP00000018115	OAR5	-	37154284-37154645
ENSBTAP00000018249	OAR25	+	7077338-7077525
ENSBTAP00000018261	OAR3	+	131921397-131921660
ENSBTAP00000018261	OAR3	+	131927074-131927424
ENSBTAP00000018261	OAR3	+	131927952-131928041
ENSBTAP00000018261	OAR3	+	131930894-131931401
ENSBTAP00000018411	OAR16	-	4596803-4597166
ENSBTAP00000018496	OAR2	-	112881704-112881968
ENSBTAP00000018533	OAR1	+	99276266-99276437
ENSBTAP00000018533	OAR1	+	99277906-99278172
ENSBTAP00000018766	OAR24	+	1073048-1073120
ENSBTAP00000018917	OAR1	+	125279561-125279646
ENSBTAP00000018917	OAR1	+	125280377-125280456
ENSBTAP00000018997	OAR1	+	89160417-89160633
ENSBTAP00000019080	OAR5	-	41049768-41049838
ENSBTAP00000019215	OAR14	-	54827086-54827173
ENSBTAP00000019600	OAR1	+	198909587-198909659
ENSBTAP00000019601	OAR3	-	207335102-207335265
ENSBTAP00000019656	OAR5	-	2715280-2715409
ENSBTAP00000019656	OAR5	-	2717109-2717353
ENSBTAP00000019699	OAR6	-	97073861-97074398
ENSBTAP00000019734	OAR14	-	14495602-14496541
ENSBTAP00000019737	OAR7	+	21685325-21685528
ENSBTAP00000019738	OAR7	-	21646893-21646968
ENSBTAP00000019763	OAR1	+	103959035-103959155
ENSBTAP00000019763	OAR1	+	103959339-103959465
ENSBTAP00000019790	OAR26	-	35737449-35744316
ENSBTAP00000019803	OAR14	+	45763436-45763540
ENSBTAP00000019803	OAR14	+	45763620-45763759
ENSBTAP00000019814	OAR11	-	26575239-26575376
ENSBTAP00000019817	OAR2	+	242780170-242781729
ENSBTAP00000019893	OARX	+	47077402-47077528
ENSBTAP00000019893	OARX	+	47080952-47081092
ENSBTAP00000019923	OAR3	-	223595136-223595302
ENSBTAP00000019923	OAR3	-	223597676-223597843
ENSBTAP00000019969	OAR14	-	45734487-45734569
ENSBTAP00000019975	OAR2	+	53379469-53379657
ENSBTAP00000020011	OAR5	+	49601141-49601301
ENSBTAP00000020126	OAR10	-	78823650-78825940
ENSBTAP00000020550	OAR26	-	32162640-32162801
ENSBTAP00000020709	OAR5	-	1151797-1156179
ENSBTAP00000020709	OAR5	-	1156261-1157019
ENSBTAP00000020709	OAR5	-	1157162-1157248
ENSBTAP00000020716	OAR15	+	52658294-52658638
ENSBTAP00000020850	OAR10	+	83301116-83303219
ENSBTAP00000020850	OAR10	+	83306161-83306240
ENSBTAP00000021357	OAR3	-	223813063-223813474
ENSBTAP00000021357	OAR3	-	223815070-223815143
ENSBTAP00000021357	OAR3	-	223815252-223816121
ENSBTAP00000021457	OAR13	+	73135879-73136180
ENSBTAP00000021457	OAR13	+	73137330-73137422
ENSBTAP00000021482	OAR24	-	34274239-34274314
ENSBTAP00000021719	OAR1	-	9746811-9749223
ENSBTAP00000021734	OAR22	-	21813385-21814210
ENSBTAP00000021734	OAR22	-	21814316-21815284
ENSBTAP00000021879	OAR18	-	66536952-66537025
ENSBTAP00000021887	OAR7	-	21239220-21240141
ENSBTAP00000021887	OAR7	-	21240294-21240375
ENSBTAP00000021927	OAR15	+	51089274-51089626
ENSBTAP00000021980	OAR12	+	49530430-49530532
ENSBTAP00000021980	OAR12	+	49531691-49532046
ENSBTAP00000021983	OAR19	-	49784864-49785804
ENSBTAP00000021983	OAR19	-	49785886-49786157
ENSBTAP00000021983	OAR19	-	49786244-49786690
ENSBTAP00000022024	OAR24	-	1309809-1309890
ENSBTAP00000022024	OAR24	-	1310079-1310148
ENSBTAP00000022154	OAR7	-	21856636-21859978
ENSBTAP00000022183	OAR18	-	44618587-44618709
ENSBTAP00000022249	OAR12	-	44684873-44685190
ENSBTAP00000022271	OAR15	+	63067648-63068006
ENSBTAP00000022279	OAR9	+	28998685-28999812
ENSBTAP00000022292	OAR2	+	137326385-137326508
ENSBTAP00000022299	OARX	-	51277263-51277550
ENSBTAP00000022299	OARX	-	51280087-51280331
ENSBTAP00000022307	OAR16	+	21099939-21100237
ENSBTAP00000022382	OAR20	+	7531563-7531812
ENSBTAP00000022385	OAR20	-	7534668-7534749
ENSBTAP00000022729	OAR5	-	2432087-2432305
ENSBTAP00000022734	OAR9	+	57386980-57387669
ENSBTAP00000022893	OAR17	+	44795368-44795533
ENSBTAP00000022907	OAR20	+	27823859-27824078
ENSBTAP00000023087	OARX	+	18674404-18674491
ENSBTAP00000023087	OARX	+	18674576-18676061
ENSBTAP00000023325	OAR19	+	220738-220862
ENSBTAP00000023681	OAR19	+	52876469-52877265
ENSBTAP00000023681	OAR19	+	52877328-52877430
ENSBTAP00000023684	OAR22	-	49894789-49896123
ENSBTAP00000023705	OAR3	-	162708871-162709507
ENSBTAP00000023705	OAR3	-	162709589-162710197
ENSBTAP00000023705	OAR3	-	162716094-162716252
ENSBTAP00000023791	OAR15	+	21416215-21416809
ENSBTAP00000023960	OAR3	-	161712817-161712976
ENSBTAP00000023960	OAR3	-	161713055-161713210
ENSBTAP00000023960	OAR3	-	161713262-161713448
ENSBTAP00000023960	OAR3	-	161713542-161713638
ENSBTAP00000024029	OAR5	+	19284828-19284933
ENSBTAP00000024029	OAR5	+	19285036-19285117
ENSBTAP00000024029	OAR5	+	19285216-19287005
ENSBTAP00000024029	OAR5	+	19287086-19287415
ENSBTAP00000024029	OAR5	+	19287490-19287729
ENSBTAP00000024029	OAR5	+	19287980-19288063
ENSBTAP00000024191	OAR11	-	49765794-49766650
ENSBTAP00000024191	OAR11	-	49771700-49774056
ENSBTAP00000024312	OAR3	+	33939094-33955199
ENSBTAP00000024422	OAR3	+	162033646-162033881
ENSBTAP00000024422	OAR3	+	162033980-162034193
ENSBTAP00000024422	OAR3	+	162034267-162035135
ENSBTAP00000024422	OAR3	+	162036633-162036809
ENSBTAP00000024422	OAR3	+	162036860-162037117
ENSBTAP00000024422	OAR3	+	162037204-162037389
ENSBTAP00000024422	OAR3	+	162037442-162037529
ENSBTAP00000024514	OAR11	-	48356478-48357735
ENSBTAP00000024600	OAR15	+	75890029-75891140
ENSBTAP00000024854	OAR20	-	44104590-44104726
ENSBTAP00000024902	OAR5	-	36821909-36822055
ENSBTAP00000024902	OAR5	-	36832999-36833940
ENSBTAP00000024902	OAR5	-	36833978-36834130
ENSBTAP00000024902	OAR5	-	36838121-36838201
ENSBTAP00000024934	OAR13	-	50769297-50769900
ENSBTAP00000024934	OAR13	-	50772509-50774366
ENSBTAP00000025004	OAR3	+	7098926-7099004
ENSBTAP00000025006	OAR13	-	56772303-56772590
ENSBTAP00000025042	OAR13	-	51858544-51858763
ENSBTAP00000025042	OAR13	-	51858913-51859279
ENSBTAP00000025044	OAR13	+	51855851-51856472
ENSBTAP00000025144	OAR1	+	18283144-18283347
ENSBTAP00000025179	OAR19	+	51058588-51058803
ENSBTAP00000025179	OAR19	+	51060222-51060293
ENSBTAP00000025179	OAR19	+	51062609-51062709
ENSBTAP00000025246	OAR20	+	17247660-17247773
ENSBTAP00000025546	OAR19	-	16986343-16986692
ENSBTAP00000025546	OAR19	-	16986782-16987258
ENSBTAP00000025584	OAR23	-	35668157-35668353
ENSBTAP00000025624	OAR11	+	26747282-26747632
ENSBTAP00000025636	OARX	-	113682404-113682621
ENSBTAP00000025659	OAR23	-	57450822-57450904
ENSBTAP00000025683	OAR3	-	217332526-217332922
ENSBTAP00000025870	OAR5	+	41557454-41557821
ENSBTAP00000025870	OAR5	+	41559586-41560045
ENSBTAP00000025929	OAR14	-	48983779-48983927
ENSBTAP00000025985	OAR13	+	15761200-15762166
ENSBTAP00000026179-D2	OAR5	-	38221322-38221601
ENSBTAP00000026293	OAR8	+	37696136-37696864
ENSBTAP00000026394	OAR11	+	50434221-50434303
ENSBTAP00000026460	OAR12	-	10144801-10144901
ENSBTAP00000026522	OAR20	+	16996301-16996420
ENSBTAP00000026724	OAR1	-	98286730-98286842
ENSBTAP00000026724	OAR1	-	98286916-98287406
ENSBTAP00000026769	OAR10	+	83158990-83159855
ENSBTAP00000027181	OAR10	-	75375513-75376978
ENSBTAP00000027181	OAR10	-	75377097-75379186
ENSBTAP00000027352	OAR10	+	30860339-30861259
ENSBTAP00000027459	OAR2	-	220987787-220987973
ENSBTAP00000027459	OAR2	-	220988043-220988113
ENSBTAP00000027459	OAR2	-	220989525-220990092
ENSBTAP00000027459	OAR2	-	220991055-220991224
ENSBTAP00000027459	OAR2	-	220991291-220991474
ENSBTAP00000027459	OAR2	-	220993216-220993382
ENSBTAP00000027467	OAR2	-	221014154-221014350
ENSBTAP00000027467	OAR2	-	221014392-221014501
ENSBTAP00000027612	OAR5	+	2729696-2729879
ENSBTAP00000027684	OAR5	-	41296933-41297287
ENSBTAP00000027693	OAR5	-	41324378-41324779
ENSBTAP00000027762	OAR1	+	97282898-97283003
ENSBTAP00000027787	OAR11	+	26431831-26431910
ENSBTAP00000027858	OAR15	-	76003714-76004700
ENSBTAP00000027893	OAR25	+	33921863-33923123
ENSBTAP00000027893	OAR25	+	33923212-33923451
ENSBTAP00000027893	OAR25	+	33924293-33925202
ENSBTAP00000027965	OAR15	+	75611366-75612683
ENSBTAP00000027965	OAR15	+	75612784-75612874
ENSBTAP00000027965	OAR15	+	75613427-75615197
ENSBTAP00000027965	OAR15	+	75615363-75615501
ENSBTAP00000027965	OAR15	+	75615548-75615840
ENSBTAP00000027975	OAR9	+	43296768-43314386
ENSBTAP00000028054	OAR20	+	17870427-17871394
ENSBTAP00000028515	OAR7	-	20674705-20674794
ENSBTAP00000028515	OAR7	-	20679798-20680685
ENSBTAP00000028520	OAR7	-	20661459-20661531
ENSBTAP00000028520	OAR7	-	20661587-20661675
ENSBTAP00000028520	OAR7	-	20662608-20662717
ENSBTAP00000028634	OAR1	+	99207564-99208508
ENSBTAP00000028634	OAR1	+	99209480-99209703
ENSBTAP00000028634	OAR1	+	99209800-99210000
ENSBTAP00000028634	OAR1	+	99210404-99210507
ENSBTAP00000028634	OAR1	+	99210629-99210853
ENSBTAP00000028634	OAR1	+	99211076-99211197
ENSBTAP00000028639	OAR1	+	99230917-99231085
ENSBTAP00000028687	OAR11	-	42112795-42113090
ENSBTAP00000028687	OAR11	-	42122577-42122680
ENSBTAP00000028687	OAR11	-	42122775-42122874
ENSBTAP00000028829	OAR1	-	98165023-98165102
ENSBTAP00000028830	OAR1	+	98161624-98161731
ENSBTAP00000029139	OAR13	-	24564120-24566046
ENSBTAP00000029225	OAR3	+	103448724-103448797
ENSBTAP00000029256	OAR7	+	41752720-41752826
ENSBTAP00000029454	OAR17	+	69148058-69148508
ENSBTAP00000029553	OAR11	-	22286846-22287080
ENSBTAP00000029618	OAR17	-	55080988-55081838
ENSBTAP00000029866	OAR21	-	48013361-48013461
ENSBTAP00000029866	OAR21	-	48014351-48014428
ENSBTAP00000030995	OAR18	-	40863747-40864152
ENSBTAP00000031937	OAR14	-	47561675-47561804
ENSBTAP00000032197	OAR14	+	51811285-51811457
ENSBTAP00000033363	OAR1	+	42753227-42753473
ENSBTAP00000033479	OAR4	-	92301426-92302048
ENSBTAP00000033479	OAR4	-	92305518-92305594
ENSBTAP00000033858	OAR1	+	107073273-107073565
ENSBTAP00000034760	OAR11	+	39826070-39826192
ENSBTAP00000035760	OAR20	-	27286559-27286735
ENSBTAP00000036084	OAR15	+	29296397-29296545
ENSBTAP00000036305	OAR7	+	20659027-20659165
ENSBTAP00000036305	OAR7	+	20660599-20660746
ENSBTAP00000036487	OAR2	+	52806984-52807205
ENSBTAP00000036979	OAR24	-	36902472-36902688
ENSBTAP00000037188	OAR9	+	13435512-13435613
ENSBTAP00000037239	OAR24	+	27423486-27425111
ENSBTAP00000037356	OAR24	-	2127555-2128621
ENSBTAP00000037356	OAR24	-	2137477-2138129
ENSBTAP00000037577	OAR3	-	207280708-207280800
ENSBTAP00000037722	OAR2	+	240924737-240927768
ENSBTAP00000037722	OAR2	+	240927938-240928935
ENSBTAP00000037722	OAR2	+	240929032-240930186
ENSBTAP00000037722	OAR2	+	240930421-240931515
ENSBTAP00000037722	OAR2	+	240931539-240931869
ENSBTAP00000037722	OAR2	+	240931995-240935973
ENSBTAP00000037736	OAR3	-	189358021-189358094
ENSBTAP00000038002	OAR3	-	163270863-163271117
ENSBTAP00000038136	OAR3	+	138517305-138517448
ENSBTAP00000038686	OAR4	-	12154148-12156212
ENSBTAP00000038686	OAR4	-	12159845-12161739
ENSBTAP00000038692	OAR15	-	39694169-39696727
ENSBTAP00000038962	OAR3	-	46368031-46368182
ENSBTAP00000038962	OAR3	-	46368235-46368792
ENSBTAP00000039004	OAR13	+	74087602-74087774
ENSBTAP00000039743	OAR26	-	14426803-14428439
ENSBTAP00000039743	OAR26	-	14430367-14435325
ENSBTAP00000039743	OAR26	-	14435394-14442556
ENSBTAP00000039862	OAR5	+	40991219-40991340
ENSBTAP00000040732	OAR14	+	54771708-54771906
ENSBTAP00000040732	OAR14	+	54771993-54772171
ENSBTAP00000041206	OAR3	+	170223792-170226154
ENSBTAP00000041206	OAR3	+	170237645-170239825
ENSBTAP00000041206	OAR3	+	170272268-170275517
ENSBTAP00000041206	OAR3	+	170275572-170276722
ENSBTAP00000041377	OAR4	-	112337579-112337661
ENSBTAP00000041460	OAR15	+	75115151-75115905
ENSBTAP00000041545	OAR2	+	220416431-220417349
ENSBTAP00000041545	OAR2	+	220421909-220422240
ENSBTAP00000041545	OAR2	+	220422358-220422593
ENSBTAP00000041545	OAR2	+	220422767-220423534
ENSBTAP00000041545	OAR2	+	220423671-220423998
ENSBTAP00000041651	OAR3	-	33743042-33743520
ENSBTAP00000041778	OAR12	-	61643284-61645846
ENSBTAP00000041786	OAR3	-	163020403-163020478
ENSBTAP00000041803	OAR18	+	67711671-67711770
ENSBTAP00000041803	OAR18	+	67711853-67712471
ENSBTAP00000042288	OAR14	+	47370568-47371156
ENSBTAP00000042288	OAR14	+	47371311-47372333
ENSBTAP00000042288	OAR14	+	47376045-47377496
ENSBTAP00000042288	OAR14	+	47381845-47381934
ENSBTAP00000042288	OAR14	+	47382036-47382182
ENSBTAP00000042288	OAR14	+	47382235-47382381
ENSBTAP00000042536	OAR10	+	83199857-83201592
ENSBTAP00000042536	OAR10	+	83204742-83205312
ENSBTAP00000042536	OAR10	+	83205380-83205452
ENSBTAP00000042623	OAR15	-	50352369-50352563
ENSBTAP00000042742	OAR20	+	26252813-26252953
ENSBTAP00000042742	OAR20	+	26256510-26256648
ENSBTAP00000042771	OAR19	-	50576188-50576258
ENSBTAP00000042804	OAR11	+	26095669-26095745
ENSBTAP00000042804	OAR11	+	26097492-26097575
ENSBTAP00000042804	OAR11	+	26097683-26097798
ENSBTAP00000042857	OAR24	+	26344274-26344355
ENSBTAP00000043333	OAR5	-	10857225-10857504
ENSBTAP00000043640	OAR1	-	99946049-99946432
ENSBTAP00000043640	OAR1	-	99946541-99946637
ENSBTAP00000043640	OAR1	-	99946769-99946951
ENSBTAP00000043671	OAR12	-	39526068-39526209
ENSBTAP00000043820	OAR14	-	34428217-34428411
ENSBTAP00000043907	OAR15	+	35230710-35230796
ENSBTAP00000044267	OAR7	-	20635830-20635957
ENSBTAP00000044267	OAR7	-	20636074-20636895
ENSBTAP00000044311	OAR12	-	30252963-30253355
ENSBTAP00000044311	OAR12	-	30253420-30253527
ENSBTAP00000045413	OAR17	+	18122199-18127007
ENSBTAP00000045934	OAR20	-	7243868-7244029
ENSBTAP00000046530	OAR9	+	13680686-13680755
ENSBTAP00000046531	OAR1	+	120135698-120135805
ENSBTAP00000047104	OARX	+	36099704-36099783
ENSBTAP00000048663	OAR9	+	32749982-32750269
ENSBTAP00000048807	OAR3	+	167536263-167536498
ENSBTAP00000048844	OAR6	-	43280808-43281550
ENSBTAP00000049421	OAR3	+	1990965-1991044
ENSBTAP00000049511	OAR20	-	10989382-10991926
ENSBTAP00000049550	OAR20	+	10627799-10629947
ENSBTAP00000051130	OAR19	+	50980142-50980262
ENSBTAP00000051130	OAR19	+	50990484-50990801
ENSBTAP00000051358	OAR22	-	268338-269755
ENSBTAP00000051358	OAR22	-	271932-272025
ENSBTAP00000051478	OAR5	+	17354420-17355271
ENSBTAP00000051902	OAR5	-	36617838-36617939
ENSBTAP00000051902	OAR5	-	36618192-36618389
ENSBTAP00000052082	OAR12	+	49188473-49188642
ENSBTAP00000052082	OAR12	+	49191486-49191554
ENSBTAP00000052426	OAR12	-	49845308-49845888
ENSBTAP00000052501	OAR15	+	63015459-63015535
ENSBTAP00000052502	OAR7	+	83099309-83100719
ENSBTAP00000052502	OAR7	+	83100794-83101099
ENSBTAP00000053253	OAR22	+	22293395-22293540
ENSBTAP00000053302	OAR2	+	53375063-53375606
ENSBTAP00000053313	OAR17	+	29630585-29630672
ENSBTAP00000053335	OAR1	+	96949123-96949420
ENSBTAP00000053335	OAR1	+	96949468-96951070
ENSBTAP00000053404	OAR18	+	32407308-32407531
ENSBTAP00000053404	OAR18	+	32408765-32408885
ENSBTAP00000053404	OAR18	+	32408972-32409092
ENSBTAP00000053404	OAR18	+	32409249-32409458
ENSBTAP00000053404	OAR18	+	32409557-32409735
ENSBTAP00000053404	OAR18	+	32411753-32411822
ENSBTAP00000053623	OARX	-	47478888-47479114
ENSBTAP00000053635	OAR15	+	43285050-43286720
ENSBTAP00000053637	OAR3	+	162894227-162894654
ENSBTAP00000053644	OAR25	+	28687536-28688653
ENSBTAP00000053644	OAR25	+	28692483-28695614
ENSBTAP00000053644	OAR25	+	28695819-28697799
ENSBTAP00000053758	OAR11	+	33039189-33041487
ENSBTAP00000053810	OAR15	-	29307070-29307176
ENSBTAP00000053810	OAR15	-	29307316-29307670
ENSBTAP00000053847	OAR11	-	10481524-10483781
ENSP00000071281	OARX	-	83348499-83348851
ENSP00000160827	OAR24	-	26602885-26602971
ENSP00000168977	OAR5	-	17820629-17820989
ENSP00000168977	OAR5	-	17821062-17821569
ENSP00000168977	OAR5	-	17821727-17821813
ENSP00000168977	OAR5	-	17821863-17822370
ENSP00000169551	OAR23	-	4211682-4211768
ENSP00000169551	OAR23	-	4211843-4214361
ENSP00000169551	OAR23	-	4214460-4214557
ENSP00000206542	OAR7	+	23640835-23641014
ENSP00000215631	OAR5	-	18897816-18898066
ENSP00000216274	OAR7	+	20481548-20482084
ENSP00000216274	OAR7	+	20482231-20482367
ENSP00000216274	OAR7	+	20482415-20482619
ENSP00000216274	OAR7	+	20482788-20482898
ENSP00000216455	OAR7	+	67415015-67415089
ENSP00000216479	OAR7	+	85652471-85652886
ENSP00000216479	OAR7	+	85654132-85654986
ENSP00000216554	OAR18	+	66882898-66883011
ENSP00000217121	OAR13	-	53271543-53272554
ENSP00000217901	OARX	+	68087932-68088192
ENSP00000218348	OARX	-	51240945-51241884
ENSP00000218348	OARX	-	51241998-51242334
ENSP00000218348	OARX	-	51242406-51242494
ENSP00000218348	OARX	-	51250412-51250585
ENSP00000219481	OAR24	+	273411-273741
ENSP00000219481	OAR24	+	277349-277416
ENSP00000219548	OAR24	+	493451-493595
ENSP00000219548	OAR24	+	493653-493739
ENSP00000221265	OAR14	-	48098913-48098985
ENSP00000221265	OAR14	-	48099077-48099184
ENSP00000221265	OAR14	-	48100807-48100891
ENSP00000221265	OAR14	-	48100996-48101078
ENSP00000221576	OAR5	-	10040671-10040747
ENSP00000221930	OAR14	+	49411145-49411285
ENSP00000224237	OAR13	+	30806394-30806828
ENSP00000228534	OAR3	-	162879341-162879455
ENSP00000228641	OAR3	+	116343089-116343381
ENSP00000228841	OAR17	-	54597399-54597503
ENSP00000230538	OAR8	+	25565141-25567322
ENSP00000231790	OAR19	-	10388871-10390090
ENSP00000231790	OAR19	-	10390589-10390858
ENSP00000234111	OAR3	-	19042362-19042449
ENSP00000239440	OAR5	-	50549839-50550330
ENSP00000239440	OAR5	-	50550370-50550571
ENSP00000239440	OAR5	-	50550710-50550807
ENSP00000239440	OAR5	-	50571290-50571425
ENSP00000245541	OAR11	+	55559321-55559431
ENSP00000245544	OAR11	-	55568625-55568726
ENSP00000246912	OAR11	+	42340657-42340879
ENSP00000246912	OAR11	+	42340980-42341341
ENSP00000250101	OAR11	-	24835878-24836510
ENSP00000250237	OAR5	+	12997288-12997532
ENSP00000250617	OARX	+	82866314-82867632
ENSP00000251312	OAR11	+	12549487-12549609
ENSP00000252288	OAR5	-	41561494-41561965
ENSP00000252288	OAR5	-	41562077-41562279
ENSP00000252520	OAR18	+	67682698-67682773
ENSP00000252520	OAR18	+	67684599-67684692
ENSP00000252826	OAR14	+	54529928-54530019
ENSP00000252992	OAR2	-	240733915-240735085
ENSP00000253024	OAR14	+	62247607-62247682
ENSP00000253024	OAR14	+	62248037-62248118
ENSP00000253024	OAR14	+	62248778-62248854
ENSP00000253188	OAR14	-	42811608-42811679
ENSP00000253382	OAR13	+	63546120-63546280
ENSP00000253382	OAR13	+	63552845-63553034
ENSP00000253382	OAR13	+	63559465-63560255
ENSP00000253382	OAR13	+	63560331-63560471
ENSP00000256594	OAR1	-	86146571-86146658
ENSP00000256594	OAR1	-	86146755-86147078
ENSP00000257910	OAR3	-	161567341-161567657
ENSP00000257910	OAR3	-	161567790-161568100
ENSP00000257962	OAR3	-	161705493-161705610
ENSP00000257962	OAR3	-	161705759-161705909
ENSP00000258081	OAR3	-	96137142-96137326
ENSP00000258081	OAR3	-	96137912-96138003
ENSP00000258081	OAR3	-	96138535-96138777
ENSP00000258201	OAR14	-	34019795-34019866
ENSP00000258201	OAR14	-	34020857-34021516
ENSP00000258201	OAR14	-	34021647-34021721
ENSP00000258201	OAR14	-	34022110-34022327
ENSP00000258201	OAR14	-	34026142-34026404
ENSP00000258201	OAR14	-	34026500-34026575
ENSP00000258201	OAR14	-	34026682-34026757
ENSP00000258201	OAR14	-	34026826-34027084
ENSP00000258201	OAR14	-	34027150-34027543
ENSP00000258428	OAR3	+	101699435-101699663
ENSP00000258991	OAR11	-	48056539-48062167
ENSP00000260187	OAR15	-	29631188-29631377
ENSP00000260187	OAR15	-	29631486-29631672
ENSP00000260187	OAR15	-	29631752-29631886
ENSP00000260187	OAR15	-	29632159-29632348
ENSP00000260187	OAR15	-	29632901-29633068
ENSP00000260187	OAR15	-	29633193-29633712
ENSP00000260599	OAR3	+	33732022-33735651
ENSP00000260599	OAR3	+	33735787-33737929
ENSP00000260599	OAR3	+	33738991-33740124
ENSP00000260599	OAR3	+	33740214-33740352
ENSP00000260599	OAR3	+	33740511-33740586
ENSP00000262027	OAR3	-	161798892-161798987
ENSP00000262027	OAR3	-	161799060-161799293
ENSP00000262113	OAR26	+	1214486-1215073
ENSP00000262113	OAR26	+	1215128-1220524
ENSP00000262113	OAR26	+	1228628-1229356
ENSP00000262113	OAR26	+	1244234-1244738
ENSP00000262113	OAR26	+	1244778-1246981
ENSP00000262113	OAR26	+	1247088-1249792
ENSP00000262113	OAR26	+	1249957-1250191
ENSP00000262113	OAR26	+	1250229-1251410
ENSP00000262710	OAR7	+	21450427-21453878
ENSP00000262710	OAR7	+	21455826-21456155
ENSP00000263026	OAR24	+	20114260-20115607
ENSP00000263062	OAR13	+	32365454-32365558
ENSP00000263084	OAR11	+	22745267-22745621
ENSP00000263379	OAR5	-	9824161-9824245
ENSP00000263734	OAR3	-	77494735-77494930
ENSP00000264005	OAR14	-	34594012-34594105
ENSP00000264005	OAR14	-	34594222-34594297
ENSP00000264705	OAR3	+	33899578-33900096
ENSP00000265339	OAR5	+	43686774-43691076
ENSP00000265339	OAR5	+	43691167-43693597
ENSP00000268171	OAR18	-	20825192-20825277
ENSP00000268182	OAR18	-	21167596-21167988
ENSP00000270162	OAR1	-	262165910-262166013
ENSP00000270162	OAR1	-	262168547-262168709
ENSP00000270176	OAR21	+	41464367-41464457
ENSP00000270176	OAR21	+	41464513-41464637
ENSP00000270233	OAR14	+	51347041-51347202
ENSP00000271657	OAR1	-	100082313-100082536
ENSP00000273261	OAR19	+	35178034-35178565
ENSP00000275732	OAR24	+	35928649-35928765
ENSP00000275732	OAR24	+	35930647-35930732
ENSP00000275732	OAR24	+	35931112-35931200
ENSP00000278243	OAR15	-	49557532-49557674
ENSP00000279227	OAR21	+	40261581-40261662
ENSP00000284425	OAR11	+	60661023-60661096
ENSP00000285238	OAR11	-	35728323-35730804
ENSP00000285848	OAR7	-	21687313-21687396
ENSP00000287936	OAR7	+	6520120-6520605
ENSP00000287936	OAR7	+	6520761-6520896
ENSP00000288111	OAR7	+	20522083-20522229
ENSP00000288111	OAR7	+	20527438-20527769
ENSP00000288266	OAR19	-	43918239-43919161
ENSP00000288266	OAR19	-	43919593-43920167
ENSP00000289382	OAR3	-	100054190-100054262
ENSP00000290075	OAR2	-	42232393-42234575
ENSP00000290401	OAR7	-	20020775-20027756
ENSP00000290541	OAR1	+	100214827-100214992
ENSP00000290541	OAR1	+	100215075-100215436
ENSP00000290949	OAR14	-	34203556-34203682
ENSP00000290949	OAR14	-	34203860-34203967
ENSP00000291901	OAR14	+	59111787-59113996
ENSP00000291901	OAR14	+	59119599-59120408
ENSP00000293422	OAR3	-	163080192-163081217
ENSP00000293422	OAR3	-	163081296-163081386
ENSP00000293831	OAR11	+	26861840-26862176
ENSP00000294172	OAR21	-	38872883-38874689
ENSP00000298229	OAR15	+	50043592-50043761
ENSP00000298229	OAR15	+	50047254-50047385
ENSP00000298229	OAR15	+	50047476-50048010
ENSP00000298229	OAR15	+	50048125-50048261
ENSP00000298307	OAR7	+	39667674-39667750
ENSP00000298307	OAR7	+	39670177-39670265
ENSP00000298687	OAR7	+	23111098-23111428
ENSP00000298687	OAR7	+	23111471-23111850
ENSP00000298687	OAR7	+	23112293-23112473
ENSP00000298687	OAR7	+	23113980-23114153
ENSP00000298687	OAR7	+	23114768-23115053
ENSP00000298687	OAR7	+	23115827-23115979
ENSP00000298687	OAR7	+	23116032-23116272
ENSP00000299106	OAR21	-	32345033-32346075
ENSP00000300737	OAR15	-	49331170-49335557
ENSP00000300737	OAR15	-	49338871-49339163
ENSP00000301015	OAR14	-	13351650-13351771
ENSP00000301146-D3	OAR14	-	49065770-49066295
ENSP00000301159	OAR14	+	45412294-45412380
ENSP00000301159	OAR14	+	45413239-45413325
ENSP00000301264	OAR5	+	17802987-17803251
ENSP00000301264	OAR5	+	17804336-17805414
ENSP00000301455	OAR5	+	14874800-14874926
ENSP00000301464	OAR3	-	133131635-133132363
ENSP00000301939	OAR11	-	26705525-26705839
ENSP00000302100-D2	OAR14	-	47558221-47558541
ENSP00000302486	OAR7	+	13109597-13111406
ENSP00000303997	OAR20	-	17322335-17322560
ENSP00000304408	OAR2	-	119664655-119665543
ENSP00000305892	OAR14	+	34018988-34019086
ENSP00000306245	OAR7	+	83443591-83443990
ENSP00000306752	OAR24	+	26288159-26288459
ENSP00000308275	OAR11	+	55033472-55034394
ENSP00000308275	OAR11	+	55037003-55037212
ENSP00000309092	OAR19	+	50573975-50574061
ENSP00000309092	OAR19	+	50574111-50574247
ENSP00000309092	OAR19	+	50574759-50574844
ENSP00000309092	OAR19	+	50574924-50574997
ENSP00000309433	OAR21	-	40357801-40357938
ENSP00000309689	OAR24	+	36003703-36003794
ENSP00000309689	OAR24	+	36004175-36004395
ENSP00000309757	OAR2	-	45980779-45982404
ENSP00000310129	OAR1	-	201341032-201341178
ENSP00000310832	OAR21	-	42372727-42372814
ENSP00000311122	OAR12	+	48778290-48778394
ENSP00000311905	OAR14	+	48913420-48913694
ENSP00000312318	OAR21	+	41501226-41501321
ENSP00000313050	OAR24	+	27810113-27814113
ENSP00000314420	OAR11	-	27340305-27340702
ENSP00000314420	OAR11	-	27340854-27341183
ENSP00000314420	OAR11	-	27345336-27345540
ENSP00000314420	OAR11	-	27345673-27345763
ENSP00000314420	OAR11	-	27345873-27345958
ENSP00000314420	OAR11	-	27346539-27346906
ENSP00000314420	OAR11	-	27347050-27347188
ENSP00000314420	OAR11	-	27347241-27347391
ENSP00000314949	OAR11	+	26790744-26790837
ENSP00000314949	OAR11	+	26794282-26794370
ENSP00000315013	OAR3	+	6899790-6900332
ENSP00000315136	OAR5	+	17974585-17974688
ENSP00000315791	OAR15	-	62102136-62102257
ENSP00000316054	OAR1	-	201452431-201452605
ENSP00000316054	OAR1	-	201452742-201452933
ENSP00000316426	OAR11	+	39100613-39101013
ENSP00000316924	OAR13	-	41750828-41750902
ENSP00000317537	OAR5	+	18500412-18501633
ENSP00000317537	OAR5	+	18501709-18501790
ENSP00000318557	OAR14	-	34597832-34598121
ENSP00000318557	OAR14	-	34602557-34602633
ENSP00000318944	OAR24	+	1604810-1604885
ENSP00000319371	OAR11	-	26640219-26640355
ENSP00000319371	OAR11	-	26640452-26640535
ENSP00000319756	OAR3	-	133166278-133166685
ENSP00000319756	OAR3	-	133166764-133166924
ENSP00000319756	OAR3	-	133167003-133167127
ENSP00000319756	OAR3	-	133173563-133173822
ENSP00000319756	OAR3	-	133177036-133177357
ENSP00000320340	OAR15	+	74871505-74871754
ENSP00000320648	OAR9	-	13665544-13665642
ENSP00000321556	OAR5	-	13459701-13459846
ENSP00000321556	OAR5	-	13461334-13461595
ENSP00000321732	OAR11	-	26578187-26578598
ENSP00000321732	OAR11	-	26580395-26580487
ENSP00000321813	OAR11	+	26038514-26039098
ENSP00000322775	OAR11	+	54560245-54560463
ENSP00000323076	OAR19	-	51064426-51064583
ENSP00000324560	OAR17	-	44962354-44962429
ENSP00000325239	OAR24	+	26731214-26731438
ENSP00000325905	OAR3	+	85034017-85034890
ENSP00000326531	OAR24	+	2298687-2298776
ENSP00000326531	OAR24	+	2299554-2299637
ENSP00000326531	OAR24	+	2299688-2299777
ENSP00000326531	OAR24	+	2299841-2299938
ENSP00000326531	OAR24	+	2300270-2300348
ENSP00000327309	OAR15	-	75564455-75564605
ENSP00000327309	OAR15	-	75568610-75569615
ENSP00000327539	OAR5	+	1414972-1415181
ENSP00000327539	OAR5	+	1416945-1417893
ENSP00000327539	OAR5	+	1418225-1418280
ENSP00000327539	OAR5	+	1418692-1419045
ENSP00000327539	OAR5	+	1419106-1419197
ENSP00000327916	OAR24	+	18168200-18168284
ENSP00000329968	OAR24	+	27049552-27049808
ENSP00000329968	OAR24	+	27051102-27051184
ENSP00000329968	OAR24	+	27053594-27053693
ENSP00000330060	OAR19	+	7061595-7061788
ENSP00000330098	OAR9	+	13511703-13511770
ENSP00000331201	OAR11	-	50504707-50504794
ENSP00000333122	OAR2	-	47902822-47916376
ENSP00000333926	OAR1	+	201613711-201618524
ENSP00000333938	OAR1	+	53527628-53528807
ENSP00000334409	OAR7	-	20580514-20580699
ENSP00000334409	OAR7	-	20580807-20580896
ENSP00000335321	OAR2	-	199422615-199424454
ENSP00000338127	OAR2	-	52905289-52905454
ENSP00000338127	OAR2	-	52905538-52905879
ENSP00000338360	OARX	+	49903964-49904038
ENSP00000338487	OAR5	+	1236724-1236806
ENSP00000338487	OAR5	+	1236895-1236976
ENSP00000338727	OAR19	+	10383878-10385214
ENSP00000340429	OAR24	+	36008030-36008105
ENSP00000340429	OAR24	+	36008204-36008284
ENSP00000340671	OAR3	+	161798058-161798149
ENSP00000341805	OAR8	-	90651930-90652978
ENSP00000341805	OAR8	-	90653526-90657844
ENSP00000343009	OAR3	+	163463520-163464014
ENSP00000343009	OAR3	+	163464522-163465355
ENSP00000343009	OAR3	+	163466794-163466933
ENSP00000343009	OAR3	+	163470989-163471127
ENSP00000343009	OAR3	+	163477582-163477679
ENSP00000343009	OAR3	+	163477867-163479849
ENSP00000344572	OAR21	-	41743684-41743918
ENSP00000344989	OAR19	+	51070104-51070179
ENSP00000345492	OAR17	+	55076324-55076449
ENSP00000345771	OAR3	-	138144510-138144682
ENSP00000345771	OAR3	-	138146652-138146977
ENSP00000345771	OAR3	-	138147049-138148069
ENSP00000345771	OAR3	-	138149014-138149491
ENSP00000345771	OAR3	-	138152024-138152487
ENSP00000345771	OAR3	-	138155500-138156386
ENSP00000346155	OAR13	+	53228731-53228808
ENSP00000346464	OAR1	-	99957797-99957971
ENSP00000346483	OAR13	+	51325030-51325567
ENSP00000346634	OAR1	+	10732258-10736535
ENSP00000346760	OAR24	-	26281838-26281925
ENSP00000347190	OAR5	+	48052283-48053606
ENSP00000347416	OAR5	+	19232243-19232344
ENSP00000347583	OAR5	+	18126740-18127204
ENSP00000347583	OAR5	+	18127376-18127460
ENSP00000348205	OAR11	-	37341360-37341745
ENSP00000348444	OAR2	+	130793410-130793492
ENSP00000348444	OAR2	+	130798827-130798936
ENSP00000348444	OAR2	+	130799408-130799537
ENSP00000348538	OAR13	-	58118695-58131452
ENSP00000348730	OAR25	-	29606405-29610044
ENSP00000348821	OAR23	-	37811876-37814686
ENSP00000348838	OAR13	+	74019285-74020331
ENSP00000349297	OAR11	+	26556091-26556179
ENSP00000349297	OAR11	+	26558668-26559096
ENSP00000349297	OAR11	+	26559184-26559265
ENSP00000349297	OAR11	+	26559329-26559420
ENSP00000349297	OAR11	+	26560292-26560395
ENSP00000349297	OAR11	+	26560472-26560555
ENSP00000349436	OAR1	+	103813569-103813741
ENSP00000349436	OAR1	+	103815108-103815181
ENSP00000349436	OAR1	+	103815352-103815494
ENSP00000349436	OAR1	+	103816159-103816234
ENSP00000349436	OAR1	+	103822059-103822464
ENSP00000349571	OAR10	+	49561991-49563824
ENSP00000349877	OAR5	+	3475979-3476050
ENSP00000349892	OAR10	-	50828636-50830574
ENSP00000349892	OAR10	-	50830741-50831670
ENSP00000349892	OAR10	-	50831779-50834323
ENSP00000349892	OAR10	-	50835743-50836543
ENSP00000349892	OAR10	-	50839113-50839482
ENSP00000349929	OAR3	+	2429653-2429873
ENSP00000350024	OAR21	-	42186696-42186961
ENSP00000350024	OAR21	-	42188188-42188391
ENSP00000350024	OAR21	-	42189234-42189607
ENSP00000350170	OAR1	-	204590915-204591001
ENSP00000350332	OAR14	+	55470368-55471396
ENSP00000350332	OAR14	+	55471446-55471630
ENSP00000350332	OAR14	+	55471691-55473916
ENSP00000350332	OAR14	+	55484153-55484602
ENSP00000350558	OAR13	-	62383015-62383638
ENSP00000350558	OAR13	-	62383737-62384782
ENSP00000350667	OAR7	-	43859324-43859597
ENSP00000350667	OAR7	-	43860198-43860978
ENSP00000350667	OAR7	-	43861050-43862200
ENSP00000352028	OAR5	+	55220979-55224496
ENSP00000352117	OAR14	+	48169587-48170426
ENSP00000352438	OAR3	-	132806574-132807507
ENSP00000352438	OAR3	-	132807547-132808032
ENSP00000352925	OAR24	-	37194054-37194662
ENSP00000353427	OAR3	-	134059330-134059413
ENSP00000354040	OAR13	-	45551706-45551779
ENSP00000354826	OAR4	+	98039240-98040465
ENSP00000354826	OAR4	+	98040544-98046524
ENSP00000355261	OAR1	-	104855691-104856111
ENSP00000355343	OAR1	+	103091334-103091423
ENSP00000355343	OAR1	+	103100762-103102071
ENSP00000356218	OAR12	+	78173933-78174366
ENSP00000356224	OAR8	-	76135935-76136193
ENSP00000356468	OAR12	-	64456980-64461071
ENSP00000356548	OAR8	+	68581620-68581808
ENSP00000356832	OAR8	-	59600922-59601382
ENSP00000357048	OAR1	-	109578247-109578501
ENSP00000357048	OAR1	-	109584297-109584458
ENSP00000357057	OAR1	+	109495376-109495735
ENSP00000357057	OAR1	+	109496974-109497335
ENSP00000357076	OAR1	-	109184523-109184820
ENSP00000357345	OAR1	-	103994840-103995002
ENSP00000357362	OAR1	-	103936872-103937153
ENSP00000357901	OAR1	+	99942078-99942339
ENSP00000358019	OAR22	-	40987171-40987260
ENSP00000358035	OAR1	+	99442344-99442583
ENSP00000358035	OAR1	+	99445111-99445289
ENSP00000358035	OAR1	+	99447325-99447596
ENSP00000358035	OAR1	+	99447742-99447890
ENSP00000358045	OAR1	+	99400542-99400621
ENSP00000358089	OAR22	-	38835258-38835599
ENSP00000358365	OAR22	-	33221149-33223842
ENSP00000358814	OAR1	+	86390991-86391069
ENSP00000359077	OARX	+	68012144-68012336
ENSP00000359225	OAR1	-	71089750-71089956
ENSP00000360141	OAR13	-	56851133-56855381
ENSP00000360268	OAR22	-	16405922-16407809
ENSP00000360293	OAR22	-	16139115-16150373
ENSP00000360762	OAR22	-	12317677-12320160
ENSP00000360762	OAR22	-	12320260-12320386
ENSP00000360762	OAR22	-	12320486-12320591
ENSP00000360762	OAR22	-	12320691-12322227
ENSP00000360762	OAR22	-	12322327-12323799
ENSP00000360762	OAR22	-	12323908-12324246
ENSP00000361097	OAR25	-	39913431-39913516
ENSP00000361125	OAR20	+	17487797-17488559
ENSP00000361245	OAR1	-	19316395-19316606
ENSP00000361418	OAR1	+	18272678-18272765
ENSP00000361519	OAR1	+	17766841-17766953
ENSP00000361608	OAR20	+	17182671-17183187
ENSP00000361616	OAR25	-	29725727-29725972
ENSP00000361891	OAR1	+	14283925-14284236
ENSP00000361949	OAR1	-	13816045-13816546
ENSP00000362105	OAR1	+	12359651-12359746
ENSP00000362369	OAR13	+	69251045-69251115
ENSP00000362592	OAR2	-	235062149-235062235
ENSP00000362824	OARX	+	57801956-57805217
ENSP00000363071	OAR2	+	221184161-221185680
ENSP00000363727	OARX	+	55186414-55186793
ENSP00000363804	OAR2	+	15754125-15754223
ENSP00000363970	OAR13	+	63254703-63255004
ENSP00000364188	OAR2	+	245981043-245981135
ENSP00000364188	OAR2	+	245983420-245983497
ENSP00000364393	OAR20	+	26316150-26316508
ENSP00000364613	OAR2	-	28421986-28423191
ENSP00000364979	OAR10	-	81438082-81439064
ENSP00000365152	OAR13	+	60762828-60764186
ENSP00000365152	OAR13	+	60769600-60772842
ENSP00000365548	OAR12	-	39559020-39559321
ENSP00000365637	OAR13	+	24499713-24503672
ENSP00000365637	OAR13	+	24505465-24505977
ENSP00000365637	OAR13	+	24506101-24506810
ENSP00000365950	OARX	-	50314741-50315380
ENSP00000366525	OAR14	+	54369512-54369677
ENSP00000366525	OAR14	+	54369825-54370175
ENSP00000366829	OARX	-	51305064-51305371
ENSP00000366829	OARX	-	51307395-51307481
ENSP00000366829	OARX	-	51309010-51309095
ENSP00000366829	OARX	-	51310058-51310199
ENSP00000366829	OARX	-	51310261-51312333
ENSP00000367173	OAR12	-	44993292-44993718
ENSP00000367173	OAR12	-	44994088-44994244
ENSP00000367550	OAR2	+	52837348-52837808
ENSP00000367550	OAR2	+	52837885-52838063
ENSP00000367635	OAR14	+	13348881-13348958
ENSP00000367635	OAR14	+	13349822-13349919
ENSP00000367635	OAR14	+	13350050-13350180
ENSP00000367635	OAR14	+	13350401-13350477
ENSP00000367890	OAR12	+	48906588-48907011
ENSP00000368166	OAR12	+	49165185-49165338
ENSP00000368166	OAR12	+	49165409-49165484
ENSP00000368166	OAR12	+	49165625-49165697
ENSP00000368166	OAR12	+	49166055-49166189
ENSP00000368166	OAR12	+	49167430-49167516
ENSP00000368341	OAR20	-	38594452-38601318
ENSP00000368719	OAR12	-	49505879-49505966
ENSP00000368818	OAR11	+	34263181-34263743
ENSP00000369111-D2	OAR13	+	10591798-10592211
ENSP00000369111-D2	OAR13	+	10592713-10595297
ENSP00000369111-D2	OAR13	+	10599828-10599939
ENSP00000369111-D2	OAR13	+	10601793-10603319
ENSP00000369192	OAR3	+	34061455-34061542
ENSP00000369424	OARX	-	11797909-11798645
ENSP00000369614	OAR11	+	27186557-27186786
ENSP00000369802	OAR2	+	87843065-87843287
ENSP00000369860	OARX	+	9909112-9909631
ENSP00000369979	OAR13	+	51707821-51708140
ENSP00000369979	OAR13	+	51708265-51708351
ENSP00000370424	OAR21	-	46970125-46970380
ENSP00000370625	OAR6	+	72640547-72640959
ENSP00000370625	OAR6	+	72644128-72644635
ENSP00000370739	OAR11	-	26049468-26049553
ENSP00000370739	OAR11	-	26052980-26053359
ENSP00000370826	OAR2	+	43522088-43523932
ENSP00000371175	OAR3	+	213011903-213012987
ENSP00000371278	OAR2	+	72876749-72880228
ENSP00000371310	OAR24	-	7709170-7709711
ENSP00000371310	OAR24	-	7711196-7711284
ENSP00000372527	OAR1	+	237250581-237250669
ENSP00000374118	OAR24	-	16542140-16542221
ENSP00000374118	OAR24	-	16580117-16580514
ENSP00000375711	OAR14	-	55080223-55080317
ENSP00000376127-D2	OAR5	-	3752242-3753567
ENSP00000376268	OAR11	-	53982334-53983989
ENSP00000376461	OAR1	-	100622954-100624189
ENSP00000376919	OAR11	-	35679227-35679331
ENSP00000377684	OAR11	-	40125840-40125999
ENSP00000377684	OAR11	-	40126149-40126417
ENSP00000377684	OAR11	-	40128230-40128485
ENSP00000378461	OAR19	+	49051061-49051135
ENSP00000378669	OAR24	-	26370788-26370917
ENSP00000378669	OAR24	-	26372248-26372444
ENSP00000378984	OAR5	+	41419096-41419266
ENSP00000379868	OAR11	+	26584936-26585019
ENSP00000380024	OAR3	+	207190341-207190600
ENSP00000380033	OAR3	-	213727314-213731285
ENSP00000380349	OAR7	+	34602897-34605129
ENSP00000380349	OAR7	+	34605148-34608370
ENSP00000380349	OAR7	+	34609947-34610041
ENSP00000380349	OAR7	+	34610107-34610575
ENSP00000380349	OAR7	+	34610645-34610749
ENSP00000380349	OAR7	+	34611152-34611467
ENSP00000380878	OAR2	-	43128992-43129884
ENSP00000381196	OAR5	+	36715658-36715763
ENSP00000381342	OAR21	+	9282597-9282808
ENSP00000381342	OAR21	+	9282887-9283943
ENSP00000382004	OAR15	+	78508711-78509482
ENSP00000383623	OAR8	+	89545678-89545974
ENSP00000383892	OAR17	-	66321631-66321979
ENSP00000384474	OAR18	+	54478192-54478514
ENSP00000384474	OAR18	+	54478969-54479097
ENSP00000384477	OAR4	-	55163111-55163193
ENSP00000384586	OAR3	-	33965147-33965363
ENSP00000384963	OAR11	+	27624273-27630711
ENSP00000385774	OAR12	+	27787949-27788397
ENSP00000387732	OAR14	+	48095866-48096075
ENSP00000387928	OARX	-	49860847-49860922
ENSP00000388744	OAR14	-	33783145-33783990
ENSP00000388744	OAR14	-	33784196-33784320
ENSP00000388762	OAR15	+	46079693-46079776
ENSP00000388769	OAR5	+	9497732-9497826
ENSP00000388769	OAR5	+	9497937-9498036
ENSP00000388769	OAR5	+	9498182-9498291
ENSP00000389536	OAR1	-	53556525-53562667
ENSP00000391200	OAR5	-	40475614-40475754
ENSP00000391200	OAR5	-	40480033-40480128
ENSP00000391200	OAR5	-	40480920-40481019
ENSP00000391596	OAR24	+	1876887-1876958
ENSP00000392617	OAR11	-	47756879-47756969
ENSP00000392617	OAR11	-	47757313-47757472
ENSP00000393177	OAR7	+	20493758-20493897
ENSP00000393177	OAR7	+	20494242-20494559
ENSP00000393177	OAR7	+	20495654-20496599
ENSP00000393177	OAR7	+	20498584-20499505
ENSP00000393177	OAR7	+	20499653-20499944
ENSP00000393177	OAR7	+	20500669-20500750
ENSP00000393471	OAR19	+	16781361-16781486
ENSP00000393538	OAR13	-	17188527-17192648
ENSP00000393538	OAR13	-	17192806-17196582
ENSP00000394817	OAR5	-	1332580-1333459
ENSP00000394869	OAR3	-	34000891-34001121
ENSP00000394869	OAR3	-	34002134-34002331
ENSP00000394869	OAR3	-	34002885-34003066
ENSP00000395249	OAR2	+	220958232-220958388
ENSP00000397645	OAR14	-	45404882-45405279
ENSP00000398026	OAR7	-	18925761-18926627
ENSP00000398721	OAR13	+	74129189-74129287
ENSP00000399364	OAR5	-	41662216-41662358
ENSP00000400142	OAR17	+	68604931-68605469
ENSP00000401437	OAR25	+	39680703-39682781
ENSP00000401437	OAR25	+	39692796-39693426
ENSP00000403214	OAR7	-	11192152-11192244
ENSP00000403491	OAR7	+	98981742-98982764
ENSP00000404203	OAR5	+	79139742-79143149
ENSP00000404334	OAR19	-	49857701-49857856
ENSP00000404334	OAR19	-	49865171-49865461
ENSP00000404545	OAR5	-	16390097-16390276
ENSP00000404545	OAR5	-	16390773-16391056
ENSP00000404545	OAR5	-	16391176-16392568
ENSP00000404545	OAR5	-	16402348-16404815
ENSP00000405798	OARX	-	51262536-51262682
ENSP00000405798	OARX	-	51262726-51262806
ENSP00000405798	OARX	-	51263650-51263902
ENSP00000406505	OAR21	-	600758-600847
ENSP00000406751	OAR15	+	74384985-74389974
ENSP00000406933	OAR19	+	48403330-48403444
ENSP00000408058	OAR12	+	35626453-35627172
ENSP00000408910	OAR3	+	161782891-161783098
ENSP00000408910	OAR3	+	161783138-161783315
ENSP00000408910	OAR3	+	161783394-161783477
ENSP00000408910	OAR3	+	161783550-161783774
ENSP00000409466	OAR2	-	52778399-52778581
ENSP00000409466	OAR2	-	52779742-52780110
ENSP00000410755	OAR3	-	201276337-201276436
ENSP00000410772	OAR20	-	7555556-7555716
ENSP00000410875	OAR3	-	33977949-33978205
ENSP00000410875	OAR3	-	33982731-33982901
ENSP00000410875	OAR3	-	33984324-33984473
ENSP00000412060	OAR23	-	35154289-35154585
ENSP00000412071	OAR9	+	13714803-13714920
ENSP00000412326	OAR19	+	9551151-9551925
ENSP00000412582	OAR20	+	26771247-26773496
ENSP00000412786	OAR20	-	26377233-26377372
ENSP00000413845	OAR20	+	7354031-7354110
ENSP00000413845	OAR20	+	7357425-7357530
ENSP00000413950	OAR20	+	7459695-7459803
ENSP00000413950	OAR20	+	7459921-7460032
ENSP00000413950	OAR20	+	7460126-7460227
ENSP00000413950	OAR20	+	7460314-7460405
ENSP00000414055	OAR9	+	13922856-13922971
ENSP00000414234	OAR20	+	26667556-26667666
ENSP00000414234	OAR20	+	26670032-26670161
ENSP00000414234	OAR20	+	26670788-26670886
ENSP00000414234	OAR20	+	26671390-26671865
ENSP00000414662	OAR4	-	76139779-76140399
ENSP00000414662	OAR4	-	76141264-76141724
ENSP00000415034	OAR19	-	52592034-52592125
ENSP00000415363	OAR20	-	26673730-26673848
ENSP00000416110	OAR20	+	7517346-7517456
ENSP00000417517	OAR19	+	48741016-48741152
ENSP00000418695	OAR19	+	37560455-37560603
ENSP00000419923	OAR13	+	43784144-43785624
ENSP00000419923	OAR13	+	43785749-43786220
ENSP00000420195	OAR2	+	242876639-242876769
ENSP00000420612	OAR1	-	229402414-229403071
ENSP00000421292	OAR14	+	45283447-45283525
ENSP00000422007	OAR21	+	42363389-42363469
ENSP00000423728	OAR14	+	44675345-44677251
ENSP00000425006	OAR26	-	13899033-13900600
ENSP00000425006	OAR26	-	13900718-13901721
ENSP00000425006	OAR26	-	13906133-13906916
ENSP00000425006	OAR26	-	13911451-13913819
ENSP00000425006	OAR26	-	13913894-13914537

## Sheet: DP.ES
Table S5-4. Events of exon skipping (ES) in DP
Gene ID	Chromsome	Strand	Constitutive exon	Inclusive exon	Constitutive exon
ENSP00000218089	OARX	+	91427188-91427377	91427468-91427578	91430934-91431060
ENSP00000360762	OAR22	-	12320592-12320690	12322228-12322326,12323800-12323907	12324247-12324384
ENSBTAP00000006502	OAR6	-	3734193-3734277	3734602-3734680	3736350-3736552
ENSBTAP00000020159	OAR1	-	99461510-99461626	99462161-99462408	99462759-99463005
ENSP00000261201	OAR3	+	192879194-192879342	192879540-192879609	192884589-192884746
ENSP00000262461	OAR5	-	23561333-23561468	23564011-23564078	23564388-23564523
ENSBTAP00000010424	OAR13	-	63393354-63393502	63397539-63397575	63399839-63399907
ENSBTAP00000006984	OAR10	-	67846346-67846511	67847121-67847164,67849317-67849376	67850467-67850565
ENSP00000341361	OAR1	-	236749226-236749351	236764797-236764877	236771173-236771286
ENSBTAP00000020101	OAR4	+	60684969-60685115	60701281-60701358,60704669-60704782,60707237-60707391	60715287-60715409
ENSP00000164139	OAR21	-	40742564-40742695	40743074-40743177	40743262-40743340
ENSBTAP00000013256	OAR8	+	78799212-78799283	78807944-78808105	78809529-78809633
ENSP00000397726	OAR3	-	43392297-43392420	43396413-43396496,43398021-43398081	43403366-43403488
ENSP00000336733	OAR3	+	7691303-7691715	7693797-7693904	7695047-7695233
ENSP00000370625	OAR6	+	72628550-72628718	72635640-72635736,72636875-72636969	72637963-72638213
ENSP00000221265	OAR14	-	48099185-48099290	48100464-48100592,48100690-48100806,48100892-48100995,48101079-48101147,48101242-48101347,48101430-48101531,48101616-48101682,48101776-48101897,48102206-48102298,48102397-48102426	48102973-48103019
ENSP00000376436	OAR21	-	31205104-31205352	31206497-31206574	31210255-31210455
ENSBTAP00000036960	OAR24	-	37924825-37924980	37927562-37927646,37929586-37929685	37930976-37931073
ENSP00000385169	OAR3	+	161997164-161997272	162000017-162000112	162002992-162003023
ENSBTAP00000037474	OAR3	+	215942821-215942954	215945984-215946107,215947166-215947245	215948583-215948700
ENSP00000379133	OAR15	-	63759583-63759700	63761074-63761122	63766876-63766988
ENSP00000261721	OAR18	-	22446194-22446386	22456681-22456878,22464277-22464382	22469010-22469183
ENSP00000268695	OAR14	-	13453017-13453160	13455040-13455142	13456065-13456188
ENSBTAP00000022805	OAR1	-	36468089-36468180	36480327-36480435	36490630-36490697
ENSP00000386238	OAR2	+	232657782-232657900	232664056-232664224	232671767-232671826
ENSP00000364883	OAR2	-	26189652-26189729	26193538-26193585	26194771-26194821
ENSBTAP00000004526	OAR1	-	27338703-27338734	27339376-27339432	27340450-27340533
ENSP00000318115	OAR14	+	48179914-48179945	48180151-48180172,48182028-48182086,48182167-48182286,48182664-48182768,48182876-48182974	48183630-48183786
ENSBTAP00000004897	OAR8	+	49680966-49681109	49682968-49683117	49685646-49685716
ENSP00000416371	OAR3	+	46353044-46353168	46354181-46354304	46361830-46361909
ENSP00000222284	OAR14	+	45135427-45135495	45136034-45136093	45136461-45136545
ENSP00000416255	OAR1	-	201331285-201331461	201332565-201332651	201333108-201333167
ENSBTAP00000005677	OAR1	+	109638643-109638738	109639212-109639299,109639580-109639734	109639984-109640196
ENSP00000369111-D2	OAR13	+	10599089-10599218	10599765-10599827	10599940-10600004
ENSBTAP00000029392	OAR17	-	71419846-71419921	71420281-71420386	71421047-71421232
ENSBTAP00000033789	OAR1	-	100236596-100236886	100238044-100238152	100239054-100239229
GLEAN_10005836	OAR9	+	39245111-39245240	39245666-39245738,39245897-39245954	39246867-39247080
ENSP00000381823	OAR5	+	43922600-43922770	43925380-43925457	43926012-43926178
ENSP00000354089	OAR2	+	137981660-137981755	137983674-137983763	137984789-137984881
ENSP00000309092	OAR19	+	50574248-50574390	50574600-50574758,50574845-50574923	50574998-50575125
ENSBTAP00000018384	OAR3	+	168959607-168959724	168960565-168960633	168961500-168961623
ENSBTAP00000020101	OAR4	+	60707237-60707391	60715287-60715409	60718713-60719036
ENSP00000380349	OAR7	+	34557410-34557718	34584632-34584701	34586436-34586554
ENSP00000309482	OAR1	+	215544507-215544677	215548285-215548440,215549523-215549600,215566302-215566460	215568682-215568780
ENSP00000253810	OAR5	+	49491979-49492081	49499337-49500095	49505928-49506073
ENSBTAP00000021556	OAR3	+	215881328-215881573	215885057-215885150,215885714-215885851,215887408-215887525,215888179-215888350,215890579-215890656,215891093-215891202,215892636-215892773,215893542-215893982,215895614-215895793,215895996-215896140,215897973-215898091,215899807-215900046,215900465-215900553	215902364-215902444
ENSP00000414068	OAR11	+	50341578-50341670	50341929-50342092	50342920-50343076
ENSP00000416371	OAR3	+	46197549-46197599	46197756-46197905	46209546-46209613
ENSP00000318557	OAR14	-	34605217-34605347	34607228-34607282,34607368-34607514	34611227-34611358
ENSBTAP00000028638	OAR1	+	99222368-99222426	99222843-99222950	99226654-99226752
ENSP00000354558	OAR12	+	40342278-40342374	40344064-40344162	40344456-40344578
ENSBTAP00000038398	OAR3	-	155145862-155146084	155146766-155146835	155147631-155147687
ENSP00000378181	OAR14	-	17903909-17904093	17912554-17912664	17916131-17916275
ENSBTAP00000001658	OAR9	+	76585460-76585770	76586928-76587086	76593847-76594063
ENSBTAP00000039151	OAR13	-	46495619-46495689	46496709-46496797	46511638-46511795
ENSP00000362656	OAR3	+	10439539-10439650	10448742-10448867	10453072-10453167
ENSP00000358365	OAR22	-	33209003-33209114	33211522-33211626,33213181-33213279	33217784-33217888
ENSP00000256832	OAR23	+	58070422-58070598	58072788-58072862	58087827-58087904
ENSP00000318883	OAR3	+	212658551-212658707	212662264-212662333	212667162-212667305
ENSBTAP00000008305	OAR19	-	50328936-50329019	50331489-50331562	50332053-50332122
ENSBTAP00000013845	OAR21	-	38758455-38758647	38759184-38759300	38759403-38759454
ENSP00000398661	OAR19	-	43405629-43405721	43409303-43409437,43413347-43413518,43418995-43419112,43419523-43419843,43421998-43422072,43423090-43423212,43428902-43428961	43429180-43429260
ENSP00000391260	OAR14	-	12493352-12493412	12493726-12493817	12495146-12495312
ENSBTAP00000043640	OAR1	-	99945905-99946048	99946433-99946540	99946638-99946768
ENSBTAP00000029091	OAR25	+	2571826-2571979	2576361-2576585	2577622-2577764
ENSP00000371532	OAR2	+	70861568-70861707	70862042-70862183	70863010-70863156
ENSP00000399364	OAR5	-	41662652-41662743	41662844-41662916	41663309-41663364
ENSBTAP00000016375	OAR6	+	26108042-26108089	26108185-26108301	26111275-26111340
ENSBTAP00000020623	OAR16	+	6903713-6903851	6908840-6909019	6910221-6910336
ENSBTAP00000051066	OAR19	+	16653342-16653421	16654194-16654276	16657884-16658012
ENSP00000344456	OAR19	+	13798107-13798445	13798702-13798860	13801049-13801168
ENSBTAP00000008196	OAR5	-	11016196-11016304	11016395-11016462	11017775-11017901
ENSP00000373698	OAR22	-	21648851-21648916	21697671-21697765	21704130-21704262
ENSBTAP00000004526	OAR1	-	27336548-27336613	27337352-27337429	27338703-27338734
ENSP00000371310	OAR24	-	7725743-7725881	7727319-7727517	7732355-7732481
ENSBTAP00000016090	OAR4	-	85865205-85865323	85867056-85867232	85867756-85867844
ENSP00000354688	OAR22	+	38433418-38433618	38434991-38435070	38438056-38438204
ENSBTAP00000004985	OAR4	-	42867307-42867392	42874753-42874851,42874947-42875024,42877138-42877204	42879171-42879313
ENSBTAP00000000398	OAR3	+	205411780-205411812	205412178-205412213	205413773-205413802
ENSBTAP00000011840	OAR17	-	70190449-70190613	70190852-70191196,70191942-70192074,70193319-70193403	70196548-70196690
GLEAN_10002611	OAR24	-	26093724-26093809	26094776-26094856	26098096-26098183
ENSP00000376268	OAR11	-	53982318-53982333	53983990-53984091	53984244-53984422
ENSP00000264637	OAR11	+	40169763-40169830	40170374-40170474	40172381-40172528
ENSP00000348813	OAR20	+	41882846-41882957	41884278-41884358,41890122-41890309	41894104-41894241
ENSP00000261312	OAR18	-	40737834-40738041	40738438-40738620	40738853-40738907
ENSP00000352438	OAR3	-	132806518-132806573	132807508-132807546	132808033-132808105
ENSP00000375928	OAR12	+	36925505-36925736	36925962-36926069	36927351-36927569
ENSP00000345771	OAR3	-	138153619-138153808	138155422-138155499,138156387-138156460	138163238-138163330
ENSBTAP00000031351	OAR1	-	19982350-19982574	19990446-19990666	19999765-19999932
ENSP00000281141	OAR13	+	15802945-15803002	15803442-15803474	15811627-15811733
ENSBTAP00000037577	OAR3	-	207280129-207280207	207280294-207280445	207280626-207280707
ENSBTAP00000015388	OAR19	-	50614778-50614865	50615242-50615368	50615824-50615959
ENSP00000345412	OAR21	-	37657006-37657168	37657812-37657980	37660054-37660172
ENSP00000262461	OAR5	-	23568506-23568628	23570050-23570097,23572759-23572884	23575134-23575213
ENSBTAP00000002998	OAR15	-	23945252-23945431	23949708-23949803,23952566-23952693,23954430-23954578,23955734-23955810,23956731-23956804,23957709-23957846,23958544-23958630,23963552-23963711,23964613-23964718	23976839-23976968
GLEAN_10007229	OAR1	+	128716999-128717220	128726219-128726272	128732746-128732846
ENSP00000263881	OAR3	+	84513391-84513449	84514735-84514797	84525196-84525254
ENSP00000374409	OAR2	-	150424611-150424859	150426620-150426693	150430945-150431062
ENSBTAP00000000917	OAR5	+	20596739-20596936	20601328-20601443	20603361-20603439
ENSP00000285419	OAR9	+	86214900-86215023	86228393-86228445	86245424-86245514
ENSBTAP00000015660	OAR15	+	19991512-19991641	20009241-20009370	20017133-20017259
ENSP00000378306	OAR25	-	28147020-28147104	28154368-28154445	28162046-28162171
ENSP00000265997	OAR22	-	13347221-13347448	13374941-13375122	13398145-13398263
ENSBTAP00000000356	OAR6	+	63424993-63425076	63429878-63429942	63430675-63430878
ENSP00000348444	OAR2	+	130673929-130674071	130675183-130675388,130675938-130676171,130676282-130676526	130677623-130677864
ENSBTAP00000019948	OAR1	+	99349725-99349825	99350674-99350751	99352022-99352074
ENSP00000260187	OAR15	-	29632572-29632682	29632789-29632900,29633069-29633192,29633713-29633763	29645378-29646154
ENSBTAP00000009235	OAR1	-	253295418-253295576	253297414-253297699,253298475-253298680	253304325-253304411
ENSBTAP00000015465	OAR1	-	261892879-261892928	261896167-261896233	261899534-261899623
ENSP00000365717	OAR2	-	57035128-57035202	57050539-57050601	57087600-57087644
ENSP00000229238	OAR3	+	207314702-207314780	207314861-207314971	207315392-207315588
ENSBTAP00000020595	OAR24	-	26717450-26717639	26717825-26717890,26718007-26718121	26721499-26721605
ENSP00000312272	OAR11	+	9919637-9919753	9951483-9951526	9952543-9952651
ENSBTAP00000012876	OAR19	-	16872070-16872136	16876803-16876877,16877479-16877549	16882065-16882138
ENSP00000357330	OAR1	-	104170342-104171086	104187070-104187171,104204825-104209388	104241627-104242046
ENSBTAP00000025546	OAR19	-	17003788-17003917	17009084-17009326,17009726-17010046,17010722-17010979,17011709-17011792,17012179-17012428,17013362-17013471,17014195-17014312,17014678-17014826,17015405-17015647	17019856-17020034
ENSBTAP00000024422	OAR3	+	162037118-162037203	162037390-162037441,162037530-162037667	162037837-162037935
ENSBTAP00000012063	OAR1	-	244458094-244458198	244461214-244461257	244462192-244462403
ENSP00000348821	OAR23	-	37908642-37908873	37911964-37912101	37928973-37929271
ENSBTAP00000052283	OAR14	-	49748620-49748740	49750607-49750779	49751508-49751613
ENSP00000308610	OAR2	-	152517688-152517852	152549205-152549368,152550371-152550468,152551771-152551895	152575518-152575689
ENSP00000397726	OAR3	-	43392297-43392420	43396413-43396496	43398021-43398081
ENSBTAP00000019109	OAR4	-	112502667-112502771	112503015-112503150	112503392-112503489
ENSP00000414352	OAR11	-	44750681-44750838	44751584-44751647	44757947-44758140
ENSBTAP00000014749	OAR3	+	139893394-139893473	139893588-139893688	139894264-139894388
ENSP00000417914	OARX	-	10258830-10259021	10263369-10263503	10266869-10267019
ENSP00000374409	OAR2	-	150424611-150424859	150426620-150426693,150428376-150428504	150430945-150431062
ENSP00000367550	OAR2	+	52837277-52837347	52837809-52837884	52838294-52838363
ENSBTAP00000004486	OAR14	-	61948134-61950193	61954596-61954694,61954922-61955048	61965367-61965455
ENSP00000366453	OAR2	-	67282687-67283016	67284167-67284277	67285567-67285779
ENSBTAP00000025655	OAR12	-	63920246-63920437	63925287-63925452,63926760-63926951,63929072-63929225,63930103-63930257,63930503-63930668	63935111-63935235
ENSBTAP00000004304	OAR1	-	60178463-60178584	60183426-60183557	60183785-60183809
ENSBTAP00000049804-D2	OAR12	-	2415832-2415984	2418324-2418379	2421183-2421288
ENSBTAP00000002028	OAR1	-	104643763-104643902	104644974-104645199	104649022-104649180
ENSP00000367203	OARX	+	39651159-39651378	39651937-39652071	39653215-39653310
GLEAN_10018431	OAR13	+	17830059-17830210	17831265-17831309	17836188-17836415
ENSBTAP00000008305	OAR19	-	50323222-50323313	50323519-50323603	50323992-50324077
ENSBTAP00000026132	OAR1	-	90090625-90090762	90091460-90091555	90092636-90092791
ENSBTAP00000015905	OAR1	+	240756133-240756244	240762617-240762852	240767629-240767671
ENSP00000258484	OAR2	-	160210308-160210397	160213608-160213799	160215898-160216030
ENSBTAP00000032251	OAR14	-	35955726-35955827	35956483-35956596	35958740-35958870
ENSBTAP00000053760	OAR3	-	115413834-115413924	115430351-115430527	115430926-115431093
ENSP00000348821	OAR23	-	37823518-37823623	37823909-37823947	37824949-37825036
ENSP00000366453	OAR2	-	67281127-67281212	67282687-67283016	67285567-67285779
ENSP00000338727	OAR19	+	10371904-10371996	10377012-10377113	10377361-10377470
ENSBTAP00000007589	OAR6	+	57280046-57280235	57284150-57284283	57289159-57289261
ENSBTAP00000001662	OAR2	+	34096870-34097014	34099569-34099722	34100763-34100943
ENSP00000359805	OAR20	+	3813001-3813118	3814230-3814301	3815239-3815438
ENSP00000409153	OAR14	+	38496891-38497017	38501715-38501822	38501943-38502103
ENSP00000295304	OAR3	-	69724644-69725024	69726715-69726750	69732568-69732702
ENSBTAP00000031765	OAR1	-	271015069-271015210	271020289-271020459,271025712-271025846	271026573-271026797
ENSBTAP00000005936	OAR25	-	6118491-6118601	6119282-6119402	6120669-6120740
ENSP00000345767	OAR8	-	48000453-48000551	48008797-48008895	48032139-48032258
ENSBTAP00000018249	OAR25	+	7056419-7056604	7061239-7061327,7066427-7066526,7067730-7067832,7069283-7069359,7070580-7070675,7071209-7071273	7071366-7071430
GLEAN_10007021	OAR1	-	236030454-236030570	236030774-236030918	236031061-236031134
ENSBTAP00000024017	OAR22	+	41930216-41930375	41930594-41930694	41933979-41934185
ENSBTAP00000026327	OAR17	-	56780310-56780410	56787428-56787584,56789053-56789072	56792357-56792428
ENSBTAP00000020116	OAR15	-	27171933-27172083	27175816-27175959	27178186-27178256
ENSBTAP00000043609	OAR6	+	71501100-71501223	71504645-71504775	71508757-71508916
ENSP00000304226	OAR15	+	62299373-62299534	62299693-62299755	62300061-62300360
ENSBTAP00000022452	OAR14	-	1640917-1641005	1645431-1645468	1647672-1647752
ENSP00000293414	OAR11	+	43640083-43640182	43640510-43640623	43641132-43641317
ENSP00000420095	OAR13	-	75220045-75220184	75222018-75222101	75225676-75225742
ENSBTAP00000006036	OAR18	+	56556306-56556509	56560670-56560840	56563251-56563379
ENSP00000348444	OAR2	+	130778700-130778783	130781735-130781809	130782454-130782546
ENSP00000329915	OAR1	-	257878174-257878248	257881585-257881721	257882770-257882968
ENSBTAP00000000356	OAR6	+	63430675-63430878	63432353-63432492	63433608-63433731
ENSBTAP00000048845	OAR1	+	14675885-14675970	14682859-14682985,14683333-14683431	14687291-14688426
ENSP00000413950	OAR20	+	7459641-7459694	7460406-7460490	7460651-7460693
ENSBTAP00000010620	OAR20	-	17954509-17955447	17956157-17956311	17956477-17956675
ENSBTAP00000027378	OAR13	-	30720379-30720455	30737543-30737652	30766910-30766973
ENSP00000262477	OAR11	-	25788268-25788735	25794393-25794524	25796793-25796971
ENSBTAP00000012083	OAR17	+	48132918-48133213	48137366-48137534,48137956-48138033,48138694-48138862	48147276-48147431
ENSP00000415434	OAR1	+	7054212-7054277	7056704-7056914	7057064-7057159
ENSBTAP00000053446	OAR25	-	6822433-6822648	6825074-6825187	6827960-6829174
ENSP00000420331	OAR1	-	215725568-215725687	215727503-215727563	215735184-215735276
ENSP00000399751	OAR1	-	188695123-188695171	188698763-188698834,188704980-188705033,188706557-188706607	188711070-188711219
ENSP00000395916	OAR8	+	58964059-58964183	58973919-58974011	58979027-58979093
ENSBTAP00000026815	OAR2	+	110776771-110776960	110778316-110778414	110784661-110784811
ENSP00000386992	OAR16	-	17038862-17038983	17047237-17047350,17048081-17048176	17063464-17063544
ENSP00000195654	OAR8	+	10309240-10309376	10310478-10310533,10311453-10311617,10314156-10314285	10316849-10317154
ENSBTAP00000000100	OAR22	-	20665549-20665704	20666307-20666406,20667931-20668057	20668317-20668401
ENSP00000414234	OAR20	+	26663701-26663897	26664135-26664188	26664351-26664425
ENSP00000399364	OAR5	-	41662107-41662215	41662359-41662419	41662652-41662743
ENSBTAP00000000072	OAR13	+	47492479-47492616	47497074-47497203	47506237-47506322
ENSBTAP00000014131	OAR15	+	75634994-75635107	75635327-75635421	75635613-75635759
ENSP00000410298	OAR25	-	28454523-28454588	28455624-28455678	28462765-28462824
ENSBTAP00000049955	OAR16	-	31408778-31408969	31409330-31409463	31428388-31428575
ENSP00000360113	OAR1	+	39548990-39549139	39549767-39549890	39550687-39550804
ENSBTAP00000039530	OAR26	+	36270399-36270496	36272326-36272402,36273011-36273041	36274153-36274313
ENSBTAP00000041206	OAR3	+	170244308-170244359	170246433-170246489	170252359-170252525
ENSP00000361818	OAR13	-	73058816-73059008	73060226-73060272	73061378-73061516
ENSP00000351346	OAR9	-	77248684-77248967	77250939-77251085	77254384-77254572
ENSP00000340874	OAR5	-	86193102-86193239	86193383-86193442	86229678-86229884
ENSBTAP00000022638	OAR1	+	19791405-19791599	19792279-19792431	19793358-19793771
ENSP00000339769	OAR3	+	67932276-67932407	67933713-67933815	67936151-67936192
ENSP00000262990	OAR17	-	16269804-16269921	16272849-16272895,16276768-16276872	16277509-16277635
ENSBTAP00000053446	OAR25	-	6840820-6840904	6855769-6856020	6860679-6860854
ENSP00000263881	OAR3	+	84488856-84488920	84493908-84493963,84494526-84494573,84496903-84496945,84498722-84498794	84501472-84501603
ENSBTAP00000009575	OAR1	-	99909499-99909755	99910190-99910285	99910635-99910679
ENSP00000353344	OAR1	+	269814937-269815020	269816587-269816799	269817820-269818083
ENSP00000348444	OAR2	+	130771279-130771362	130772242-130772325	130773123-130773203
ENSP00000372689	OAR1	+	251333201-251333299	251333790-251333869	251340162-251340269
ENSP00000378557	OAR7	+	68504976-68505083	68507025-68507085	68509899-68510030
ENSP00000390557	OAR19	-	49027602-49027696	49028008-49028112	49028204-49028268
GLEAN_10001577	OAR4	-	112303693-112303767	112303906-112304001	112304987-112305043
ENSP00000373474	OAR6	-	6914621-6914711	6926112-6926199	6926547-6926617
ENSBTAP00000017091	OARX	-	56749166-56749264	56749558-56749614	56749883-56749966
ENSBTAP00000025870	OAR5	+	41556469-41556506	41557385-41557453	41557822-41557939
ENSP00000368363	OAR2	+	110981081-110981183	111005871-111005954	111006373-111006460
ENSP00000258991	OAR11	-	48048463-48048579	48050226-48050346,48054044-48054253,48056413-48056538	48062168-48062300
ENSBTAP00000004880	OAR3	-	149108507-149108632	149111210-149111289,149113516-149113698,149114450-149114597	149123620-149123686
ENSP00000389813	OAR17	+	55310585-55310766	55315235-55315385	55316690-55316835
ENSP00000253055	OAR14	+	48589447-48589627	48592865-48593013	48593495-48593670
ENSBTAP00000051629	OAR7	-	10222537-10222676	10231254-10231346,10234766-10234897	10241438-10241593
ENSP00000373694	OAR9	+	44082248-44082384	44085834-44085965	44087806-44087852
ENSP00000261883	OAR7	-	11925068-11925225	11926280-11926388	11927302-11927616
[truncated: 3,892 more rows]

## Sheet: SH.A3SS
Table S5-5. Events of alternative 3' splicing site (A3SS) in SH
[truncated: 5,259 more rows]

[truncated: 3 more sheets: SH.A5SS, SH.IR, SH.ES]
