# Supplementary material for: Characterization and Comparative Analyses of Muscle Transcriptomes in Dorper and Small-Tailed Han Sheep Using RNA-Seq Technique
Source: PLoS One. 2013 Aug 30;8(8):e72686. doi: 10.1371/journal.pone.0072686 (PMC3758325; doi:10.1371/journal.pone.0072686)
Supplement: Table S6 — Gene extension according to the transcripts from the DP and SH. (XLSX) [file pone.0072686.s008.xlsx]

## Sheet: DP_ExtendGene at both ends
Table S6-1. Gene extension both at 5' and 3' ends in the DP
Gene ID	5' or 3' end	Chromosome	Strand	Original region	Extended region
ENSBTAP00000000055	5	OAR24	+	41439727-41440501	41439453-41439726
ENSBTAP00000000055	3	OAR24	+	41439727-41440501	41440502-41440812
ENSBTAP00000000100	5	OAR22	-	20663144-20668401	20668402-20668449
ENSBTAP00000000100	3	OAR22	-	20663144-20668401	20663051-20663143
ENSBTAP00000000146	5	OAR11	+	26864809-26866583	26864717-26864808
ENSBTAP00000000146	3	OAR11	+	26864809-26866583	26866584-26866663
ENSBTAP00000000282	5	OAR25	+	39867702-39895862	39867546-39867701
ENSBTAP00000000282	3	OAR25	+	39867702-39895862	39895863-39897795	39897804-39897893
ENSBTAP00000000316	5	OAR2	+	10416426-10417603	10416331-10416425
ENSBTAP00000000316	3	OAR2	+	10416426-10417603	10417604-10418798
ENSBTAP00000000445	5	OAR13	-	78263757-78271903	78271904-78271950	78271955-78272045	78279529-78279822
ENSBTAP00000000445	3	OAR13	-	78263757-78271903	78261844-78262003	78262020-78262182	78262234-78262323	78262333-78263756
ENSBTAP00000000576	5	OAR21	-	9290863-9296598	9296599-9296637
ENSBTAP00000000576	3	OAR21	-	9290863-9296598	9290797-9290862
ENSBTAP00000000622	5	OAR2	-	118958648-118963354	118963355-118963451
ENSBTAP00000000622	3	OAR2	-	118958648-118963354	118958580-118958647
ENSBTAP00000000651	5	OAR3	-	134042322-134044580	134044581-134046402	134046424-134047156	134047173-134047358	134047386-134047624	134047916-134049317	134049333-134049449	134049454-134050111	134050289-134050385	134050388-134051356
ENSBTAP00000000651	3	OAR3	-	134042322-134044580	134042031-134042321
ENSBTAP00000000721	5	OAR5	+	41408461-41410073	41408336-41408460
ENSBTAP00000000721	3	OAR5	+	41408461-41410073	41410074-41410477
ENSBTAP00000000722	5	OAR22	-	29950381-29959218	29959219-29959227	29960364-29960547
ENSBTAP00000000722	3	OAR22	-	29950381-29959218	29950346-29950380
ENSBTAP00000000733	5	OAR25	-	6774473-6781015	6781016-6781017
ENSBTAP00000000733	3	OAR25	-	6774473-6781015	6773832-6774472
ENSBTAP00000001061	5	OAR15	+	41925881-41939782	41925771-41925880
ENSBTAP00000001061	3	OAR15	+	41925881-41939782	41939783-41940245	41940275-41940598	41940655-41940708	41940752-41940800
ENSBTAP00000001064	5	OAR14	+	60215016-60224228	60202566-60202672	60211014-60211143	60214953-60215015
ENSBTAP00000001064	3	OAR14	+	60215016-60224228	60224229-60224486
ENSBTAP00000001191	5	OAR7	-	7621415-7627579	7627580-7627601
ENSBTAP00000001191	3	OAR7	-	7621415-7627579	7621211-7621414
ENSBTAP00000001255	5	OAR25	-	28008539-28009418	28009419-28009424
ENSBTAP00000001255	3	OAR25	-	28008539-28009418	28008451-28008538
ENSBTAP00000001397	5	OARX	+	110296643-110297122	110296621-110296642
ENSBTAP00000001397	3	OARX	+	110296643-110297122	110297123-110297642
ENSBTAP00000001453	5	OAR2	-	130968253-130986364	130991016-130991062
ENSBTAP00000001453	3	OAR2	-	130968253-130986364	130968111-130968252
ENSBTAP00000001465	5	OAR12	-	54278909-54286471	54286472-54286803
ENSBTAP00000001465	3	OAR12	-	54278909-54286471	54278769-54278908
ENSBTAP00000001526	5	OAR8	-	67451946-67481343	67481344-67481739
ENSBTAP00000001526	3	OAR8	-	67451946-67481343	67451758-67451859	67451862-67451945
ENSBTAP00000001550	5	OAR25	-	25029498-25037845	25037846-25037857
ENSBTAP00000001550	3	OAR25	-	25029498-25037845	25027915-25028246	25029469-25029497
ENSBTAP00000001567	5	OAR7	+	23663746-23665765	23658083-23659140	23662048-23663657	23663661-23663745
ENSBTAP00000001567	3	OAR7	+	23663746-23665765	23665766-23667738
ENSBTAP00000001658	5	OAR9	+	76585460-76594063	76585444-76585459
ENSBTAP00000001658	3	OAR9	+	76585460-76594063	76594064-76594075
ENSBTAP00000001702	5	OAR14	+	54303289-54305961	54302391-54303288
ENSBTAP00000001702	3	OAR14	+	54303289-54305961	54306021-54306110
ENSBTAP00000001791-D2	5	OAR8	+	58297327-58300230	58297324-58297326
ENSBTAP00000001791-D2	3	OAR8	+	58297327-58300230	58300231-58300282
ENSBTAP00000001935	5	OAR12	-	30356425-30369549	30369550-30369550
ENSBTAP00000001935	3	OAR12	-	30356425-30369549	30353162-30355019	30355043-30355637	30355650-30356424
ENSBTAP00000001978	5	OAR1	+	198056800-198068520	198053565-198054979	198054987-198055078	198056789-198056799
ENSBTAP00000001978	3	OAR1	+	198056800-198068520	198068521-198068607
ENSBTAP00000002279	5	OAR3	-	127247619-127251634	127251635-127251656	127254065-127254169
ENSBTAP00000002279	3	OAR3	-	127247619-127251634	127247061-127247618
ENSBTAP00000002293	5	OAR1	-	93629067-93637585	93637586-93637948	93637978-93638084
ENSBTAP00000002293	3	OAR1	-	93629067-93637585	93628417-93629066
ENSBTAP00000002345	5	OAR5	+	16385371-16386824	16385310-16385370
ENSBTAP00000002345	3	OAR5	+	16385371-16386824	16386825-16386847	16386854-16386943
ENSBTAP00000002395	5	OAR11	+	38372799-38378065	38372798-38372798
ENSBTAP00000002395	3	OAR11	+	38372799-38378065	38378066-38378739
ENSBTAP00000002419	5	OAR14	+	24630154-24639733	24630153-24630153
ENSBTAP00000002419	3	OAR14	+	24630154-24639733	24639734-24640355
ENSBTAP00000002616-D2	5	OAR11	+	26637220-26639158	26637081-26637219
ENSBTAP00000002616-D2	3	OAR11	+	26637220-26639158	26639159-26639805
ENSBTAP00000002725	5	OAR2	+	182913530-182925678	182913382-182913504	182913508-182913529
ENSBTAP00000002725	3	OAR2	+	182913530-182925678	182925679-182926116	182926128-182927149
ENSBTAP00000002922	5	OAR11	+	35716347-35724027	35716225-35716314
ENSBTAP00000002922	3	OAR11	+	35716347-35724027	35724028-35724696	35724723-35726270
ENSBTAP00000003190	5	OAR2	-	48554964-48562818	48562819-48563306
ENSBTAP00000003190	3	OAR2	-	48554964-48562818	48554794-48554963
ENSBTAP00000003199	5	OAR5	-	14814725-14821285	14821286-14821758
ENSBTAP00000003199	3	OAR5	-	14814725-14821285	14814599-14814724
ENSBTAP00000003330	5	OAR6	-	6348637-6386317	6386318-6386334	6386849-6387003
ENSBTAP00000003330	3	OAR6	-	6348637-6386317	6348256-6348636
ENSBTAP00000003514	5	OAR7	+	20592688-20593655	20585629-20585737
ENSBTAP00000003514	3	OAR7	+	20592688-20593655	20593656-20593927
ENSBTAP00000003816	5	OAR24	+	28330848-28338774	28330810-28330847
ENSBTAP00000003816	3	OAR24	+	28330848-28338774	28339600-28340096
ENSBTAP00000003832	5	OAR2	+	134254890-134257522	134254519-134254889
ENSBTAP00000003832	3	OAR2	+	134254890-134257522	134257523-134258056
ENSBTAP00000003907	5	OAR15	-	49936166-49937600	49937601-49937605
ENSBTAP00000003907	3	OAR15	-	49936166-49937600	49935616-49936165
ENSBTAP00000003935	5	OAR19	+	51656235-51659885	51653653-51653723	51656231-51656234
ENSBTAP00000003935	3	OAR19	+	51656235-51659885	51659886-51660264
ENSBTAP00000003943	5	OAR2	+	24396971-24397920	24396872-24396970
ENSBTAP00000003943	3	OAR2	+	24396971-24397920	24397921-24397957
ENSBTAP00000004047	5	OAR19	-	17084304-17102813	17102814-17102815
ENSBTAP00000004047	3	OAR19	-	17084304-17102813	17083980-17084303
ENSBTAP00000004167	5	OAR13	-	65835508-65835771	65835772-65835917	65836118-65837689	65837921-65838150	65840760-65841440
ENSBTAP00000004167	3	OAR13	-	65835508-65835771	65834077-65835507
ENSBTAP00000004179	5	OAR1	+	108391176-108392601	108391110-108391175
ENSBTAP00000004179	3	OAR1	+	108391176-108392601	108392602-108392622
ENSBTAP00000004272	5	OAR18	-	19509790-19521124	19521125-19521125	19524172-19524282
ENSBTAP00000004272	3	OAR18	-	19509790-19521124	19509338-19509557	19509590-19509789
ENSBTAP00000004465	5	OAR3	-	8693436-8694961	8694962-8694976
ENSBTAP00000004465	3	OAR3	-	8693436-8694961	8693116-8693435
ENSBTAP00000004519	5	OAR5	-	17116747-17118576	17118577-17118582
ENSBTAP00000004519	3	OAR5	-	17116747-17118576	17116697-17116746
ENSBTAP00000004528	5	OAR1	-	27343258-27351896	27351897-27351977
ENSBTAP00000004528	3	OAR1	-	27343258-27351896	27343174-27343257
ENSBTAP00000004701	5	OARX	+	61378896-61382850	61378831-61378895
ENSBTAP00000004701	3	OARX	+	61378896-61382850	61382851-61383146	61383156-61383245
ENSBTAP00000004825	5	OAR12	+	68822863-68837169	68822841-68822862
ENSBTAP00000004825	3	OAR12	+	68822863-68837169	68837170-68837212
ENSBTAP00000004834	5	OAR21	+	41503844-41504125	41503836-41503843
ENSBTAP00000004834	3	OAR21	+	41503844-41504125	41504126-41504661
ENSBTAP00000004890	5	OAR14	-	14818878-14828645	14828646-14828646
ENSBTAP00000004890	3	OAR14	-	14818878-14828645	14818282-14818877
ENSBTAP00000004984	5	OAR11	+	39133217-39141438	39132961-39133188
ENSBTAP00000004984	3	OAR11	+	39133217-39141438	39141439-39141455
ENSBTAP00000005062	5	OAR9	-	53003875-53004792	53004793-53004809	53004855-53004910
ENSBTAP00000005062	3	OAR9	-	53003875-53004792	53003257-53003874
ENSBTAP00000005214-D2	5	OAR20	+	16707958-16711593	16707029-16707118	16707122-16707216	16707957-16707957
ENSBTAP00000005214-D2	3	OAR20	+	16707958-16711593	16711594-16711600	16711997-16712429
ENSBTAP00000005296	5	OAR24	-	28393771-28397647	28397648-28397692
ENSBTAP00000005296	3	OAR24	-	28393771-28397647	28392221-28393770
ENSBTAP00000005487	5	OAR5	+	3233447-3238298	3233219-3233446
ENSBTAP00000005487	3	OAR5	+	3233447-3238298	3238341-3238407
ENSBTAP00000005581	5	OAR5	+	17783468-17791750	17783395-17783467
ENSBTAP00000005581	3	OAR5	+	17783468-17791750	17791751-17792163
ENSBTAP00000005628	5	OAR3	+	13109183-13120504	13109182-13109182
ENSBTAP00000005628	3	OAR3	+	13109183-13120504	13120505-13120686
ENSBTAP00000005789	5	OAR2	-	240155587-240169234	240169235-240169242
ENSBTAP00000005789	3	OAR2	-	240155587-240169234	240155198-240155287	240155302-240155586
ENSBTAP00000006139	5	OAR18	-	64051113-64071526	64071527-64071591
ENSBTAP00000006139	3	OAR18	-	64051113-64071526	64050021-64051112
ENSBTAP00000006190	5	OAR11	+	8455570-8457868	8455456-8455528	8455557-8455569
ENSBTAP00000006190	3	OAR11	+	8455570-8457868	8457869-8460057
ENSBTAP00000006219	5	OAR12	+	47232733-47235658	47232150-47232342
ENSBTAP00000006219	3	OAR12	+	47232733-47235658	47235659-47237231
ENSBTAP00000006510	5	OAR7	+	23261479-23261970	23261451-23261478
ENSBTAP00000006510	3	OAR7	+	23261479-23261970	23261971-23262250
ENSBTAP00000006791	5	OAR15	-	21916920-21921496	21922539-21922752
ENSBTAP00000006791	3	OAR15	-	21916920-21921496	21916864-21916919
ENSBTAP00000006862	5	OAR7	-	13116268-13118568	13118569-13118591
ENSBTAP00000006862	3	OAR7	-	13116268-13118568	13110719-13111468	13111480-13111569	13111622-13113562	13113590-13113848	13116063-13116170	13116197-13116267
ENSBTAP00000006918	5	OAR15	-	51644695-51650532	51650533-51650706	51650711-51650802	51650831-51650928	51650953-51651046	51651071-51651160	51651259-51651332	51654815-51654926
ENSBTAP00000006918	3	OAR15	-	51644695-51650532	51643581-51644694
ENSBTAP00000006974	5	OAR12	-	50302410-50307156	50307157-50307329
ENSBTAP00000006974	3	OAR12	-	50302410-50307156	50302152-50302409
ENSBTAP00000007021	5	OAR15	+	61636841-61651379	61636838-61636840
ENSBTAP00000007021	3	OAR15	+	61636841-61651379	61651380-61651532	61651535-61651624
ENSBTAP00000007087	5	OAR16	+	26229097-26236668	26226469-26226667	26226681-26226770	26227056-26227188	26227773-26227902	26229049-26229096
ENSBTAP00000007087	3	OAR16	+	26229097-26236668	26236669-26236792	26236800-26237077
ENSBTAP00000007199	5	OAR2	+	209378110-209409096	209377948-209378037	209378040-209378109
ENSBTAP00000007199	3	OAR2	+	209378110-209409096	209409097-209409411	209409424-209409521	209409534-209409621	209410242-209410476
ENSBTAP00000007324	5	OAR2	-	101270526-101283303	101283304-101283746	101284606-101284695	101284702-101285052	101286364-101286621	101286770-101287484
ENSBTAP00000007324	3	OAR2	-	101270526-101283303	101270042-101270279	101270281-101270388	101270485-101270525
ENSBTAP00000007399	5	OAR2	-	240684925-240686280	240686281-240686355
ENSBTAP00000007399	3	OAR2	-	240684925-240686280	240684726-240684924
ENSBTAP00000007573	5	OAR9	+	14421068-14421834	14420915-14421067
ENSBTAP00000007573	3	OAR9	+	14421068-14421834	14421835-14421856	14421869-14422126
ENSBTAP00000007768	5	OAR15	-	80118738-80143175	80143176-80143176
ENSBTAP00000007768	3	OAR15	-	80118738-80143175	80118614-80118737
ENSBTAP00000007840	5	OAR20	-	15140170-15144496	15144497-15144548	15144999-15145057	15145059-15145321
ENSBTAP00000007840	3	OAR20	-	15140170-15144496	15139070-15140169
ENSBTAP00000007861	5	OAR1	+	77634348-77635496	77632196-77632529	77632535-77632628	77633665-77633754	77633774-77634012	77634172-77634347
ENSBTAP00000007861	3	OAR1	+	77634348-77635496	77635497-77636670	77636676-77636765
ENSBTAP00000007876	5	OAR17	-	18285913-18288108	18288109-18288302	18288324-18288413	18289341-18289743
ENSBTAP00000007876	3	OAR17	-	18285913-18288108	18285529-18285621	18285625-18285912
ENSBTAP00000007982	5	OAR3	-	55628891-55652914	55654299-55654414
ENSBTAP00000007982	3	OAR3	-	55628891-55652914	55627152-55627403	55628884-55628890
ENSBTAP00000008132	5	OAR11	+	50651486-50653089	50651396-50651485
ENSBTAP00000008132	3	OAR11	+	50651486-50653089	50653090-50653828
ENSBTAP00000008198	5	OAR3	+	132059428-132064921	132050504-132050593	132055046-132055212	132059427-132059427
ENSBTAP00000008198	3	OAR3	+	132059428-132064921	132064922-132065621
ENSBTAP00000008200	5	OAR5	+	11011243-11014707	11011125-11011242
ENSBTAP00000008200	3	OAR5	+	11011243-11014707	11014708-11015031	11015992-11016114	11016201-11016308	11017775-11017896	11018385-11018489	11018578-11018819
ENSBTAP00000008243	5	OAR3	+	153463237-153471494	153457577-153457736	153458292-153458463	153463128-153463236
ENSBTAP00000008243	3	OAR3	+	153463237-153471494	153471495-153471664
ENSBTAP00000008268-D2	5	OARX	-	69954235-69960422	69960423-69960489
ENSBTAP00000008268-D2	3	OARX	-	69954235-69960422	69953968-69954042	69954068-69954234
ENSBTAP00000008305	5	OAR19	-	50316865-50336895	50336896-50336899
ENSBTAP00000008305	3	OAR19	-	50316865-50336895	50316360-50316449	50316452-50316864
ENSBTAP00000008319	5	OAR2	-	239011335-239011487	239011488-239011494
ENSBTAP00000008319	3	OAR2	-	239011335-239011487	239011215-239011334
ENSBTAP00000008329	5	OAR14	+	38183274-38185983	38180214-38180326	38183236-38183273
ENSBTAP00000008329	3	OAR14	+	38183274-38185983	38185984-38186225
ENSBTAP00000008357	5	OAR8	-	57335969-57337226	57337227-57337354
ENSBTAP00000008357	3	OAR8	-	57335969-57337226	57334951-57335968
ENSBTAP00000008368	5	OAR20	-	49219429-49233615	49233616-49233619
ENSBTAP00000008368	3	OAR20	-	49219429-49233615	49219225-49219428
ENSBTAP00000008411	5	OAR7	-	25201960-25205094	25205095-25205198
ENSBTAP00000008411	3	OAR7	-	25201960-25205094	25200790-25201959
ENSBTAP00000008669	5	OAR5	+	72937959-72941587	72937953-72937958
ENSBTAP00000008669	3	OAR5	+	72937959-72941587	72941588-72941599	72942553-72943885
ENSBTAP00000008730	5	OAR10	-	16621971-16622996	16622997-16623077
ENSBTAP00000008730	3	OAR10	-	16621971-16622996	16621952-16621970
ENSBTAP00000008837	5	OAR1	-	97787828-97788907	97788908-97788948	97788957-97789039	97789196-97789285	97789304-97789393
ENSBTAP00000008837	3	OAR1	-	97787828-97788907	97786535-97787827
ENSBTAP00000008919	5	OAR4	+	102097828-102101283	102097094-102097165	102097636-102097827
ENSBTAP00000008919	3	OAR4	+	102097828-102101283	102101284-102101319
ENSBTAP00000008925	5	OAR11	+	45275820-45289027	45272617-45272783	45275800-45275819
ENSBTAP00000008925	3	OAR11	+	45275820-45289027	45289028-45290643
ENSBTAP00000008984	5	OAR14	-	55520419-55522416	55522417-55522417
ENSBTAP00000008984	3	OAR14	-	55520419-55522416	55520416-55520418
ENSBTAP00000008987	5	OARX	-	97333284-97361342	97361343-97361464
ENSBTAP00000008987	3	OARX	-	97333284-97361342	97333130-97333283
ENSBTAP00000009081	5	OAR23	+	51039387-51069432	51039265-51039386
ENSBTAP00000009081	3	OAR23	+	51039387-51069432	51069433-51069967	51069981-51070072
ENSBTAP00000009158	5	OAR20	-	27234966-27238127	27238128-27238303
ENSBTAP00000009158	3	OAR20	-	27234966-27238127	27233947-27234965
ENSBTAP00000009231	5	OAR11	-	4783347-4786164	4786165-4786170
ENSBTAP00000009231	3	OAR11	-	4783347-4786164	4782991-4783346
ENSBTAP00000009250	5	OAR26	-	38556195-38558761	38558762-38558794
ENSBTAP00000009250	3	OAR26	-	38556195-38558761	38555958-38556037	38556051-38556140
ENSBTAP00000009285	5	OAR2	-	218447171-218449703	218449704-218449715
ENSBTAP00000009285	3	OAR2	-	218447171-218449703	218442714-218447170
ENSBTAP00000009440	5	OAR14	-	25648874-25660586	25660587-25660594	25669948-25670099
ENSBTAP00000009440	3	OAR14	-	25648874-25660586	25647747-25648873
ENSBTAP00000009464	5	OAR11	+	14095186-14098979	14095088-14095185
ENSBTAP00000009464	3	OAR11	+	14095186-14098979	14098980-14099034
ENSBTAP00000009534	5	OAR24	+	1156308-1156457	1156303-1156307
ENSBTAP00000009534	3	OAR24	+	1156308-1156457	1156544-1156944
ENSBTAP00000009545	5	OAR3	-	151938203-151939804	151939805-151939880	151947109-151947198
ENSBTAP00000009545	3	OAR3	-	151938203-151939804	151936378-151936875	151936878-151937751	151937753-151938202
ENSBTAP00000009643	5	OAR15	+	28793702-28795419	28787820-28788150	28791258-28791308	28793617-28793671	28793684-28793701
ENSBTAP00000009643	3	OAR15	+	28793702-28795419	28795420-28796136
ENSBTAP00000009709	5	OAR7	+	25313876-25329315	25313867-25313875
ENSBTAP00000009709	3	OAR7	+	25313876-25329315	25329316-25329631
ENSBTAP00000009821	5	OAR1	+	224745591-224746586	224745401-224745483	224745511-224745590
ENSBTAP00000009821	3	OAR1	+	224745591-224746586	224746587-224747004	224747013-224747072
ENSBTAP00000009864	5	OARX	+	113695226-113696575	113691527-113691616	113694192-113694283	113695170-113695225
ENSBTAP00000009864	3	OARX	+	113695226-113696575	113696576-113696778	113696793-113697335
ENSBTAP00000009977	5	OAR2	-	118219270-118230003	118230004-118230048
ENSBTAP00000009977	3	OAR2	-	118219270-118230003	118219098-118219187	118219191-118219269
ENSBTAP00000009998	5	OAR3	-	210429817-210435093	210435094-210435119
ENSBTAP00000009998	3	OAR3	-	210429817-210435093	210429657-210429816
ENSBTAP00000010025	5	OAR12	-	49177087-49177906	49177907-49177913
ENSBTAP00000010025	3	OAR12	-	49177087-49177906	49176085-49176748	49176760-49177086
ENSBTAP00000010058	5	OAR5	+	18870424-18873997	18870399-18870423
ENSBTAP00000010058	3	OAR5	+	18870424-18873997	18873998-18874717
ENSBTAP00000010176	5	OAR5	-	4478458-4479816	4479817-4479823	4479884-4479962
ENSBTAP00000010176	3	OAR5	-	4478458-4479816	4478355-4478457
ENSBTAP00000010231	5	OAR5	+	47132119-47147073	47119750-47119937	47120564-47120627	47124423-47124535	47124583-47124879	47129185-47129353	47129372-47129461	47131854-47131904	47131908-47132118
ENSBTAP00000010231	3	OAR5	+	47132119-47147073	47147074-47147442	47147722-47150442	47150478-47150750
ENSBTAP00000010275	5	OARX	-	66346201-66349488	66349489-66349498	66357527-66357626
ENSBTAP00000010275	3	OARX	-	66346201-66349488	66346057-66346200
ENSBTAP00000010355	5	OARX	-	57368725-57370732	57370733-57370737
ENSBTAP00000010355	3	OARX	-	57368725-57370732	57368528-57368724
ENSBTAP00000010384	5	OAR3	-	59692696-59706330	59706331-59706607
ENSBTAP00000010384	3	OAR3	-	59692696-59706330	59691902-59692695
ENSBTAP00000010403	5	OAR15	+	14988160-14994896	14987173-14987365	14988146-14988159
ENSBTAP00000010403	3	OAR15	+	14988160-14994896	14994897-14995173
ENSBTAP00000010431	5	OAR24	+	27781080-27784493	27781067-27781079
ENSBTAP00000010431	3	OAR24	+	27781080-27784493	27784494-27784578
ENSBTAP00000010432	5	OAR11	-	37398570-37413922	37413923-37413933	37420149-37420205	37420212-37420301	37420577-37420630
ENSBTAP00000010432	3	OAR11	-	37398570-37413922	37397794-37398569
ENSBTAP00000010595	5	OAR9	+	75928151-75930828	75928146-75928150
ENSBTAP00000010595	3	OAR9	+	75928151-75930828	75930829-75930849	75931516-75931990
ENSBTAP00000010609	5	OAR3	-	220267608-220270912	220270913-220270923	220275044-220275480
ENSBTAP00000010609	3	OAR3	-	220267608-220270912	220266968-220267607
ENSBTAP00000010620	5	OAR20	-	17954509-17956675	17956676-17956689
ENSBTAP00000010620	3	OAR20	-	17954509-17956675	17953924-17954508
ENSBTAP00000010696	5	OAR7	+	85842196-85847959	85842174-85842195
ENSBTAP00000010696	3	OAR7	+	85842196-85847959	85847960-85848002
ENSBTAP00000010807	5	OAR15	-	24535653-24536051	24536052-24536205
ENSBTAP00000010807	3	OAR15	-	24535653-24536051	24535608-24535652
ENSBTAP00000010815	5	OAR5	+	48455945-48459566	48455919-48455944
ENSBTAP00000010815	3	OAR5	+	48455945-48459566	48459567-48460445
ENSBTAP00000010911	5	OAR13	+	63778192-63782146	63778135-63778191
ENSBTAP00000010911	3	OAR13	+	63778192-63782146	63782147-63782197	63782247-63782738	63782821-63782923	63782930-63783165
ENSBTAP00000010928	5	OAR13	+	59127974-59132368	59127677-59127747	59127781-59127909	59127973-59127973
ENSBTAP00000010928	3	OAR13	+	59127974-59132368	59132369-59132404	59134373-59135349
ENSBTAP00000010949	5	OAR2	+	249600142-249616075	249594426-249594872	249594879-249594963	249598903-249598997	249599007-249599097	249600139-249600141
ENSBTAP00000010949	3	OAR2	+	249600142-249616075	249618171-249618281
ENSBTAP00000011028	5	OAR7	+	14890554-14901559	14890487-14890553
ENSBTAP00000011028	3	OAR7	+	14890554-14901559	14901560-14901756
ENSBTAP00000011047-D2	5	OAR19	+	52699265-52704981	52699223-52699264
ENSBTAP00000011047-D2	3	OAR19	+	52699265-52704981	52704982-52705448
ENSBTAP00000011076	5	OAR17	-	54256067-54258571	54258572-54258617	54258632-54258721	54262623-54262698
ENSBTAP00000011076	3	OAR17	-	54256067-54258571	54255429-54255668	54255673-54256066
ENSBTAP00000011104	5	OAR13	-	50707437-50709351	50709352-50709410	50709796-50709885
ENSBTAP00000011104	3	OAR13	-	50707437-50709351	50706795-50707436
ENSBTAP00000011448	5	OAR10	+	29794158-29810729	29793151-29793418	29794133-29794157
ENSBTAP00000011448	3	OAR10	+	29794158-29810729	29810730-29811228	29811233-29812653	29812661-29812961	29812980-29813944
ENSBTAP00000011505	5	OAR22	-	38470587-38477374	38477375-38477377
ENSBTAP00000011505	3	OAR22	-	38470587-38477374	38469886-38470586
ENSBTAP00000011514	5	OAR1	+	69623563-69633189	69623281-69623562
ENSBTAP00000011514	3	OAR1	+	69623563-69633189	69633190-69633198	69641119-69641303
ENSBTAP00000011533	5	OAR2	-	149377953-149407651	149407652-149407665
ENSBTAP00000011533	3	OAR2	-	149377953-149407651	149377444-149377952
ENSBTAP00000011696	5	OAR3	+	33666423-33670597	33666189-33666237	33666253-33666355	33666363-33666422
ENSBTAP00000011696	3	OAR3	+	33666423-33670597	33670598-33671278	33671446-33671566
ENSBTAP00000011798	5	OAR2	+	21755962-21763132	21755936-21755961
ENSBTAP00000011798	3	OAR2	+	21755962-21763132	21763133-21763346
ENSBTAP00000011817	5	OAR20	+	15779128-15779889	15778978-15779127
ENSBTAP00000011817	3	OAR20	+	15779128-15779889	15779890-15779904	15779994-15780417
ENSBTAP00000011826	5	OAR3	-	77108635-77110245	77110246-77110258
ENSBTAP00000011826	3	OAR3	-	77108635-77110245	77108340-77108634
ENSBTAP00000011920	5	OAR24	+	26350368-26352548	26350238-26350367
ENSBTAP00000011920	3	OAR24	+	26350368-26352548	26352549-26352926
ENSBTAP00000011963	5	OAR14	+	49020217-49030162	49020037-49020216
ENSBTAP00000011963	3	OAR14	+	49020217-49030162	49030163-49030319
ENSBTAP00000012046	5	OAR23	-	44039088-44045753	44045754-44045788	44050462-44050541	44050695-44050771
ENSBTAP00000012046	3	OAR23	-	44039088-44045753	44035619-44037632	44037662-44039087
ENSBTAP00000012106	5	OAR1	+	120214466-120215626	120214465-120214465
ENSBTAP00000012106	3	OAR1	+	120214466-120215626	120215627-120216846
ENSBTAP00000012225	5	OAR3	-	162799874-162800841	162800842-162800864
ENSBTAP00000012225	3	OAR3	-	162799874-162800841	162798818-162799873
ENSBTAP00000012241	5	OAR11	-	5732647-5733045	5733046-5733114	5734611-5734739
ENSBTAP00000012241	3	OAR11	-	5732647-5733045	5731768-5731855	5731887-5732230	5732278-5732646
ENSBTAP00000012434	5	OAR14	+	49340738-49343370	49339179-49339390
ENSBTAP00000012434	3	OAR14	+	49340738-49343370	49343568-49344714
ENSBTAP00000012526	5	OAR16	+	14082888-14115051	14082846-14082887
ENSBTAP00000012526	3	OAR16	+	14082888-14115051	14115052-14115119
ENSBTAP00000012810	5	OAR22	-	23169830-23170095	23170096-23170111	23173427-23173534
ENSBTAP00000012810	3	OAR22	-	23169830-23170095	23168164-23168265	23169686-23169810	23169828-23169829
ENSBTAP00000012815	5	OAR4	+	43234292-43237778	43234198-43234291
ENSBTAP00000012815	3	OAR4	+	43234292-43237778	43237779-43238023
ENSBTAP00000012897	5	OAR1	-	91160638-91165866	91165867-91165888	91166365-91166425
ENSBTAP00000012897	3	OAR1	-	91160638-91165866	91159873-91160168	91160183-91160637
ENSBTAP00000012920	5	OAR8	-	68754105-68754365	68754366-68754427
ENSBTAP00000012920	3	OAR8	-	68754105-68754365	68753806-68753981	68754081-68754104
ENSBTAP00000012969	5	OAR4	+	105536147-105540939	105536108-105536146
ENSBTAP00000012969	3	OAR4	+	105536147-105540939	105540940-105541051
ENSBTAP00000013031	5	OAR11	+	47580023-47583700	47579881-47580022
ENSBTAP00000013031	3	OAR11	+	47580023-47583700	47583701-47583968	47583973-47584170	47584180-47584301
ENSBTAP00000013082	5	OAR4	-	97531844-97548715	97548716-97548736
ENSBTAP00000013082	3	OAR4	-	97531844-97548715	97531568-97531843
ENSBTAP00000013141	5	OARX	-	68172613-68178244	68178245-68178337
ENSBTAP00000013141	3	OARX	-	68172613-68178244	68172387-68172612
ENSBTAP00000013221	5	OAR13	-	28298732-28310532	28310533-28310581
ENSBTAP00000013221	3	OAR13	-	28298732-28310532	28298217-28298439	28298454-28298731
ENSBTAP00000013242	5	OAR23	-	33606487-33625615	33625616-33625707
ENSBTAP00000013242	3	OAR23	-	33606487-33625615	33604924-33606486
ENSBTAP00000013418	5	OAR3	-	213877393-213885477	213885478-213886002
ENSBTAP00000013418	3	OAR3	-	213877393-213885477	213871691-213872549	213876327-213877392
ENSBTAP00000013547-D6	5	OAR23	-	22209032-22209685	22209686-22210046	22217407-22217496
ENSBTAP00000013547-D6	3	OAR23	-	22209032-22209685	22209014-22209031
ENSBTAP00000013570	5	OAR11	+	13419063-13419659	13417576-13417665	13418994-13419062
ENSBTAP00000013570	3	OAR11	+	13419063-13419659	13419660-13419725
ENSBTAP00000013602	5	OAR7	+	47495362-47501966	47495309-47495361
ENSBTAP00000013602	3	OAR7	+	47495362-47501966	47501967-47502301
ENSBTAP00000013876	5	OAR14	-	48767423-48768019	48768020-48768026
ENSBTAP00000013876	3	OAR14	-	48767423-48768019	48766755-48767422
ENSBTAP00000013963	5	OAR12	+	73728443-73740446	73728357-73728442
ENSBTAP00000013963	3	OAR12	+	73728443-73740446	73740447-73741783	73741799-73741902
ENSBTAP00000013974	5	OAR15	+	41656191-41658275	41656049-41656190
ENSBTAP00000013974	3	OAR15	+	41656191-41658275	41658276-41658310
ENSBTAP00000013977	5	OAR11	-	34885915-34887413	34887414-34887839
ENSBTAP00000013977	3	OAR11	-	34885915-34887413	34883860-34885914
ENSBTAP00000014026	5	OAR6	+	24726702-24729167	24725663-24725729	24725761-24726030	24726557-24726630	24726648-24726701
ENSBTAP00000014026	3	OAR6	+	24726702-24729167	24729168-24731280
ENSBTAP00000014213	5	OAR5	+	35702552-35703228	35702491-35702551
ENSBTAP00000014213	3	OAR5	+	35702552-35703228	35703229-35703573
ENSBTAP00000014406	5	OAR24	-	26767240-26770340	26770341-26770361
ENSBTAP00000014406	3	OAR24	-	26767240-26770340	26767076-26767239
ENSBTAP00000014476	5	OAR11	+	52729941-52743581	52729938-52729940
ENSBTAP00000014476	3	OAR11	+	52729941-52743581	52743582-52746278
ENSBTAP00000014511	5	OARX	+	8643175-8643786	8643163-8643174
ENSBTAP00000014511	3	OARX	+	8643175-8643786	8643787-8644210
ENSBTAP00000014801	5	OAR4	-	18381566-18388649	18388650-18388891
ENSBTAP00000014801	3	OAR4	-	18381566-18388649	18381324-18381565
ENSBTAP00000014915	5	OAR4	-	112342052-112343058	112343059-112343077
ENSBTAP00000014915	3	OAR4	-	112342052-112343058	112341999-112342051
ENSBTAP00000015066	5	OAR7	+	1877890-1883243	1877889-1877889
ENSBTAP00000015066	3	OAR7	+	1877890-1883243	1883244-1884943
ENSBTAP00000015194	5	OAR2	+	52781193-52791588	52779606-52780236	52780252-52780388	52780884-52781004	52781030-52781192
ENSBTAP00000015194	3	OAR2	+	52781193-52791588	52791589-52792382	52792401-52792490
ENSBTAP00000015248	5	OAR13	+	64995834-65000363	64995817-64995833
ENSBTAP00000015248	3	OAR13	+	64995834-65000363	65000364-65000460
ENSBTAP00000015319	5	OAR1	-	119274844-119275014	119275015-119275015	119280747-119280847
ENSBTAP00000015319	3	OAR1	-	119274844-119275014	119272126-119272320	119274668-119274713	119274823-119274843
ENSBTAP00000015348	5	OAR1	-	91122190-91138969	91138970-91139562	91139599-91140390	91140392-91140583	91140672-91140886	91140957-91141242	91142577-91143217	91144651-91144740	91144774-91144896	91144906-91144961
ENSBTAP00000015348	3	OAR1	-	91122190-91138969	91120505-91122189
ENSBTAP00000015354	5	OAR3	-	104087509-104094900	104094901-104094934
ENSBTAP00000015354	3	OAR3	-	104087509-104094900	104087383-104087508
ENSBTAP00000015674	5	OAR2	+	118572824-118577814	118572698-118572823
ENSBTAP00000015674	3	OAR2	+	118572824-118577814	118577815-118578611	118578623-118578671
ENSBTAP00000015695	5	OAR5	+	10978758-10979289	10978602-10978691	10978700-10978757
ENSBTAP00000015695	3	OAR5	+	10978758-10979289	10979290-10979561
ENSBTAP00000015719	5	OAR5	-	10966929-10974792	10974793-10974807
ENSBTAP00000015719	3	OAR5	-	10966929-10974792	10966743-10966928
ENSBTAP00000015829	5	OAR3	+	163439235-163440746	163439165-163439234
ENSBTAP00000015829	3	OAR3	+	163439235-163440746	163440747-163440837
ENSBTAP00000015873	5	OAR22	-	19707856-19730457	19730458-19730525
ENSBTAP00000015873	3	OAR22	-	19707856-19730457	19707186-19707855
ENSBTAP00000015929	5	OAR3	+	129615382-129617377	129615171-129615347	129615361-129615381
ENSBTAP00000015929	3	OAR3	+	129615382-129617377	129617378-129617734
ENSBTAP00000016020	5	OAR24	+	2294961-2295234	2294835-2294960
ENSBTAP00000016020	3	OAR24	+	2294961-2295234	2295235-2295765	2295785-2295874	2295885-2296127
ENSBTAP00000016027	5	OAR5	+	64101567-64110090	64101503-64101566
ENSBTAP00000016027	3	OAR5	+	64101567-64110090	64110091-64110689
ENSBTAP00000016033	5	OAR3	+	13810998-13832059	13810986-13810997
ENSBTAP00000016033	3	OAR3	+	13810998-13832059	13832060-13833770
ENSBTAP00000016277	5	OAR3	+	107354033-107371650	107353875-107354032
ENSBTAP00000016277	3	OAR3	+	107354033-107371650	107371651-107372324
ENSBTAP00000016348	5	OAR19	-	50521736-50522536	50522537-50522565
ENSBTAP00000016348	3	OAR19	-	50521736-50522536	50521639-50521735
ENSBTAP00000016349	5	OAR18	+	25037279-25045887	25030200-25030280	25037259-25037278
ENSBTAP00000016349	3	OAR18	+	25037279-25045887	25045888-25046655
ENSBTAP00000016577-D2	5	OAR1	-	98900206-98903649	98903650-98903685
ENSBTAP00000016577-D2	3	OAR1	-	98900206-98903649	98900005-98900205
ENSBTAP00000016671	5	OAR2	+	118886935-118895891	118885424-118885577	118886913-118886934
ENSBTAP00000016671	3	OAR2	+	118886935-118895891	118896801-118897348	118897372-118897461
ENSBTAP00000016771	5	OAR3	+	60300197-60309219	60300155-60300196
ENSBTAP00000016771	3	OAR3	+	60300197-60309219	60309220-60309342
ENSBTAP00000016785	5	OAR25	+	28393757-28394835	28393744-28393756
ENSBTAP00000016785	3	OAR25	+	28393757-28394835	28394836-28394969
ENSBTAP00000016906	5	OAR22	+	18068447-18070393	18068445-18068446
ENSBTAP00000016906	3	OAR22	+	18068447-18070393	18070394-18070706
ENSBTAP00000016918	5	OAR7	+	21481387-21486421	21481184-21481386
ENSBTAP00000016918	3	OAR7	+	21481387-21486421	21486422-21486886
ENSBTAP00000016954	5	OAR3	+	94973301-94983538	94967403-94967543	94973295-94973300
ENSBTAP00000016954	3	OAR3	+	94973301-94983538	94983539-94983649
ENSBTAP00000016957	5	OAR2	+	203108539-203111881	203102310-203102439	203108534-203108538
ENSBTAP00000016957	3	OAR2	+	203108539-203111881	203111882-203112009
ENSBTAP00000016958	5	OAR5	+	44048542-44049108	44048537-44048541
ENSBTAP00000016958	3	OAR5	+	44048542-44049108	44049109-44049183
ENSBTAP00000017114	5	OAR3	+	2471438-2472494	2471436-2471437
ENSBTAP00000017114	3	OAR3	+	2471438-2472494	2472495-2472645
ENSBTAP00000017141	5	OAR3	-	163481042-163483100	163483101-163483377
ENSBTAP00000017141	3	OAR3	-	163481042-163483100	163480564-163481041
ENSBTAP00000017146	5	OAR7	+	43752410-43754710	43752158-43752230	43752408-43752409
ENSBTAP00000017146	3	OAR7	+	43752410-43754710	43754711-43754880
ENSBTAP00000017282	5	OAR7	+	66613686-66630390	66613596-66613685
ENSBTAP00000017282	3	OAR7	+	66613686-66630390	66630391-66631568
ENSBTAP00000017314	5	OAR1	+	103104003-103106336	103103586-103103848	103103869-103104002
ENSBTAP00000017314	3	OAR1	+	103104003-103106336	103106337-103106500
ENSBTAP00000017392	5	OAR24	-	27825253-27832246	27832247-27832257
ENSBTAP00000017392	3	OAR24	-	27825253-27832246	27825056-27825252
ENSBTAP00000017427	5	OAR5	-	43382484-43385381	43385382-43385428
ENSBTAP00000017427	3	OAR5	-	43382484-43385381	43382005-43382099	43382102-43382483
ENSBTAP00000017580	5	OAR26	+	14200095-14202456	14198967-14200094
ENSBTAP00000017580	3	OAR26	+	14200095-14202456	14202457-14202872	14202885-14202974
ENSBTAP00000017658	5	OAR4	-	48819810-48854180	48854181-48854250
ENSBTAP00000017658	3	OAR4	-	48819810-48854180	48819485-48819809
ENSBTAP00000017710	5	OAR3	+	162660767-162666270	162660756-162660766
ENSBTAP00000017710	3	OAR3	+	162660767-162666270	162666271-162666440
ENSBTAP00000017804	5	OAR8	+	15339917-15342310	15338089-15338132	15339049-15339916
ENSBTAP00000017804	3	OAR8	+	15339917-15342310	15342311-15342703
ENSBTAP00000017912-D4	5	OAR21	-	38634652-38640195	38640196-38640290	38640577-38641148	38641154-38641444	38641554-38641643	38641788-38642860	38642997-38647767	38648601-38648795	38649222-38649370	38649672-38649779
ENSBTAP00000017912-D4	3	OAR21	-	38634652-38640195	38630815-38634651
ENSBTAP00000017995	5	OAR20	+	26592606-26595314	26592605-26592605
ENSBTAP00000017995	3	OAR20	+	26592606-26595314	26595315-26595647
ENSBTAP00000018013	5	OAR13	-	50668885-50675504	50675505-50675848
ENSBTAP00000018013	3	OAR13	-	50668885-50675504	50661679-50661937	50661959-50665395	50665402-50668884
ENSBTAP00000018052	5	OAR26	-	24860693-24869604	24869605-24869661	24869666-24869755
ENSBTAP00000018052	3	OAR26	-	24860693-24869604	24859813-24859866	24859908-24860692
ENSBTAP00000018099	5	OAR5	-	6222408-6228447	6228448-6228531	6228554-6228608
ENSBTAP00000018099	3	OAR5	-	6222408-6228447	6221043-6222407
ENSBTAP00000018283	5	OARX	+	110073990-110074376	110073810-110073989
ENSBTAP00000018283	3	OARX	+	110073990-110074376	110074377-110074606
ENSBTAP00000018478	5	OAR11	-	50375641-50380085	50380086-50380224	50380240-50380416
ENSBTAP00000018478	3	OAR11	-	50375641-50380085	50375373-50375640
ENSBTAP00000018491	5	OAR14	+	54779720-54781127	54778531-54778732	54779715-54779719
ENSBTAP00000018491	3	OAR14	+	54779720-54781127	54781128-54781179
ENSBTAP00000018540	5	OAR6	-	97007761-97020882	97020883-97021045
ENSBTAP00000018540	3	OAR6	-	97007761-97020882	97003641-97004264	97005949-97006561	97006580-97006942	97007187-97007573	97007619-97007710	97007723-97007760
ENSBTAP00000018777	5	OAR3	-	163241427-163244340	163244341-163244375	163244401-163244453
ENSBTAP00000018777	3	OAR3	-	163241427-163244340	163238918-163241426
ENSBTAP00000018778	5	OAR9	+	77190851-77192027	77190829-77190850
ENSBTAP00000018778	3	OAR9	+	77190851-77192027	77192028-77192106	77192115-77192229	77192244-77192333	77199093-77199334
ENSBTAP00000018920	5	OAR1	-	9463629-9463907	9463908-9463910
ENSBTAP00000018920	3	OAR1	-	9463629-9463907	9463600-9463628
ENSBTAP00000018998	5	OAR1	-	89163652-89165979	89165980-89166057	89166104-89166183
ENSBTAP00000018998	3	OAR1	-	89163652-89165979	89163205-89163651
ENSBTAP00000019065	5	OAR21	-	28617806-28620006	28620007-28620041	28620098-28620146
ENSBTAP00000019065	3	OAR21	-	28617806-28620006	28617593-28617805
ENSBTAP00000019066	5	OAR3	-	127204993-127210072	127210073-127210088
ENSBTAP00000019066	3	OAR3	-	127204993-127210072	127204610-127204992
ENSBTAP00000019194	5	OAR11	-	24378772-24392120	24392121-24392125
ENSBTAP00000019194	3	OAR11	-	24378772-24392120	24378732-24378771
ENSBTAP00000019309	5	OAR5	+	19254587-19262228	19254579-19254586
ENSBTAP00000019309	3	OAR5	+	19254587-19262228	19262229-19262310	19262328-19262616
ENSBTAP00000019336	5	OAR19	-	225280-227500	227501-227590
ENSBTAP00000019336	3	OAR19	-	225280-227500	224745-225279
ENSBTAP00000019403	5	OAR5	-	5658683-5659193	5659194-5659230
ENSBTAP00000019403	3	OAR5	-	5658683-5659193	5657948-5658682
ENSBTAP00000019435	5	OAR6	-	67994535-68009687	68009688-68009702	68009714-68009801
ENSBTAP00000019435	3	OAR6	-	67994535-68009687	67992127-67994534
ENSBTAP00000019461	5	OAR22	-	10416244-10430064	10430065-10430093
ENSBTAP00000019461	3	OAR22	-	10416244-10430064	10416006-10416243
ENSBTAP00000019527	5	OAR3	-	92772426-92775705	92775706-92775712
ENSBTAP00000019527	3	OAR3	-	92772426-92775705	92766501-92767746	92767752-92770885	92770918-92772425
ENSBTAP00000019556	5	OAR11	-	27105834-27106577	27106578-27106738
ENSBTAP00000019556	3	OAR11	-	27105834-27106577	27105784-27105833
ENSBTAP00000019601	5	OAR3	-	207335058-207341091	207341092-207341523
ENSBTAP00000019601	3	OAR3	-	207335058-207341091	207333618-207335057
ENSBTAP00000019637	5	OAR3	+	199700721-199712826	199698616-199698757	199699368-199699457	199700668-199700720
ENSBTAP00000019637	3	OAR3	+	199700721-199712826	199712827-199713415
ENSBTAP00000019928	5	OAR1	-	86766146-86770894	86770895-86770958
ENSBTAP00000019928	3	OAR1	-	86766146-86770894	86765101-86765190	86765214-86766145
ENSBTAP00000019994	5	OAR18	-	22091187-22112253	22112254-22112775
ENSBTAP00000019994	3	OAR18	-	22091187-22112253	22089551-22091186
ENSBTAP00000020018	5	OAR5	-	49590761-49592623	49592624-49592699
ENSBTAP00000020018	3	OAR5	-	49590761-49592623	49590539-49590760
ENSBTAP00000020036	5	OAR18	-	44085165-44085868	44085869-44085869
ENSBTAP00000020036	3	OAR18	-	44085165-44085868	44084112-44085164
ENSBTAP00000020084	5	OAR3	+	213063730-213068061	213063692-213063729
ENSBTAP00000020084	3	OAR3	+	213063730-213068061	213068062-213068188
ENSBTAP00000020102	5	OAR1	-	89394072-89405226	89405227-89405277
ENSBTAP00000020102	3	OAR1	-	89394072-89405226	89393684-89394071
ENSBTAP00000020151	5	OAR7	+	22699947-22712512	22699842-22699946
ENSBTAP00000020151	3	OAR7	+	22699947-22712512	22712513-22712600
ENSBTAP00000020228	5	OAR7	+	40122943-40126843	40122940-40122942
ENSBTAP00000020228	3	OAR7	+	40122943-40126843	40126844-40127076
ENSBTAP00000020323-D2	5	OAR19	+	56431996-56435219	56431832-56431995
ENSBTAP00000020323-D2	3	OAR19	+	56431996-56435219	56435220-56435270
ENSBTAP00000020709	5	OAR5	-	1150018-1158109	1158110-1159380
ENSBTAP00000020709	3	OAR5	-	1150018-1158109	1149335-1150017
ENSBTAP00000020818	5	OAR14	-	2274411-2286653	2286654-2286694
ENSBTAP00000020818	3	OAR14	-	2274411-2286653	2274232-2274410
ENSBTAP00000020832	5	OAR7	+	78972409-78986082	78972253-78972408
ENSBTAP00000020832	3	OAR7	+	78972409-78986082	78986083-78986269
ENSBTAP00000020860	5	OAR12	+	92237-93999	92165-92236
ENSBTAP00000020860	3	OAR12	+	92237-93999	94000-94102
ENSBTAP00000020929	5	OAR17	-	62834401-62848760	62848761-62848775
ENSBTAP00000020929	3	OAR17	-	62834401-62848760	62833603-62834400
ENSBTAP00000021029	5	OAR20	-	19613261-19620158	19620159-19620194
ENSBTAP00000021029	3	OAR20	-	19613261-19620158	19612864-19613260
ENSBTAP00000021120	5	OAR1	+	20567547-20588388	20567538-20567546
ENSBTAP00000021120	3	OAR1	+	20567547-20588388	20588389-20589434	20589440-20589530	20589568-20590443
ENSBTAP00000021123	5	OAR1	+	183723707-183729593	183723667-183723706
ENSBTAP00000021123	3	OAR1	+	183723707-183729593	183729594-183729648
ENSBTAP00000021328-D2	5	OAR23	+	37964644-37968385	37963748-37963898	37963934-37964013	37964624-37964643
ENSBTAP00000021328-D2	3	OAR23	+	37964644-37968385	37968386-37969656	37969664-37969806	37969820-37969909	37970010-37970916	37970934-37971312	37971319-37971408
ENSBTAP00000021425	5	OARX	-	49852942-49854341	49854342-49854346
ENSBTAP00000021425	3	OARX	-	49852942-49854341	49852546-49852941
ENSBTAP00000021429	5	OAR19	-	16581563-16587821	16587822-16587841
ENSBTAP00000021429	3	OAR19	-	16581563-16587821	16581473-16581562
ENSBTAP00000021523	5	OAR15	+	34934860-34935964	34934217-34934859
ENSBTAP00000021523	3	OAR15	+	34934860-34935964	34935965-34936772	34936870-34937080
ENSBTAP00000021619	5	OAR11	-	43517727-43520473	43520474-43520513
ENSBTAP00000021619	3	OAR11	-	43517727-43520473	43516986-43517726
ENSBTAP00000021643	5	OAR3	+	164966667-164974012	164966657-164966666
ENSBTAP00000021643	3	OAR3	+	164966667-164974012	164974013-164974204
ENSBTAP00000021683	5	OAR3	-	136013915-136018988	136018989-136019248	136019315-136019404	136019431-136019979	136019981-136020265	136020278-136020367
ENSBTAP00000021683	3	OAR3	-	136013915-136018988	136007168-136007323	136007328-136007745	136007768-136007983	136010480-136010552	136010596-136011221	136011302-136013914
ENSBTAP00000021708	5	OAR11	+	24281846-24287499	24281490-24281796
ENSBTAP00000021708	3	OAR11	+	24281846-24287499	24287500-24288200
ENSBTAP00000021731	5	OAR20	-	31746961-31758602	31758603-31758792
ENSBTAP00000021731	3	OAR20	-	31746961-31758602	31745434-31746960
ENSBTAP00000021755	5	OAR5	-	10624710-10625350	10625351-10625472
ENSBTAP00000021755	3	OAR5	-	10624710-10625350	10624570-10624709
ENSBTAP00000021887	5	OAR7	-	21239180-21242395	21242396-21242514
ENSBTAP00000021887	3	OAR7	-	21239180-21242395	21238364-21239179
ENSBTAP00000021981	5	OAR10	+	13954458-13967490	13954366-13954457
ENSBTAP00000021981	3	OAR10	+	13954458-13967490	13967491-13970256
ENSBTAP00000022082	5	OAR3	-	96091077-96091610	96091611-96091622
ENSBTAP00000022082	3	OAR3	-	96091077-96091610	96090286-96091076
ENSBTAP00000022183	5	OAR18	-	44617915-44619835	44619836-44619945
ENSBTAP00000022183	3	OAR18	-	44617915-44619835	44617400-44617914
ENSBTAP00000022471	5	OAR2	+	113228126-113239663	113218262-113218347	113228039-113228125
ENSBTAP00000022471	3	OAR2	+	113228126-113239663	113239664-113239763	113239766-113240004
ENSBTAP00000022496	5	OAR3	-	161526502-161534309	161534310-161534340
ENSBTAP00000022496	3	OAR3	-	161526502-161534309	161526412-161526501
ENSBTAP00000022605	5	OAR10	+	17587264-17587809	17586862-17586932	17586975-17587046	17587251-17587263
ENSBTAP00000022605	3	OAR10	+	17587264-17587809	17587810-17587900
ENSBTAP00000022619	5	OAR14	-	7018847-7025753	7025754-7025765
ENSBTAP00000022619	3	OAR14	-	7018847-7025753	7018603-7018846
ENSBTAP00000022638	5	OAR1	+	19788921-19793771	19788841-19788920
ENSBTAP00000022638	3	OAR1	+	19788921-19793771	19793772-19794126
ENSBTAP00000022734	5	OAR9	+	57386344-57387723	57383789-57385413	57385419-57385511	57385516-57386343
ENSBTAP00000022734	3	OAR9	+	57386344-57387723	57387724-57389015
ENSBTAP00000022759	5	OAR11	+	36904830-36914116	36904805-36904829
ENSBTAP00000022759	3	OAR11	+	36904830-36914116	36914117-36915048
ENSBTAP00000022877	5	OAR18	-	54481009-54492219	54492220-54492362
ENSBTAP00000022877	3	OAR18	-	54481009-54492219	54479854-54479912	54479958-54480073	54480086-54481008
ENSBTAP00000022919	5	OAR11	-	32861775-32862464	32862465-32862631	32862646-32862896
ENSBTAP00000022919	3	OAR11	-	32861775-32862464	32861631-32861774
ENSBTAP00000023068	5	OAR12	+	519484-548319	505152-505328	505543-506303	506314-510600	511000-511234	511238-511330	512239-512592	516689-516732	519339-519483
ENSBTAP00000023068	3	OAR12	+	519484-548319	548320-551199
ENSBTAP00000023087	5	OARX	+	18674334-18676594	18674329-18674333
ENSBTAP00000023087	3	OARX	+	18674334-18676594	18676595-18676827	18676842-18676934
ENSBTAP00000023204	5	OAR3	+	214506289-214509774	214506275-214506288
ENSBTAP00000023204	3	OAR3	+	214506289-214509774	214509775-214510096
ENSBTAP00000023551	5	OAR5	+	18712656-18718133	18711682-18711771	18712552-18712655
ENSBTAP00000023551	3	OAR5	+	18712656-18718133	18718134-18718339
ENSBTAP00000023684	5	OAR22	-	49894455-49896785	49896786-49896892
ENSBTAP00000023684	3	OAR22	-	49894455-49896785	49892518-49894135	49894453-49894454
ENSBTAP00000023707	5	OAR5	+	24689894-24696243	24689340-24689579	24689882-24689893
ENSBTAP00000023707	3	OAR5	+	24689894-24696243	24696244-24696740	24696750-24696839
ENSBTAP00000023908	5	OAR3	+	162647406-162652311	162646327-162646766	162646768-162647222	162647263-162647399	162647402-162647405
ENSBTAP00000023908	3	OAR3	+	162647406-162652311	162660256-162660669
ENSBTAP00000023981	5	OAR24	-	26237226-26237886	26237887-26237943
ENSBTAP00000023981	3	OAR24	-	26237226-26237886	26236746-26236915	26237164-26237225
ENSBTAP00000024009	5	OAR26	+	18682281-18693976	18682183-18682280
ENSBTAP00000024009	3	OAR26	+	18682281-18693976	18693977-18694901
ENSBTAP00000024092	5	OAR13	-	63054922-63064438	63064439-63064515	63064540-63064612	63069780-63069894
ENSBTAP00000024092	3	OAR13	-	63054922-63064438	63054188-63054921
ENSBTAP00000024209	5	OAR21	+	17416688-17424638	17416533-17416687
ENSBTAP00000024209	3	OAR21	+	17416688-17424638	17424639-17424774
ENSBTAP00000024233	5	OAR3	+	205203790-205208751	205196780-205197116	205203769-205203789
ENSBTAP00000024233	3	OAR3	+	205203790-205208751	205208752-205210105
ENSBTAP00000024376	5	OAR7	+	16139304-16141422	16139159-16139303
ENSBTAP00000024376	3	OAR7	+	16139304-16141422	16141423-16142713	16142730-16143529	16143539-16143847	16143925-16144014	16144022-16144109
ENSBTAP00000024422	5	OAR3	+	162033058-162037935	162032133-162032347	162033057-162033057
ENSBTAP00000024422	3	OAR3	+	162033058-162037935	162037936-162038037
ENSBTAP00000024531	5	OAR8	+	48191385-48212717	48191383-48191384
ENSBTAP00000024531	3	OAR8	+	48191385-48212717	48212718-48212953
ENSBTAP00000024656	5	OAR5	-	19065186-19066653	19066654-19067116
ENSBTAP00000024656	3	OAR5	-	19065186-19066653	19064771-19065185
ENSBTAP00000024663	5	OAR3	+	212931632-212939145	212931434-212931523	212931549-212931631
ENSBTAP00000024663	3	OAR3	+	212931632-212939145	212939146-212939225
ENSBTAP00000024700	5	OAR24	+	18816285-18823562	18816281-18816284
ENSBTAP00000024700	3	OAR24	+	18816285-18823562	18823563-18823589
ENSBTAP00000024902	5	OAR5	-	36821822-36842020	36842021-36842034	36842244-36842333
ENSBTAP00000024902	3	OAR5	-	36821822-36842020	36821573-36821821
ENSBTAP00000024959	5	OAR3	+	124058632-124068059	124058498-124058631
ENSBTAP00000024959	3	OAR3	+	124058632-124068059	124068072-124068124
ENSBTAP00000025026	5	OAR8	+	29209327-29220119	29209326-29209326
ENSBTAP00000025026	3	OAR8	+	29209327-29220119	29220120-29220668	29220683-29220771
ENSBTAP00000025340	5	OAR25	+	43957464-43959544	43957391-43957463
ENSBTAP00000025340	3	OAR25	+	43957464-43959544	43959545-43959695
ENSBTAP00000025503	5	OAR19	+	50086559-50089664	50086502-50086558
ENSBTAP00000025503	3	OAR19	+	50086559-50089664	50089665-50089813
ENSBTAP00000025546	5	OAR19	-	16985734-17026537	17026538-17026657	17029309-17029371
ENSBTAP00000025546	3	OAR19	-	16985734-17026537	16983888-16985733
ENSBTAP00000025570	5	OAR3	+	25509817-25511286	25509139-25509228	25509755-25509816
ENSBTAP00000025570	3	OAR3	+	25509817-25511286	25511287-25511762
ENSBTAP00000025591	5	OARX	+	80688329-80688902	80688260-80688328
ENSBTAP00000025591	3	OARX	+	80688329-80688902	80688903-80688923	80688937-80689097
ENSBTAP00000025719	5	OAR20	-	20141113-20155747	20155748-20155749
ENSBTAP00000025719	3	OAR20	-	20141113-20155747	20137594-20137684	20141004-20141112
ENSBTAP00000026002	5	OAR24	-	27622871-27623316	27623317-27623395
ENSBTAP00000026002	3	OAR24	-	27622871-27623316	27622825-27622870
ENSBTAP00000026087	5	OAR9	-	81963865-81964614	81964615-81964620
ENSBTAP00000026087	3	OAR9	-	81963865-81964614	81963205-81963864
ENSBTAP00000026211	5	OAR5	-	2278839-2279363	2279364-2279588	2280189-2280419
ENSBTAP00000026211	3	OAR5	-	2278839-2279363	2277939-2278275	2278831-2278838
ENSBTAP00000026259	5	OAR3	-	100245120-100249706	100249707-100249709
ENSBTAP00000026259	3	OAR3	-	100245120-100249706	100245088-100245119
ENSBTAP00000026293	5	OAR8	+	37685449-37700776	37673937-37674036	37683011-37683092	37685419-37685448
ENSBTAP00000026293	3	OAR8	+	37685449-37700776	37700777-37702268
ENSBTAP00000026319	5	OAR4	+	19745927-19764603	19745923-19745926
ENSBTAP00000026319	3	OAR4	+	19745927-19764603	19764604-19765060
ENSBTAP00000026395	5	OAR1	-	198863174-198864792	198864793-198864801	198864929-198865085
ENSBTAP00000026395	3	OAR1	-	198863174-198864792	198861481-198861694	198861704-198863173
ENSBTAP00000026407	5	OAR14	-	34158035-34158802	34158803-34158815	34161191-34161314
ENSBTAP00000026407	3	OAR14	-	34158035-34158802	34157668-34158034
ENSBTAP00000026421	5	OAR18	+	18580669-18591166	18580603-18580668
ENSBTAP00000026421	3	OAR18	+	18580669-18591166	18591167-18591448
ENSBTAP00000026427	5	OAR18	+	60123968-60128230	60123962-60123967
ENSBTAP00000026427	3	OAR18	+	60123968-60128230	60128231-60128301
ENSBTAP00000026531	5	OAR11	-	42534413-42544318	42544319-42544324	42544594-42544716
ENSBTAP00000026531	3	OAR11	-	42534413-42544318	42533410-42534412
ENSBTAP00000026694	5	OAR2	+	185179825-185195933	185179779-185179824
ENSBTAP00000026694	3	OAR2	+	185179825-185195933	185195934-185196529	185196537-185197443
ENSBTAP00000026715	5	OAR17	+	62988183-62991433	62988049-62988121	62988135-62988182
ENSBTAP00000026715	3	OAR17	+	62988183-62991433	62991434-62993806
ENSBTAP00000026724	5	OAR1	-	98285190-98287656	98287657-98287933
ENSBTAP00000026724	3	OAR1	-	98285190-98287656	98283752-98285189
ENSBTAP00000026928	5	OAR25	-	28128537-28131563	28131564-28131588	28131590-28131672	28135683-28136025	28136535-28136625	28136640-28136929
ENSBTAP00000026928	3	OAR25	-	28128537-28131563	28127795-28128536
ENSBTAP00000027077	5	OAR14	-	14211233-14212533	14212534-14212564
ENSBTAP00000027077	3	OAR14	-	14211233-14212533	14208623-14209006	14209031-14211232
ENSBTAP00000027169	5	OAR1	+	175574445-175583329	175569890-175570001
ENSBTAP00000027169	3	OAR1	+	175574445-175583329	175583330-175583330	175588592-175588696
ENSBTAP00000027175	5	OAR24	-	14089887-14123362	14123363-14123424
ENSBTAP00000027175	3	OAR24	-	14089887-14123362	14089372-14089654	14089688-14089886
ENSBTAP00000027181	5	OAR10	-	75375118-75383641	75383642-75383987
ENSBTAP00000027181	3	OAR10	-	75375118-75383641	75372827-75375117
ENSBTAP00000027191	5	OAR9	-	28331912-28339377	28339378-28339396
ENSBTAP00000027191	3	OAR9	-	28331912-28339377	28331440-28331911
ENSBTAP00000027322	5	OAR17	+	52180972-52185585	52180969-52180971
ENSBTAP00000027322	3	OAR17	+	52180972-52185585	52185586-52186266
ENSBTAP00000027369	5	OAR6	+	36240876-36242760	36240825-36240875
ENSBTAP00000027369	3	OAR6	+	36240876-36242760	36242761-36242961
ENSBTAP00000027614	5	OAR5	+	2725222-2728027	2724522-2724815	2725156-2725221
ENSBTAP00000027614	3	OAR5	+	2725222-2728027	2728028-2728191	2728217-2728304
ENSBTAP00000028016	5	OAR1	-	99628910-99638609	99640335-99640677
ENSBTAP00000028016	3	OAR1	-	99628910-99638609	99628360-99628909
ENSBTAP00000028421	5	OAR2	+	229561164-229584201	229556970-229557076	229560128-229560247	229561079-229561163
ENSBTAP00000028421	3	OAR2	+	229561164-229584201	229584202-229584396	229584406-229584962
ENSBTAP00000028439	5	OAR23	-	49606857-49607868	49607869-49607892	49608015-49608590	49608601-49608954	49608961-49609120	49609133-49609288	49609291-49609425	49609912-49610418
ENSBTAP00000028439	3	OAR23	-	49606857-49607868	49606197-49606270	49606288-49606856
ENSBTAP00000028634	5	OAR1	+	99205287-99211261	99204752-99204834	99204838-99205286
ENSBTAP00000028634	3	OAR1	+	99205287-99211261	99211262-99211670
ENSBTAP00000028660	5	OAR21	+	29004451-29006931	29004410-29004450
ENSBTAP00000028660	3	OAR21	+	29004451-29006931	29008709-29008798
ENSBTAP00000028853	5	OAR24	+	19834851-19860116	19834732-19834850
ENSBTAP00000028853	3	OAR24	+	19834851-19860116	19860117-19860285
ENSBTAP00000028887	5	OAR2	-	10579714-10583584	10583585-10583612
ENSBTAP00000028887	3	OAR2	-	10579714-10583584	10579056-10579713
ENSBTAP00000028888-D2	5	OAR11	-	9687982-9700449	9700450-9700450	9709806-9709895
ENSBTAP00000028888-D2	3	OAR11	-	9687982-9700449	9687698-9687981
ENSBTAP00000028902	5	OAR12	+	33099011-33123498	33098988-33099010
ENSBTAP00000028902	3	OAR12	+	33099011-33123498	33123499-33123727
ENSBTAP00000028994	5	OAR1	+	53618519-53627187	53618124-53618213	53618218-53618518
ENSBTAP00000028994	3	OAR1	+	53618519-53627187	53627188-53627878
ENSBTAP00000028997	5	OAR1	+	111122423-111129293	111122418-111122422
ENSBTAP00000028997	3	OAR1	+	111122423-111129293	111129294-111129376
ENSBTAP00000029003	5	OAR4	+	103239188-103240664	103239185-103239187
ENSBTAP00000029003	3	OAR4	+	103239188-103240664	103240665-103242869
ENSBTAP00000029007	5	OAR2	-	122133983-122144980	122153304-122153413
ENSBTAP00000029007	3	OAR2	-	122133983-122144980	122133911-122133982
ENSBTAP00000029091	5	OAR25	+	2559678-2577764	2559638-2559677
ENSBTAP00000029091	3	OAR25	+	2559678-2577764	2577765-2577853
ENSBTAP00000029256	5	OAR7	+	41740095-41752981	41738271-41738402
ENSBTAP00000029256	3	OAR7	+	41740095-41752981	41752982-41753159
ENSBTAP00000030114	5	OARX	-	113628881-113630724	113630725-113630790
ENSBTAP00000030114	3	OARX	-	113628881-113630724	113628024-113628734	113628767-113628880
ENSBTAP00000030322	5	OAR21	-	24241573-24244824	24244825-24244827	24250997-24251128	24252044-24252244
ENSBTAP00000030322	3	OAR21	-	24241573-24244824	24240598-24241572
ENSBTAP00000031913	5	OAR14	+	49395010-49402163	49394355-49394561	49395001-49395009
ENSBTAP00000031913	3	OAR14	+	49395010-49402163	49402164-49402380
ENSBTAP00000032097	5	OAR1	-	69424252-69441405	69441406-69441683
ENSBTAP00000032097	3	OAR1	-	69424252-69441405	69423895-69424251
ENSBTAP00000032197	5	OAR14	+	51810634-51812896	51810495-51810633
ENSBTAP00000032197	3	OAR14	+	51810634-51812896	51812897-51813155
ENSBTAP00000032258	5	OAR20	+	26655251-26656343	26654891-26654980	26654990-26655250
ENSBTAP00000032258	3	OAR20	+	26655251-26656343	26656344-26656619
ENSBTAP00000032456	5	OAR3	+	36606745-36608584	36606727-36606744
ENSBTAP00000032456	3	OAR3	+	36606745-36608584	36608585-36608812
ENSBTAP00000032681	5	OAR22	-	41898578-41902386	41902387-41902420
ENSBTAP00000032681	3	OAR22	-	41898578-41902386	41898428-41898474	41898476-41898577
ENSBTAP00000033017	5	OAR1	+	164412801-164414063	164410038-164410316	164412774-164412800
ENSBTAP00000033017	3	OAR1	+	164412801-164414063	164414064-164414230
ENSBTAP00000033157	5	OAR1	-	10818996-10819364	10820752-10820841	10820870-10821159
ENSBTAP00000033157	3	OAR1	-	10818996-10819364	10818672-10818995
ENSBTAP00000034086	5	OAR12	+	26904542-26910376	26904514-26904541
ENSBTAP00000034086	3	OAR12	+	26904542-26910376	26910377-26910609
ENSBTAP00000034279	5	OAR15	-	78286791-78289121	78289122-78289299
ENSBTAP00000034279	3	OAR15	-	78286791-78289121	78286589-78286790
ENSBTAP00000034740	5	OAR19	+	56678853-56684966	56678838-56678852
ENSBTAP00000034740	3	OAR19	+	56678853-56684966	56684967-56685076
ENSBTAP00000035073	5	OAR18	+	26327187-26349203	26326319-26326439	26326907-26327186
ENSBTAP00000035073	3	OAR18	+	26327187-26349203	26349204-26349301
ENSBTAP00000035237	5	OAR16	+	10509752-10510537	10508918-10509017	10509699-10509751
ENSBTAP00000035237	3	OAR16	+	10509752-10510537	10517626-10517689	10517858-10518010	10520898-10521228	10521258-10521347
ENSBTAP00000035907	5	OAR20	+	15123799-15134158	15123604-15123798
ENSBTAP00000035907	3	OAR20	+	15123799-15134158	15134159-15134256	15134261-15134364	15134384-15134473	15134512-15134828	15134917-15134987	15135027-15135285	15136615-15136903	15136905-15137024	15137041-15137610	15137618-15137851
ENSBTAP00000036979	5	OAR24	-	36900885-36907028	36907029-36907052	36907415-36907530
ENSBTAP00000036979	3	OAR24	-	36900885-36907028	36898276-36898452	36900099-36900884
ENSBTAP00000037080	5	OAR1	+	119154601-119164083	119154486-119154600
ENSBTAP00000037080	3	OAR1	+	119154601-119164083	119164084-119166079	119166090-119166192
ENSBTAP00000037736	5	OAR3	-	189357799-189358139	189358140-189358184	189363733-189363945	189364034-189364107
ENSBTAP00000037736	3	OAR3	-	189357799-189358139	189357541-189357627	189357638-189357798
ENSBTAP00000037817	5	OAR2	+	238703588-238716906	238702725-238702818	238703502-238703587
ENSBTAP00000037817	3	OAR2	+	238703588-238716906	238716907-238717334	238717380-238717481	238717495-238718123
ENSBTAP00000038273	5	OAR18	-	67331309-67333000	67333001-67333001
ENSBTAP00000038273	3	OAR18	-	67331309-67333000	67330757-67331308
ENSBTAP00000038589	5	OAR18	+	22300062-22301123	22296477-22296539	22297245-22297295	22300051-22300061
ENSBTAP00000038589	3	OAR18	+	22300062-22301123	22301124-22301316	22302215-22302468
ENSBTAP00000038686	5	OAR4	-	12151715-12163000	12163001-12163258
ENSBTAP00000038686	3	OAR4	-	12151715-12163000	12148190-12149373	12149405-12149494	12149539-12151714
ENSBTAP00000038956	5	OAR13	+	77445425-77453066	77442142-77442256	77445069-77445176	77445184-77445370
ENSBTAP00000038956	3	OAR13	+	77445425-77453066	77453067-77453088
ENSBTAP00000039506	5	OAR15	+	52992509-52997856	52991393-52992040	52992047-52992136	52992184-52992508
ENSBTAP00000039506	3	OAR15	+	52992509-52997856	52997857-52997902	52997933-52998884	52999271-52999476	52999484-52999678	52999684-53000380	53000441-53000503	53003941-53004289
ENSBTAP00000039743	5	OAR26	-	14425090-14444036	14444037-14444088	14452730-14453100	14453146-14453253	14453291-14453534	14453585-14453696
ENSBTAP00000039743	3	OAR26	-	14425090-14444036	14422959-14423400	14423418-14425089
ENSBTAP00000040498	5	OAR2	-	241154734-241164162	241164163-241164163	241164577-241164722	241165096-241165228
ENSBTAP00000040498	3	OAR2	-	241154734-241164162	241153281-241154733
ENSBTAP00000040566	5	OAR1	-	16929423-16934446	16934447-16934458
ENSBTAP00000040566	3	OAR1	-	16929423-16934446	16929190-16929422
ENSBTAP00000040594	5	OAR11	-	43314210-43320699	43320700-43320728	43320783-43320935	43320951-43321040
ENSBTAP00000040594	3	OAR11	-	43314210-43320699	43310743-43314209
ENSBTAP00000040641	5	OAR3	-	199732519-199732908	199732909-199733029
ENSBTAP00000040641	3	OAR3	-	199732519-199732908	199732382-199732518
ENSBTAP00000040745	5	OAR14	+	54792725-54797617	54792722-54792724
ENSBTAP00000040745	3	OAR14	+	54792725-54797617	54797618-54798040
ENSBTAP00000040788	5	OAR5	+	49554029-49554966	49552700-49552802	49553399-49554028
ENSBTAP00000040788	3	OAR5	+	49554029-49554966	49554967-49555839
ENSBTAP00000041055	5	OAR5	+	37146075-37150476	37146071-37146074
ENSBTAP00000041055	3	OAR5	+	37146075-37150476	37150477-37150637
ENSBTAP00000041265	5	OAR1	+	261750604-261759623	261746107-261746233	261750603-261750603
ENSBTAP00000041265	3	OAR1	+	261750604-261759623	261759624-261760031
ENSBTAP00000041397	5	OAR17	-	72041088-72041381	72041382-72041896	72041899-72042886
ENSBTAP00000041397	3	OAR17	-	72041088-72041381	72040540-72040607	72040940-72041029	72041035-72041087
ENSBTAP00000041411	5	OAR13	-	63881267-63884390	63884391-63884421
ENSBTAP00000041411	3	OAR13	-	63881267-63884390	63878415-63878879
ENSBTAP00000041545	5	OAR2	+	220406480-220424356	220400754-220401226	220406445-220406479
ENSBTAP00000041545	3	OAR2	+	220406480-220424356	220424357-220424972
ENSBTAP00000041576	5	OAR5	-	24064068-24064313	24064314-24064405	24072531-24072818
ENSBTAP00000041576	3	OAR5	-	24064068-24064313	24063336-24064067
ENSBTAP00000041778	5	OAR12	-	61641352-61649158	61650061-61650435
ENSBTAP00000041778	3	OAR12	-	61641352-61649158	61639652-61640180	61640182-61641085	61641094-61641351
ENSBTAP00000041837	5	OAR13	+	62967341-62973631	62965195-62965334	62966117-62966195	62967322-62967340
ENSBTAP00000041837	3	OAR13	+	62967341-62973631	62973632-62973635	62974445-62974749	62974759-62975166
ENSBTAP00000042405	5	OAR13	-	52972057-52983935	52983936-52983965
ENSBTAP00000042405	3	OAR13	-	52972057-52983935	52970235-52972056
ENSBTAP00000042500	5	OAR19	-	49464098-49466678	49468309-49468398
ENSBTAP00000042500	3	OAR19	-	49464098-49466678	49463852-49464097
ENSBTAP00000042536	5	OAR10	+	83199734-83205795	83196306-83198579	83198581-83199733
ENSBTAP00000042536	3	OAR10	+	83199734-83205795	83205796-83206741
ENSBTAP00000043102	5	OAR20	-	27742982-27743997	27744205-27744265
ENSBTAP00000043102	3	OAR20	-	27742982-27743997	27740899-27741134
ENSBTAP00000043221	5	OAR3	-	138521008-138521925	138521926-138521928
ENSBTAP00000043221	3	OAR3	-	138521008-138521925	138518865-138519919	138520037-138521007
ENSBTAP00000043233	5	OAR13	+	46294245-46295015	46294234-46294244
ENSBTAP00000043233	3	OAR13	+	46294245-46295015	46295016-46298275
ENSBTAP00000043516	5	OAR21	-	37995178-37996428	37996429-37996464	37996485-37996570
ENSBTAP00000043516	3	OAR21	-	37995178-37996428	37995169-37995177
ENSBTAP00000043640	5	OAR1	-	99945151-99948406	99948407-99949339	99949343-99949544
ENSBTAP00000043640	3	OAR1	-	99945151-99948406	99945048-99945150
ENSBTAP00000043666	5	OAR3	-	136348191-136354543	136354544-136354582	136359174-136359226	136361651-136361732	136362281-136362409	136362418-136362507
ENSBTAP00000043666	3	OAR3	-	136348191-136354543	136345169-136347139	136347163-136347234	136348075-136348167	136348179-136348190
ENSBTAP00000043789	5	OAR1	+	190495464-190507802	190495347-190495463
ENSBTAP00000043789	3	OAR1	+	190495464-190507802	190507803-190508834
ENSBTAP00000043833	5	OAR25	+	39934988-39935361	39934824-39934883	39934902-39934987
ENSBTAP00000043833	3	OAR25	+	39934988-39935361	39935362-39935524
ENSBTAP00000043881	5	OAR25	+	37512500-37523299	37510752-37510841	37510933-37511022	37512460-37512499
ENSBTAP00000043881	3	OAR25	+	37512500-37523299	37523300-37524026
ENSBTAP00000043889	5	OAR13	+	37703159-37704565	37703109-37703158
ENSBTAP00000043889	3	OAR13	+	37703159-37704565	37704566-37704718
ENSBTAP00000044053	5	OAR23	-	47275495-47276520	47276521-47276521
ENSBTAP00000044053	3	OAR23	-	47275495-47276520	47275201-47275494
ENSBTAP00000044213	5	OAR26	-	40602786-40604415	40604416-40604421
ENSBTAP00000044213	3	OAR26	-	40602786-40604415	40601242-40601654	40601659-40602618	40602664-40602785
ENSBTAP00000044311	5	OAR12	-	30252821-30253642	30253643-30254083
ENSBTAP00000044311	3	OAR12	-	30252821-30253642	30248940-30250570	30251082-30251170	30251189-30252820
ENSBTAP00000044757	5	OAR8	-	25650306-25652235	25652236-25652242	25654139-25654301	25659618-25659719
ENSBTAP00000044757	3	OAR8	-	25650306-25652235	25649898-25649984	25650003-25650164	25650190-25650305
ENSBTAP00000044811	5	OAR4	-	27868620-27878651	27879055-27879147
ENSBTAP00000044811	3	OAR4	-	27868620-27878651	27868404-27868493	27868505-27868619
ENSBTAP00000045110	5	OAR24	+	269067-270558	268882-269066
ENSBTAP00000045110	3	OAR24	+	269067-270558	270559-270666
ENSBTAP00000045234	5	OARX	+	110114612-110114965	110114406-110114611
ENSBTAP00000045234	3	OARX	+	110114612-110114965	110114966-110115559
ENSBTAP00000045408	5	OAR4	+	24649213-24694751	24649210-24649212
ENSBTAP00000045408	3	OAR4	+	24649213-24694751	24694752-24695189
ENSBTAP00000045952	5	OAR16	-	5409702-5416479	5416480-5416481
ENSBTAP00000045952	3	OAR16	-	5409702-5416479	5408542-5408758	5409700-5409701
ENSBTAP00000046053-D2	5	OAR4	+	10480937-10485531	10480389-10480936
ENSBTAP00000046053-D2	3	OAR4	+	10480937-10485531	10485532-10485835
ENSBTAP00000046249	5	OAR10	+	10002250-10005016	9997899-9999640	9999650-9999786	9999794-10002249
ENSBTAP00000046249	3	OAR10	+	10002250-10005016	10006635-10007083
ENSBTAP00000046594	5	OAR18	-	26302523-26305279	26310351-26310435
ENSBTAP00000046594	3	OAR18	-	26302523-26305279	26302317-26302522
ENSBTAP00000046669	5	OAR9	-	13215305-13219611	13219612-13220080	13220113-13220202	13220223-13220314	13220340-13220451	13220501-13220720	13223654-13223755
ENSBTAP00000046669	3	OAR9	-	13215305-13219611	13214774-13215304
ENSBTAP00000047701	5	OAR1	-	42774164-42776521	42776522-42776539
ENSBTAP00000047701	3	OAR1	-	42774164-42776521	42774058-42774163
ENSBTAP00000047713	5	OAR20	+	48912278-48916128	48912277-48912277
ENSBTAP00000047713	3	OAR20	+	48912278-48916128	48916129-48916134
ENSBTAP00000047717	5	OAR8	-	37602417-37605929	37605930-37605948
ENSBTAP00000047717	3	OAR8	-	37602417-37605929	37602162-37602416
ENSBTAP00000047729	5	OAR21	-	25732221-25739057	25740534-25740623	25740645-25740738
ENSBTAP00000047729	3	OAR21	-	25732221-25739057	25730762-25732220
ENSBTAP00000047862	5	OAR20	-	49314993-49323976	49323977-49324190	49326127-49326549	49326581-49326670
ENSBTAP00000047862	3	OAR20	-	49314993-49323976	49314892-49314992
ENSBTAP00000047882	5	OAR3	+	76955920-76963808	76955874-76955919
ENSBTAP00000047882	3	OAR3	+	76955920-76963808	76963809-76964950
ENSBTAP00000048026	5	OAR15	+	28712823-28722585	28712807-28712822
ENSBTAP00000048026	3	OAR15	+	28712823-28722585	28722586-28723104
ENSBTAP00000048073	5	OAR24	-	37647806-37653505	37653506-37653562
ENSBTAP00000048073	3	OAR24	-	37647806-37653505	37647532-37647805
ENSBTAP00000048203	5	OAR24	-	26781961-26783046	26783047-26783159
ENSBTAP00000048203	3	OAR24	-	26781961-26783046	26781254-26781960
ENSBTAP00000048631	5	OAR11	+	35574961-35575989	35574739-35574806	35574820-35574960
ENSBTAP00000048631	3	OAR11	+	35574961-35575989	35575990-35576592
ENSBTAP00000048712	5	OAR25	+	18041169-18048189	18041147-18041168
ENSBTAP00000048712	3	OAR25	+	18041169-18048189	18048190-18048746	18048750-18048841
ENSBTAP00000048894	5	OAR25	+	43996172-43997386	43995988-43996171
ENSBTAP00000048894	3	OAR25	+	43996172-43997386	43997387-43998361
ENSBTAP00000049078	5	OAR8	+	88974422-88977064	88970048-88970122	88970140-88970408
ENSBTAP00000049078	3	OAR8	+	88974422-88977064	88977065-88977529
ENSBTAP00000049247	5	OAR2	-	244764463-244764813	244764814-244764927
ENSBTAP00000049247	3	OAR2	-	244764463-244764813	244764281-244764462
ENSBTAP00000049530	5	OAR12	+	60328332-60328574	60328203-60328331
ENSBTAP00000049530	3	OAR12	+	60328332-60328574	60328575-60328751
ENSBTAP00000050069	5	OAR17	-	51582568-51583422	51583423-51583939	51584043-51584167
ENSBTAP00000050069	3	OAR17	-	51582568-51583422	51580089-51581272	51581387-51582567
ENSBTAP00000050192	5	OAR25	-	42864275-42864952	42864953-42865040
ENSBTAP00000050192	3	OAR25	-	42864275-42864952	42864119-42864172	42864232-42864274
ENSBTAP00000050256-D2	5	OAR15	+	47807843-47809339	47807837-47807842
ENSBTAP00000050256-D2	3	OAR15	+	47807843-47809339	47809340-47809434
ENSBTAP00000050719	5	OAR2	+	30587656-30587982	30587543-30587655
ENSBTAP00000050719	3	OAR2	+	30587656-30587982	30587983-30588201
ENSBTAP00000050729	5	OAR5	+	84187137-84188157	84187051-84187136
ENSBTAP00000050729	3	OAR5	+	84187137-84188157	84188158-84188168
ENSBTAP00000051066	5	OAR19	+	16643990-16658012	16643921-16643989
ENSBTAP00000051066	3	OAR19	+	16643990-16658012	16658013-16659832	16659838-16660704
ENSBTAP00000051093	5	OAR2	+	87591580-87592521	87591333-87591579
ENSBTAP00000051093	3	OAR2	+	87591580-87592521	87592522-87592746
ENSBTAP00000051152-D42	5	OAR14	+	61036835-61037155	61036430-61036702	61036737-61036834
ENSBTAP00000051152-D42	3	OAR14	+	61036835-61037155	61037156-61037160	61037224-61037533	61037547-61037998	61038051-61038140
ENSBTAP00000051256-D2	5	OAR20	+	30339790-30340455	30339745-30339789
ENSBTAP00000051256-D2	3	OAR20	+	30339790-30340455	30340456-30340543
ENSBTAP00000051318	5	OAR3	+	163042326-163048608	163042301-163042325
ENSBTAP00000051318	3	OAR3	+	163042326-163048608	163048609-163049178	163049211-163049528	163050760-163050882	163050900-163050963
ENSBTAP00000051461	5	OAR3	+	37747028-37754299	37746962-37747027
ENSBTAP00000051461	3	OAR3	+	37747028-37754299	37754300-37754368
ENSBTAP00000051480-D2	5	OAR13	-	16533871-16538654	16538655-16538674
ENSBTAP00000051480-D2	3	OAR13	-	16533871-16538654	16533857-16533870
ENSBTAP00000051506-D2	5	OAR4	+	68191504-68191725	68190251-68190450	68191282-68191503
ENSBTAP00000051506-D2	3	OAR4	+	68191504-68191725	68191726-68191840
ENSBTAP00000051509	5	OAR15	-	13331029-13332246	13332247-13332272	13332364-13332703
ENSBTAP00000051509	3	OAR15	-	13331029-13332246	13330570-13330657	13330666-13331028
ENSBTAP00000051521	5	OAR15	+	45974938-45976710	45974859-45974937
ENSBTAP00000051521	3	OAR15	+	45974938-45976710	45976711-45977604
ENSBTAP00000051543	5	OARX	+	113848099-113849238	113847945-113848098
ENSBTAP00000051543	3	OARX	+	113848099-113849238	113849239-113852774	113852789-113854031
ENSBTAP00000051854	5	OAR7	+	94250693-94253021	94250657-94250692
ENSBTAP00000051854	3	OAR7	+	94250693-94253021	94253022-94253181
ENSBTAP00000051891	5	OAR17	+	18107150-18109641	18107125-18107149
ENSBTAP00000051891	3	OAR17	+	18107150-18109641	18109642-18109669	18110568-18113011	18113065-18113631
ENSBTAP00000051908	5	OAR13	-	62663535-62676692	62676693-62676884
ENSBTAP00000051908	3	OAR13	-	62663535-62676692	62662617-62662706	62662715-62663025	62663055-62663159	62663192-62663285	62663303-62663393	62663398-62663534
ENSBTAP00000052092	5	OAR13	+	43082454-43082999	43082335-43082453
ENSBTAP00000052092	3	OAR13	+	43082454-43082999	43083000-43083144
ENSBTAP00000052226	5	OAR20	-	10664384-10665175	10665176-10665188
ENSBTAP00000052226	3	OAR20	-	10664384-10665175	10664293-10664383
ENSBTAP00000052461	5	OAR12	-	59191103-59191498	59191499-59192230	59192257-59192349	59198012-59198101	59198123-59198279	59203423-59203467	59204491-59204812
ENSBTAP00000052461	3	OAR12	-	59191103-59191498	59189562-59190718	59190724-59191102
ENSBTAP00000052479-D3	5	OAR20	+	30433518-30433898	30433510-30433517
ENSBTAP00000052479-D3	3	OAR20	+	30433518-30433898	30433899-30433909
ENSBTAP00000052479-D7	5	OAR20	-	30400342-30400722	30400723-30400758
ENSBTAP00000052479-D7	3	OAR20	-	30400342-30400722	30393588-30393726	30393813-30393864	30400314-30400341
ENSBTAP00000052542	5	OAR11	+	49923379-49925007	49923344-49923378
ENSBTAP00000052542	3	OAR11	+	49923379-49925007	49925425-49926053
ENSBTAP00000053112	5	OAR5	-	17965890-17966822	17966823-17967162
ENSBTAP00000053112	3	OAR5	-	17965890-17966822	17965376-17965889
ENSP00000005257	5	OAR4	-	80575565-80585278	80585279-80585318
ENSP00000005257	3	OAR4	-	80575565-80585278	80575246-80575518	80575522-80575564
ENSP00000010404	5	OAR3	-	198068368-198082055	198082056-198082069
ENSP00000010404	3	OAR3	-	198068368-198082055	198068226-198068321	198068323-198068367
ENSP00000016171	5	OAR22	-	19956736-19970727	19970728-19970787
ENSP00000016171	3	OAR22	-	19956736-19970727	19956563-19956656	19956658-19956735
ENSP00000020945	5	OAR9	-	32704108-32706555	32706556-32706640
ENSP00000020945	3	OAR9	-	32704108-32706555	32703169-32704107
ENSP00000168977	5	OAR5	-	17820171-17822460	17822461-17824150
ENSP00000168977	3	OAR5	-	17820171-17822460	17814895-17816525	17816685-17820170
ENSP00000169551	5	OAR23	-	4211381-4216747	4216748-4217028
ENSP00000169551	3	OAR23	-	4211381-4216747	4210127-4211093	4211128-4211380
ENSP00000199448	5	OAR4	+	48998096-48999592	48998095-48998095
ENSP00000199448	3	OAR4	+	48998096-48999592	48999593-49000985
ENSP00000215909	5	OAR3	+	213059516-213060173	213059388-213059515
ENSP00000215909	3	OAR3	+	213059516-213060173	213060174-213060229
ENSP00000217652	5	OAR23	+	37984100-37992953	37984081-37984099
ENSP00000217652	3	OAR23	+	37984100-37992953	37992954-37993107
ENSP00000217971	5	OARX	-	98021572-98024501	98024502-98024503
ENSP00000217971	3	OARX	-	98021572-98024501	98020675-98021519	98021557-98021571
ENSP00000220913	5	OAR9	-	15787084-15787919	15787920-15787921
ENSP00000220913	3	OAR9	-	15787084-15787919	15786618-15787083
ENSP00000221403	5	OAR14	+	54341632-54352232	54341580-54341631
ENSP00000221403	3	OAR14	+	54341632-54352232	54352233-54352425
ENSP00000221476	5	OAR14	-	51736144-51742858	51742859-51743258	51743271-51743421	51743426-51743545	51743555-51743672	51743706-51743795	51743806-51743987	51744019-51744282	51744769-51745139
ENSP00000221476	3	OAR14	-	51736144-51742858	51735112-51736143
ENSP00000222190	5	OAR5	+	11031385-11031963	11029570-11029711
ENSP00000222190	3	OAR5	+	11031385-11031963	11031964-11031966	11032095-11032463
ENSP00000222247	5	OAR5	-	5111084-5113356	5113357-5113362
ENSP00000222247	3	OAR5	-	5111084-5113356	5111020-5111083
ENSP00000222266	5	OAR14	+	45406074-45406977	45405717-45405855	45405863-45406073
ENSP00000222266	3	OAR14	+	45406074-45406977	45406978-45407097
ENSP00000222388	5	OAR4	-	112476030-112488888	112488889-112489025	112489098-112489312
ENSP00000222388	3	OAR4	-	112476030-112488888	112474947-112475036	112475066-112475431	112475471-112476029
ENSP00000222543	5	OAR4	-	10442493-10446131	10446132-10446380
ENSP00000222543	3	OAR4	-	10442493-10446131	10441389-10441478	10441484-10442492
ENSP00000222553	5	OAR4	-	46584318-46613473	46613474-46613475
ENSP00000222553	3	OAR4	-	46584318-46613473	46583388-46583886	46583941-46584317
ENSP00000223095	5	OAR24	-	35640131-35646078	35646079-35646088	35646728-35646862
ENSP00000223095	3	OAR24	-	35640131-35646078	35639221-35640130
ENSP00000225430-D3	5	OAR11	+	39476247-39479106	39475643-39475731	39476160-39476246
ENSP00000225430-D3	3	OAR11	+	39476247-39479106	39479107-39479592	39479601-39479834	39479849-39480033	39480045-39480137
ENSP00000225842	5	OAR11	+	15421800-15424565	15421768-15421799
ENSP00000225842	3	OAR11	+	15421800-15424565	15424566-15424654	15424665-15424757	15424818-15425022
ENSP00000226105	5	OAR11	+	27466625-27467772	27466503-27466624
ENSP00000226105	3	OAR11	+	27466625-27467772	27467773-27467889
ENSP00000227251	5	OAR15	-	21785642-21788523	21788524-21788733	21791051-21792032
ENSP00000227251	3	OAR15	-	21785642-21788523	21784981-21785070	21785089-21785191	21785203-21785473	21785501-21785641
ENSP00000227758	5	OAR15	-	5856084-5875757	5875758-5876089
ENSP00000227758	3	OAR15	-	5856084-5875757	5856020-5856083
ENSP00000228841	5	OAR17	-	54595625-54601741	54601742-54601852	54602835-54603136
ENSP00000228841	3	OAR17	-	54595625-54601741	54595393-54595624
ENSP00000229238	5	OAR3	+	207314702-207315588	207314078-207314141	207314180-207314454	207314559-207314701
ENSP00000229238	3	OAR3	+	207314702-207315588	207315589-207317870	207317873-207317967
ENSP00000229266	5	OAR3	+	170322408-170338848	170322332-170322402	170322404-170322407
ENSP00000229266	3	OAR3	+	170322408-170338848	170338849-170339894	170339920-170340062	170340083-170340162
ENSP00000229281	5	OAR3	-	206925341-206926734	206926735-206926906
ENSP00000229281	3	OAR3	-	206925341-206926734	206925258-206925330	206925338-206925340
ENSP00000229379	5	OAR17	+	62776675-62778378	62776646-62776674
ENSP00000229379	3	OAR17	+	62776675-62778378	62778379-62778577
ENSP00000229570	5	OAR8	-	49981551-49983595	49983596-49983620
ENSP00000229570	3	OAR8	-	49981551-49983595	49980416-49980796	49981385-49981550
ENSP00000229595	5	OAR8	-	19365633-19378359	19378360-19378510
ENSP00000229595	3	OAR8	-	19365633-19378359	19365464-19365632
ENSP00000233468	5	OAR3	-	31260983-31265977	31268810-31269069
ENSP00000233468	3	OAR3	-	31260983-31265977	31260831-31260982
ENSP00000233893	5	OAR2	+	199496629-199497956	199496329-199496628
ENSP00000233893	3	OAR2	+	199496629-199497956	199497957-199498152
ENSP00000234111	5	OAR3	-	19041517-19045445	19045446-19045478	19045558-19045728	19045812-19045880	19045924-19046221
ENSP00000234111	3	OAR3	-	19041517-19045445	19041171-19041516
ENSP00000237455	5	OAR3	-	57776299-57797391	57797392-57797484
ENSP00000237455	3	OAR3	-	57776299-57797391	57775857-57776298
ENSP00000237530	5	OAR13	+	65508489-65550089	65508487-65508488
ENSP00000237530	3	OAR13	+	65508489-65550089	65550127-65550193	65551673-65551774	65551780-65551869	65554483-65554799
ENSP00000237642	5	OAR6	+	91108055-91111794	91108043-91108054
ENSP00000237642	3	OAR6	+	91108055-91111794	91111795-91114725
ENSP00000238994	5	OAR22	-	12979646-12980593	12980594-12981170	12981211-12981483	12981767-12981856	12981888-12982584	12982632-12982974
ENSP00000238994	3	OAR22	-	12979646-12980593	12978069-12979645
ENSP00000240050	5	OAR3	-	175115591-175116748	175116749-175116808	175118788-175118877
ENSP00000240050	3	OAR3	-	175115591-175116748	175114890-175115590
ENSP00000240185	5	OAR12	-	40441918-40445951	40445952-40445956
ENSP00000240185	3	OAR12	-	40441918-40445951	40441659-40441917
ENSP00000242465	5	OAR25	+	24165622-24170557	24156185-24156304	24165621-24165621
ENSP00000242465	3	OAR25	+	24165622-24170557	24170558-24170630
ENSP00000243457	5	OAR11	-	59748381-59749763	59749764-59749989	59751054-59751266
ENSP00000243457	3	OAR11	-	59748381-59749763	59748022-59748380
ENSP00000244711	5	OAR20	-	16815134-16816063	16816064-16816224	16816451-16816540	16816788-16817027	16818472-16819399	16819568-16819752	16819894-16820021
ENSP00000244711	3	OAR20	-	16815134-16816063	16813582-16813690	16813841-16815133
ENSP00000245503	5	OAR11	-	29083927-29109830	29109831-29109852	29109854-29110460	29110465-29111287	29111289-29111333	29111477-29111542	29111555-29111832
ENSP00000245503	3	OAR11	-	29083927-29109830	29056577-29056666	29056669-29057384	29057782-29057837	29057861-29057982	29059254-29059365	29059469-29059712	29059725-29060026	29060028-29060299	29060335-29060400	29060538-29060768	29060844-29061154	29061483-29061536	29061538-29061676	29061678-29061747	29061749-29061931	29061956-29062200	29062202-29062391	29062393-29062490	29063016-29063309	29063464-29063590	29064800-29064889	29064892-29065159	29065222-29065311	29065357-29065492	29066084-29066476	29066559-29066649	29066895-29067045	29067121-29067298	29067380-29067636	29069464-29069721	29069816-29069966	29070030-29070168	29070458-29070653	29070655-29070748	29071815-29071889	29071978-29072290	29073066-29073235	29074338-29074492	29074569-29074708	29074851-29075038	29075184-29075287	29075374-29075485	29076045-29076123	29076128-29076191	29076317-29076413
ENSP00000246077	5	OAR13	+	59974875-59983132	59974874-59974874
ENSP00000246077	3	OAR13	+	59974875-59983132	59983133-59985143
ENSP00000248553	5	OAR24	+	34404083-34404262	34404080-34404082
ENSP00000248553	3	OAR24	+	34404083-34404262	34404263-34404871	34405017-34405077	34405111-34405936	34405939-34406045
ENSP00000248673	5	OAR14	+	48114099-48115050	48113048-48113809	48114037-48114098
ENSP00000248673	3	OAR14	+	48114099-48115050	48115051-48115523	48115556-48115617
ENSP00000248975	5	OAR17	+	70510487-70511149	70507745-70510486
ENSP00000248975	3	OAR17	+	70510487-70511149	70511150-70511938
ENSP00000249356	5	OAR4	-	58862451-58864057	58864058-58864061
ENSP00000249356	3	OAR4	-	58862451-58864057	58861571-58862179	58862272-58862450
ENSP00000250454	5	OAR18	-	43932670-43948114	43948115-43948173
ENSP00000250454	3	OAR18	-	43932670-43948114	43932465-43932669
ENSP00000250699	5	OAR15	+	49675907-49676365	49674877-49675906
ENSP00000250699	3	OAR15	+	49675907-49676365	49676366-49677106	49677137-49677468
ENSP00000252108	5	OAR15	+	28756610-28783030	28755649-28755797	28756562-28756609
ENSP00000252108	3	OAR15	+	28756610-28783030	28783031-28783259
ENSP00000254940	5	OAR14	+	35657581-35659235	35657550-35657580
ENSP00000254940	3	OAR14	+	35657581-35659235	35659236-35659488
ENSP00000256015	5	OAR3	-	128268583-128268951	128268952-128269086	128269094-128269393
ENSP00000256015	3	OAR3	-	128268583-128268951	128267647-128268582
ENSP00000256104	5	OAR9	-	57565054-57569571	57569572-57569626
ENSP00000256104	3	OAR9	-	57565054-57569571	57564921-57565053
ENSP00000256682	5	OAR3	+	136977414-136979558	136977328-136977413
ENSP00000256682	3	OAR3	+	136977414-136979558	136979559-136979997
ENSP00000258963	5	OAR11	-	8342611-8350472	8350473-8350473	8351792-8351882	8351896-8352007	8352012-8352155	8352166-8352480
ENSP00000258963	3	OAR11	-	8342611-8350472	8340090-8341152	8341158-8342610
ENSP00000260447	5	OAR7	+	33113246-33116403	33113111-33113245
ENSP00000260447	3	OAR7	+	33113246-33116403	33116404-33116972
ENSP00000260746	5	OAR22	-	22531058-22554931	22554932-22554935
ENSP00000260746	3	OAR22	-	22531058-22554931	22530898-22531057
ENSP00000261845	5	OAR7	-	55215531-55227802	55227803-55228441
ENSP00000261845	3	OAR7	-	55215531-55227802	55215497-55215530
ENSP00000261883	5	OAR7	-	11920485-11933756	11933757-11933858
ENSP00000261883	3	OAR7	-	11920485-11933756	11919738-11919800	11919802-11920484
ENSP00000262059	5	OAR3	+	132587320-132598386	132587301-132587319
ENSP00000262059	3	OAR3	+	132587320-132598386	132598387-132599166
ENSP00000262225	5	OAR17	-	51953862-51960085	51960086-51960086
ENSP00000262225	3	OAR17	-	51953862-51960085	51953616-51953861
ENSP00000262584	5	OAR9	-	13226764-13229041	13229042-13229056
ENSP00000262584	3	OAR9	-	13226764-13229041	13226724-13226763
ENSP00000263384	5	OAR5	-	6658279-6663540	6663541-6663574
ENSP00000263384	3	OAR5	-	6658279-6663540	6657195-6658207	6658252-6658278
ENSP00000263805	5	OAR7	-	34616810-34643779	34643780-34644093
ENSP00000263805	3	OAR7	-	34616810-34643779	34613012-34616809
ENSP00000263997	5	OAR14	-	34848876-34854569	34854570-34854580
ENSP00000263997	3	OAR14	-	34848876-34854569	34847788-34848875
ENSP00000264010	5	OAR14	+	34324459-34340825	34324448-34324458
ENSP00000264010	3	OAR14	+	34324459-34340825	34340826-34342134
ENSP00000264735	5	OAR1	-	192618334-192633549	192634153-192634293	192636196-192636331	192636342-192636432	192641750-192641802	192641857-192642015
ENSP00000264735	3	OAR1	-	192618334-192633549	192618096-192618185	192618196-192618333
ENSP00000265260	5	OAR1	+	164429320-164437291	164429253-164429319
ENSP00000265260	3	OAR1	+	164429320-164437291	164437292-164437429
ENSP00000265753	5	OAR24	-	33242451-33249628	33249629-33249632
ENSP00000265753	3	OAR24	-	33242451-33249628	33240665-33242450
ENSP00000265872	5	OAR25	+	23744217-23786945	23744178-23744216
ENSP00000265872	3	OAR25	+	23744217-23786945	23786946-23787122
ENSP00000265968	5	OAR21	+	25181185-25191378	25181152-25181184
ENSP00000265968	3	OAR21	+	25181185-25191378	25191379-25191629
ENSP00000266604	5	OAR3	+	153480950-153484510	153480941-153480949
ENSP00000266604	3	OAR3	+	153480950-153484510	153484511-153484638
ENSP00000267568	5	OAR7	+	82220226-82228536	82213325-82213446
ENSP00000267568	3	OAR7	+	82220226-82228536	82228537-82228690
ENSP00000269214	5	OAR23	+	35120674-35145526	35117727-35117816	35119603-35119710	35120107-35120673
ENSP00000269214	3	OAR23	+	35120674-35145526	35145527-35145630
ENSP00000269466	5	OAR23	+	50971674-50981935	50971673-50971673
ENSP00000269466	3	OAR23	+	50971674-50981935	50981936-50982162
ENSP00000269601	5	OAR23	+	471908-482051	471901-471907
ENSP00000269601	3	OAR23	+	471908-482051	482052-482238
ENSP00000276062	5	OARX	+	51331419-51333440	51331416-51331418
ENSP00000276062	3	OARX	+	51331419-51333440	51333441-51333544
ENSP00000278572	5	OAR15	+	52844453-52848712	52844424-52844452
ENSP00000278572	3	OAR15	+	52844453-52848712	52849061-52849199	52849218-52849303
ENSP00000279242	5	OAR21	+	41081884-41084555	41081856-41081883
ENSP00000279242	3	OAR21	+	41081884-41084555	41084556-41086891
ENSP00000280756	5	OAR3	+	175105432-175108580	175105296-175105385	175105425-175105431
ENSP00000280756	3	OAR3	+	175105432-175108580	175108581-175109105
ENSP00000282032	5	OAR15	+	59399165-59402695	59389851-59390102	59399113-59399164
ENSP00000282032	3	OAR15	+	59399165-59402695	59402696-59403215
ENSP00000282561	5	OAR8	-	16965004-16966152	16966153-16966168
ENSP00000282561	3	OAR8	-	16965004-16966152	16964038-16964630	16964638-16964802	16964821-16965003
ENSP00000283921	5	OAR4	+	68181861-68183446	68180238-68180327
ENSP00000283921	3	OAR4	+	68181861-68183446	68183447-68184503
ENSP00000283937	5	OAR2	-	231075223-231075702	231085110-231085192
ENSP00000283937	3	OAR2	-	231075223-231075702	231073628-231075222
ENSP00000284000	5	OAR14	+	42971897-42972346	42971806-42971896
ENSP00000284000	3	OAR14	+	42971897-42972346	42972347-42973212	42973236-42973534
ENSP00000285093	5	OAR23	-	49893091-49916588	49921622-49921836
ENSP00000285093	3	OAR23	-	49893091-49916588	49892755-49893090
ENSP00000288937	5	OAR15	+	46017321-46018478	46017293-46017320
ENSP00000288937	3	OAR15	+	46017321-46018478	46018479-46018981
ENSP00000290541	5	OAR1	+	100213867-100215838	100213825-100213866
ENSP00000290541	3	OAR1	+	100213867-100215838	100215839-100215841	100216056-100216150
ENSP00000292450	5	OAR24	-	36404729-36407460	36407461-36407566	36411286-36411524
ENSP00000292450	3	OAR24	-	36404729-36407460	36404362-36404728
ENSP00000292782	5	OAR1	+	202549073-202564463	202546757-202548967	202549037-202549072
ENSP00000292782	3	OAR1	+	202549073-202564463	202564464-202565237
ENSP00000293422	5	OAR3	-	163080163-163082799	163082800-163082999
ENSP00000293422	3	OAR3	-	163080163-163082799	163080002-163080162
ENSP00000293860	5	OAR24	-	51093-52170	52171-52173
ENSP00000293860	3	OAR24	-	51093-52170	50705-51092
ENSP00000295137	5	OAR3	+	95451706-95466762	95451666-95451705
ENSP00000295137	3	OAR3	+	95451706-95466762	95466763-95466838
ENSP00000295304	5	OAR3	-	69724644-69732702	69732703-69732713
ENSP00000295304	3	OAR3	-	69724644-69732702	69724472-69724562	69724567-69724643
ENSP00000295324	5	OAR3	+	86030822-86031586	86030611-86030821
ENSP00000295324	3	OAR3	+	86030822-86031586	86031587-86032112	86032118-86032212
ENSP00000296026	5	OAR6	+	88941434-88941758	88941433-88941433
ENSP00000296026	3	OAR6	+	88941434-88941758	88941759-88941954	88941971-88942243	88942259-88942671
ENSP00000296121	5	OAR19	-	16349811-16357224	16357225-16357265
ENSP00000296121	3	OAR19	-	16349811-16357224	16349793-16349810
ENSP00000296632	5	OAR5	-	108446158-108454500	108454501-108454505
ENSP00000296632	3	OAR5	-	108446158-108454500	108445899-108445984	108445991-108446157
ENSP00000296658	5	OAR16	+	63117082-63128566	63108283-63108500	63117057-63117081
ENSP00000296658	3	OAR16	+	63117082-63128566	63128567-63129158
ENSP00000296674	5	OAR5	-	80067890-80069114	80069115-80069121
ENSP00000296674	3	OAR5	-	80067890-80069114	80067755-80067889
ENSP00000298295	5	OAR25	+	42891931-42892557	42891920-42891930
ENSP00000298295	3	OAR25	+	42891931-42892557	42892558-42892765
ENSP00000299381	5	OAR25	+	27044769-27051073	27042820-27043023	27043170-27043341	27044713-27044768
ENSP00000299381	3	OAR25	+	27044769-27051073	27051074-27051777
ENSP00000300107	5	OAR7	-	11854466-11890771	11896874-11896940
ENSP00000300107	3	OAR7	-	11854466-11890771	11854236-11854465
ENSP00000301464	5	OAR3	-	133131509-133132790	133132791-133133314
ENSP00000301464	3	OAR3	-	133131509-133132790	133131324-133131508
ENSP00000301522	5	OAR5	+	10927704-10929715	10927700-10927703
ENSP00000301522	3	OAR5	+	10927704-10929715	10929716-10929956
ENSP00000302046-D17	5	OAR7	-	23384746-23384970	23384971-23385162
ENSP00000302046-D17	3	OAR7	-	23384746-23384970	23384547-23384745
ENSP00000302478	5	OAR10	-	30690098-30690475	30690476-30690483
ENSP00000302478	3	OAR10	-	30690098-30690475	30689904-30690097
ENSP00000302586	5	OAR4	+	63179962-63189492	63179619-63179961
ENSP00000302586	3	OAR4	+	63179962-63189492	63189493-63189623	63189672-63189773	63189787-63190606
ENSP00000303394	5	OAR16	-	24899073-24899522	24899523-24899712
ENSP00000303394	3	OAR16	-	24899073-24899522	24889300-24891472	24891509-24891595	24894401-24895022	24895094-24895365	24897722-24897971	24898938-24899072
ENSP00000303518	5	OAR15	+	1012349-1013761	1012293-1012348
ENSP00000303518	3	OAR15	+	1012349-1013761	1013762-1013821	1013824-1014103	1014107-1014199
ENSP00000303844	5	OAR19	-	59220136-59221437	59224627-59225221
ENSP00000303844	3	OAR19	-	59220136-59221437	59219175-59220135
ENSP00000303987	5	OAR21	-	38868297-38869313	38869314-38869316
ENSP00000303987	3	OAR21	-	38868297-38869313	38867680-38868296
ENSP00000304353	5	OAR24	-	35909266-35909674	35909675-35909688
ENSP00000304353	3	OAR24	-	35909266-35909674	35908858-35908915	35908975-35909083	35909092-35909265
ENSP00000304642	5	OAR16	+	56811024-56819998	56810863-56810949	56810974-56811023
ENSP00000304642	3	OAR16	+	56811024-56819998	56819999-56822364
ENSP00000304997	5	OAR17	-	62780330-62781683	62781684-62781714
ENSP00000304997	3	OAR17	-	62780330-62781683	62779479-62780329
ENSP00000306245	5	OAR7	+	83443339-83444767	83442967-83443338
ENSP00000306245	3	OAR7	+	83443339-83444767	83444791-83445537
ENSP00000306320	5	OAR18	-	56877980-56878192	56878193-56878228
ENSP00000306320	3	OAR18	-	56877980-56878192	56869858-56870078	56870092-56871246	56871314-56871671	56872023-56872206	56872250-56872305
ENSP00000306752	5	OAR24	+	26287583-26288559	26287268-26287582
ENSP00000306752	3	OAR24	+	26287583-26288559	26288560-26288602
ENSP00000307305	5	OAR25	+	27078620-27079573	27077374-27077466	27078306-27078619
ENSP00000307305	3	OAR25	+	27078620-27079573	27079574-27080363
ENSP00000308318	5	OAR26	-	23778308-23779165	23779166-23779275
ENSP00000308318	3	OAR26	-	23778308-23779165	23775507-23778307
ENSP00000308901	5	OAR11	+	38724743-38740673	38724723-38724742
ENSP00000308901	3	OAR11	+	38724743-38740673	38740674-38741146
ENSP00000309166	5	OAR21	+	42437471-42441539	42436104-42436789	42437419-42437470
ENSP00000309166	3	OAR21	+	42437471-42441539	42441540-42441554	42441680-42441769	42441773-42441863	42443337-42443741
ENSP00000309433	5	OAR21	-	40357516-40358207	40358208-40358238
ENSP00000309433	3	OAR21	-	40357516-40358207	40356908-40357108	40357113-40357515
ENSP00000309565	5	OAR1	+	20543206-20550141	20543100-20543205
ENSP00000309565	3	OAR1	+	20543206-20550141	20550142-20550157
ENSP00000309757	5	OAR2	-	45973764-45995260	45995261-45995608	45995611-45996394
ENSP00000309757	3	OAR2	-	45973764-45995260	45970678-45971820	45973664-45973761	45973763-45973763
ENSP00000310275	5	OAR21	+	41842508-41843248	41842498-41842507
ENSP00000310275	3	OAR21	+	41842508-41843248	41843249-41843622
ENSP00000310596	5	OAR26	-	31953822-31958637	31962750-31962910
ENSP00000310596	3	OAR26	-	31953822-31958637	31953503-31953821
ENSP00000310696	5	OAR1	+	18287694-18295142	18287692-18287693
ENSP00000310696	3	OAR1	+	18287694-18295142	18295143-18295736	18295867-18295956
ENSP00000311083	5	OAR1	+	103742205-103745557	103742173-103742204
ENSP00000311083	3	OAR1	+	103742205-103745557	103745558-103745883	103745890-103746001
ENSP00000311117	5	OAR2	+	184368674-184372447	184367628-184367762	184368666-184368673
ENSP00000311117	3	OAR2	+	184368674-184372447	184372448-184372584
ENSP00000311430	5	OAR7	-	13119871-13123006	13124361-13124431
ENSP00000311430	3	OAR7	-	13119871-13123006	13119581-13119870
ENSP00000312141	5	OAR1	+	154737866-154739608	154737572-154737865
ENSP00000312141	3	OAR1	+	154737866-154739608	154739609-154739750
ENSP00000312318	5	OAR21	+	41501207-41502425	41501187-41501206
ENSP00000312318	3	OAR21	+	41501207-41502425	41502426-41503114
ENSP00000312624	5	OAR11	+	39821898-39822633	39821678-39821767	39821781-39821897
ENSP00000312624	3	OAR11	+	39821898-39822633	39822634-39823732
ENSP00000312625	5	OAR2	+	245860506-245890563	245860296-245860385	245860408-245860505
ENSP00000312625	3	OAR2	+	245860506-245890563	245890564-245891636
ENSP00000312709	5	OAR5	-	50192521-50193570	50193571-50194277
ENSP00000312709	3	OAR5	-	50192521-50193570	50192024-50192520
ENSP00000312773	5	OAR11	+	41864509-41866466	41863422-41863535	41864495-41864508
ENSP00000312773	3	OAR11	+	41864509-41866466	41866467-41868329
ENSP00000313050	5	OAR24	+	27798491-27815404	27797884-27798179	27798187-27798490
ENSP00000313050	3	OAR24	+	27798491-27815404	27815405-27816001	27816027-27816483
ENSP00000313829	5	OAR2	-	235540514-235550988	235550989-235550989
ENSP00000313829	3	OAR2	-	235540514-235550988	235539301-235540277	235540329-235540513
ENSP00000316032	5	OAR15	+	49589075-49663259	49589055-49589074
ENSP00000316032	3	OAR15	+	49589075-49663259	49663260-49664314
ENSP00000316240	5	OAR3	+	163350957-163356439	163350912-163350956
ENSP00000316240	3	OAR3	+	163350957-163356439	163356440-163357144
ENSP00000316948	5	OAR5	-	37572907-37590953	37590954-37590959	37594023-37594120
ENSP00000316948	3	OAR5	-	37572907-37590953	37572764-37572906
ENSP00000317170	5	OAR6	-	35686096-35687667	35687668-35687854	35687868-35688411	35688424-35688586	35688775-35688941
ENSP00000317170	3	OAR6	-	35686096-35687667	35685782-35686095
ENSP00000317214	5	OARX	+	105521207-105537981	105521200-105521206
ENSP00000317214	3	OARX	+	105521207-105537981	105537982-105539392
ENSP00000317743	5	OAR15	-	75068929-75075852	75075853-75075928
ENSP00000317743	3	OAR15	-	75068929-75075852	75068123-75068180	75068243-75068335	75068364-75068529	75068542-75068675	75068683-75068928
ENSP00000319914	5	OAR26	+	33725394-33725714	33725326-33725393
ENSP00000319914	3	OAR26	+	33725394-33725714	33725715-33726621
ENSP00000320434	5	OAR2	+	14355758-14400432	14355755-14355757
ENSP00000320434	3	OAR2	+	14355758-14400432	14400559-14400842	14401526-14401764	14401786-14401880
ENSP00000320567	5	OAR4	-	103480384-103484397	103484398-103484425
ENSP00000320567	3	OAR4	-	103480384-103484397	103479939-103480383
ENSP00000320866	5	OAR5	-	10816332-10819049	10819050-10819050
ENSP00000320866	3	OAR5	-	10816332-10819049	10815783-10816331
ENSP00000320957	5	OAR8	-	20721913-20724873	20724874-20724964
ENSP00000320957	3	OAR8	-	20721913-20724873	20720976-20721912
ENSP00000321260	5	OAR21	+	40031144-40032548	40031091-40031143
ENSP00000321260	3	OAR21	+	40031144-40032548	40032549-40032831	40032841-40032929
ENSP00000322238	5	OAR7	-	21417936-21418364	21419814-21419929
ENSP00000322238	3	OAR7	-	21417936-21418364	21417297-21417935
ENSP00000324173	5	OAR3	+	10225002-10228735	10225001-10225001
ENSP00000324173	3	OAR3	+	10225002-10228735	10228736-10229086
ENSP00000325239	5	OAR24	+	26730787-26732495	26730010-26730431	26730435-26730662	26730722-26730786
ENSP00000325239	3	OAR24	+	26730787-26732495	26732496-26732703
ENSP00000325655	5	OAR3	-	59778816-59779209	59779210-59779405	59779736-59779863	59780776-59780949
ENSP00000325655	3	OAR3	-	59778816-59779209	59775016-59775351
ENSP00000326095	5	OAR14	-	13337032-13339238	13339239-13339317
ENSP00000326095	3	OAR14	-	13337032-13339238	13336672-13337031
ENSP00000326806	5	OAR1	-	189813048-189818273	189818274-189818326
ENSP00000326806	3	OAR1	-	189813048-189818273	189812277-189812805	189812847-189813047
ENSP00000326813	5	OAR12	-	3797415-3799672	3799673-3800312	3800317-3800446	3800459-3800620	3800628-3800707
ENSP00000326813	3	OAR12	-	3797415-3799672	3797035-3797414
ENSP00000327344	5	OAR5	+	49130685-49130846	49130417-49130684
ENSP00000327344	3	OAR5	+	49130685-49130846	49130847-49130983
ENSP00000327652	5	OAR7	+	5430186-5431526	5430038-5430185
ENSP00000327652	3	OAR7	+	5430186-5431526	5431527-5431933
ENSP00000327975	5	OAR11	-	28538211-28549693	28549694-28549699	28549902-28550065
ENSP00000327975	3	OAR11	-	28538211-28549693	28529430-28529519	28538160-28538210
ENSP00000328079	5	OAR1	-	189496875-189501135	189501136-189501145
ENSP00000328079	3	OAR1	-	189496875-189501135	189496841-189496874
ENSP00000328150	5	OAR11	+	35045837-35047120	35039460-35039588	35045801-35045836
ENSP00000328150	3	OAR11	+	35045837-35047120	35047121-35049427	35049489-35050157
ENSP00000329287	5	OAR24	+	10377718-10377981	10377635-10377717
ENSP00000329287	3	OAR24	+	10377718-10377981	10377982-10379456	10379752-10381137
ENSP00000329858	5	OAR9	-	28392967-28394304	28394305-28394385
ENSP00000329858	3	OAR9	-	28392967-28394304	28392491-28392966
ENSP00000329968	5	OAR24	+	27045839-27054436	27045818-27045838
ENSP00000329968	3	OAR24	+	27045839-27054436	27054437-27054694
ENSP00000330289	5	OAR18	-	48126743-48136395	48136396-48136446
ENSP00000330289	3	OAR18	-	48126743-48136395	48126353-48126742
ENSP00000331065	5	OAR11	+	50426904-50427728	50426726-50426903
ENSP00000331065	3	OAR11	+	50426904-50427728	50427729-50427970
ENSP00000331100	5	OAR3	-	134777012-134779030	134779031-134779032
ENSP00000331100	3	OAR3	-	134777012-134779030	134776027-134776074	134776136-134777011
ENSP00000332198	5	OAR7	+	25103331-25104329	25103248-25103330
ENSP00000332198	3	OAR7	+	25103331-25104329	25104330-25104575
ENSP00000333278	5	OAR17	+	68941910-68943807	68941836-68941909
ENSP00000333278	3	OAR17	+	68941910-68943807	68943808-68943945
ENSP00000333547	5	OAR5	+	14894228-14896679	14894088-14894181	14894192-14894227
ENSP00000333547	3	OAR5	+	14894228-14896679	14896680-14896728
ENSP00000333938	5	OAR1	+	53521181-53550163	53519845-53519926
ENSP00000333938	3	OAR1	+	53521181-53550163	53550164-53551202
ENSP00000335636-D2	5	OAR13	+	38676106-38680863	38676104-38676105
ENSP00000335636-D2	3	OAR13	+	38676106-38680863	38680864-38681288	38681310-38681399	38681427-38681516
ENSP00000336842	5	OAR19	+	47107374-47119214	47103654-47103833
ENSP00000336842	3	OAR19	+	47107374-47119214	47119215-47119387
ENSP00000336931	5	OAR8	-	48452403-48452843	48452844-48452897	48454311-48454669
ENSP00000336931	3	OAR8	-	48452403-48452843	48448132-48452402
ENSP00000337510	5	OAR1	+	184499657-184505659	184488717-184489162	184492727-184492982	184498604-184498695	184498715-184498829	184499536-184499631	184499641-184499656
ENSP00000337510	3	OAR1	+	184499657-184505659	184505660-184508736
ENSP00000338089	5	OAR22	+	23891534-23893788	23890339-23890428
ENSP00000338089	3	OAR22	+	23891534-23893788	23893791-23893884	23893926-23893989
ENSP00000338352	5	OAR3	+	129459651-129462894	129458131-129458220	129458256-129458345	129458421-129458494	129459030-129459405	129459479-129459568	129459579-129459650
ENSP00000338352	3	OAR3	+	129459651-129462894	129462895-129464426
ENSP00000338389	5	OAR3	+	57414627-57419413	57413513-57413712	57413717-57413942
ENSP00000338389	3	OAR3	+	57414627-57419413	57419414-57419544	57423114-57426069	57426080-57426420	57429647-57429736	57429753-57429843	57429858-57429984	57429994-57430184	57430660-57431281	57431287-57431376	57431661-57431750	57431801-57431890	57431907-57432018	57432072-57432373	57432400-57432527	57432533-57432687	57435411-57435577	57435623-57436223	57436244-57436467
ENSP00000338477	5	OAR25	-	12585602-12586846	12586847-12586914
ENSP00000338477	3	OAR25	-	12585602-12586846	12585097-12585601
ENSP00000338823	5	OAR5	+	2621174-2622627	2621118-2621173
ENSP00000338823	3	OAR5	+	2621174-2622627	2622628-2622792	2622895-2623041
ENSP00000339340	5	OAR21	+	17330737-17331519	17330700-17330736
ENSP00000339340	3	OAR21	+	17330737-17331519	17331520-17331663
ENSP00000339861	5	OAR9	-	67803264-67811048	67811049-67811100	67811116-67811205	67812299-67812535
ENSP00000339861	3	OAR9	-	67803264-67811048	67803186-67803263
ENSP00000340083	5	OAR3	-	58070332-58071105	58071106-58071125	58074002-58074115	58075023-58075127
ENSP00000340083	3	OAR3	-	58070332-58071105	58069989-58070331
ENSP00000340278	5	OAR12	-	43242912-43258626	43258627-43258700	43259196-43259255	43259339-43259467	43259505-43259704	43259832-43259921
ENSP00000340278	3	OAR12	-	43242912-43258626	43242682-43242911
ENSP00000340429	5	OAR24	+	36007721-36008578	36007291-36007344	36007392-36007720
ENSP00000340429	3	OAR24	+	36007721-36008578	36008579-36008617
ENSP00000340671	5	OAR3	+	161797920-161798518	161797898-161797919
ENSP00000340671	3	OAR3	+	161797920-161798518	161798519-161799393
ENSP00000340691	5	OAR26	+	31875104-31875265	31875100-31875103
ENSP00000340691	3	OAR26	+	31875104-31875265	31877832-31877957
ENSP00000340784	5	OAR8	-	88494574-88495371	88495372-88495449	88495486-88495765
ENSP00000340784	3	OAR8	-	88494574-88495371	88493692-88494233	88494504-88494552	88494568-88494573
ENSP00000341213	5	OAR13	+	65053557-65058233	65053556-65053556
ENSP00000341213	3	OAR13	+	65053557-65058233	65058234-65058550
ENSP00000341274	5	OAR3	+	38526205-38527248	38526141-38526204
ENSP00000341274	3	OAR3	+	38526205-38527248	38527249-38527387
ENSP00000341364	5	OAR13	-	46686474-46691366	46691367-46691368	46693119-46693391
ENSP00000341364	3	OAR13	-	46686474-46691366	46685452-46685562	46685584-46686473
ENSP00000341963	5	OAR12	-	49903176-49905029	49905030-49905066	49907532-49907626	49907651-49907704	49909632-49909697	49909710-49909953
ENSP00000341963	3	OAR12	-	49903176-49905029	49901574-49901850	49901874-49902762	49902775-49903010	49903030-49903175
ENSP00000342026	5	OAR12	+	52972370-52984473	52972287-52972369
ENSP00000342026	3	OAR12	+	52972370-52984473	52984474-52985448
ENSP00000342305	5	OAR13	+	52003290-52009036	52000513-52000638	52003289-52003289
ENSP00000342305	3	OAR13	+	52003290-52009036	52009037-52009117
ENSP00000343140	5	OAR19	-	12418124-12423557	12426106-12426610
ENSP00000343140	3	OAR19	-	12418124-12423557	12414636-12418123
ENSP00000343155	5	OAR17	-	68238094-68241230	68241231-68241238
ENSP00000343155	3	OAR17	-	68238094-68241230	68237508-68238093
ENSP00000343706	5	OARX	-	45159476-45160135	45160136-45160386
ENSP00000343706	3	OARX	-	45159476-45160135	45159459-45159475
ENSP00000344193-D4	5	OAR7	-	23375884-23376321	23376322-23376341
ENSP00000344193-D4	3	OAR7	-	23375884-23376321	23375180-23375883
ENSP00000344352	5	OAR12	-	69182904-69188161	69188162-69188204	69188207-69188507	69190134-69191445
ENSP00000344352	3	OAR12	-	69182904-69188161	69181322-69182903
ENSP00000344504	5	OAR3	+	213163960-213164544	213163822-213163959
ENSP00000344504	3	OAR3	+	213163960-213164544	213164545-213164817
ENSP00000344572	5	OAR21	-	41743015-41746876	41748544-41748600
ENSP00000344572	3	OAR21	-	41743015-41746876	41742975-41743014
ENSP00000344758	5	OAR2	+	28775739-28803513	28765942-28765999	28775713-28775738
ENSP00000344758	3	OAR2	+	28775739-28803513	28803514-28803988
ENSP00000345023-D3	5	OAR22	+	24001142-24013408	24000824-24001018
ENSP00000345023-D3	3	OAR22	+	24001142-24013408	24013409-24014527	24014662-24014766
ENSP00000345412	5	OAR21	-	37657006-37672870	37672871-37672875
ENSP00000345412	3	OAR21	-	37657006-37672870	37649204-37651546	37656874-37657005
ENSP00000345656	5	OAR23	+	42482610-42498977	42482604-42482609
ENSP00000345656	3	OAR23	+	42482610-42498977	42498978-42500707
ENSP00000346012	5	OAR7	-	39568159-39568479	39568480-39568512	39569104-39569193
ENSP00000346012	3	OAR7	-	39568159-39568479	39568030-39568158
ENSP00000346464	5	OAR1	-	99950386-99961929	99961930-99961968
ENSP00000346464	3	OAR1	-	99950386-99961929	99950197-99950385
ENSP00000346634	5	OAR1	+	10732121-10750192	10732088-10732120
ENSP00000346634	3	OAR1	+	10732121-10750192	10750193-10751529
ENSP00000346921	5	OAR2	+	234735905-234744899	234735904-234735904
ENSP00000346921	3	OAR2	+	234735905-234744899	234744900-234745234	234745294-234745636	234745639-234745729	234745776-234746154	234746156-234746441	234746954-234747939
ENSP00000347919	5	OAR15	-	51545880-51546119	51546120-51546142	51548362-51548451
ENSP00000347919	3	OAR15	-	51545880-51546119	51545518-51545879
ENSP00000348205	5	OAR11	-	37340765-37342749	37342797-37343202	37343225-37343377
ENSP00000348205	3	OAR11	-	37340765-37342749	37340503-37340592	37340632-37340764
ENSP00000348730	5	OAR25	-	29603723-29613770	29613771-29613896	29614889-29615381	29615966-29616022	29616146-29616350
ENSP00000348730	3	OAR25	-	29603723-29613770	29600525-29603722
ENSP00000350132	5	OAR8	-	19630195-19630353	19630354-19630443	19638088-19638193
ENSP00000350132	3	OAR8	-	19630195-19630353	19626367-19626963	19626966-19627252	19628252-19630194
ENSP00000350633	5	OAR14	-	48757449-48758165	48759766-48759870
ENSP00000350633	3	OAR14	-	48757449-48758165	48757128-48757448
ENSP00000350773	5	OAR14	-	62003156-62004772	62004773-62004781
ENSP00000350773	3	OAR14	-	62003156-62004772	62002181-62002580	62002622-62002872	62002890-62003155
ENSP00000350961	5	OAR2	-	75637881-75638909	75638910-75638956
ENSP00000350961	3	OAR2	-	75637881-75638909	75637659-75637880
ENSP00000351492	5	OAR5	+	12235765-12236738	12235418-12235516	12235700-12235764
ENSP00000351492	3	OAR5	+	12235765-12236738	12236739-12236846
ENSP00000351619	5	OAR25	-	23412113-23434298	23434299-23434382
ENSP00000351619	3	OAR25	-	23412113-23434298	23411441-23412112
ENSP00000352272	5	OAR25	-	28329181-28335211	28335212-28335393	28336592-28336654	28336685-28337006
ENSP00000352272	3	OAR25	-	28329181-28335211	28328768-28329180
ENSP00000353427	5	OAR3	-	134057127-134062166	134062167-134064732	134067233-134068583	134068593-134069630	134069662-134070312	134070333-134070522	134070898-134071411	134071438-134071669	134071673-134071762	134071786-134071867
ENSP00000353427	3	OAR3	-	134057127-134062166	134054803-134056268	134056294-134057126
ENSP00000354111	5	OAR13	-	53240492-53242390	53242391-53242402
ENSP00000354111	3	OAR13	-	53240492-53242390	53240488-53240491
ENSP00000354633	5	OAR20	-	8984649-8992445	8992446-8992518
ENSP00000354633	3	OAR20	-	8984649-8992445	8984619-8984648
ENSP00000354719	5	OAR17	-	52026582-52027322	52027323-52027394	52030094-52030184
ENSP00000354719	3	OAR17	-	52026582-52027322	52026472-52026581
ENSP00000354730	5	OAR10	+	83651478-83653886	83645789-83645920	83648958-83649077	83651453-83651477
ENSP00000354730	3	OAR10	+	83651478-83653886	83653887-83653937	83653963-83654065	83654070-83654850
ENSP00000354855	5	OAR11	-	38146979-38155409	38155410-38155890	38156782-38156891	38156895-38157071
ENSP00000354855	3	OAR11	-	38146979-38155409	38144062-38146973	38146976-38146978
ENSP00000355014	5	OARX	-	55656270-55658156	55660416-55660517
ENSP00000355014	3	OARX	-	55656270-55658156	55656200-55656269
ENSP00000355308	5	OAR13	-	31207789-31217319	31217320-31217328
ENSP00000355308	3	OAR13	-	31207789-31217319	31207749-31207788
ENSP00000355645	5	OAR25	-	777310-779123	779124-779591	779609-779809
ENSP00000355645	3	OAR25	-	777310-779123	777059-777309
ENSP00000355648	5	OAR25	-	659494-661978	661979-661979
ENSP00000355648	3	OAR25	-	659494-661978	659407-659493
ENSP00000355827	5	OAR12	+	25065968-25079071	25065967-25065967
ENSP00000355827	3	OAR12	+	25065968-25079071	25079072-25080385
ENSP00000356001	5	OAR8	+	83181930-83186904	83181323-83181556	83181846-83181929
ENSP00000356001	3	OAR8	+	83181930-83186904	83186905-83187192
ENSP00000356381	5	OAR8	-	74027386-74051787	74051788-74051802	74059795-74059946
ENSP00000356381	3	OAR8	-	74027386-74051787	74026916-74027385
ENSP00000356468	5	OAR12	-	64453705-64465295	64465296-64465316	64466262-64466491	64473251-64473376
ENSP00000356468	3	OAR12	-	64453705-64465295	64451757-64451827	64451850-64451939	64451953-64453704
ENSP00000356702	5	OAR12	-	37757470-37758363	37758364-37758582
ENSP00000356702	3	OAR12	-	37757470-37758363	37757183-37757469
ENSP00000356905	5	OAR8	-	58166029-58183251	58183252-58183270
ENSP00000356905	3	OAR8	-	58166029-58183251	58164139-58164384
ENSP00000356984	5	OAR1	-	110588478-110590667	110590668-110590734	110596282-110596371
ENSP00000356984	3	OAR1	-	110588478-110590667	110587563-110588477
ENSP00000356988	5	OAR1	+	110584790-110587047	110584172-110584259	110584291-110584531	110584544-110584628
ENSP00000356988	3	OAR1	+	110584790-110587047	110587048-110587506
ENSP00000357076	5	OAR1	-	109183994-109185631	109185632-109186426	109186442-109186531
ENSP00000357076	3	OAR1	-	109183994-109185631	109183402-109183993
ENSP00000357285	5	OAR1	+	104655392-104658250	104655315-104655391
ENSP00000357285	3	OAR1	+	104655392-104658250	104658251-104658361
ENSP00000357801	5	OAR1	-	100841820-100845739	100845740-100845756
ENSP00000357801	3	OAR1	-	100841820-100845739	100840742-100841819
ENSP00000357901	5	OAR1	+	99942027-99944466	99941965-99942026
ENSP00000357901	3	OAR1	+	99942027-99944466	99944467-99944582
ENSP00000357904	5	OAR1	-	99934970-99941107	99941108-99941389
ENSP00000357904	3	OAR1	-	99934970-99941107	99934943-99934969
ENSP00000357917	5	OAR1	+	99870740-99871012	99870733-99870739
ENSP00000357917	3	OAR1	+	99870740-99871012	99871013-99871312
ENSP00000358005	5	OAR1	-	99488692-99492068	99492069-99492198
ENSP00000358005	3	OAR1	-	99488692-99492068	99485881-99485953	99485972-99486053	99486797-99488691
ENSP00000358140	5	OAR22	-	38379268-38405037	38405038-38405038
ENSP00000358140	3	OAR22	-	38379268-38405037	38378677-38379267
ENSP00000358151	5	OAR1	-	98861038-98861418	98861419-98861437
ENSP00000358151	3	OAR1	-	98861038-98861418	98859136-98861037
ENSP00000358151-D4	5	OAR1	-	98804633-98805013	98805014-98805052
ENSP00000358151-D4	3	OAR1	-	98804633-98805013	98798593-98799222
ENSP00000358365	5	OAR22	-	33164775-33240251	33240252-33240483
ENSP00000358365	3	OAR22	-	33164775-33240251	33164516-33164774
ENSP00000358413	5	OAR22	-	32043645-32056476	32056477-32056677	32057555-32057847
ENSP00000358413	3	OAR22	-	32043645-32056476	32043203-32043644
ENSP00000359155	5	OAR1	-	76571644-76585917	76585918-76585998	76589319-76589460
ENSP00000359155	3	OAR1	-	76571644-76585917	76566174-76566252	76566316-76566365	76567528-76567920	76567989-76568651	76568658-76568775
ENSP00000359300	5	OARX	+	68725729-68728371	68725728-68725728
ENSP00000359300	3	OARX	+	68725729-68728371	68728372-68728855
ENSP00000359380	5	OAR22	+	20515433-20526557	20515039-20515432
ENSP00000359380	3	OAR22	+	20515433-20526557	20526558-20529682
ENSP00000359526	5	OAR22	-	19886858-19889911	19889912-19889944	19889976-19890040
ENSP00000359526	3	OAR22	-	19886858-19889911	19886542-19886857
ENSP00000359727	5	OAR20	-	3068092-3068505	3068506-3069124
ENSP00000359727	3	OAR20	-	3068092-3068505	3067140-3068091
ENSP00000359802	5	OARX	-	84253270-84262803	84262804-84262920	84268116-84268366	84271584-84271683
ENSP00000359802	3	OARX	-	84253270-84262803	84253067-84253269
ENSP00000360034	5	OAR1	-	42477074-42491640	42491641-42491653
ENSP00000360034	3	OAR1	-	42477074-42491640	42474701-42475990	42475995-42477073
ENSP00000360363	5	OARX	-	88324189-88325145	88326717-88326822
ENSP00000360363	3	OARX	-	88324189-88325145	88324015-88324188
ENSP00000360473	5	OAR13	+	81199674-81202503	81199482-81199571	81199604-81199673
ENSP00000360473	3	OAR13	+	81199674-81202503	81202504-81202671
ENSP00000360709	5	OAR20	+	17947887-17951863	17946477-17946686	17946985-17947074	17947163-17947523	17947537-17947873	17947881-17947886
ENSP00000360709	3	OAR20	+	17947887-17951863	17951864-17952116	17952162-17952250
ENSP00000360762	5	OAR22	-	12317566-12325456	12325457-12325753	12325795-12326125	12326127-12326206
ENSP00000360762	3	OAR22	-	12317566-12325456	12314588-12314709	12314747-12314801	12316521-12316576	12316622-12317565
ENSP00000361095	5	OAR1	+	19972233-19974156	19972132-19972232
ENSP00000361095	3	OAR1	+	19972233-19974156	19974157-19974221
ENSP00000361152-D2	5	OAR1	-	19795500-19804028	19804029-19804042
ENSP00000361152-D2	3	OAR1	-	19795500-19804028	19795287-19795499
ENSP00000361254	5	OAR25	+	34218111-34225784	34213788-34213877	34218108-34218110
ENSP00000361254	3	OAR25	+	34218111-34225784	34225785-34226087
ENSP00000361596	5	OAR13	-	74079683-74081424	74081425-74081426
ENSP00000361596	3	OAR13	-	74079683-74081424	74079559-74079682
ENSP00000361636	5	OAR13	-	74029871-74030580	74030581-74031620
ENSP00000361636	3	OAR13	-	74029871-74030580	74029867-74029870
ENSP00000361818	5	OAR13	-	73054712-73061516	73061517-73061560	73061624-73061829
ENSP00000361818	3	OAR13	-	73054712-73061516	73052860-73054711
ENSP00000361949	5	OAR1	-	13813926-13828764	13828765-13829228
ENSP00000361949	3	OAR1	-	13813926-13828764	13813138-13813415	13813424-13813513	13813908-13813925
ENSP00000362058	5	OAR1	+	13342800-13346016	13340703-13340820	13340822-13341037	13341076-13341165	13341177-13341266	13342581-13342675	13342798-13342799
ENSP00000362058	3	OAR1	+	13342800-13346016	13346017-13346133
ENSP00000362061	5	OAR13	-	72107356-72113268	72113269-72113311	72116929-72117032
ENSP00000362061	3	OAR13	-	72107356-72113268	72107088-72107177	72107202-72107355
ENSP00000362066	5	OAR1	+	13324222-13328058	13324211-13324221
ENSP00000362066	3	OAR1	+	13324222-13328058	13328059-13328118	13328128-13328217	13328702-13329891	13329908-13330161
ENSP00000362105	5	OAR1	+	12352796-12363357	12352724-12352795
ENSP00000362105	3	OAR1	+	12352796-12363357	12363358-12363821	12363830-12363919
ENSP00000362261	5	OAR1	-	10619881-10621483	10621484-10621488	10629642-10629747
ENSP00000362261	3	OAR1	-	10619881-10621483	10619270-10619880
ENSP00000362314	5	OAR25	+	25307791-25308965	25302660-25302731	25307788-25307790
ENSP00000362314	3	OAR25	+	25307791-25308965	25308966-25315337
ENSP00000362824	5	OARX	+	57787818-57826096	57787581-57787817
ENSP00000362824	3	OARX	+	57787818-57826096	57826097-57826491	57826509-57828250	57828253-57828376
ENSP00000363071	5	OAR2	+	221181287-221185992	221180992-221181286
ENSP00000363071	3	OAR2	+	221181287-221185992	221185993-221188460
ENSP00000363129	5	OAR20	+	8883991-8894184	8883613-8883668
ENSP00000363129	3	OAR20	+	8883991-8894184	8894185-8894348
ENSP00000363190	5	OAR13	+	64237987-64239130	64237624-64237986
ENSP00000363190	3	OAR13	+	64237987-64239130	64239131-64239221
ENSP00000363260	5	OAR2	-	240273081-240279430	240279431-240279485
ENSP00000363260	3	OAR2	-	240273081-240279430	240272667-240273080
ENSP00000364126	5	OARX	-	45332250-45339550	45339551-45339661
ENSP00000364126	3	OARX	-	45332250-45339550	45331905-45332249
ENSP00000364699	5	OAR15	+	21937645-21945642	21937577-21937644
ENSP00000364699	3	OAR15	+	21937645-21945642	21945643-21945758	21945767-21945836
ENSP00000364711	5	OAR2	+	28877148-28890934	28876019-28876068	28876812-28876905	28876907-28877147
ENSP00000364711	3	OAR2	+	28877148-28890934	28890935-28891518
ENSP00000364876	5	OAR2	-	26430995-26432383	26432384-26432608	26432610-26433125
ENSP00000364876	3	OAR2	-	26430995-26432383	26430776-26430994
ENSP00000364929	5	OAR10	+	81808991-81809686	81804984-81805168
ENSP00000364929	3	OAR10	+	81808991-81809686	81809810-81809904
ENSP00000366525	5	OAR14	+	54369410-54370623	54369236-54369341	54369352-54369409
ENSP00000366525	3	OAR14	+	54369410-54370623	54370624-54370660
ENSP00000366945	5	OAR2	+	50832934-50833827	50822826-50823083	50832891-50832933
ENSP00000366945	3	OAR2	+	50832934-50833827	50833828-50834304
ENSP00000367445	5	OAR13	+	28761499-28762347	28756256-28756430	28756929-28756992	28757885-28757927	28761495-28761498
ENSP00000367445	3	OAR13	+	28761499-28762347	28762348-28762406
ENSP00000367550	5	OAR2	+	52833232-52839838	52833188-52833231
ENSP00000367550	3	OAR2	+	52833232-52839838	52839839-52840557
ENSP00000367828	5	OAR10	+	16472825-16477667	16472824-16472824
ENSP00000367828	3	OAR10	+	16472825-16477667	16477668-16478244
ENSP00000367832	5	OAR11	-	15552654-15554023	15554024-15554072
ENSP00000367832	3	OAR11	-	15552654-15554023	15552582-15552653
ENSP00000367936	5	OAR5	+	42201479-42202362	42201477-42201478
ENSP00000367936	3	OAR5	+	42201479-42202362	42202363-42202464	42207591-42207714	42208070-42208139	42208178-42208267	42208298-42208386
ENSP00000368130	5	OAR12	+	49128927-49129571	49123062-49123184	49123938-49124032	49128920-49128926
ENSP00000368130	3	OAR12	+	49128927-49129571	49129572-49129661
ENSP00000368389	5	OAR18	+	20670922-20677517	20670902-20670921
ENSP00000368389	3	OAR18	+	20670922-20677517	20677518-20677957
ENSP00000368486	5	OARX	+	19011675-19027684	19011646-19011674
ENSP00000368486	3	OARX	+	19011675-19027684	19027685-19027789
ENSP00000368927	5	OARX	-	15054606-15061551	15061552-15061616	15061631-15061720	15062369-15062624
ENSP00000368927	3	OARX	-	15054606-15061551	15052707-15053125
ENSP00000370557	5	OAR11	-	25683163-25683783	25683784-25683830
ENSP00000370557	3	OAR11	-	25683163-25683783	25683037-25683162
ENSP00000370739	5	OAR11	-	26049398-26053818	26053819-26053855
ENSP00000370739	3	OAR11	-	26049398-26053818	26049313-26049397
ENSP00000371230	5	OAR2	-	72886659-72894229	72894230-72894232
ENSP00000371230	3	OAR2	-	72886659-72894229	72884810-72886658
ENSP00000371278	5	OAR2	+	72866075-72880330	72866073-72866074
ENSP00000371278	3	OAR2	+	72866075-72880330	72880331-72881698
ENSP00000372527	5	OAR1	+	237248793-237256188	237248709-237248792
ENSP00000372527	3	OAR1	+	237248793-237256188	237256189-237256936
ENSP00000373895	5	OAR3	+	134819680-134825577	134818659-134818917	134818935-134819087
ENSP00000373895	3	OAR3	+	134819680-134825577	134825578-134825817
ENSP00000375562	5	OAR9	-	83321225-83321467	83321468-83321628
ENSP00000375562	3	OAR9	-	83321225-83321467	83320751-83320866	83320877-83321224
ENSP00000375632	5	OAR14	-	59836758-59842210	59842211-59842509
ENSP00000375632	3	OAR14	-	59836758-59842210	59836730-59836757
ENSP00000375736	5	OAR5	-	2304597-2304977	2304978-2304982
ENSP00000375736	3	OAR5	-	2304597-2304977	2304413-2304514	2304528-2304596
ENSP00000375928	5	OAR12	+	36866414-36931912	36866358-36866413
ENSP00000375928	3	OAR12	+	36866414-36931912	36931913-36933148
ENSP00000376037	5	OAR14	+	45323876-45325370	45322202-45322318	45323828-45323875
ENSP00000376037	3	OAR14	+	45323876-45325370	45325371-45325375	45331125-45331499
ENSP00000376103	5	OAR14	-	39445090-39450117	39450118-39450132
ENSP00000376103	3	OAR14	-	39445090-39450117	39443057-39444669	39444705-39445089
ENSP00000376159	5	OAR8	-	61579933-61598866	61598867-61598873
ENSP00000376159	3	OAR8	-	61579933-61598866	61579724-61579778	61579877-61579932
ENSP00000376161	5	OAR2	+	118867486-118875804	118867201-118867391	118867476-118867485
ENSP00000376161	3	OAR2	+	118867486-118875804	118875805-118876348	118876363-118877058	118877070-118877159
ENSP00000376228	5	OAR17	-	52434350-52435932	52436234-52436350
ENSP00000376228	3	OAR17	-	52434350-52435932	52434038-52434349
ENSP00000376297	5	OAR17	+	62829413-62831241	62825182-62825284	62829378-62829412
ENSP00000376297	3	OAR17	+	62829413-62831241	62831242-62831492	62831502-62831555
ENSP00000376956	5	OAR11	+	35990444-35993261	35988408-35988471
ENSP00000376956	3	OAR11	+	35990444-35993261	35993262-35993474
ENSP00000377005	5	OAR11	+	36704685-36724387	36704619-36704684
ENSP00000377005	3	OAR11	+	36704685-36724387	36724388-36725458
ENSP00000377079	5	OAR3	-	100641879-100649580	100649581-100649584
ENSP00000377079	3	OAR3	-	100641879-100649580	100641657-100641878
ENSP00000377724	5	OAR11	-	40046469-40048044	40048045-40048094
ENSP00000377724	3	OAR11	-	40046469-40048044	40045659-40046468
ENSP00000377725	5	OAR24	-	36812158-36828665	36828666-36828778	36829067-36829402
ENSP00000377725	3	OAR24	-	36812158-36828665	36810949-36812157
ENSP00000377865	5	OAR11	-	39223683-39226920	39226921-39226921
ENSP00000377865	3	OAR11	-	39223683-39226920	39223638-39223682
ENSP00000378118	5	OAR11	-	15445186-15446726	15446727-15446751
ENSP00000378118	3	OAR11	-	15445186-15446726	15445127-15445185
ENSP00000378172	5	OAR11	-	17436989-17451411	17451412-17451512
ENSP00000378172	3	OAR11	-	17436989-17451411	17436973-17436988
ENSP00000378201	5	OAR7	+	73546969-73549110	73542770-73542894	73542905-73542993	73546932-73546968
ENSP00000378201	3	OAR7	+	73546969-73549110	73549111-73549173
ENSP00000378669	5	OAR24	-	26369368-26372585	26372586-26372831	26374736-26374873
ENSP00000378669	3	OAR24	-	26369368-26372585	26369161-26369367
ENSP00000378938	5	OAR9	+	29319357-29321978	29319128-29319356
ENSP00000378938	3	OAR9	+	29319357-29321978	29321979-29321981	29324512-29325286
ENSP00000379140	5	OAR25	+	43321047-43324194	43321043-43321046
ENSP00000379140	3	OAR25	+	43321047-43324194	43328305-43331637
ENSP00000379386	5	OAR3	+	193066910-193082402	193066904-193066909
ENSP00000379386	3	OAR3	+	193066910-193082402	193082403-193082506
ENSP00000379435	5	OARX	-	41902222-41903575	41903576-41903642	41908927-41909066
ENSP00000379435	3	OARX	-	41902222-41903575	41902087-41902221
ENSP00000379503	5	OAR9	-	83139133-83144400	83144401-83144431
ENSP00000379503	3	OAR9	-	83139133-83144400	83137255-83139132
ENSP00000379696	5	OAR9	+	54705829-54710570	54698529-54698613	54705799-54705828
ENSP00000379696	3	OAR9	+	54705829-54710570	54710571-54712435
ENSP00000379767	5	OAR16	-	10593159-10600537	10600538-10600581
ENSP00000379767	3	OAR16	-	10593159-10600537	10591365-10591431	10591469-10592450	10593157-10593158
ENSP00000379888	5	OAR1	+	19116856-19118933	19116804-19116855
ENSP00000379888	3	OAR1	+	19116856-19118933	19118934-19119291	19119301-19119450	19119456-19119779	19119785-19120348
ENSP00000379912	5	OAR3	+	214516101-214517254	214515847-214516100
ENSP00000379912	3	OAR3	+	214516101-214517254	214517255-214517382
ENSP00000379978	5	OAR7	+	100074385-100078563	100074363-100074384
ENSP00000379978	3	OAR7	+	100074385-100078563	100078564-100079858	100079900-100080550
ENSP00000380026	5	OAR3	+	213857516-213860351	213855074-213855466	213855486-213855603	213855616-213855705	213856915-213857226	213857316-213857515
ENSP00000380026	3	OAR3	+	213857516-213860351	213860352-213860895
ENSP00000380252	5	OAR2	+	132198132-132201769	132189337-132189447	132189449-132189995	132190354-132191621	132195379-132196028	132196034-132196187	132196193-132196277	132196298-132196513	132196657-132196746	132196754-132196843	132197640-132198131
ENSP00000380252	3	OAR2	+	132198132-132201769	132201770-132201829	132206828-132208480	132208503-132208925
ENSP00000380475	5	OAR26	-	25513589-25524219	25524220-25524221
ENSP00000380475	3	OAR26	-	25513589-25524219	25513175-25513264	25513288-25513588
ENSP00000380762	5	OAR11	-	54958957-54971089	54971090-54971099
ENSP00000380762	3	OAR11	-	54958957-54971089	54958745-54958956
ENSP00000381074	5	OAR7	-	23380174-23380604	23380605-23380607
ENSP00000381074	3	OAR7	-	23380174-23380604	23380108-23380173
ENSP00000381342	5	OAR21	+	9282524-9284129	9282469-9282523
ENSP00000381342	3	OAR21	+	9282524-9284129	9284130-9284509
ENSP00000381428	5	OAR1	-	154649301-154649804	154649805-154649870	154649883-154649972	154651481-154652082
ENSP00000381428	3	OAR1	-	154649301-154649804	154649216-154649300
ENSP00000381648	5	OAR23	-	46987671-47048660	47048661-47048662
ENSP00000381648	3	OAR23	-	46987671-47048660	46987350-46987670
ENSP00000381803	5	OAR17	+	71745742-71762444	71745738-71745741
ENSP00000381803	3	OAR17	+	71745742-71762444	71762445-71762456
ENSP00000381932	5	OAR1	+	268303585-268342844	268303516-268303584
ENSP00000381932	3	OAR1	+	268303585-268342844	268342845-268344915
ENSP00000383063	5	OAR1	+	140540431-140543901	140540073-140540430
ENSP00000383063	3	OAR1	+	140540431-140543901	140543902-140544369
ENSP00000383587	5	OAR2	-	242885265-242885684	242885685-242885713	242886275-242886338	242886349-242886620
ENSP00000383587	3	OAR2	-	242885265-242885684	242885031-242885264
ENSP00000384088	5	OAR4	+	14895285-14925529	14895229-14895284
ENSP00000384088	3	OAR4	+	14895285-14925529	14925530-14925752	14925766-14925856
ENSP00000384239	5	OAR3	-	178657384-178668267	178668268-178668517	178669612-178669865
ENSP00000384239	3	OAR3	-	178657384-178668267	178656726-178656835	178656837-178657383
ENSP00000384411	5	OAR2	+	51123465-51123623	51123394-51123464
ENSP00000384411	3	OAR2	+	51123465-51123623	51126568-51127386	51127418-51127606	51130406-51130495	51130497-51131748
ENSP00000384474	5	OAR18	+	54478039-54479193	54478038-54478038
ENSP00000384474	3	OAR18	+	54478039-54479193	54479194-54479269
ENSP00000384477	5	OAR4	-	55150809-55170980	55170981-55170987
ENSP00000384477	3	OAR4	-	55150809-55170980	55149116-55149211	55150655-55150808
ENSP00000384580	5	OAR7	-	21041579-21043334	21043335-21043345	21043717-21043963
ENSP00000384580	3	OAR7	-	21041579-21043334	21041036-21041578
ENSP00000384644	5	OAR20	+	6924623-6927687	6924589-6924622
ENSP00000384644	3	OAR20	+	6924623-6927687	6928149-6929470	6929487-6930444	6930479-6931943
ENSP00000384656	5	OAR21	-	38248141-38248971	38248972-38249034
ENSP00000384656	3	OAR21	-	38248141-38248971	38248037-38248140
ENSP00000385120	5	OAR7	+	42297719-42300508	42288769-42289037
ENSP00000385120	3	OAR7	+	42297719-42300508	42300509-42301604
ENSP00000385312	5	OAR11	+	55533754-55541388	55533716-55533753
ENSP00000385312	3	OAR11	+	55533754-55541388	55541389-55541439	55541450-55542691
ENSP00000385410	5	OAR22	+	22106429-22115167	22106412-22106428
ENSP00000385410	3	OAR22	+	22106429-22115167	22115168-22115869	22115912-22115978
ENSP00000385465	5	OAR3	+	17633254-17633972	17633199-17633253
ENSP00000385465	3	OAR3	+	17633254-17633972	17633973-17634054	17634079-17634169
ENSP00000385946	5	OAR15	+	74875745-74876724	74875739-74875744
ENSP00000385946	3	OAR15	+	74875745-74876724	74876725-74876760
ENSP00000386130	5	OAR11	-	20069979-20070305	20070306-20070589
ENSP00000386130	3	OAR11	-	20069979-20070305	20069873-20069978
ENSP00000387187	5	OAR18	+	54470828-54471813	54470186-54470367	54470824-54470827
ENSP00000387187	3	OAR18	+	54470828-54471813	54471814-54472629	54473221-54473314
ENSP00000387209	5	OAR1	-	189632632-189633856	189633857-189633920	189637211-189637332
ENSP00000387209	3	OAR1	-	189632632-189633856	189631802-189632631
ENSP00000388431	5	OAR18	+	56859974-56860900	56859935-56859973
ENSP00000388431	3	OAR18	+	56859974-56860900	56860901-56861474	56861533-56861758
ENSP00000388578	5	OAR5	-	63339260-63369968	63369969-63369983	63371290-63371398
ENSP00000388578	3	OAR5	-	63339260-63369968	63338861-63338952	63338954-63339259
ENSP00000389812	5	OAR18	+	912864-917580	897301-897501	900551-900649	903888-904259	911512-911682	912861-912863
ENSP00000389812	3	OAR18	+	912864-917580	917581-917664
ENSP00000390107	5	OAR3	+	215235778-215251123	215235764-215235777
ENSP00000390107	3	OAR3	+	215235778-215251123	215251124-215251250
ENSP00000390224	5	OAR12	+	73811561-73811712	73810476-73810565	73810576-73810913	73810933-73811022	73811048-73811328	73811346-73811560
ENSP00000390224	3	OAR12	+	73811561-73811712	73811713-73811779	73811785-73811876
ENSP00000390750	5	OAR26	+	35851099-35858011	35850075-35850179	35850187-35850319	35851092-35851098
ENSP00000390750	3	OAR26	+	35851099-35858011	35858012-35859125
ENSP00000392376	5	OAR25	+	6090177-6097959	6089392-6089576	6089675-6089851	6090176-6090176
ENSP00000392376	3	OAR25	+	6090177-6097959	6097960-6098378
ENSP00000392725	5	OAR19	-	48759762-48772503	48772504-48772622	48772636-48772735
ENSP00000392725	3	OAR19	-	48759762-48772503	48755963-48756069	48756076-48756277	48759417-48759761
ENSP00000393369	5	OAR21	+	37623653-37626984	37623645-37623652
ENSP00000393369	3	OAR21	+	37623653-37626984	37626985-37627105
ENSP00000393785	5	OAR26	+	40613894-40625291	40613881-40613893
ENSP00000393785	3	OAR26	+	40613894-40625291	40625292-40625574
ENSP00000394189	5	OAR1	+	16975745-16976608	16975655-16975744
ENSP00000394189	3	OAR1	+	16975745-16976608	16976609-16976704	16976706-16977209
ENSP00000394770	5	OAR7	+	10470120-10524177	10470119-10470119
ENSP00000394770	3	OAR7	+	10470120-10524177	10524178-10525007
ENSP00000395021	5	OAR14	-	45766761-45767547	45768045-45768134	45768156-45768261
ENSP00000395021	3	OAR14	-	45766761-45767547	45766503-45766592	45766632-45766760
ENSP00000397515	5	OAR7	-	32948981-32957203	32957204-32957205	32958459-32958683
ENSP00000397515	3	OAR7	-	32948981-32957203	32948177-32948705	32948756-32948980
ENSP00000398181	5	OAR17	+	64083409-64087591	64083285-64083408
ENSP00000398181	3	OAR17	+	64083409-64087591	64087592-64087829
ENSP00000398283	5	OAR23	-	21594596-21602149	21602150-21602215
ENSP00000398283	3	OAR23	-	21594596-21602149	21594449-21594538
ENSP00000398476	5	OAR9	+	40908541-40921417	40908500-40908540
ENSP00000398476	3	OAR9	+	40908541-40921417	40921418-40921420
ENSP00000398972	5	OAR10	+	21173960-21174346	21173799-21173959
ENSP00000398972	3	OAR10	+	21173960-21174346	21174347-21174347
ENSP00000399188	5	OAR3	-	179381922-179390385	179390386-179390464	179391209-179391308
ENSP00000399188	3	OAR3	-	179381922-179390385	179381178-179381921
ENSP00000399734	5	OAR22	+	20673902-20682998	20673899-20673901
ENSP00000399734	3	OAR22	+	20673902-20682998	20682999-20684482	20685605-20689970	20689977-20693212
ENSP00000399908	5	OAR15	+	41700006-41709088	41699456-41700005
ENSP00000399908	3	OAR15	+	41700006-41709088	41709089-41709809
ENSP00000400664	5	OAR11	+	42497439-42498448	42497314-42497438
ENSP00000400664	3	OAR11	+	42497439-42498448	42498449-42498606
ENSP00000402852	5	OAR17	-	71197698-71201385	71201386-71201409
ENSP00000402852	3	OAR17	-	71197698-71201385	71196045-71196259
ENSP00000403265	5	OAR7	-	18801355-18818070	18819631-18819710
ENSP00000403265	3	OAR7	-	18801355-18818070	18800726-18801354
ENSP00000403491	5	OAR7	+	98981705-98985987	98981407-98981704
ENSP00000403491	3	OAR7	+	98981705-98985987	98985988-98987828
ENSP00000403844	5	OAR4	+	73903753-73915114	73898503-73898705	73903752-73903752
ENSP00000403844	3	OAR4	+	73903753-73915114	73915115-73915156
ENSP00000404203	5	OAR5	+	79128604-79143269	79128583-79128603
ENSP00000404203	3	OAR5	+	79128604-79143269	79143270-79143382
ENSP00000406029	5	OAR11	+	26418180-26419765	26418090-26418179
ENSP00000406029	3	OAR11	+	26418180-26419765	26419766-26419987
ENSP00000406463	5	OAR11	-	41832551-41847858	41847859-41847863
ENSP00000406463	3	OAR11	-	41832551-41847858	41832277-41832550
ENSP00000408058	5	OAR12	+	35620991-35627432	35620989-35620990
ENSP00000408058	3	OAR12	+	35620991-35627432	35627433-35628247
ENSP00000408283	5	OAR1	+	236652695-236656566	236652693-236652694
ENSP00000408283	3	OAR1	+	236652695-236656566	236656567-236656851
ENSP00000408907	5	OAR20	-	26535721-26537646	26537647-26537904
ENSP00000408907	3	OAR20	-	26535721-26537646	26526275-26526795	26535430-26535720
ENSP00000408910	5	OAR3	+	161772095-161785196	161771936-161772094
ENSP00000408910	3	OAR3	+	161772095-161785196	161785197-161785522
ENSP00000409016	5	OAR21	+	27432911-27444115	27432687-27432910
ENSP00000409016	3	OAR21	+	27432911-27444115	27444116-27445035	27445055-27445196	27445201-27445292
ENSP00000409151	5	OAR20	+	26539686-26541611	26538176-26538237	26538245-26538367	26539644-26539685
ENSP00000409151	3	OAR20	+	26539686-26541611	26541612-26542006	26542019-26542131
ENSP00000409197	5	OAR11	+	14087732-14091739	14087619-14087731
ENSP00000409197	3	OAR11	+	14087732-14091739	14091740-14092264
ENSP00000409315	5	OAR3	+	13004473-13023147	13004454-13004472
ENSP00000409315	3	OAR3	+	13004473-13023147	13023148-13023469
ENSP00000409879	5	OAR24	+	19069298-19081120	19069211-19069297
ENSP00000409879	3	OAR24	+	19069298-19081120	19081121-19081858
ENSP00000409917	5	OAR2	-	104922683-104930204	104930205-104930230	104931411-104931492	104935039-104935130
ENSP00000409917	3	OAR2	-	104922683-104930204	104921398-104921497	104921512-104922229	104922416-104922682
ENSP00000410731	5	OAR4	+	54592243-54592422	54592213-54592242
ENSP00000410731	3	OAR4	+	54592243-54592422	54592423-54592771
ENSP00000410901	5	OAR18	-	57731680-57732695	57734525-57734655	57734699-57734752	57735568-57735722	57736578-57736641
ENSP00000410901	3	OAR18	-	57731680-57732695	57730937-57731171
ENSP00000411169	5	OAR26	-	27791171-27799036	27799037-27799109	27799160-27799483	27799502-27799594
ENSP00000411169	3	OAR26	-	27791171-27799036	27789357-27789546	27790233-27790299	27791092-27791170
ENSP00000411256	5	OAR3	-	204094572-204101169	204101170-204101441	204101493-204101554
ENSP00000411256	3	OAR3	-	204094572-204101169	204091082-204091673	204092226-204093293	204093308-204093367	204094379-204094468	204094470-204094571
ENSP00000411752	5	OAR2	+	64098763-64103585	64098599-64098762
ENSP00000411752	3	OAR2	+	64098763-64103585	64103586-64104903
ENSP00000412696	5	OAR6	-	63373865-63399893	63403202-63403297
ENSP00000412696	3	OAR6	-	63373865-63399893	63373659-63373864
ENSP00000413540	5	OAR4	-	67037023-67037185	67037186-67037311
ENSP00000413540	3	OAR4	-	67037023-67037185	67036885-67036964	67036971-67037022
ENSP00000413845	5	OAR20	+	7350832-7357667	7350749-7350831
ENSP00000413845	3	OAR20	+	7350832-7357667	7357668-7358213
ENSP00000413975	5	OAR20	+	26193258-26194386	26193174-26193257
ENSP00000413975	3	OAR20	+	26193258-26194386	26194387-26194407	26194412-26195007
ENSP00000414105	5	OAR20	+	26651467-26653082	26650165-26650401	26650749-26651134	26651312-26651466
ENSP00000414105	3	OAR20	+	26651467-26653082	26653083-26653261
ENSP00000414624	5	OAR11	+	54688443-54710016	54685847-54685927
ENSP00000414624	3	OAR11	+	54688443-54710016	54710017-54710145	54710149-54710755
ENSP00000414667	5	OAR3	-	34223602-34225660	34225661-34225707	34225720-34225995
ENSP00000414667	3	OAR3	-	34223602-34225660	34223320-34223578
ENSP00000414669	5	OAR4	+	93361535-93361684	93359848-93361068	93361075-93361534
ENSP00000414669	3	OAR4	+	93361535-93361684	93361685-93361697
ENSP00000414808	5	OAR20	-	27733764-27735639	27735640-27735896
ENSP00000414808	3	OAR20	-	27733764-27735639	27732724-27733763
ENSP00000415436	5	OAR3	+	137227022-137244418	137226881-137227021
ENSP00000415436	3	OAR3	+	137227022-137244418	137244419-137244511	137244533-137244892
ENSP00000416120	5	OARX	-	110326060-110326923	110326924-110326974	110326981-110327251	110327761-110327853	110327871-110328111	110328159-110328226	110328274-110331325	110334024-110334346	110334368-110335030	110335498-110335755	110335799-110335899	110335917-110336197
ENSP00000416120	3	OARX	-	110326060-110326923	110325397-110326059
ENSP00000417378	5	OAR4	+	92274168-92276515	92274131-92274167
ENSP00000417378	3	OAR4	+	92274168-92276515	92276516-92276786
ENSP00000417651	5	OAR1	-	182855297-182857516	182857517-182857610
ENSP00000417651	3	OAR1	-	182855297-182857516	182849258-182849352	182855289-182855296
ENSP00000417656	5	OARX	+	62448517-62452594	62448410-62448516
ENSP00000417656	3	OARX	+	62448517-62452594	62452595-62452717
ENSP00000417914	5	OARX	-	10255622-10283953	10283954-10283965
ENSP00000417914	3	OARX	-	10255622-10283953	10255179-10255621
ENSP00000418668	5	OAR2	-	22535927-22546532	22546533-22546653
ENSP00000418668	3	OAR2	-	22535927-22546532	22535339-22535926
ENSP00000419199	5	OAR19	+	43899489-43912747	43898809-43898899	43899463-43899488
ENSP00000419199	3	OAR19	+	43899489-43912747	43912748-43913022	43913093-43913306	43913327-43913762	43917305-43919361	43919392-43920616	43921267-43921475	43921976-43922110	43923461-43923648	43924028-43924129	43925226-43925285	43926562-43926604	43929317-43929507	43930126-43930338	43930970-43931269	43931948-43932097	43934605-43934699	43934705-43934890
ENSP00000419920	5	OAR1	-	248236629-248244000	248244001-248244041
ENSP00000419920	3	OAR1	-	248236629-248244000	248236524-248236628
ENSP00000420443	5	OAR12	+	25286551-25292428	25286515-25286550
ENSP00000420443	3	OAR12	+	25286551-25292428	25292429-25292517
ENSP00000420617	5	OAR1	-	206188185-206218485	206221825-206221968
ENSP00000420617	3	OAR1	-	206188185-206218485	206186159-206188184
ENSP00000420641	5	OAR1	+	229563456-229574986	229563248-229563455
ENSP00000420641	3	OAR1	+	229563456-229574986	229574987-229575421
ENSP00000421760	5	OAR1	+	253378164-253382445	253377069-253377156	253377330-253377429	253378132-253378163
ENSP00000421760	3	OAR1	+	253378164-253382445	253382446-253382607	253382616-253382941
ENSP00000422122	5	OAR15	-	21935434-21937491	21937492-21937549
ENSP00000422122	3	OAR15	-	21935434-21937491	21935205-21935433
ENSP00000422319	5	OAR5	+	48420831-48435386	48411789-48411994	48412072-48412118	48420651-48420830
ENSP00000422319	3	OAR5	+	48420831-48435386	48435387-48435888	48435913-48436495
ENSP00000423716	5	OAR6	-	22171998-22183151	22183412-22183487
ENSP00000423716	3	OAR6	-	22171998-22183151	22171847-22171936	22171952-22171997
ENSP00000425561	5	OAR6	+	25697700-25711861	25697698-25697699
ENSP00000425561	3	OAR6	+	25697700-25711861	25711862-25712310
GLEAN_10000174	5	OAR11	-	53228503-53229674	53229675-53229676	53229689-53229778
GLEAN_10000174	3	OAR11	-	53228503-53229674	53228177-53228502
GLEAN_10000297	5	OAR24	-	27323292-27324308	27324309-27324352
GLEAN_10000297	3	OAR24	-	27323292-27324308	27323282-27323291
GLEAN_10000451	5	OAR17	+	72504482-72505210	72503842-72504004	72504016-72504481
GLEAN_10000451	3	OAR17	+	72504482-72505210	72505211-72505389
GLEAN_10000492	5	OAR24	+	33590362-33591444	33590319-33590361
GLEAN_10000492	3	OAR24	+	33590362-33591444	33591445-33591600
GLEAN_10001086	5	OAR1	-	103039056-103039952	103039953-103040120
GLEAN_10001086	3	OAR1	-	103039056-103039952	103032721-103033413	103034929-103035990	103037328-103038251	103038297-103038492	103038506-103039055
GLEAN_10001184	5	OAR5	-	2580011-2584242	2584243-2584276
GLEAN_10001184	3	OAR5	-	2580011-2584242	2572564-2572668
GLEAN_10001405	5	OAR3	+	6134765-6159746	6134746-6134764
GLEAN_10001405	3	OAR3	+	6134765-6159746	6159747-6159977	6163580-6163769
GLEAN_10001607	5	OAR4	+	5308604-5312518	5308496-5308603
GLEAN_10001607	3	OAR4	+	5308604-5312518	5312519-5315160
GLEAN_10001715	5	OAR3	+	7483406-7484993	7483308-7483405
GLEAN_10001715	3	OAR3	+	7483406-7484993	7484994-7485254
GLEAN_10001763	5	OAR22	-	10034595-10034915	10044839-10044931	10045571-10045660
GLEAN_10001763	3	OAR22	-	10034595-10034915	10033920-10034012	10034034-10034123
GLEAN_10002077	5	OAR1	-	263424588-263424908	263424909-263425009
GLEAN_10002077	3	OAR1	-	263424588-263424908	263424518-263424587
GLEAN_10002103	5	OAR20	-	7941305-7944447	7944448-7945371
GLEAN_10002103	3	OAR20	-	7941305-7944447	7940603-7941304
GLEAN_10002148	5	OAR3	+	6241724-6242208	6238226-6238351
GLEAN_10002148	3	OAR3	+	6241724-6242208	6242209-6242393
GLEAN_10002454	5	OAR15	+	78307859-78312834	78307852-78307858
GLEAN_10002454	3	OAR15	+	78307859-78312834	78312835-78312928
GLEAN_10002674	5	OAR20	+	30188163-30188465	30188104-30188162
GLEAN_10002674	3	OAR20	+	30188163-30188465	30188466-30188483
GLEAN_10002685	5	OARX	+	114489387-114490835	114488749-114488838	114488857-114489386
GLEAN_10002685	3	OARX	+	114489387-114490835	114490836-114490838	114490853-114490952
GLEAN_10002795	5	OAR2	+	101349627-101350178	101349566-101349626
GLEAN_10002795	3	OAR2	+	101349627-101350178	101350179-101350213
GLEAN_10003352	5	OAR3	+	203185096-203185305	203183870-203184457	203184472-203184577	203184583-203185095
GLEAN_10003352	3	OAR3	+	203185096-203185305	203185306-203185316
GLEAN_10003804	5	OAR19	-	53766706-53767104	53767105-53767452
GLEAN_10003804	3	OAR19	-	53766706-53767104	53766483-53766705
GLEAN_10003998	5	OAR15	-	848081-849184	849185-849270
GLEAN_10003998	3	OAR15	-	848081-849184	847870-848080
GLEAN_10004071	5	OAR11	+	50207204-50207893	50207137-50207203
GLEAN_10004071	3	OAR11	+	50207204-50207893	50207894-50207982	50207991-50208133
GLEAN_10004170	5	OAR20	-	15883550-15888104	15888105-15888153
GLEAN_10004170	3	OAR20	-	15883550-15888104	15883391-15883549
GLEAN_10004296	5	OAR3	+	103896650-103897798	103888232-103888364
GLEAN_10004296	3	OAR3	+	103896650-103897798	103897799-103898716
GLEAN_10004313	5	OARX	+	22637711-22638934	22637688-22637710
GLEAN_10004313	3	OARX	+	22637711-22638934	22638935-22639154
GLEAN_10004829	5	OARX	-	83251277-83252106	83252107-83252151
GLEAN_10004829	3	OARX	-	83251277-83252106	83251190-83251276
GLEAN_10004848	5	OAR1	+	106554754-106556091	106554649-106554753
GLEAN_10004848	3	OAR1	+	106554754-106556091	106556092-106556121
GLEAN_10004916	5	OAR16	-	33927706-33938069	33938070-33938124
GLEAN_10004916	3	OAR16	-	33927706-33938069	33926416-33927705
GLEAN_10005018	5	OAR6	+	101400035-101400367	101399515-101399838	101399842-101400034
GLEAN_10005018	3	OAR6	+	101400035-101400367	101400368-101400529
GLEAN_10005396	5	OAR3	+	103466214-103468662	103461523-103461709	103461741-103462001	103464622-103464833	103464878-103465677	103465842-103466213
GLEAN_10005396	3	OAR3	+	103466214-103468662	103468663-103468821	103468936-103471426
GLEAN_10005456	5	OAR20	-	7973948-7974329	7974330-7974342
GLEAN_10005456	3	OAR20	-	7973948-7974329	7973435-7973947
GLEAN_10005491	5	OAR1	-	224829326-224829727	224829728-224829899
GLEAN_10005491	3	OAR1	-	224829326-224829727	224829280-224829325
GLEAN_10005622	5	OAR1	-	20562784-20563641	20563642-20563831
GLEAN_10005622	3	OAR1	-	20562784-20563641	20562624-20562783
GLEAN_10005629	5	OAR1	+	20264486-20267697	20264448-20264485
GLEAN_10005629	3	OAR1	+	20264486-20267697	20267698-20267751
GLEAN_10005846	5	OAR25	+	11863051-11863395	11863010-11863050
GLEAN_10005846	3	OAR25	+	11863051-11863395	11863396-11863412
GLEAN_10005850	5	OAR3	+	110069080-110069445	110069073-110069079
GLEAN_10005850	3	OAR3	+	110069080-110069445	110069446-110069730
GLEAN_10005922	5	OAR2	+	64709839-64710051	64709766-64709838
GLEAN_10005922	3	OAR2	+	64709839-64710051	64710052-64710053
GLEAN_10006034	5	OAR4	-	117393325-117393843	117393844-117394551	117394578-117394811
GLEAN_10006034	3	OAR4	-	117393325-117393843	117392722-117393324
GLEAN_10006045	5	OAR2	-	175575351-175575737	175575738-175575796
GLEAN_10006045	3	OAR2	-	175575351-175575737	175575298-175575350
GLEAN_10006094	5	OAR4	-	116905383-116905706	116905707-116905738
GLEAN_10006094	3	OAR4	-	116905383-116905706	116903985-116904266	116904273-116905285	116905329-116905382
GLEAN_10006470	5	OAR13	-	74828872-74829177	74829178-74829317
GLEAN_10006470	3	OAR13	-	74828872-74829177	74828776-74828871
GLEAN_10006533	5	OAR18	-	56519422-56519901	56519902-56519925
GLEAN_10006533	3	OAR18	-	56519422-56519901	56519385-56519421
GLEAN_10006591	5	OAR11	+	26446432-26446890	26446349-26446431
GLEAN_10006591	3	OAR11	+	26446432-26446890	26446891-26446907
GLEAN_10006613	5	OAR11	-	26087775-26088212	26088213-26088298
GLEAN_10006613	3	OAR11	-	26087775-26088212	26087716-26087774
GLEAN_10006617	5	OAR11	+	26056444-26057238	26056319-26056443
GLEAN_10006617	3	OAR11	+	26056444-26057238	26057239-26057441
GLEAN_10006760	5	OAR6	-	111437759-111448301	111448302-111448328
GLEAN_10006760	3	OAR6	-	111437759-111448301	111437346-111437758
GLEAN_10006814	5	OAR2	+	236652520-236653050	236652489-236652519
GLEAN_10006814	3	OAR2	+	236652520-236653050	236653051-236653101
GLEAN_10007147	5	OAR2	-	126522613-126523395	126523396-126523574
GLEAN_10007147	3	OAR2	-	126522613-126523395	126522517-126522612
GLEAN_10007781	5	OAR23	-	32996265-32997373	32998903-32999082	32999119-32999193
GLEAN_10007781	3	OAR23	-	32996265-32997373	32995127-32995216	32995236-32995314	32995744-32996035	32996047-32996264
GLEAN_10007837	5	OAR12	+	49125170-49126093	49125139-49125169
GLEAN_10007837	3	OAR12	+	49125170-49126093	49126094-49126103	49126107-49126330
GLEAN_10008032	5	OAR17	+	70502936-70503220	70502619-70502822	70502906-70502935
GLEAN_10008032	3	OAR17	+	70502936-70503220	70503221-70503519
GLEAN_10008425	5	OAR1	+	240132060-240132866	240131986-240132059
GLEAN_10008425	3	OAR1	+	240132060-240132866	240132867-240132959
GLEAN_10008463	5	OARX	-	68575819-68576145	68576146-68576176
GLEAN_10008463	3	OARX	-	68575819-68576145	68575438-68575527	68575562-68575818
GLEAN_10008542	5	OAR14	-	10304489-10304755	10304756-10304762
GLEAN_10008542	3	OAR14	-	10304489-10304755	10304485-10304488
GLEAN_10008618	5	OAR3	+	95357241-95357933	95357127-95357240
GLEAN_10008618	3	OAR3	+	95357241-95357933	95357934-95357958
GLEAN_10009361	5	OAR3	+	192122974-192123657	192122847-192122973
GLEAN_10009361	3	OAR3	+	192122974-192123657	192123658-192123705
GLEAN_10009485	5	OAR9	+	44681638-44681874	44681607-44681637
GLEAN_10009485	3	OAR9	+	44681638-44681874	44681875-44681947
GLEAN_10010069	5	OAR1	+	216119994-216120350	216119971-216119993
GLEAN_10010069	3	OAR1	+	216119994-216120350	216120351-216120413
GLEAN_10010278	5	OAR10	-	17534281-17543131	17543288-17543344
GLEAN_10010278	3	OAR10	-	17534281-17543131	17530579-17530658
GLEAN_10010839	5	OAR1	+	264153771-264154148	264153674-264153770
GLEAN_10010839	3	OAR1	+	264153771-264154148	264154149-264154151
GLEAN_10011113	5	OAR6	+	97105027-97113737	97103126-97103220	97104947-97105026
GLEAN_10011113	3	OAR6	+	97105027-97113737	97113738-97114160
GLEAN_10011149	5	OAR1	+	18769546-18769704	18769535-18769545
GLEAN_10011149	3	OAR1	+	18769546-18769704	18769705-18769709
GLEAN_10011701	5	OAR20	-	8442235-8442555	8442556-8442657
GLEAN_10011701	3	OAR20	-	8442235-8442555	8442113-8442234
GLEAN_10012109	5	OAR7	+	54709709-54710047	54709603-54709708
GLEAN_10012109	3	OAR7	+	54709709-54710047	54710048-54710699
GLEAN_10012194	5	OAR5	+	10591775-10592092	10591745-10591774
GLEAN_10012194	3	OAR5	+	10591775-10592092	10592093-10592130
GLEAN_10012256	5	OARX	+	38272757-38273278	38272571-38272756
GLEAN_10012256	3	OARX	+	38272757-38273278	38273279-38273490
GLEAN_10012274	5	OAR7	+	9211140-9211637	9211119-9211139
GLEAN_10012274	3	OAR7	+	9211140-9211637	9211638-9211650
GLEAN_10012388	5	OARX	+	82691101-82693490	82689662-82689788	82691078-82691100
GLEAN_10012388	3	OARX	+	82691101-82693490	82693491-82694323
GLEAN_10012630	5	OAR26	-	30117040-30117357	30117358-30117387
GLEAN_10012630	3	OAR26	-	30117040-30117357	30116954-30117039
GLEAN_10012930	5	OAR3	-	92166147-92166728	92166729-92166937
GLEAN_10012930	3	OAR3	-	92166147-92166728	92166126-92166146
GLEAN_10012964	5	OAR5	-	35664208-35664501	35664502-35664524
GLEAN_10012964	3	OAR5	-	35664208-35664501	35664173-35664207
GLEAN_10013214	5	OAR20	+	35411103-35411420	35411100-35411102
GLEAN_10013214	3	OAR20	+	35411103-35411420	35411421-35411488
GLEAN_10013385	5	OAR3	-	36593966-36594265	36594266-36594283
GLEAN_10013385	3	OAR3	-	36593966-36594265	36593770-36593965
GLEAN_10013641	5	OAR13	-	31768532-31769014	31769015-31769051
GLEAN_10013641	3	OAR13	-	31768532-31769014	31768518-31768531
GLEAN_10013664	5	OAR2	-	116825626-116825946	116825947-116825960
GLEAN_10013664	3	OAR2	-	116825626-116825946	116825427-116825625
GLEAN_10013782	5	OAR14	-	18021213-18021464	18021465-18021516
GLEAN_10013782	3	OAR14	-	18021213-18021464	18021069-18021212
GLEAN_10013841	5	OAR2	+	2159111-2160343	2158745-2158792	2158862-2159110
GLEAN_10013841	3	OAR2	+	2159111-2160343	2160344-2160459
GLEAN_10013923	5	OAR3	+	126661228-126661584	126661197-126661227
GLEAN_10013923	3	OAR3	+	126661228-126661584	126661585-126661636
GLEAN_10014153	5	OAR23	-	35021985-35022716	35022717-35022776
GLEAN_10014153	3	OAR23	-	35021985-35022716	35021920-35021984
GLEAN_10014173	5	OAR6	+	66045606-66045962	66045578-66045605
GLEAN_10014173	3	OAR6	+	66045606-66045962	66045963-66046106
GLEAN_10014579	5	OAR11	+	44093342-44093851	44093306-44093341
GLEAN_10014579	3	OAR11	+	44093342-44093851	44093852-44094035
GLEAN_10014599	5	OAR9	-	82978060-82978371	82978372-82978380
GLEAN_10014599	3	OAR9	-	82978060-82978371	82977990-82978059
GLEAN_10014765	5	OAR5	-	22759707-22768866	22768867-22768898
GLEAN_10014765	3	OAR5	-	22759707-22768866	22758813-22759706
GLEAN_10015072	5	OAR8	+	40706771-40707220	40706769-40706770
GLEAN_10015072	3	OAR8	+	40706771-40707220	40707221-40707393
GLEAN_10015116	5	OAR25	+	8270080-8292903	8247488-8247803	8248673-8249323	8251887-8251980	8257415-8257675	8257680-8257812	8257823-8259524	8262671-8262758	8262766-8262862	8262874-8263945	8266622-8268893	8269001-8269677	8269680-8270079
GLEAN_10015116	3	OAR25	+	8270080-8292903	8292904-8295162
GLEAN_10015163	5	OAR17	+	50749731-50750663	50747534-50747728	50748272-50748968
GLEAN_10015163	3	OAR17	+	50749731-50750663	50750664-50750825
GLEAN_10015547	5	OAR2	+	239843157-239843636	239843141-239843156
GLEAN_10015547	3	OAR2	+	239843157-239843636	239843637-239843732
GLEAN_10015657	5	OAR4	+	68061843-68062320	68061802-68061842
GLEAN_10015657	3	OAR4	+	68061843-68062320	68066495-68066545
GLEAN_10015816	5	OAR2	-	110447271-110447567	110447568-110447592
GLEAN_10015816	3	OAR2	-	110447271-110447567	110447093-110447270
GLEAN_10016065	5	OAR26	+	25505029-25505778	25504911-25505028
GLEAN_10016065	3	OAR26	+	25505029-25505778	25505779-25505855
GLEAN_10016175	5	OAR16	-	5855114-5855263	5855264-5855268
GLEAN_10016175	3	OAR16	-	5855114-5855263	5855101-5855113
GLEAN_10016184	5	OAR1	+	234914615-234916318	234914547-234914614
GLEAN_10016184	3	OAR1	+	234914615-234916318	234916319-234916428
GLEAN_10016445	5	OAR10	+	34604344-34605063	34604334-34604343
GLEAN_10016445	3	OAR10	+	34604344-34605063	34605064-34605125
GLEAN_10016480	5	OAR3	-	211558693-211559186	211559187-211560001	211560013-211560256
GLEAN_10016480	3	OAR3	-	211558693-211559186	211558474-211558570	211558574-211558692
GLEAN_10016644	5	OAR14	+	33579874-33580533	33579868-33579873
GLEAN_10016644	3	OAR14	+	33579874-33580533	33580534-33580612
GLEAN_10016828	5	OAR22	+	17626832-17627152	17626819-17626831
GLEAN_10016828	3	OAR22	+	17626832-17627152	17627153-17627265
GLEAN_10016886	5	OAR13	-	69263565-69263768	69263769-69264181
GLEAN_10016886	3	OAR13	-	69263565-69263768	69262385-69263564
GLEAN_10017178	5	OAR26	-	15274033-15274242	15274243-15274258
GLEAN_10017178	3	OAR26	-	15274033-15274242	15273958-15274032
GLEAN_10017509	5	OARX	+	40491075-40491332	40490957-40491074
GLEAN_10017509	3	OARX	+	40491075-40491332	40491333-40491350
GLEAN_10017536	5	OAR2	-	174551202-174573353	174573354-174573474	174573495-174573570	174576333-174576790
GLEAN_10017536	3	OAR2	-	174551202-174573353	174549632-174550684	174550688-174551201
GLEAN_10017890	5	OARX	+	63692714-63695017	63692274-63692521	63692535-63692627	63692629-63692713
GLEAN_10017890	3	OARX	+	63692714-63695017	63695018-63695314
GLEAN_10018129	5	OAR15	-	40018785-40019063	40019064-40019085
GLEAN_10018129	3	OAR15	-	40018785-40019063	40018725-40018784
GLEAN_10018235	5	OAR7	+	21314663-21315523	21314640-21314662
GLEAN_10018235	3	OAR7	+	21314663-21315523	21315524-21315610
GLEAN_10018409	5	OAR26	+	5423664-5427187	5422709-5422815	5422833-5422966
GLEAN_10018409	3	OAR26	+	5423664-5427187	5427188-5427289
GLEAN_10018457	5	OAR3	+	75264694-75266007	75264622-75264693
GLEAN_10018457	3	OAR3	+	75264694-75266007	75268694-75269108
GLEAN_10018556	5	OAR20	+	37909849-37924034	37901957-37902076	37902285-37902394	37903884-37903975	37904875-37904998	37909783-37909848
GLEAN_10018556	3	OAR20	+	37909849-37924034	37924035-37924207	37924235-37924324	37924441-37925750
GLEAN_10018665	5	OAR7	-	66466285-66499627	66499628-66499629
GLEAN_10018665	3	OAR7	-	66466285-66499627	66465167-66465721	66465727-66465828	66465860-66466284
GLEAN_10018945	5	OAR6	-	50542401-50542628	50542629-50542649
GLEAN_10018945	3	OAR6	-	50542401-50542628	50542300-50542400
GLEAN_10019196	5	OAR6	-	107589847-107590122	107590123-107590156
GLEAN_10019196	3	OAR6	-	107589847-107590122	107589768-107589846
GLEAN_10019317	5	OAR13	-	51121798-51122748	51122749-51122766
GLEAN_10019317	3	OAR13	-	51121798-51122748	51121722-51121797
GLEAN_10019711	5	OAR13	-	59633511-59633918	59633919-59633967
GLEAN_10019711	3	OAR13	-	59633511-59633918	59633379-59633510
GLEAN_10019769	5	OAR23	+	35714739-35715149	35714694-35714738
GLEAN_10019769	3	OAR23	+	35714739-35715149	35715150-35715185
GLEAN_10019982	5	OAR2	+	120373168-120373485	120372926-120373003	120373015-120373112	120373114-120373167
GLEAN_10019982	3	OAR2	+	120373168-120373485	120373486-120373635
[truncated: 38 more rows]
[truncated: 9 more columns]

## Sheet: DP_ExtendGene at 5' end
Table S6-2. Gene extension at 5' end in the DP
Gene ID	5' or 3' end	Chromosome	Strand	Original region	Extended region
ENSP00000301264	5	OAR5	+	17796636-17807578	17795610-17795744	17795889-17796363	17796368-17796635
ENSBTAP00000050792	5	OAR5	-	13731382-13732062	13732063-13732085
ENSP00000380711-D2	5	OAR2	-	82678405-82899377	82905442-82905684
ENSBTAP00000041195	5	OAR3	+	31215949-31223972	31215906-31215948
GLEAN_10008510	5	OAR1	-	89930472-89931221	89931222-89931249
ENSBTAP00000019790	5	OAR26	-	35737284-35786891	35786892-35787158
ENSBTAP00000018902-D2	5	OAR4	-	39612857-39643102	39643103-39643195	39644500-39644628	39653067-39653125	39653137-39653320	39653377-39653473
ENSP00000332643	5	OAR18	-	298484-299461	299462-299532
ENSP00000353634	5	OAR1	-	110749881-110753845	110753846-110753874
ENSBTAP00000023832	5	OAR6	+	116154851-116156153	116154842-116154850
ENSBTAP00000035650	5	OAR20	+	26636990-26641580	26633553-26633642	26636976-26636989
GLEAN_10010210	5	OAR21	-	41360290-41384012	41384013-41384139	41384151-41384467
ENSP00000415243	5	OAR1	-	215381975-215403337	215403338-215403603	215403616-215403716
ENSBTAP00000018159	5	OAR1	+	162541489-162546411	162540632-162541209	162541217-162541488
ENSP00000350267	5	OAR20	+	10230466-10260194	10230464-10230465
ENSP00000361917	5	OARX	+	113808649-113810010	113807261-113807305	113808155-113808209	113808534-113808648
ENSBTAP00000013622	5	OAR11	-	13517509-13539563	13539564-13539564
ENSP00000343144	5	OAR23	+	284580-358998	284549-284579
ENSP00000393202	5	OAR15	-	45540664-45550147	45550148-45550306	45558754-45558878	45558903-45558949
ENSP00000384136	5	OAR15	-	19790023-19863736	19863737-19863738
ENSP00000263574	5	OAR21	+	35668690-35696496	35668687-35668689
ENSP00000324422	5	OAR4	+	105664711-105671866	105664708-105664710
ENSP00000265081	5	OAR5	+	78621265-78810665	78621257-78621264
ENSBTAP00000027459	5	OAR2	-	220987681-220995098	220995099-220995204
ENSBTAP00000029184	5	OAR1	+	110620518-110625353	110619511-110619683	110620508-110620517
ENSBTAP00000018481	5	OAR17	+	5827255-5923884	5827246-5827254
ENSP00000349616	5	OAR3	+	211720104-211736291	211720015-211720103
ENSBTAP00000019587	5	OAR2	+	49966921-49987128	49966877-49966920
ENSBTAP00000006725	5	OAR3	+	129714983-129715351	129714977-129714982
ENSP00000262150	5	OAR23	+	10437532-10484279	10437511-10437531
ENSBTAP00000026521	5	OAR5	+	17609219-17616671	17609204-17609218
ENSBTAP00000002843	5	OAR9	-	50017891-50024505	50024506-50024512	50026519-50026578
ENSBTAP00000010762	5	OAR14	+	51863349-51867514	51862805-51863348
ENSBTAP00000041865	5	OAR15	+	65225047-65278760	65224969-65225046
ENSBTAP00000041394	5	OAR12	-	69174410-69176120	69176121-69176144
ENSP00000303315	5	OAR5	-	10933780-10933935	10933936-10934278
ENSBTAP00000027352	5	OAR10	+	30858587-30861472	30855603-30855692	30858584-30858586
ENSP00000414859	5	OAR15	-	75800281-75822794	75822795-75822876
GLEAN_10005201	5	OAR19	-	59860357-59994921	59994922-59994975	59995023-59995112	59995135-59995224
ENSBTAP00000005277	5	OAR11	-	44177058-44178248	44178249-44178271
ENSP00000372924	5	OAR23	+	42190143-42213481	42190086-42190142
ENSBTAP00000039324	5	OAR6	-	90788128-90789618	90789619-90789651
ENSBTAP00000005847	5	OAR14	-	1403334-1432885	1432886-1432891
ENSP00000326267	5	OAR7	-	98575428-98599907	98599908-98599985
ENSBTAP00000004805	5	OAR11	-	49707746-49721431	49721432-49721432
ENSP00000371345	5	OAR24	+	7507479-7520838	7507438-7507478
ENSP00000349696	5	OAR1	+	87536918-87567530	87536851-87536917
ENSP00000361845	5	OAR1	+	14472511-14516429	14472458-14472510
ENSBTAP00000018623	5	OAR11	-	51018370-51022211	51022212-51022218
ENSBTAP00000025884	5	OAR11	-	47897330-47900617	47900618-47900821
ENSBTAP00000006533	5	OAR22	+	12608292-12658597	12608113-12608291
ENSP00000289382	5	OAR3	-	100053992-100062438	100062439-100062439	100065872-100065986	100065994-100066083
ENSBTAP00000033657	5	OAR4	-	46090859-46210266	46210267-46210273
GLEAN_10009303	5	OAR18	+	65364057-65364800	65364004-65364056
ENSP00000401856	5	OAR1	-	175820374-175853709	175853710-175853710	175854115-175854439	175854446-175854882
ENSBTAP00000006036	5	OAR18	+	56547111-56572281	56547086-56547110
ENSBTAP00000013399	5	OAR11	+	14052756-14053095	14047886-14048028	14052749-14052755
ENSP00000294818	5	OAR1	+	115570194-115591896	115570178-115570193
ENSBTAP00000012561	5	OAR20	+	17333962-17337608	17333946-17333961
ENSP00000405994	5	OAR4	+	30889020-30891471	30888922-30889011
ENSP00000268864	5	OAR11	-	14264498-14270548	14270549-14270550
ENSBTAP00000010060	5	OARX	-	10289110-10298754	10298755-10298779
ENSP00000345268	5	OAR19	+	54293041-54317531	54293015-54293040
GLEAN_10013121	5	OAR1	+	272675269-272772714	272671576-272674033
ENSBTAP00000036700	5	OAR1	+	258170127-258235652	258169961-258170062	258170068-258170126
ENSP00000400787	5	OAR2	+	202967435-202980788	202967409-202967434
ENSBTAP00000016245	5	OAR7	-	61763027-61775546	61775547-61775626
ENSP00000264381	5	OAR1	+	219825108-219893385	219818623-219818731	219825093-219825107
ENSP00000331305	5	OAR3	-	216118888-216119870	216119871-216119966
ENSBTAP00000026038	5	OAR1	+	129038863-129052849	129038862-129038862
ENSBTAP00000001824	5	OAR18	-	21340760-21342976	21342977-21343055	21343083-21343167
ENSBTAP00000022529	5	OAR3	+	37859095-37881942	37858378-37858476	37858492-37858659
GLEAN_10002250	5	OAR18	+	64081254-64179771	64081212-64081253
ENSBTAP00000000465	5	OAR7	+	99928490-99936352	99923129-99923300
ENSP00000350491	5	OAR3	+	162569165-162584334	162569144-162569164
ENSBTAP00000009176	5	OAR11	-	41951033-41954878	41954879-41954966
ENSP00000379173	5	OAR3	+	223512716-223514097	223512715-223512715
ENSBTAP00000011371	5	OAR11	-	60888482-60903259	60903260-60903275
ENSP00000348714	5	OAR7	-	82899122-82919423	82920279-82920343
ENSBTAP00000045382	5	OAR13	+	63028021-63033218	63026751-63028020
ENSBTAP00000038735	5	OAR2	+	235075518-235140645	235075510-235075517
ENSBTAP00000044347	5	OAR24	-	3368518-3381113	3381114-3381180
ENSP00000374332	5	OAR2	+	186617414-186623441	186617380-186617413
ENSP00000403852	5	OAR3	+	213292467-213300951	213292384-213292466
ENSBTAP00000005137	5	OAR2	-	220121128-220128755	220128756-220128931
ENSBTAP00000008455	5	OAR24	+	18588951-18642377	18588901-18588950
ENSP00000309595	5	OAR22	+	21082585-21086488	21082245-21082584
ENSBTAP00000021685	5	OAR14	+	58718474-58718834	58717641-58717916	58718049-58718473
ENSP00000256404-D2	5	OAR2	+	42705523-42923136	42698096-42698316	42698383-42698603	42698619-42698822	42704702-42704963	42705521-42705522
ENSBTAP00000016976	5	OAR12	-	2651407-2668807	2668808-2668824	2677341-2677541
ENSP00000246747	5	OAR21	+	40978415-40985390	40978345-40978414
ENSP00000392892	5	OAR3	+	163369864-163408731	163369827-163369863
ENSP00000340736	5	OAR1	-	237598126-237632857	237632858-237632864
ENSBTAP00000043387	5	OAR18	+	40707152-40725690	40707077-40707151
ENSBTAP00000028490	5	OAR11	-	21010794-21051986	21051987-21051998	21052282-21052429
ENSP00000358045	5	OAR1	+	99399310-99404237	99399213-99399309
ENSP00000305502	5	OAR17	-	68960273-68993080	68993081-68993104
GLEAN_10005597	5	OAR5	+	31965510-31966370	31965332-31965456	31965464-31965509
GLEAN_10001757	5	OAR21	+	36402109-36402872	36402093-36402108
GLEAN_10012569	5	OAR1	+	176103393-176104580	176103242-176103392
ENSBTAP00000016955	5	OAR20	+	16851212-16864950	16851134-16851211
ENSBTAP00000005558	5	OAR9	-	34771991-34786901	34787097-34787186
ENSBTAP00000024232	5	OAR9	+	78742649-78801149	78742647-78742648
ENSP00000303997	5	OAR20	-	17322158-17326683	17326684-17326841
ENSBTAP00000004526	5	OAR1	-	27335537-27340533	27340534-27340536
ENSP00000378605	5	OAR24	+	33632839-33633313	33632827-33632838
ENSBTAP00000022554	5	OAR2	-	2724081-2735211	2742718-2742807	2742809-2742919	2742923-2743062
ENSP00000397054	5	OAR25	-	33960845-33968268	33968269-33968335	33968519-33968646
ENSBTAP00000027684	5	OAR5	-	41296511-41300720	41300721-41300753
ENSP00000360613	5	OARX	-	97701839-97710410	97710411-97710414
ENSBTAP00000023556	5	OAR18	+	22137528-22152324	22137393-22137479	22137496-22137527
GLEAN_10014150	5	OAR23	+	34044608-34044832	34044439-34044607
ENSBTAP00000018595	5	OAR7	-	83254497-83259506	83259507-83259514	83264622-83264711
ENSP00000378720	5	OAR7	+	64873508-64943392	64873476-64873507
ENSP00000339207	5	OARX	+	84500715-84521307	84500695-84500714
ENSBTAP00000043518	5	OAR3	-	79627782-79650982	79650983-79651000
ENSP00000314420	5	OAR11	-	27340042-27348858	27348859-27349375	27349434-27350496	27353031-27353529	27353595-27353827	27353840-27353940	27353984-27354583
GLEAN_10017739	5	OAR3	-	151694175-151695284	151695285-151695318
ENSBTAP00000019496	5	OAR9	+	14105847-14108217	14105809-14105846
GLEAN_10010495	5	OAR11	-	21294009-21295886	21295887-21295943
ENSP00000303515	5	OAR11	+	50194693-50200136	50194452-50194692
ENSP00000321845	5	OAR25	+	28356244-28375122	28354455-28354513	28356215-28356243
ENSP00000320924	5	OAR11	+	40299759-40315150	40299696-40299758
GLEAN_10014504	5	OAR3	-	132969671-132971072	132973382-132973510	132976023-132976142	132976326-132976471
ENSBTAP00000004604	5	OAR5	-	12832001-12838879	12838880-12839044
ENSP00000354901	5	OAR6	-	90755051-90759751	90759752-90759798
ENSP00000386649	5	OAR2	-	118388866-118389153	118389154-118389188
ENSBTAP00000025663	5	OAR1	+	264574706-264591302	264574705-264574705
ENSBTAP00000041827	5	OAR6	+	115360982-115372653	115360981-115360981
ENSBTAP00000033684	5	OAR4	+	43485734-43502628	43485697-43485733
ENSBTAP00000002265	5	OAR12	-	22964652-23001804	23001805-23001845	23004025-23004125
ENSBTAP00000053312	5	OAR1	-	200577962-200860345	200860346-200860420
ENSBTAP00000016951	5	OAR20	-	16845513-16850172	16850173-16850262	16850827-16851031
ENSP00000265560	5	OAR19	+	50857797-50897579	50857796-50857796
ENSBTAP00000014573	5	OAR12	-	67781485-67824934	67824935-67824996	67833268-67833441
ENSBTAP00000013177	5	OAR16	+	5693538-5762389	5692637-5693343	5693355-5693537
ENSBTAP00000034027	5	OAR12	-	41974153-41985899	41985900-41986038
GLEAN_10000545	5	OARX	+	67933758-67939811	67933479-67933585	67933736-67933757
ENSP00000396052	5	OAR21	-	42156157-42160022	42162605-42162875
ENSBTAP00000016111	5	OAR21	-	43048979-43053250	43053251-43053251
ENSP00000317159	5	OAR9	-	13682362-13683757	13683758-13683826
ENSBTAP00000043944	5	OAR19	+	37735915-37741269	37735857-37735912
ENSBTAP00000041860	5	OAR2	+	13136167-13143819	13130521-13130610	13136156-13136166
ENSP00000406512	5	OAR5	-	4190303-4216333	4216334-4216341
ENSBTAP00000009702	5	OAR3	+	35564744-35620956	35564729-35564743
GLEAN_10004607	5	OARX	-	58772712-58779740	58779741-58779811	58779866-58779920
GLEAN_10011975	5	OARX	+	60791911-60793188	60791848-60791910
ENSBTAP00000041796	5	OAR20	-	49441577-49448713	49448714-49448717
ENSP00000313674	5	OAR13	+	64708982-64724606	64708930-64708981
ENSP00000416255	5	OAR1	-	201315823-201333167	201333168-201333213	201333222-201333355	201333376-201333634
ENSP00000398592	5	OAR2	-	244702347-244720599	244720750-244720809
ENSP00000312355	5	OAR11	-	51454703-51468732	51468733-51468733
GLEAN_10011956	5	OAR3	-	170712158-170721089	170721090-170721090
ENSBTAP00000051953	5	OAR8	-	52866867-52984928	52984929-52985037
GLEAN_10000268	5	OAR7	-	83834292-83838543	83838544-83838663
ENSP00000349773	5	OAR1	-	99860849-99862457	99862458-99862762	99862777-99862830	99863363-99863536
GLEAN_10006923	5	OAR20	+	27582725-27584204	27582674-27582724
ENSP00000391438	5	OAR20	+	27223353-27232972	27223210-27223352
ENSP00000414066	5	OAR4	+	13723686-13811208	13723647-13723685
ENSP00000392379	5	OAR14	+	1114883-1132341	1114859-1114882
ENSBTAP00000019034	5	OAR22	-	18821921-18842248	18842249-18842250	18845915-18845992
ENSBTAP00000024228	5	OAR21	-	37609452-37617614	37617615-37617631	37618646-37618735
ENSBTAP00000040809-D2	5	OAR7	-	78694706-78835310	78835311-78835338
ENSBTAP00000027888	5	OAR7	+	70766692-70793522	70766643-70766691
ENSBTAP00000005522	5	OAR3	+	207445092-207449258	207445042-207445091
ENSP00000404121	5	OAR5	+	12968122-12983615	12967445-12967568	12968121-12968121
ENSBTAP00000015405	5	OAR19	+	50556406-50570332	50556362-50556405
ENSP00000310951	5	OAR8	-	30263705-30269799	30269800-30269808	30272459-30272548
ENSBTAP00000007371	5	OAR14	+	49603498-49617431	49602354-49602493
GLEAN_10003033	5	OAR7	+	78594259-78623423	78594188-78594258
GLEAN_10015811	5	OAR3	+	134809534-134817907	134809487-134809533
ENSBTAP00000038717	5	OAR20	+	9524861-9532808	9524850-9524860
ENSBTAP00000009463	5	OAR11	+	14140444-14145168	14138854-14138952
ENSBTAP00000023493	5	OAR7	-	20740774-20752013	20752014-20752153
ENSBTAP00000024086-D2	5	OAR13	+	42986915-43004351	42986908-42986914
ENSBTAP00000020126	5	OAR10	-	78809714-78826165	78826166-78826171
ENSP00000269187	5	OAR23	+	21458792-21477494	21458783-21458791
ENSBTAP00000022024	5	OAR24	-	1309498-1312950	1312951-1312963
ENSBTAP00000048686	5	OAR5	-	18129457-18130192	18130193-18131252
ENSBTAP00000027439	5	OAR20	+	10515644-10526465	10512774-10512829	10515597-10515643
ENSBTAP00000025138	5	OAR20	+	7463609-7466517	7463243-7463336	7463500-7463608
ENSP00000414657	5	OAR9	-	78057313-78060225	78060226-78060259
ENSBTAP00000049973	5	OAR1	+	19147554-19151908	19147307-19147553
ENSP00000353094	5	OAR12	+	49259235-49268851	49259187-49259234
ENSP00000387606	5	OAR19	+	49871824-49877242	49871725-49871823
ENSP00000350558	5	OAR13	-	62362173-62394578	62394579-62394601	62395030-62395159	62395179-62395268	62396866-62397079	62397713-62398214	62398235-62398311	62398337-62398409	62398471-62398561	62398564-62398664
ENSP00000370826	5	OAR2	+	43505973-43524855	43505931-43505972
ENSBTAP00000028740	5	OAR21	-	37568799-37594796	37594797-37594926
ENSP00000353106	5	OARX	-	12755220-12756720	12756721-12756734
ENSBTAP00000036310	5	OAR2	+	9080117-9100106	9080110-9080116
ENSBTAP00000034344	5	OAR3	-	194977413-195018399	195018400-195018403
ENSBTAP00000039644	5	OAR15	+	49697640-49700167	49696687-49697044	49697091-49697639
ENSP00000380779	5	OAR17	+	54361936-54391650	54361906-54361935
GLEAN_10019303	5	OAR13	-	49766663-49767133	49767134-49767160
ENSBTAP00000017091	5	OARX	-	56748687-56750326	56750327-56750331
ENSP00000291634	5	OAR1	+	263516354-263541790	263516312-263516353
GLEAN_10006973	5	OAR1	+	265706913-265819544	265706825-265706892
GLEAN_10000832	5	OAR3	+	220350988-220356516	220348640-220348685
GLEAN_10020268	5	OAR7	-	70883915-70884829	70884830-70885344
ENSP00000217109	5	OAR13	-	58912570-58919322	58919323-58919345
ENSBTAP00000044313	5	OAR15	+	31654678-31655780	31648726-31648815	31654666-31654677
ENSP00000327916	5	OAR24	+	18143902-18171568	18141187-18141492	18143886-18143901
ENSP00000348299	5	OAR10	+	17872582-17873811	17862781-17862883	17872577-17872581
ENSP00000359685	5	OAR9	-	13012174-13015685	13015686-13015873
GLEAN_10007358	5	OAR18	-	64538354-64597723	64597724-64597869
ENSBTAP00000020855	5	OAR19	-	53441994-53443016	53443017-53443432	53443439-53444267	53444327-53444430	53444501-53444549
GLEAN_10004651	5	OAR2	+	229661670-229662134	229661663-229661669
ENSP00000402597	5	OAR1	+	128904009-128917276	128904000-128904008
ENSP00000394817	5	OAR5	-	1330286-1343015	1343016-1343019
GLEAN_10017556	5	OAR1	-	225089672-225097328	225097329-225097408
ENSBTAP00000011146	5	OAR1	+	260223328-260252099	260223298-260223327
ENSP00000294161	5	OAR21	+	38798105-38798344	38797341-38797437	38797440-38797678	38797707-38798104
ENSBTAP00000016972	5	OAR9	-	83333191-83357187	83357188-83357246
GLEAN_10016694	5	OAR3	+	169067654-169071908	169067580-169067653
GLEAN_10005849	5	OAR9	+	35022263-35033905	35022219-35022262
ENSP00000324444	5	OAR18	-	45460905-45479585	45479586-45479602
GLEAN_10018914	5	OAR23	+	58581660-58583987	58581646-58581659
ENSBTAP00000020668	5	OAR26	+	22124714-22146915	22124662-22124713
ENSBTAP00000009604	5	OAR1	-	12338739-12340881	12340882-12341013	12344608-12344748
ENSBTAP00000013088	5	OAR14	+	11101501-11108646	11101496-11101500
ENSBTAP00000024370	5	OAR11	-	26231935-26233364	26233365-26233393
GLEAN_10018980	5	OAR13	-	5044104-5044370	5044371-5044426
ENSBTAP00000023118	5	OAR1	+	16896888-16903611	16896880-16896887
ENSBTAP00000024557	5	OAR16	+	8184144-8191712	8184061-8184143
GLEAN_10012097	5	OAR3	+	116352985-116354756	116352869-116352984
ENSP00000270517	5	OAR5	-	13695307-13702338	13702339-13702362	13708762-13708853
ENSBTAP00000014796	5	OAR1	+	185220491-185239330	185218685-185218774	185220482-185220490
ENSP00000389732	5	OAR5	-	3611438-3627446	3627447-3627471
GLEAN_10001675	5	OAR15	-	921708-973822	977698-977769
ENSP00000380176	5	OAR15	+	49546278-49546795	49546224-49546277
ENSBTAP00000019656	5	OAR5	-	2715244-2717507	2717508-2717578
ENSP00000393471	5	OAR19	+	16779559-16788626	16779535-16779558
GLEAN_10015189	5	OAR19	-	53388920-53395027	53395028-53395034
ENSP00000364737-D2	5	OAR2	-	28728486-28964105	28964106-28964149
ENSBTAP00000014019	5	OAR3	-	39810865-39819504	39819505-39819541	39819564-39819632
ENSBTAP00000010234	5	OAR1	-	176866108-176868030	176868031-176868033
ENSBTAP00000037106	5	OAR24	-	34125811-34128119	34128120-34128140
GLEAN_10020046	5	OAR18	-	8455675-8456181	8456182-8456228
GLEAN_10004573	5	OAR5	-	2748870-2749264	2749265-2749410
ENSBTAP00000040396	5	OAR2	+	249879070-249892347	249879060-249879069
GLEAN_10017476	5	OAR2	+	17423559-17424065	17423534-17423558
GLEAN_10007121	5	OAR5	-	32369026-32375599	32375600-32375613
GLEAN_10001772	5	OAR19	-	49058683-49064231	49064236-49064430	49067094-49067183
ENSP00000216479	5	OAR7	+	85650575-85656264	85650572-85650574
ENSBTAP00000025843	5	OAR21	-	21925977-21995588	21995589-21995602
ENSBTAP00000043907	5	OAR15	+	35144178-35232092	35144121-35144177
GLEAN_10004070	5	OAR1	+	262511145-262531320	262511104-262511144
ENSBTAP00000021386	5	OAR19	+	43682876-43700418	43682715-43682875
ENSBTAP00000003028	5	OAR24	+	27246053-27248402	27245487-27245534
ENSP00000362532	5	OAR13	+	66308986-66364636	66308975-66308985
ENSBTAP00000051629	5	OAR7	-	10156701-10241593	10241594-10241750
ENSBTAP00000017905	5	OAR1	-	164480974-164486208	164486209-164486339
ENSBTAP00000022784	5	OAR1	-	171844745-171870461	171870505-171870607	171870614-171870707
ENSBTAP00000008938	5	OAR5	+	24835179-24869229	24835126-24835178
ENSBTAP00000037698	5	OAR8	+	47963617-47965091	47963589-47963616
ENSBTAP00000013637	5	OAR2	+	110472033-110493083	110471934-110472032
ENSBTAP00000048739	5	OAR3	+	6830467-6830719	6830464-6830466
ENSP00000332313	5	OAR11	+	12500101-12501612	12500095-12500100
ENSP00000364885	5	OAR12	+	49645855-49651785	49645852-49645854
ENSP00000392093	5	OAR17	-	68582473-68583331	68583332-68583541
ENSP00000314103	5	OAR1	-	98256441-98257942	98257943-98258048
GLEAN_10005963	5	OAR14	-	57376861-57377595	57377632-57377711	57377740-57377807
ENSBTAP00000028662	5	OAR19	+	32482521-32486877	32481887-32482051	32482324-32482520
ENSBTAP00000049567	5	OAR24	+	2168331-2169926	2168235-2168330
GLEAN_10010412	5	OAR21	-	26561217-26562253	26562256-26562346
ENSP00000406657	5	OAR19	+	50113901-50116416	50113847-50113900
ENSP00000316224	5	OAR2	+	204739935-204778228	204739924-204739934
ENSBTAP00000010703	5	OAR2	+	146900584-146961863	146900555-146900583
ENSP00000424827	5	OAR7	+	51334869-51425038	51334488-51334868
ENSBTAP00000020078	5	OAR12	-	71830757-71868402	71868403-71868485
ENSP00000300692	5	OAR15	-	28728419-28731618	28731619-28731672
GLEAN_10015814	5	OAR2	+	110390541-110391086	110390468-110390540
ENSBTAP00000008572	5	OAR13	-	60626178-60675507	60675508-60675736	60675765-60675837	60675921-60676157
ENSP00000325618	5	OAR9	+	13773554-13781130	13773443-13773526
ENSBTAP00000031584	5	OAR23	-	32998913-33009470	33009493-33009575
GLEAN_10009307	5	OARX	+	57348114-57348437	57348063-57348113
ENSP00000386125	5	OAR24	+	27638354-27642903	27638274-27638353
ENSBTAP00000027681	5	OAR21	+	41739468-41742639	41739460-41739467
ENSBTAP00000018512	5	OAR19	+	50959468-50960959	50959455-50959467
ENSBTAP00000016261	5	OAR10	-	9815184-9854169	9854170-9854179
ENSBTAP00000039583	5	OAR15	+	46092817-46096102	46092722-46092816
ENSP00000273695	5	OAR1	-	189337720-189340889	189340890-189340895
ENSP00000417610	5	OAR20	+	3045328-3063759	3044773-3044862	3044905-3045040	3045065-3045206	3045215-3045327
ENSBTAP00000002495	5	OAR11	+	36993105-37005974	36992870-36993104
ENSBTAP00000027338	5	OAR11	+	34466526-34467185	34466359-34466519	34466522-34466525
ENSBTAP00000020741	5	OAR10	+	30743044-30785263	30742946-30743043
ENSP00000419760	5	OAR24	+	36356961-36361573	36356735-36356960
ENSBTAP00000014888	5	OAR14	+	47400546-47413054	47400452-47400545
ENSBTAP00000041719	5	OAR3	-	163083678-163086146	163086147-163086195
ENSP00000385759	5	OAR1	+	118478539-118546131	118478480-118478538
ENSP00000389502	5	OAR12	-	47166934-47179580	47179584-47179673
ENSBTAP00000051193	5	OAR17	-	44366478-44440468	44440469-44440469
ENSBTAP00000008682	5	OAR11	+	5193371-5245350	5193113-5193370
ENSP00000347170	5	OAR18	-	32412884-32417580	32417581-32417601
ENSP00000355385	5	OAR5	-	41186944-41190271	41190272-41190480
GLEAN_10020250	5	OAR7	+	69289033-69289515	69289003-69289032
ENSP00000247977	5	OAR5	-	12223681-12224683	12224684-12224697
GLEAN_10005635	5	OAR20	+	26802629-26844388	26802581-26802628
ENSBTAP00000016702	5	OAR1	+	182696242-182716318	182696052-182696241
ENSBTAP00000017362	5	OAR3	-	18224090-18232037	18232038-18232072	18232988-18233092
GLEAN_10009509	5	OAR4	+	98194170-98194658	98193821-98194169
ENSBTAP00000040836	5	OAR11	-	38494542-38506898	38506899-38507041	38507067-38507156
ENSBTAP00000017106	5	OAR18	-	43980176-44015032	44015033-44015044
ENSBTAP00000048183	5	OAR17	-	62586965-62590591	62590592-62590644
ENSBTAP00000022580	5	OAR1	-	189252833-189284412	189284413-189284431
GLEAN_10011422	5	OAR3	+	163097596-163098549	163097281-163097378	163097381-163097470	163097566-163097595
GLEAN_10020949	5	OAR25	+	31319379-31320251	31319262-31319351
ENSBTAP00000053665	5	OAR2	+	239648564-239649447	239648558-239648563
GLEAN_10002230	5	OAR16	-	14938628-14939402	14939403-14939565
ENSBTAP00000028798	5	OAR3	+	212976670-212979151	212972644-212972738	212972752-212972939	212972968-212973687	212973692-212973786	212975048-212975506	212975508-212976669
GLEAN_10004934	5	OAR14	-	47833876-47834115	47834116-47834239
GLEAN_10007678	5	OAR18	-	6880485-7001552	7001553-7001584
ENSP00000380878	5	OAR2	-	43119899-43170997	43170998-43170998
ENSBTAP00000028751	5	OAR5	+	78452174-78493917	78452145-78452173
ENSP00000394031	5	OAR7	-	97750502-98011494	98011495-98011504
ENSP00000354774	5	OAR10	-	17816017-17826140	17826141-17826143
GLEAN_10018899	5	OAR4	+	11403287-11403856	11402511-11403286
ENSP00000355568	5	OAR25	-	6296558-6297291	6297292-6297339	6297348-6297440
ENSP00000328352	5	OAR11	+	26674335-26675033	26673913-26674236	26674270-26674334
ENSP00000362392	5	OAR3	-	7882177-7887786	7893018-7893101
GLEAN_10018658	5	OAR7	-	67959640-67960158	67960159-67960260
ENSP00000393611	5	OAR14	+	44789935-44794480	44788693-44789934
ENSBTAP00000015599	5	OAR22	-	8543757-8583950	8583951-8584161
GLEAN_10017870	5	OAR3	-	78216008-78235155	78235156-78235178
ENSBTAP00000022205	5	OAR12	-	9754346-9837979	9837980-9837981
ENSBTAP00000038371	5	OAR18	-	57556186-57592181	57592182-57592268
ENSP00000196371	5	OAR16	+	32861906-33003784	32861903-32861905
ENSBTAP00000047592-D4	5	OAR11	+	42597211-42597405	42597145-42597210
GLEAN_10007145	5	OAR2	-	126263888-126264094	126264095-126264150
ENSP00000343376	5	OAR14	+	9634501-9641138	9634499-9634500
ENSBTAP00000026622	5	OAR19	-	43091821-43095298	43095299-43095307	43097377-43097818	43097821-43098079	43098164-43098253
ENSP00000406909	5	OAR11	+	37055178-37055984	37053304-37053393	37053440-37053560	37053976-37054278	37054311-37054753	37054787-37054885	37054897-37055112	37055122-37055177
GLEAN_10020966	5	OAR6	-	104465138-104465527	104465528-104465583
ENSP00000339057	5	OARX	+	114554388-114556925	114554275-114554387
ENSBTAP00000022353	5	OAR6	-	17518905-17540013	17540014-17540177
ENSP00000390651	5	OAR3	-	142702578-142723801	142723802-142723804
ENSP00000361140	5	OAR1	+	19848298-19854375	19844189-19844312	19848283-19848297
ENSBTAP00000043467	5	OAR21	+	39827990-39833288	39827985-39827989
ENSP00000327436	5	OAR18	-	63288356-63348259	63348260-63348267
ENSBTAP00000043290	5	OAR24	-	18734639-18736932	18736933-18737021
ENSBTAP00000027348	5	OAR2	-	210040564-210055808	210055809-210055809
ENSP00000400386	5	OAR24	-	38424785-38425954	38425955-38426413
ENSBTAP00000020514	5	OAR3	-	6424655-6426627	6426628-6426683
ENSBTAP00000004475	5	OAR1	-	76179313-76218687	76218688-76218696
ENSP00000289749	5	OAR2	-	246999293-247000806	247000807-247002201	247002204-247002293
ENSBTAP00000020585	5	OAR21	+	41050597-41053936	41050398-41050461	41050514-41050596
ENSBTAP00000021012	5	OARX	+	50859728-50865110	50859727-50859727
ENSBTAP00000033770	5	OAR2	-	39280059-39292317	39292318-39292342	39292365-39292454
ENSP00000363041	5	OAR22	-	344252-354936	354937-355033	355905-356084	362111-362320
ENSBTAP00000033821	5	OAR13	+	80371677-80374749	80371675-80371676
GLEAN_10014489	5	OAR3	-	132307664-132309861	132309862-132309883
ENSP00000380338	5	OAR13	+	65623131-65638287	65623071-65623130
ENSBTAP00000022174	5	OAR13	+	30086246-30121830	30086206-30086245
GLEAN_10019612	5	OAR1	-	178695282-178701487	178701488-178701637
GLEAN_10012415	5	OAR15	+	76297279-76298091	76297247-76297278
ENSBTAP00000041415	5	OAR3	-	167653806-167654241	167654242-167654392	167654400-167654538	167654549-167654640	167654649-167654720
ENSP00000399216	5	OAR19	+	50783586-50786740	50783522-50783585
ENSBTAP00000005978	5	OARX	+	60804837-60824395	60804726-60804836
GLEAN_10017827	5	OAR1	+	250808517-250808945	250808468-250808516
GLEAN_10019859	5	OARX	-	84601207-84602087	84602088-84602150
ENSBTAP00000049636	5	OAR2	-	211729259-211740040	211740041-211740176	211740178-211740515	211740968-211741057	211741108-211741168
ENSBTAP00000029226	5	OAR3	+	12004503-12062715	12002019-12002150
ENSBTAP00000052168-D5	5	OAR20	-	29648693-29649073	29649074-29649171
ENSBTAP00000023772	5	OAR16	+	63154302-63165440	63154300-63154301
ENSBTAP00000014663	5	OAR6	+	116344120-116344532	116343339-116343458	116343460-116343569	116343985-116344119
ENSP00000309629	5	OAR21	-	41714216-41715129	41715130-41715132	41715982-41716071
ENSBTAP00000013650	5	OAR21	-	48068205-48069892	48069893-48069893
ENSBTAP00000013151	5	OAR24	-	1639502-1644222	1644223-1644408
ENSP00000357362	5	OAR1	-	103934129-103944018	103944019-103944032
ENSP00000223324	5	OAR4	-	77500842-77505747	77505748-77505773
ENSBTAP00000022251	5	OAR11	+	44214263-44215800	44213987-44214076	44214221-44214262
ENSBTAP00000013781	5	OAR5	+	7635797-7660914	7630648-7630735
ENSBTAP00000030588	5	OAR19	-	52569933-52571790	52571791-52571908	52573178-52573267
ENSP00000231487	5	OAR5	-	43543512-43551752	43551753-43551756	43554263-43554336	43554412-43554512
ENSBTAP00000002790	5	OAR4	+	87307942-87315636	87307798-87307941
ENSBTAP00000008885	5	OAR7	+	10366632-10421939	10360006-10360135	10366597-10366631
ENSP00000357633	5	OAR22	+	48617887-48644491	48617886-48617886
ENSP00000325776	5	OAR10	-	23274562-23274885	23274936-23274990
ENSP00000262041	5	OAR4	-	23516746-23591467	23591468-23591640
ENSBTAP00000008809	5	OAR9	+	68991622-69039152	68991618-68991621
GLEAN_10017479	5	OAR2	-	17551507-17552510	17552511-17552651
ENSP00000385025	5	OAR11	-	33969774-33974824	33974825-33974986	33974991-33975080
GLEAN_10021233	5	OAR4	+	84850143-84887745	84849899-84850006	84850017-84850142
ENSP00000362013	5	OAR20	-	16124526-16162466	16162467-16162517	16162541-16162630
ENSP00000291041	5	OAR14	+	34568357-34581440	34568286-34568356
ENSP00000320649	5	OAR21	+	9263097-9264288	9263047-9263096
ENSBTAP00000020154	5	OAR3	-	75599954-75621340	75621341-75621352
ENSP00000308012	5	OARX	-	122406384-122407526	122407527-122407622
ENSBTAP00000041067	5	OAR13	+	72464366-72468014	72464347-72464365
ENSP00000421481	5	OAR17	+	9422584-9758265	9416903-9417001
ENSBTAP00000037730	5	OAR10	-	17332174-17382170	17382171-17382191
GLEAN_10009852	5	OAR10	-	32967372-32969717	32969718-32969724
GLEAN_10019726	5	OAR13	-	60342353-60343144	60343145-60343251
ENSP00000335147	5	OAR26	+	14363641-14365666	14363567-14363636
ENSBTAP00000002404	5	OAR3	+	96069209-96071392	96069155-96069208
ENSBTAP00000003609	5	OAR9	-	43966806-43983368	43983369-43983499
GLEAN_10011055	5	OAR2	+	229128899-229132628	229128834-229128898
ENSP00000376726	5	OAR2	+	116869533-116876752	116869493-116869532
ENSP00000414002	5	OAR21	-	38769479-38779575	38779576-38779691	38781539-38781959
ENSP00000206542	5	OAR7	+	23639203-23645407	23639093-23639202
ENSP00000405360	5	OAR3	-	163010194-163015832	163015833-163015886	163015899-163015949
ENSP00000396652	5	OAR4	+	98949288-98949541	98948491-98948719	98948726-98949287
ENSP00000346340	5	OAR1	-	3625664-3637696	3637697-3637770
ENSBTAP00000015212	5	OAR2	-	52675952-52695065	52695066-52695098	52699384-52699856
ENSP00000285407	5	OAR9	+	74541460-74543456	74541459-74541459
ENSP00000217901	5	OARX	+	68083873-68088294	68083609-68083872
ENSBTAP00000013093	5	OAR7	+	85308602-85316606	85308498-85308601
ENSP00000377748	5	OAR1	-	160685465-160711539	160711540-160711576
ENSP00000409075	5	OAR1	-	28277604-28297094	28297095-28297167
ENSP00000402338	5	OAR8	-	26643559-26676654	26676655-26676730
ENSP00000358200	5	OAR22	-	37406688-37445341	37445342-37445535
ENSBTAP00000023778	5	OAR16	-	63136450-63147273	63147274-63147319
ENSBTAP00000014591	5	OAR1	+	164619817-164627091	164619793-164619816
ENSP00000259324	5	OAR3	-	7039194-7046398	7046399-7046402	7046808-7046881
ENSP00000362597	5	OAR3	+	9855706-10067307	9849516-9849571	9855666-9855705
ENSBTAP00000011635	5	OAR2	+	29455744-29457679	29455460-29455743
GLEAN_10021935	5	OAR16	-	26423652-26481677	26481678-26481727
ENSP00000298687	5	OAR7	+	23111023-23116439	23111012-23111022
ENSBTAP00000026283	5	OAR3	+	1940785-1941123	1940784-1940784
ENSP00000260187	5	OAR15	-	29631069-29646154	29646155-29646278	29646728-29646818	29646842-29647177	29650434-29650481	29650496-29650593	29650600-29650785	29650795-29650882	29652103-29652333	29654003-29654092	29654098-29654224	29654228-29654461
ENSBTAP00000025004	5	OAR3	+	7085073-7099873	7084827-7085072
GLEAN_10019842	5	OARX	+	86605871-86606719	86605742-86605870
ENSP00000301765	5	OAR21	-	36837638-36843629	36843630-36843925
ENSBTAP00000035733	5	OAR5	+	17720769-17726434	17720758-17720768
ENSP00000274764-D7	5	OAR20	-	30310047-30310427	30310428-30310470
ENSP00000348064	5	OAR6	+	90872170-90890771	90866202-90866305
ENSBTAP00000027246	5	OAR5	-	18664418-18675333	18675334-18675335
ENSP00000409259	5	OAR20	+	10699107-10701023	10699092-10699106
ENSBTAP00000002120	5	OAR18	+	21461242-21485261	21454018-21454148	21461102-21461200	21461203-21461241
GLEAN_10002803	5	OAR1	+	110449210-110450263	110449053-110449209
GLEAN_10017606	5	OAR11	+	7624523-7797210	7624418-7624522
ENSP00000241256	5	OAR1	+	213391825-213395187	213391775-213391824
ENSBTAP00000020704	5	OAR3	-	27305068-27312238	27312239-27312386
ENSP00000272223	5	OAR3	-	26797770-26799273	26799274-26799307
ENSBTAP00000020651	5	OAR14	+	52789835-52861855	52789658-52789834
ENSP00000360124	5	OAR1	+	38415330-38452216	38414821-38415329
ENSBTAP00000002607	5	OAR7	+	42789726-42808018	42789549-42789725
ENSP00000416799	5	OAR13	-	77423455-77424876	77424877-77424928
GLEAN_10001957	5	OAR24	-	27433851-27434240	27434241-27434266
ENSP00000345702	5	OAR20	+	15153169-15168996	15153106-15153168
ENSBTAP00000000335	5	OAR2	-	68349622-68400246	68400247-68400322
ENSBTAP00000027182	5	OAR1	+	99932801-99933355	99932794-99932800
ENSBTAP00000012612	5	OAR21	+	43764701-43835473	43764692-43764700
GLEAN_10013772	5	OAR20	-	45658708-45659193	45659194-45659294	45659326-45659412
ENSBTAP00000015925	5	OAR7	-	84226546-84249402	84249403-84250219	84250234-84250323
GLEAN_10021724	5	OAR4	+	77691667-77692266	77691621-77691666
ENSBTAP00000044462	5	OARX	-	68353597-68357977	68357978-68357991
ENSBTAP00000005523	5	OAR4	-	111637874-111640093	111640094-111640116
ENSP00000407163	5	OAR12	-	49848772-49863420	49863421-49863421
ENSBTAP00000013854	5	OAR21	-	38767924-38768651	38768652-38768811
GLEAN_10009675	5	OAR7	+	83889977-83895004	83889842-83889976
ENSBTAP00000040327	5	OAR11	-	48208548-48258421	48258422-48258422
GLEAN_10005473	5	OAR8	-	32621958-32622278	32622279-32622366
ENSBTAP00000005311	5	OAR12	-	21336188-21354193	21354194-21354201	21360055-21360157
ENSBTAP00000048635	5	OAR14	-	54404829-54405180	54405181-54405236	54405248-54405333
ENSBTAP00000022939	5	OAR2	+	224971854-225006659	224971811-224971853
ENSBTAP00000008216	5	OAR2	+	117130874-117148796	117126103-117126190	117130641-117130730	117130788-117130873
ENSP00000301455	5	OAR5	+	14874650-14880080	14874608-14874649
ENSBTAP00000018239	5	OARX	-	108129528-108167697	108167698-108167698
ENSBTAP00000050033	5	OAR1	-	28803548-28804971	28804972-28804983	28806018-28806084
ENSP00000325398	5	OAR3	-	95321181-95324628	95324629-95324651
ENSP00000382657	5	OAR24	-	1463611-1465609	1465610-1465666
ENSBTAP00000019513	5	OAR5	-	5267208-5272052	5272053-5272058
GLEAN_10013482	5	OAR5	-	28227879-28228379	28228380-28228386
GLEAN_10003817	5	OAR19	-	55911206-55929869	55929870-55929873
ENSP00000312758	5	OAR21	+	25806079-25841185	25806031-25806078
GLEAN_10002590	5	OAR13	+	80384585-80390600	80384413-80384502	80384532-80384584
ENSP00000361027	5	OARX	+	103757301-103803125	103740211-103740295	103747985-103748048	103755469-103755628	103757199-103757300
ENSP00000400320	5	OAR11	+	42087726-42106900	42087235-42087342	42087715-42087725
ENSBTAP00000012504	5	OAR2	+	243703591-243708345	243703473-243703590
GLEAN_10002353	5	OAR5	+	11748215-11756264	11748180-11748214
GLEAN_10003920	5	OAR14	+	54437131-54447482	54437118-54437130
ENSBTAP00000040660	5	OAR14	-	54485204-54488899	54488900-54489140
ENSP00000413971	5	OAR17	-	55678185-55712882	55712883-55712988
GLEAN_10013578	5	OAR7	-	56533940-56534464	56534465-56534493
ENSBTAP00000018533	5	OAR1	+	99265297-99281565	99263046-99263120	99264160-99264252	99265245-99265296
ENSP00000325376	5	OAR5	+	14936738-14965934	14936735-14936737
ENSP00000369339	5	OAR2	-	95663177-95689072	95689073-95689118
ENSBTAP00000001491	5	OAR11	-	20528024-20533474	20533475-20533542
ENSP00000366915	5	OAR10	+	46408282-46422980	46408281-46408281
ENSBTAP00000000504	5	OAR25	-	26927412-27040058	27040059-27040083
ENSP00000356230	5	OAR12	+	78199956-78224581	78199924-78199955
ENSBTAP00000008362	5	OAR5	+	37095127-37107741	37095125-37095126
ENSBTAP00000008511	5	OAR12	+	49496840-49500198	49495671-49496839
ENSP00000303412	5	OAR7	+	30845175-30876020	30845155-30845174
ENSBTAP00000015368	5	OAR7	+	33227565-33235494	33227408-33227516	33227519-33227564
ENSBTAP00000051454	5	OAR14	-	9838307-9843409	9843410-9843482
GLEAN_10021460	5	OARX	-	92978362-93041407	93041408-93041596	93041853-93041986
GLEAN_10019833	5	OAR5	-	91024618-91025271	91025272-91025287
ENSP00000386759	5	OAR19	+	52511693-52566512	52509998-52510037	52511692-52511692
ENSP00000278412	5	OAR15	-	78045817-78054597	78054598-78054665
ENSP00000361869	5	OAR1	-	14287540-14302347	14302348-14302353
ENSP00000376721	5	OAR15	+	24194039-24389214	24193948-24194038
ENSP00000348849	5	OAR3	-	163197923-163199771	163200030-163200323
ENSBTAP00000023769	5	OAR1	+	263125973-263126775	263125906-263125972
ENSBTAP00000023078	5	OAR14	-	51813073-51827074	51827075-51827080
ENSBTAP00000000906	5	OAR13	-	45497862-45520067	45520068-45520191
GLEAN_10003007	5	OAR14	-	45418880-45419185	45419220-45419273
ENSBTAP00000011846	5	OAR3	+	7745698-7775526	7745334-7745697
ENSP00000157600	5	OAR19	-	17776362-17803957	17803958-17803959
ENSBTAP00000004477	5	OAR5	+	41444804-41445852	41444800-41444803
GLEAN_10010082	5	OAR18	+	32885609-32887600	32885554-32885608
ENSBTAP00000007175	5	OAR3	-	181662876-181728479	181728480-181728518
ENSP00000378851	5	OAR7	+	64365187-64365885	64365021-64365113	64365130-64365186
ENSP00000383700	5	OAR12	+	42616575-42871215	42609591-42609776	42616425-42616574
ENSP00000280571	5	OAR17	+	52047017-52064120	52046938-52047016
ENSP00000334170	5	OAR7	+	82248252-82270095	82248103-82248251
ENSP00000351214	5	OAR4	-	30963059-30966525	30966526-30966610
ENSBTAP00000034966	5	OAR5	+	66681727-66743356	66681663-66681726
ENSP00000385879	5	OAR19	-	59741490-59782840	59782841-59782934	59786831-59787603
ENSBTAP00000001246	5	OAR2	+	114231162-114263296	114231152-114231161
ENSBTAP00000002438	5	OAR14	+	14448844-14456132	14448829-14448843
ENSP00000234816	5	OAR12	-	58360158-58376985	58376986-58377010	58382051-58382236
GLEAN_10008899	5	OAR9	-	34741545-34742587	34742588-34742593	34744743-34744897	34745840-34745982	34746712-34746952	34746974-34747162
ENSBTAP00000053847	5	OAR11	-	10480478-10488966	10489657-10490037	10490051-10490160	10490285-10490441
ENSBTAP00000015111	5	OAR2	+	23764205-23765341	23764143-23764204
ENSP00000227758-D2	5	OAR15	-	5909828-5921985	5921986-5922227
ENSBTAP00000018204	5	OAR14	+	51503183-51528947	51503174-51503182
ENSP00000356540	5	OAR8	+	68844883-68845939	68844877-68844882
ENSP00000378938-D2	5	OAR9	-	29561182-29563284	29563285-29563513
ENSP00000369111-D2	5	OAR13	+	10589935-10605453	10589766-10589934
ENSBTAP00000007054	5	OAR14	-	55167280-55196957	55196958-55196960	55201406-55201471	55202301-55202400
ENSBTAP00000037474	5	OAR3	+	215939227-215955332	215939165-215939226
ENSBTAP00000011713	5	OAR4	+	97728454-97746097	97727082-97727280	97728392-97728453
ENSBTAP00000030100	5	OAR21	+	40332580-40335302	40332493-40332579
ENSP00000287766	5	OAR19	+	55153354-55166394	55153343-55153353
ENSBTAP00000012326	5	OAR4	+	91260334-91261991	91260315-91260333
ENSBTAP00000046530	5	OAR9	+	13677846-13680839	13677613-13677830	13677833-13677845
ENSBTAP00000023994	5	OAR26	-	40538809-40554868	40554869-40555006
ENSBTAP00000042444	5	OAR20	-	30178838-30179110	30179111-30179178	30179184-30179273
ENSP00000411772	5	OAR17	-	12930121-12952678	12952679-12952716	12958959-12959068
ENSBTAP00000005930	5	OAR19	+	56595602-56625569	56595569-56595601
ENSP00000359904	5	OAR1	+	50372144-50394611	50372078-50372143
ENSP00000315357	5	OAR2	-	156279368-156290154	156290155-156290168
ENSBTAP00000025533	5	OAR14	+	13461016-13463279	13460874-13460968	13460971-13461015
ENSP00000389293	5	OAR14	+	43386740-43396073	43386737-43386739
ENSP00000322016	5	OAR9	+	13937371-13942546	13937367-13937370
GLEAN_10019727	5	OAR13	-	60343280-60343951	60343952-60344097
ENSP00000415912	5	OAR11	-	45690569-45813510	45813511-45813594
ENSBTAP00000016718	5	OAR9	+	78875960-78881726	78875956-78875959
ENSP00000276658	5	OAR9	-	67566154-67578228	67578229-67578244
ENSP00000222305	5	OAR14	+	44909469-44917660	44909468-44909468
ENSP00000246006	5	OAR13	-	40974939-40977098	40977099-40977134
ENSBTAP00000016002	5	OAR24	-	38976592-38993952	38993953-38993954
ENSP00000365891	5	OARX	-	50238373-50245244	50245245-50245257
ENSBTAP00000035760	5	OAR20	-	27285480-27287499	27287500-27287605	27288299-27288526	27288577-27288668
ENSP00000337991	5	OAR21	+	25538739-25554945	25538704-25538738
ENSP00000242810	5	OAR1	-	201926001-201949382	201949383-201949449	201952184-201952258
ENSBTAP00000051481	5	OAR19	+	10666542-10682068	10666122-10666361	10666412-10666541
ENSP00000204279	5	OAR17	+	71788239-71790096	71787811-71787900	71787910-71788044	71788098-71788238
ENSBTAP00000016102	5	OAR17	-	29403931-29516755	29516756-29516763
ENSBTAP00000049450	5	OAR3	-	149611389-149647510	149647511-149647511
ENSP00000426629	5	OAR26	+	14967840-14995789	14967652-14967741
ENSBTAP00000039644-D2	5	OAR15	+	49691039-49692570	49691008-49691038
ENSBTAP00000010780	5	OAR24	-	27878977-27884501	27884502-27884505	27886976-27887142	27889458-27889543	27889565-27889698	27889717-27890130	27891220-27891349
ENSBTAP00000027310	5	OAR20	+	31730296-31732194	31729811-31730295
ENSBTAP00000007340	5	OAR20	+	26400661-26403069	26400179-26400422
GLEAN_10001386	5	OAR5	-	1130706-1130988	1130989-1130994	1131004-1131097
ENSP00000342889	5	OAR9	-	76970823-76971357	76971358-76971502
ENSP00000371973	5	OAR10	-	33986390-33990797	33990798-33990804
ENSP00000304355	5	OAR4	+	31675315-31701536	31675262-31675314
ENSP00000293308	5	OAR3	+	133314383-133321478	133314322-133314382
ENSBTAP00000011729	5	OAR3	+	67851526-67891529	67851518-67851525
GLEAN_10001618	5	OAR14	+	49247559-49248014	49247549-49247558
ENSBTAP00000008831	5	OAR2	+	105899357-105922318	105899346-105899356
ENSP00000286692	5	OAR1	-	87503313-87521568	87521569-87521571
ENSP00000355293	5	OAR1	-	258046789-258049890	258049891-258050191
ENSBTAP00000048078	5	OAR5	+	41205326-41206759	41205246-41205322
ENSBTAP00000037803	5	OAR2	+	238269748-238278744	238262502-238263048	238263593-238264261	238264269-238264722	238264789-238265114	238269537-238269626	238269633-238269736	238269744-238269747
ENSBTAP00000025435	5	OAR11	+	50606394-50616182	50606278-50606354
ENSBTAP00000008887	5	OAR19	+	51426051-51460060	51426033-51426050
ENSBTAP00000004441	5	OAR18	-	57687070-57703741	57704140-57704291
GLEAN_10008488	5	OAR5	+	24929169-24929591	24929053-24929168
ENSBTAP00000022546	5	OAR21	-	38711327-38714336	38714662-38714811
ENSBTAP00000019969	5	OAR14	-	45733459-45734634	45734635-45734668
ENSP00000380144	5	OAR13	-	69266590-69269278	69269279-69269409
ENSP00000366988	5	OAR13	-	37412600-37426063	37426071-37426149
ENSP00000262580	5	OAR9	-	14119315-14121999	14122000-14122008
ENSP00000348316	5	OAR11	+	55627579-55634553	55621391-55621546
ENSBTAP00000028017	5	OAR5	+	14911759-14920553	14911721-14911758
GLEAN_10016555	5	OAR1	-	91019741-91025075	91025076-91025135
ENSBTAP00000017837	5	OAR9	+	83324922-83327872	83324634-83324721	83324727-83324921
ENSP00000309681	5	OAR14	-	58687091-58689312	58689313-58689324
ENSBTAP00000049824	5	OAR3	-	204070279-204078150	204078151-204078174	204079324-204079413
ENSBTAP00000052553	5	OAR6	-	60946368-60946763	60946764-60946822
ENSBTAP00000044469	5	OAR15	+	29302422-29305451	29302382-29302421
ENSBTAP00000002231	5	OAR11	-	27381737-27383386	27383387-27383495
ENSP00000354826	5	OAR4	+	98034319-98069890	98034318-98034318
ENSP00000416263	5	OAR19	+	52606053-52645047	52605954-52606052
ENSP00000254803	5	OAR6	+	85921206-85922630	85921040-85921205
ENSP00000332287	5	OAR3	+	214366637-214372886	214366634-214366636
ENSBTAP00000037377	5	OAR24	+	88036-92431	88031-88035
ENSBTAP00000001830	5	OAR5	+	36960154-36963315	36960146-36960153
GLEAN_10022178	5	OAR2	-	149063305-149063616	149063617-149063619
ENSBTAP00000021848	5	OAR5	-	13577531-13579312	13579313-13579320
ENSBTAP00000018075-D3	5	OAR14	-	46168495-46173825	46183806-46183858	46186203-46186459
ENSBTAP00000053336	5	OAR13	-	15598939-15683148	15683149-15683167
GLEAN_10001903	5	OAR3	+	86783165-86801156	86783150-86783164
ENSP00000365840	5	OAR13	+	41859722-41874296	41859721-41859721
ENSP00000216410	5	OAR7	+	11163934-11170567	11158415-11158517
ENSP00000305151	5	OAR5	-	69492681-69494366	69503179-69503278
ENSBTAP00000015105	5	OAR22	-	15408969-15434143	15435377-15435471
ENSP00000380037	5	OAR13	-	72182191-72185396	72185397-72185440
ENSBTAP00000022487	5	OAR3	+	161544045-161546087	161544042-161544044
ENSP00000269321	5	OAR11	+	50404170-50405534	50403310-50403540	50404138-50404169
ENSP00000325612	5	OAR5	-	41169311-41180722	41180723-41180763
ENSBTAP00000015358	5	OAR3	-	1993710-1996306	1996307-1996321
ENSBTAP00000010138	5	OAR22	+	30572915-30625995	30572690-30572914
ENSP00000250498	5	OAR7	+	21872707-21884714	21872616-21872706
ENSBTAP00000024322	5	OAR21	+	45211940-45214129	45211888-45211939
GLEAN_10008128	5	OAR1	-	267818060-267839696	267839697-267839797
ENSBTAP00000005590	5	OAR5	+	14376265-14376599	14376253-14376264
ENSBTAP00000021337	5	OAR3	+	61289306-61296603	61289217-61289305
ENSBTAP00000029028	5	OAR17	-	17748256-17782946	17782947-17783056
ENSBTAP00000014758	5	OAR22	-	10731840-10732652	10732653-10732734
ENSP00000302413	5	OAR24	+	28147764-28190901	28147690-28147763
ENSBTAP00000003661	5	OAR17	+	70024253-70036816	70009599-70009862	70009922-70010204	70019184-70019457	70024198-70024252
ENSBTAP00000028765	5	OAR8	-	15658366-15674754	15674755-15674909	15674925-15674986
ENSP00000382948	5	OAR1	-	128862529-128891495	128891496-128891523
ENSP00000379334	5	OAR4	+	49275371-49290209	49275311-49275370
ENSBTAP00000005283	5	OAR10	-	81866204-81869641	81869642-81869665	81875994-81876083	81876107-81878394	81878397-81879160	81882503-81883674	81887990-81888550	81892249-81892429	81894990-81895121
ENSP00000371110	5	OAR3	+	213166523-213173117	213166475-213166522
ENSP00000363135	5	OAR20	-	8744382-8803380	8803381-8803384
GLEAN_10022048	5	OAR8	-	61201044-61207879	61207880-61207892	61207910-61208000
ENSP00000319991	5	OAR11	+	61046574-61057636	61040376-61045660	61045672-61046573
ENSP00000263578	5	OAR21	+	28981703-28989591	28981651-28981702
GLEAN_10019082	5	OAR5	+	47535364-47535741	47535316-47535363
ENSBTAP00000006918-D2	5	OAR15	-	51618462-51621184	51621185-51621283	51623663-51623821
ENSP00000370532	5	OAR10	-	30861579-30871750	30871751-30871792
ENSBTAP00000027728	5	OAR21	-	41080133-41081346	41081347-41081710
ENSP00000220659	5	OAR26	-	31717687-31721272	31721273-31721315
ENSBTAP00000041786	5	OAR3	-	163019934-163021070	163021071-163021092	163022459-163022624	163022658-163022747	163022758-163023022
GLEAN_10020223	5	OAR19	+	17044459-17044821	17044419-17044458
ENSBTAP00000051795	5	OAR21	+	28624176-28625108	28620610-28620700	28623920-28624009	28624065-28624113
ENSBTAP00000048301	5	OAR26	-	38938510-38938710	38938711-38938780
ENSP00000264977	5	OAR1	-	251630873-251803978	251803979-251804290
ENSBTAP00000051624	5	OAR24	+	13085367-13085522	13085302-13085366
ENSBTAP00000034403	5	OAR6	+	115938112-115950034	115937484-115937586	115937981-115938070	115938087-115938111
ENSP00000409463	5	OAR3	-	133070480-133073445	133075609-133076118
GLEAN_10020536	5	OAR17	-	29283916-29284353	29284354-29284388
GLEAN_10007950	5	OAR9	-	54459505-54461011	54461012-54461080
ENSBTAP00000047721	5	OAR4	-	42800128-42800280	42800281-42800283
ENSBTAP00000004611	5	OAR21	+	590772-595411	590717-590771
ENSBTAP00000018472	5	OAR1	+	98269819-98272916	98269774-98269818
ENSBTAP00000012993	5	OAR18	+	26311042-26322944	26311014-26311041
ENSBTAP00000000814	5	OAR18	-	21887018-21889817	21889818-21890103
ENSBTAP00000052590	5	OARX	+	84132731-84133072	84132707-84132730
ENSBTAP00000044460	5	OAR8	+	30329764-30329931	30329760-30329763
ENSBTAP00000020129	5	OAR16	-	37328176-37441001	37441002-37441060
ENSP00000274811	5	OAR5	-	35852527-35855682	35855683-35855742	35855771-35856558	35856601-35856893	35856915-35856985
ENSBTAP00000044793	5	OAR21	+	27487054-27497984	27485840-27485928	27487031-27487053
ENSBTAP00000029060	5	OAR11	-	39878630-39879597	39879598-39879621
ENSBTAP00000000563	5	OAR17	-	45055748-45134824	45134825-45134864
ENSP00000383642	5	OAR13	-	16539251-16544053	16544054-16544072
ENSP00000312753	5	OAR3	+	216644353-216644863	216644249-216644338
ENSBTAP00000048849	5	OAR13	+	42404350-42440793	42404305-42404349
ENSP00000261201	5	OAR3	+	192775331-192927223	192770139-192770449	192770788-192770879	192775312-192775330
GLEAN_10010797	5	OAR6	+	71551905-71553581	71551750-71551904
ENSBTAP00000020512	5	OAR13	+	37170707-37175534	37170706-37170706
ENSBTAP00000014893	5	OAR12	-	44644127-44647066	44647067-44647075	44647095-44647191
GLEAN_10013524	5	OARX	-	46511281-46511697	46511698-46511710
ENSBTAP00000004398	5	OAR17	-	69405613-69424130	69424131-69424254
ENSP00000370607	5	OAR6	-	79922244-80056009	80056010-80056050
ENSP00000408634	5	OAR13	-	3146876-3154503	3154504-3154935	3158338-3158569	3163248-3163533	3163559-3163651	3163676-3163784	3163795-3163963	3163982-3164184
ENSBTAP00000015257	5	OAR11	-	22303271-22321093	22321094-22321164
ENSP00000368341	5	OAR20	-	38594400-38602925	38602926-38603495
ENSP00000282059	5	OAR23	+	46416878-46460162	46416804-46416877
ENSP00000339051	5	OAR10	-	13879104-13880703	13880704-13881046
ENSBTAP00000029285	5	OAR7	+	73200254-73278186	73200222-73200253
ENSP00000372024	5	OAR6	+	112630669-112630986	112630502-112630668
ENSBTAP00000010972	5	OAR6	-	15091503-15171186	15171187-15171200	15171276-15171330
ENSP00000362222	5	OAR1	-	10777882-10793830	10793831-10793835
ENSBTAP00000007955	5	OAR11	+	44479828-44480750	44479127-44479827
ENSP00000305255	5	OAR11	-	28334529-28441235	28448690-28448770
ENSP00000358060	5	OAR1	+	99386943-99398415	99386900-99386942
ENSP00000395892	5	OAR3	+	219410136-219424191	219410080-219410135
ENSBTAP00000005683	5	OAR21	+	42398295-42411266	42398237-42398294
ENSP00000315011	5	OAR17	-	10447596-10513359	10513360-10513391
GLEAN_10002458	5	OAR15	+	78411520-78422890	78410500-78411519
ENSP00000349175	5	OAR15	+	75895617-75897318	75895303-75895394	75895414-75895556	75895561-75895616
ENSBTAP00000007933	5	OAR3	+	199547985-199556020	199547978-199547984
ENSP00000354775	5	OAR5	-	106211750-106266041	106266042-106266108
ENSP00000422392	5	OAR17	-	11917948-11924445	11924446-11924471
ENSP00000387156	5	OAR2	+	221020490-221022965	221020382-221020489
ENSBTAP00000012212	5	OAR7	-	82078743-82079804	82079805-82079811	82079847-82079959	82079966-82080055
ENSP00000396578	5	OAR3	-	133195077-133211584	133211585-133211585	133218634-133218841
ENSBTAP00000052005	5	OAR9	+	46254651-46255172	46254545-46254650
ENSP00000319417	5	OAR10	+	33966522-33978447	33966484-33966521
ENSP00000263551	5	OAR4	-	102266844-102396683	102396684-102396685
ENSP00000334974	5	OAR1	+	200565635-200566189	200565633-200565634
ENSBTAP00000029553	5	OAR11	-	22278050-22292264	22292265-22292292	22292298-22292973	22298764-22299014	22299016-22299136	22299152-22299751
ENSBTAP00000012835-D2	5	OAR2	+	31853573-31908050	31853385-31853474	31853517-31853572
GLEAN_10016432	5	OAR10	+	34001442-34001690	34001282-34001375	34001386-34001441
GLEAN_10020256	5	OAR7	-	69693867-69699392	69699393-69700362
ENSP00000365950	5	OARX	-	50313745-50315826	50315827-50315941	50315958-50316051
GLEAN_10008237	5	OAR15	+	18062530-18200535	18062508-18062529
GLEAN_10003190	5	OAR2	-	185104029-185115110	185115111-185115218	185115221-185115334
ENSBTAP00000007531	5	OAR8	+	38154883-38206166	38154038-38154156	38154800-38154882
ENSBTAP00000015221	5	OAR21	+	41228060-41253731	41228016-41228059
GLEAN_10015552	5	OAR2	+	239644984-239645523	239644922-239644983
ENSP00000280154	5	OAR22	+	30511028-30525461	30504368-30504463	30511027-30511027
ENSP00000346316	5	OAR20	-	29985622-29985876	29985877-29985920
GLEAN_10016030	5	OAR1	+	45808227-45808433	45808122-45808226
GLEAN_10014805	5	OAR13	-	39654989-39658339	39658340-39658489
ENSP00000085068	5	OAR14	+	58872847-58875805	58872840-58872846
ENSBTAP00000018628	5	OAR9	-	57061820-57081593	57081594-57081609
GLEAN_10006413	5	OAR5	-	423720-424154	424155-424166
ENSP00000363942	5	OAR13	+	63378574-63379531	63374733-63374843	63374849-63375108	63378142-63378573
GLEAN_10018728	5	OARX	-	22879775-22880074	22880075-22880087
ENSP00000378204	5	OAR7	-	73515094-73519403	73519404-73519411
GLEAN_10020832	5	OAR3	-	199642478-199643023	199643024-199643033
ENSP00000376055	5	OAR2	+	207992722-207995592	207992641-207992721
ENSP00000249440	5	OAR2	-	133279484-133282320	133282321-133282355
ENSBTAP00000024516	5	OAR3	-	12953911-12995611	12995612-12995643
ENSBTAP00000000611	5	OAR19	+	50119734-50123055	50119685-50119733
ENSBTAP00000049550	5	OAR20	+	10626163-10630484	10624229-10624348	10626155-10626162
ENSBTAP00000005821	5	OAR20	+	26213702-26215780	26213439-26213671	26213676-26213701
ENSP00000406933	5	OAR19	+	48403144-48407291	48403120-48403143
GLEAN_10015815	5	OAR2	-	110444872-110446323	110446324-110446453
ENSP00000261789	5	OAR7	+	20611185-20615789	20611134-20611184
GLEAN_10010279	5	OAR22	+	41813706-41814173	41813697-41813705
ENSBTAP00000019765	5	OAR1	-	103961232-103966258	103966259-103966281
ENSP00000293328-D2	5	OAR11	-	42014205-42039001	42039002-42039015
ENSBTAP00000012699	5	OAR14	+	34858110-34893234	34854648-34854747	34858026-34858109
ENSP00000367735	5	OARX	+	33829643-33830153	33829064-33829642
ENSP00000250101	5	OAR11	-	24835809-24838117	24838118-24838154
ENSP00000394331	5	OAR9	-	13261188-13261544	13261545-13261592	13261627-13261716	13261738-13261807	13261809-13261898	13261907-13261996
ENSBTAP00000052381	5	OAR15	-	43493416-43507191	43507192-43507284
ENSBTAP00000005668	5	OAR6	-	57061710-57082749	57082750-57082754
ENSP00000404251	5	OAR19	-	55689285-55722336	55722337-55722340
ENSBTAP00000016926-D2	5	OAR24	-	34099248-34103460	34103461-34103481	34103499-34103575
ENSP00000336687	5	OAR4	-	69025101-69030719	69033539-69033628	69033693-69033911
GLEAN_10001901	5	OAR18	+	63835263-63888523	63835228-63835262
ENSP00000222005	5	OAR5	-	12749048-12759754	12759755-12759759
ENSP00000423972	5	OAR6	-	116164391-116206457	116206458-116206467
ENSP00000359521	5	OARX	-	75029862-75032396	75032397-75032415
ENSBTAP00000005059	5	OAR25	+	27604518-27629364	27604513-27604517
ENSBTAP00000019802	5	OAR3	+	102399699-102431109	102399692-102399698
ENSBTAP00000023483	5	OARX	-	50504866-50505220	50505221-50505230
GLEAN_10009237	5	OAR19	+	54150426-54151319	54150392-54150425
ENSBTAP00000014015	5	OAR6	+	72082156-72107052	72082141-72082155
ENSBTAP00000000044	5	OAR11	+	50351325-50351577	50351138-50351236	50351241-50351324
ENSP00000351777	5	OAR2	+	53390031-53399921	53389951-53390030
ENSP00000178640	5	OAR7	+	14168940-14433160	14168608-14168939
ENSBTAP00000020020	5	OAR3	-	32957205-32998724	32998725-32998866
ENSP00000260361	5	OAR7	-	33625995-33639731	33639732-33639808
ENSBTAP00000042757	5	OAR7	-	34716848-34720996	34720997-34721020	34721093-34721330
ENSBTAP00000048029	5	OAR16	+	20342257-20385049	20342249-20342256
GLEAN_10005884	5	OAR4	+	112333041-112336783	112333022-112333040
ENSBTAP00000025161	5	OAR18	-	20779771-20796129	20796130-20796136
ENSBTAP00000000022	5	OAR3	-	170663810-170698148	170698149-170698254
ENSBTAP00000039230	5	OAR6	-	116878624-116881147	116881148-116881179
ENSBTAP00000025437	5	OAR19	+	13102362-13104015	13102272-13102361
ENSBTAP00000010606	5	OAR3	+	220237971-220259978	220237815-220237885	220237924-220237970
ENSP00000348010	5	OAR18	+	53864623-53885822	53864589-53864622
ENSBTAP00000015698	5	OAR18	-	33024378-33077205	33077206-33077276
ENSP00000418744	5	OAR1	+	63110989-63141939	63104447-63104536
ENSBTAP00000033974	5	OAR12	-	48779389-48780016	48780017-48780035
GLEAN_10021376	5	OAR7	-	33776721-33777188	33777189-33777224
ENSP00000356520	5	OAR12	+	62076625-62116875	62076606-62076624
ENSBTAP00000003376	5	OAR1	-	393450-409652	409653-409655
ENSBTAP00000052147	5	OAR3	-	319926-320117	320118-320161
ENSBTAP00000023412	5	OAR17	+	51157858-51227989	51157751-51157857
GLEAN_10010862	5	OARX	+	113047521-113048082	113047435-113047513
ENSBTAP00000028062	5	OAR18	+	15592757-15597616	15587144-15587215	15591236-15591362	15592731-15592756
ENSP00000332613	5	OAR15	+	30526027-30528744	30525935-30526026
ENSBTAP00000003129	5	OAR14	+	35723290-35744211	35723285-35723289
ENSP00000275603	5	OAR24	+	27856439-27865713	27856352-27856438
ENSP00000395574	5	OAR2	-	243076337-243084508	243084509-243084545
ENSP00000410533	5	OAR12	+	49393154-49393393	49393017-49393106	49393124-49393153
GLEAN_10002087	5	OAR24	+	26714648-26715268	26714632-26714647
ENSBTAP00000026919	5	OAR1	+	66045765-66055598	66043127-66043232	66045740-66045764
ENSP00000360389	5	OAR1	-	28136458-28161259	28161260-28161466
ENSP00000379203	5	OAR9	-	74181928-74207436	74207437-74207476
ENSBTAP00000048062	5	OAR9	-	32184835-32185342	32185343-32185383
ENSP00000340505	5	OAR7	+	18747840-18748472	18747802-18747839
ENSBTAP00000005013	5	OAR2	+	218205706-218256980	218203266-218203432	218205667-218205705
ENSP00000253023	5	OAR14	-	62254116-62255183	62255184-62255418	62255478-62255534
ENSBTAP00000023537	5	OAR24	+	27153227-27154868	27153139-27153226
GLEAN_10013949	5	OAR1	-	246605137-246605580	246605581-246605607
ENSP00000370424	5	OAR21	-	46969170-46979099	46979100-46979190	46979211-46979308	46981642-46981850
ENSBTAP00000038327	5	OAR3	-	132829250-132831346	132831968-132832040
ENSBTAP00000023026	5	OAR23	-	47226549-47256974	47256975-47256980
ENSBTAP00000018131	5	OAR22	+	38916435-38923314	38915175-38916434
ENSBTAP00000003059	5	OAR24	-	2296275-2296928	2296929-2297208
ENSBTAP00000046356	5	OARX	+	88302744-88310748	88301225-88301553	88301961-88302210
ENSBTAP00000004389	5	OAR11	-	8907821-8912468	8912469-8912502
ENSBTAP00000005760	5	OAR13	-	34421769-34444389	34444390-34444390	34447710-34447799	34448604-34448693	34448844-34449059
GLEAN_10005992	5	OAR20	+	16950954-16955077	16950852-16950953
ENSBTAP00000024848	5	OAR10	-	83273384-83289625	83289626-83291568
ENSBTAP00000010281	5	OAR1	-	263805098-263816012	263816013-263816028	263816055-263816144
ENSBTAP00000048217	5	OAR11	-	43189325-43205933	43205934-43206005
GLEAN_10007199	5	OAR2	+	245790244-245838548	245790232-245790243
GLEAN_10012656	5	OAR7	+	22936922-22956796	22936886-22936921
GLEAN_10012738	5	OAR13	-	16627531-16660850	16660851-16660864
ENSP00000356791	5	OAR12	-	34126972-34162238	34162239-34162240
ENSBTAP00000021641	5	OAR23	+	50908477-50953274	50908463-50908476
ENSBTAP00000024993	5	OAR14	-	9799622-9802159	9802160-9802176
GLEAN_10021060	5	OAR8	-	49775131-49776066	49776067-49776193	49776206-49776884
ENSBTAP00000016164	5	OAR14	+	54673815-54677829	54673426-54673523
ENSBTAP00000006593	5	OAR4	+	70072024-70080518	70066966-70067417	70067424-70067513
ENSBTAP00000008544	5	OAR11	-	34125771-34133755	34133756-34133830
ENSP00000322450	5	OAR21	+	43232707-43236453	43232705-43232706
ENSP00000398880	5	OAR11	+	39656921-39697644	39656864-39656920
ENSP00000281828	5	OAR2	-	224649474-224718827	224718828-224718833
ENSP00000308928	5	OAR14	+	18322667-18377630	18322565-18322666
ENSP00000288111	5	OAR7	+	20520612-20528159	20519961-20520205	20520519-20520611
GLEAN_10004876	5	OAR2	+	219761109-219761590	219760972-219761108
ENSP00000346001	5	OAR3	-	214309432-214314626	214314627-214314627
GLEAN_10014343	5	OAR19	-	57440479-57462012	57462013-57462037
ENSP00000293414	5	OAR11	+	43634739-43641317	43634626-43634738
ENSBTAP00000004969	5	OAR13	-	63723159-63751717	63751718-63751790
GLEAN_10004416	5	OAR23	-	21365397-21371723	21371724-21371936
ENSBTAP00000006320	5	OAR5	-	38310155-38318905	38323656-38323745
ENSBTAP00000053719	5	OAR26	-	17933136-18011593	18011594-18011621
ENSBTAP00000020781	5	OAR3	-	154936688-154945703	154945704-154945706
GLEAN_10009967	5	OAR24	+	38121757-38122167	38121742-38121756
ENSBTAP00000028986	5	OAR15	-	75769478-75781221	75781222-75781387
ENSP00000374118	5	OAR24	-	16519384-16588570	16588571-16588571
ENSP00000362994	5	OAR2	+	2641309-2660006	2640911-2641308
ENSP00000378013	5	OAR4	-	8776891-8809474	8809475-8809487
ENSBTAP00000009353	5	OAR3	+	101777692-101786607	101775248-101775322	101777680-101777691
GLEAN_10016844	5	OAR22	+	16329022-16333857	16329011-16329021
GLEAN_10013153	5	OAR14	-	61379301-61380056	61380057-61380065
ENSBTAP00000014478	5	OAR24	-	26586862-26590866	26590867-26591236
ENSBTAP00000032251	5	OAR14	-	35954545-35959143	35959144-35959144	35966911-35967018
ENSP00000310933	5	OAR15	+	75641152-75676908	75641086-75641151
ENSBTAP00000017640	5	OAR14	-	38162749-38177593	38177594-38177604	38179648-38179754
ENSP00000321005	5	OAR11	+	43384735-43390355	43384712-43384734
GLEAN_10014948	5	OARX	+	10300378-10300866	10300275-10300364	10300371-10300377
ENSP00000359090	5	OAR1	+	83779578-83943576	83770596-83770685	83770710-83770804	83770814-83770887	83771410-83771568
ENSP00000218008	5	OARX	+	88080975-88098049	88080858-88080974
ENSP00000339423	5	OAR23	-	43315289-43321568	43321569-43321680	43326095-43326197
ENSP00000413645	5	OAR11	-	19801808-19810753	19810754-19810793
ENSP00000297151	5	OAR5	-	69802181-69813188	69813189-69813206	69815362-69815437
GLEAN_10009514	5	OAR4	+	98295537-98295875	98295520-98295536
ENSP00000273406	5	OAR1	-	254060896-254096380	254096381-254096395
ENSP00000312304	5	OAR20	+	37977882-37993729	37977822-37977881
ENSBTAP00000013468	5	OAR3	+	7159425-7176804	7159336-7159424
ENSP00000233630	5	OAR3	-	96118071-96120206	96120207-96120237
ENSP00000332013	5	OAR13	-	53370223-53378982	53378983-53379293
ENSBTAP00000002323	5	OAR4	-	98208965-98211651	98211652-98211873
ENSP00000303102	5	OAR13	+	53329073-53355697	53329038-53329072
ENSBTAP00000053302	5	OAR2	+	53370755-53377188	53370255-53370754
ENSP00000363661	5	OARX	+	56587933-56632183	56587552-56587932
ENSBTAP00000031937	5	OAR14	-	47560110-47569200	47569201-47569249	47572006-47573215	47573217-47573536	47573566-47573655	47573695-47573784	47573790-47574195	47574319-47574465	47574482-47574587
ENSBTAP00000015465	5	OAR1	-	261890518-261899623	261899624-261899625
GLEAN_10001250	5	OAR18	+	67146086-67149563	67145723-67145843	67145845-67146070	67146077-67146085
GLEAN_10008917	5	OAR4	-	93688399-93690397	93690398-93690413
ENSP00000318986	5	OAR1	+	156901652-156960508	156900749-156900855
ENSBTAP00000037239	5	OAR24	+	27422590-27426532	27422417-27422589
GLEAN_10013460	5	OAR18	-	40191845-40192336	40192337-40192404
ENSP00000309175	5	OAR21	-	41838414-41839860	41839861-41839970	41841075-41841310
ENSBTAP00000010151	5	OAR2	-	118098891-118158148	118158149-118158174
GLEAN_10016216	5	OAR2	+	122764782-122765090	122764703-122764781
ENSP00000424768	5	OAR2	-	22548078-22675368	22675369-22675716
GLEAN_10004358	5	OAR11	-	20341275-20366643	20366644-20366683
ENSBTAP00000003977	5	OAR1	+	121145426-121156677	121145424-121145425
ENSP00000363478	5	OAR2	-	241584775-241592610	241592611-241592624	241594691-241594832
ENSP00000330222	5	OAR2	+	64635299-64641661	64635095-64635189	64635293-64635298
GLEAN_10012942	5	OAR3	+	93027018-93034848	93026772-93027017
ENSP00000296861	5	OAR20	-	20623101-20668938	20668939-20668939
ENSP00000420635	5	OARX	+	97719184-97731160	97719142-97719183
ENSP00000283882	5	OAR14	-	1974602-2074282	2074283-2074373
ENSBTAP00000018429	5	OAR14	-	62250380-62252416	62252417-62253119	62253134-62253224
ENSBTAP00000020011	5	OAR5	+	49593515-49605095	49592796-49592952	49593513-49593514
ENSP00000220764	5	OAR9	-	86480774-86507460	86507461-86507463	86511483-86511530	86513255-86513328
GLEAN_10012224	5	OAR5	+	11110699-11111059	11110681-11110698
ENSBTAP00000037188	5	OAR9	+	13434297-13436699	13433100-13433308	13433507-13433601
ENSP00000420357	5	OAR8	-	21345288-21354274	21360880-21360969	21362004-21362083
ENSP00000409332	5	OAR2	+	33526944-33542053	33526938-33526943
GLEAN_10001723	5	OAR20	-	9459374-9459598	9459599-9459687
ENSBTAP00000027659	5	OAR14	-	49828802-49830800	49830801-49830811	49830907-49830988
ENSP00000365883	5	OAR21	-	43246237-43247246	43247247-43247295
ENSBTAP00000026896	5	OAR22	-	33391212-33413540	33413541-33413566
ENSP00000360242	5	OARX	+	91249702-91263248	91249670-91249701
ENSP00000331720	5	OAR24	+	7866643-7888914	7866498-7866596	7866613-7866642
ENSP00000260665	5	OAR3	+	79859457-79958709	79859448-79859456
GLEAN_10010067	5	OAR1	+	216333071-216338424	216333019-216333070
ENSP00000368533	5	OAR18	+	18699583-18703992	18699563-18699582
GLEAN_10021796	5	OAR9	+	59031906-59076923	59031464-59031905
ENSP00000359606	5	OAR1	-	61926847-61985252	61985253-61985393
GLEAN_10018937	5	OAR10	+	70872720-70894921	70872627-70872719
GLEAN_10000918	5	OAR24	+	2196661-2197011	2196562-2196660
ENSBTAP00000024468	5	OAR2	-	1793959-1795435	1795436-1795464
ENSP00000295633	5	OAR1	-	183547282-183564921	183564922-183564962
ENSBTAP00000032754	5	OAR22	+	30407443-30409226	30406685-30406761	30406770-30407250	30407267-30407442
ENSP00000420115	5	OAR1	+	224429275-224429505	224429241-224429274
ENSP00000318604	5	OAR9	-	13674197-13675649	13675650-13675819
ENSP00000332062	5	OAR14	-	18241898-18245611	18248804-18248892
ENSP00000275216	5	OAR8	-	58136690-58137700	58137701-58137718	58137729-58137813
ENSBTAP00000053339	5	OAR3	+	211310203-211556388	211310047-211310202
GLEAN_10018308	5	OAR1	-	229902348-229903346	229903347-229903671
ENSP00000381138	5	OAR1	+	262664681-262681399	262654797-262654971	262654992-262655077	262664630-262664680
ENSBTAP00000044609	5	OAR14	+	14014309-14021291	14014302-14014308
ENSBTAP00000043814	5	OAR9	-	57535057-57538886	57538887-57538902
GLEAN_10015461	5	OAR2	-	33640609-33640866	33640867-33641172
GLEAN_10020871	5	OAR10	-	53545647-53546077	53546078-53546171
ENSP00000363590	5	OAR25	+	12325154-12351943	12325011-12325153
ENSP00000278200	5	OAR15	-	60559939-60590086	60590087-60590114
GLEAN_10010996	5	OAR15	-	52943301-52943696	52943697-52943727
ENSBTAP00000018843	5	OAR13	+	60472453-60479925	60472413-60472452
GLEAN_10017793	5	OAR7	+	42072871-42073188	42072804-42072870
GLEAN_10014841	5	OAR2	-	128454604-128456594	128456595-128456605
ENSBTAP00000006646	5	OARX	-	50935248-50943411	50943412-50943478
GLEAN_10015533	5	OAR2	+	240499972-240521124	240499968-240499971
ENSP00000378812	5	OAR24	-	27891239-27892554	27892555-27892558
ENSBTAP00000002225	5	OAR1	+	199749654-199767859	199749569-199749653
ENSBTAP00000018659	5	OAR6	-	90361846-90376167	90376168-90376171
ENSBTAP00000016167	5	OAR14	+	59063094-59064595	59063042-59063093
ENSBTAP00000005359	5	OAR13	-	66269824-66299432	66299433-66299455
ENSP00000346760	5	OAR24	-	26280012-26282306	26282307-26282370	26283127-26283194	26283200-26283426
GLEAN_10002540	5	OAR22	+	22343216-22348602	22343194-22343215
ENSBTAP00000029505	5	OAR17	-	68752539-68779436	68779437-68779479	68780317-68780414
ENSBTAP00000026624-D2	5	OAR5	-	18452042-18458190	18458191-18458195
ENSBTAP00000000497	5	OAR12	-	30973149-30974688	30974689-30974719	30977108-30977197	30977225-30977314
ENSP00000264646	5	OAR11	-	42455945-42475445	42475446-42475450	42476048-42476144
GLEAN_10016750	5	OAR1	+	80100173-80101279	80100166-80100172
ENSBTAP00000015490	5	OAR21	-	17430138-17430590	17430591-17430638
ENSP00000346927	5	OAR19	+	50126215-50126719	50125945-50126214
ENSBTAP00000046068	5	OAR9	+	14066530-14070044	14066523-14066529
ENSBTAP00000044200	5	OAR15	+	28733616-28740746	28733605-28733615
GLEAN_10005482	5	OAR11	-	60456877-60457188	60457189-60457282
ENSP00000279146-D2	5	OAR21	+	43124104-43129962	43123985-43124103
ENSBTAP00000003013	5	OAR6	-	72212652-72220185	72220186-72220190
ENSBTAP00000015528	5	OAR14	-	59744997-59745928	59745929-59746039
ENSBTAP00000000790	5	OAR13	-	41296133-41299683	41299684-41299722
ENSP00000304229	5	OAR5	+	21046914-21052760	21046786-21046913
ENSP00000305810	5	OAR6	+	104539485-104581738	104539484-104539484
ENSBTAP00000026394	5	OAR11	+	50434165-50435333	50431829-50433086	50433124-50434164
ENSP00000366038	5	OAR5	+	37965531-37981570	37965490-37965530
ENSBTAP00000002642	5	OAR19	+	13223322-13226386	13222817-13222909	13223320-13223321
ENSP00000358183	5	OAR22	-	37716853-37739425	37739426-37739433
GLEAN_10012156	5	OAR11	-	13802016-13802743	13802744-13802825
ENSP00000265093	5	OAR16	+	4798211-4817861	4798177-4798210
ENSP00000368547	5	OAR3	+	87056328-87091416	87056327-87056327
ENSP00000373340	5	OAR19	-	16818550-16831238	16831239-16831246
GLEAN_10011205	5	OAR9	-	26774129-26774572	26774573-26774755
ENSP00000376923	5	OAR4	+	92937505-93015906	92928578-92928667	92929026-92929156	92937494-92937504
GLEAN_10021518	5	OAR8	-	85363345-85363698	85363699-85363729
ENSBTAP00000005603	5	OAR13	-	41715923-41740565	41740566-41740615
ENSBTAP00000015396	5	OAR3	+	111052717-111090508	111052642-111052716
GLEAN_10021161	5	OAR9	-	46420869-46426425	46426426-46426532
ENSBTAP00000049559	5	OAR24	+	1851751-1857392	1850525-1850642	1851660-1851750
ENSP00000281243	5	OAR6	-	112507878-112523958	112523959-112523962
GLEAN_10021154	5	OAR3	+	166647501-166674439	166647463-166647500
ENSP00000391160	5	OAR1	+	175235305-175249128	175235286-175235304
ENSP00000412637	5	OAR5	+	79167131-79173630	79167105-79167130
ENSP00000369192	5	OAR3	+	34052450-34061647	34049665-34049754	34052429-34052449
ENSBTAP00000009148	5	OAR20	+	27273243-27285028	27273080-27273242
ENSBTAP00000051904	5	OAR24	+	19947347-19952585	19947341-19947346
ENSBTAP00000027890	5	OAR25	-	33939640-33940978	33940979-33940984
GLEAN_10007795	5	OAR11	-	55664492-55667859	55667860-55667860
GLEAN_10005167	5	OAR11	-	47905682-47909966	47909967-47909992
ENSP00000285947	5	OAR16	-	22567027-22572881	22572882-22572886
ENSBTAP00000027841	5	OAR24	-	40805380-40806595	40806596-40806646
ENSBTAP00000012168	5	OAR1	-	206331510-206360410	206360411-206360478
ENSP00000367189	5	OAR21	+	38755907-38756123	38755847-38755906
ENSP00000350467	5	OAR11	+	55944596-55948098	55944583-55944595
GLEAN_10021034	5	OAR13	-	36286226-36291202	36291203-36291228
GLEAN_10018541	5	OAR20	+	39305904-39321654	39305634-39305723	39305737-39305903
GLEAN_10017914	5	OAR2	-	8134687-8135547	8135548-8135754
ENSBTAP00000053773	5	OAR9	+	81844257-81867281	81844232-81844256
ENSP00000289902	5	OAR1	+	110674487-110677332	110674411-110674486
ENSP00000419923	5	OAR13	+	43780676-43786272	43780494-43780675
GLEAN_10011947	5	OAR26	+	33513510-33526198	33513497-33513509
GLEAN_10013640	5	OAR13	+	49028975-49031551	49028957-49028974
GLEAN_10018788	5	OAR3	-	14462282-14469964	14469965-14470560
ENSP00000358838-D2	5	OAR1	+	86110563-86133448	86110264-86110562
ENSP00000362935	5	OARX	+	57572817-57576141	57572771-57572816
ENSP00000401823	5	OAR3	+	138610140-138640834	138610106-138610139
ENSBTAP00000013542-D2	5	OAR23	+	22181556-22244259	22181462-22181555
ENSP00000385063	5	OAR4	+	75886448-75895086	75886399-75886447
ENSBTAP00000016326	5	OAR11	+	35449788-35483485	35442762-35442866
ENSP00000305071	5	OAR5	-	3889352-3893682	3893683-3893696	3894201-3894340
ENSBTAP00000015668	5	OAR1	+	264417981-264437263	264417964-264417980
ENSP00000406955	5	OAR1	-	245983503-245987114	245987115-245987123	245995710-245995844	245995939-245996102
ENSBTAP00000016141	5	OAR21	+	28950367-28968620	28950359-28950366
ENSP00000358089	5	OAR22	-	38834168-38846486	38846487-38846489
ENSBTAP00000012481	5	OAR21	+	38849957-38852561	38849842-38849956
ENSBTAP00000022077	5	OAR5	+	49206522-49249815	49206497-49206521
ENSBTAP00000019923	5	OAR3	-	223594444-223608841	223608842-223608952
ENSBTAP00000045674	5	OAR16	+	10226277-10228721	10225098-10225193
ENSBTAP00000005279	5	OAR1	-	33101251-33102298	33102299-33102348
ENSBTAP00000051009	5	OAR1	+	74394568-74395246	74394551-74394567
ENSBTAP00000004087	5	OAR1	+	199100916-199117677	199100876-199100915
GLEAN_10006352	5	OAR2	-	42637000-42639745	42639746-42639747	42644074-42644175
ENSP00000303231	5	OAR1	-	225803294-225809836	225809837-225809901
ENSP00000305152	5	OARX	+	110450081-110455994	110441344-110441423
ENSP00000306497	5	OAR3	-	213676031-213677225	213677226-213677268
ENSP00000350314	5	OAR15	+	22055192-22124188	22055151-22055191
ENSBTAP00000022078	5	OAR5	-	49251784-49322894	49322895-49322911
ENSBTAP00000001076	5	OAR5	+	4116286-4122452	4116148-4116255
ENSBTAP00000019809	5	OAR4	+	43290528-43361156	43290259-43290527
ENSP00000384880	5	OAR9	+	23581874-23610404	23581872-23581873
ENSBTAP00000001452	5	OAR2	+	130995696-131002983	130995598-130995695
ENSBTAP00000011172	5	OARX	+	110250304-110250531	110249171-110249290	110249849-110249929	110250275-110250303
ENSBTAP00000007115	5	OAR2	-	202938600-202944577	202944578-202944584	202945385-202945480	202945484-202945661
ENSP00000306788	5	OAR24	-	16506536-16512446	16512447-16512522
GLEAN_10007830	5	OAR12	-	48910620-48924234	48924235-48924259
ENSBTAP00000017940	5	OAR2	-	220626851-220633533	220633534-220633588
ENSP00000372720	5	OAR23	+	33629167-33701129	33629106-33629166
ENSP00000397726	5	OAR3	-	43384863-43425432	43425433-43425468
ENSP00000415822	5	OAR14	-	38401281-38403347	38403348-38403458	38403500-38403553
ENSBTAP00000004263	5	OAR19	-	49217152-49245126	49245127-49245154
ENSBTAP00000008149	5	OAR3	+	215688443-215721508	215679199-215679721	215679808-215679973
ENSBTAP00000029297	5	OAR3	+	132111499-132113044	132108236-132108446	132108491-132109098	132110658-132110718	132110807-132110896	132110904-132111457	132111485-132111498
ENSBTAP00000004967	5	OAR2	+	220446309-220448702	220446270-220446308
ENSBTAP00000003559	5	OAR7	-	23636407-23638239	23638240-23638360	23638446-23638505	23638544-23638644
ENSP00000054950	5	OAR15	+	61188716-61195530	61188713-61188715
ENSBTAP00000011175	5	OAR1	-	120141681-120171689	120171690-120171725
ENSBTAP00000051463	5	OAR18	-	58823100-58863675	58863676-58863721	58867555-58867644
ENSBTAP00000006917	5	OAR3	-	62370537-62377649	62377650-62377653
GLEAN_10002448	5	OAR20	-	26347926-26350219	26350220-26350241
ENSP00000383958	5	OAR1	+	35859662-36209521	35854031-35854237	35859655-35859661
ENSBTAP00000031141	5	OAR18	-	20577955-20578290	20578291-20578328
GLEAN_10000408	5	OAR3	-	179206549-179221792	179221793-179221832
ENSBTAP00000042434-D4	5	OAR20	+	30079639-30080847	30079484-30079561	30079581-30079638
ENSP00000406754	5	OAR14	-	47647272-47656727	47656728-47656744
ENSP00000355607	5	OAR25	+	2848968-2885877	2848889-2848967
ENSP00000410875	5	OAR3	-	33976626-33988506	33988507-33988545	33988552-33988738
ENSBTAP00000014056	5	OAR8	+	32160231-32212922	32159903-32160230
ENSBTAP00000026674	5	OAR1	-	103050816-103058557	103058558-103058792
GLEAN_10018289	5	OAR25	+	6293596-6294597	6292404-6293595
ENSBTAP00000016132	5	OAR14	+	9920701-9947246	9920583-9920699
ENSBTAP00000003681	5	OAR7	-	81873109-81910151	81910152-81910217
GLEAN_10006353	5	OAR2	-	42630266-42636880	42636881-42636973
ENSBTAP00000002852	5	OAR1	+	110665817-110673671	110665814-110665816
ENSP00000260643	5	OAR3	-	33769316-33771615	33771616-33771642
ENSP00000322419	5	OAR21	-	48019988-48021848	48021849-48021858
ENSP00000378452	5	OAR20	+	8428469-8432568	8428388-8428468
ENSP00000368212	5	OARX	-	25602048-25633430	25633431-25633522	25636540-25636638
ENSBTAP00000019227	5	OAR1	+	201710919-201765517	201710883-201710918
ENSP00000312697	5	OAR1	+	18515492-18524154	18515404-18515491
ENSBTAP00000026058	5	OAR12	-	39493003-39500315	39500316-39500341
ENSBTAP00000001376	5	OAR21	-	40753181-40761869	40761870-40761870
GLEAN_10011122	5	OAR4	+	63218476-63218841	63217982-63218475
ENSBTAP00000002823	5	OAR7	+	29021372-29147347	29021184-29021371
GLEAN_10014239	5	OAR3	-	117987085-117990453	117998386-117998540
GLEAN_10006758	5	OAR20	-	35683572-35964981	35964982-35964988	35965494-35965597	35972545-35972597	35973398-35973458
ENSP00000356856	5	OAR1	-	115809290-115868423	115868424-115868560
GLEAN_10019729	5	OAR13	-	60451920-60453524	60453525-60453608
ENSP00000390279	5	OAR11	-	56470933-56471719	56471720-56471796
ENSBTAP00000049465	5	OAR3	-	98786567-98834191	98834192-98834323
ENSP00000363259	5	OAR25	+	41916797-41920720	41910139-41910451	41910493-41910548	41910588-41910790	41911403-41911613	41916642-41916796
GLEAN_10014400	5	OARX	-	62480930-62481160	62481161-62481171
ENSBTAP00000005677	5	OAR1	+	109627665-109642390	109627630-109627664
ENSBTAP00000009687	5	OAR24	+	37939116-37946539	37938881-37939115
ENSP00000268171	5	OAR18	-	20819447-20826519	20826520-20826748	20826765-20826854	20826900-20826989
ENSP00000245551	5	OAR11	+	55544883-55547334	55544850-55544882
ENSP00000346483	5	OAR13	+	51316046-51326096	51315992-51316045
ENSP00000178638	5	OAR7	+	43557501-43577525	43557500-43557500
ENSBTAP00000006955	5	OAR13	+	65025818-65040777	65025785-65025817
ENSBTAP00000004364	5	OAR3	+	172457257-172473670	172456178-172456269
ENSBTAP00000005656	5	OAR1	+	452089-476911	451950-451995	452048-452088
ENSBTAP00000017445	5	OAR3	-	206894272-206899754	206899755-206899888
ENSBTAP00000026551	5	OAR21	+	17784011-17801736	17783855-17783905	17784009-17784010
ENSP00000371897	5	OAR18	+	41540024-41597408	41539853-41540023
ENSP00000263795	5	OAR18	+	54495314-54542235	54494170-54494239
ENSBTAP00000006343	5	OAR21	-	42100602-42103714	42103715-42103898
GLEAN_10017324	5	OAR26	+	32470509-32470799	32470409-32470508
ENSBTAP00000024059	5	OAR20	-	47909308-48059968	48059969-48059992
ENSP00000263369	5	OAR14	+	49032883-49034168	49032829-49032882
ENSP00000401475	5	OAR4	+	31261808-31275641	31261720-31261807
ENSBTAP00000028899	5	OAR13	+	53495307-53500594	53495007-53495306
GLEAN_10001720	5	OAR20	+	9375716-9378906	9373837-9373915	9374482-9374906	9374946-9375035	9375055-9375608	9375715-9375715
ENSBTAP00000052749	5	OAR20	+	29985000-29985380	29984969-29984999
ENSP00000275767	5	OAR4	+	98206940-98207125	98206763-98206857	98206859-98206939
ENSBTAP00000013943	5	OAR5	-	4483505-4487785	4487786-4487866
ENSBTAP00000005825-D2	5	OAR15	+	45885510-45886463	45885485-45885509
ENSP00000217121	5	OAR13	-	53270880-53283252	53283253-53283254
ENSBTAP00000035090	5	OAR11	-	25733820-25740190	25740191-25740222
ENSP00000418111	5	OAR5	-	104922996-105244069	105244070-105244142	105247282-105247375
ENSBTAP00000000541-D2	5	OAR21	-	42461811-42468074	42468075-42468085
ENSBTAP00000050275	5	OAR4	+	70017758-70018191	70015899-70016207	70016751-70016994	70017722-70017757
ENSP00000296603	5	OAR16	+	38252574-38287006	38252561-38252573
GLEAN_10012349	5	OAR3	+	59729510-59729962	59729466-59729509
ENSBTAP00000011043	5	OAR2	-	126311570-126354723	126354724-126354867
ENSBTAP00000011762	5	OAR3	-	132977397-132980749	132980750-132980764
ENSBTAP00000029302	5	OAR5	-	24193001-24226014	24226015-24226036
ENSBTAP00000021457	5	OAR13	+	73132570-73143577	73132445-73132530	73132534-73132569
ENSBTAP00000034926	5	OAR2	+	28825219-28842661	28818212-28818450	28825193-28825218
ENSP00000309338	5	OAR21	-	43021705-43024134	43024135-43024217	43024260-43024349	43024364-43024494
ENSBTAP00000020243	5	OAR9	-	89878305-89887402	89887403-89887622	89888400-89888740
ENSP00000377396	5	OAR17	+	40656014-40721121	40654321-40654410	40654428-40654604	40654978-40655087	40655776-40656013
ENSBTAP00000051282	5	OAR7	+	20594910-20596215	20594858-20594909
ENSBTAP00000005577	5	OAR3	+	19023844-19031582	19023786-19023843
ENSP00000299201	5	OAR18	+	67049844-67049999	67049818-67049843
ENSBTAP00000039862	5	OAR5	+	40989810-40991404	40989448-40989522	40989555-40989644	40989667-40989762	40989764-40989809
ENSBTAP00000007722	5	OAR15	+	73143177-73147058	73143175-73143176
ENSP00000387266	5	OAR23	-	43471569-43552718	43552719-43552720
ENSP00000216068	5	OAR3	-	213959390-213962586	213962587-213962632
ENSBTAP00000022612	5	OAR13	-	59990521-60007160	60007161-60007260
ENSP00000264758	5	OAR6	-	115381310-115427364	115427365-115427495
ENSP00000357057	5	OAR1	+	109491096-109499654	109490684-109491095
GLEAN_10012311	5	OAR6	-	68285209-68286303	68286304-68286403	68286409-68286527	68286572-68286737
ENSP00000297324	5	OAR26	-	22049068-22049904	22049905-22050318
ENSP00000327539	5	OAR5	+	1413310-1421244	1413096-1413309
ENSBTAP00000042111	5	OAR18	-	66155459-66155638	66155639-66155663
ENSP00000330460	5	OAR12	-	77570360-77586542	77586543-77586562
ENSP00000263925	5	OAR6	-	69149559-69266448	69266449-69266521
ENSP00000414147	5	OAR10	+	23555367-23581187	23555366-23555366
ENSP00000321962	5	OAR15	+	55964370-55965005	55964331-55964369
ENSBTAP00000026040	5	OAR10	+	32604049-32642815	32604009-32604048
ENSP00000352668	5	OAR13	-	64205190-64208051	64210728-64210802
ENSBTAP00000030209	5	OAR21	-	35793880-35815244	35815245-35815268
ENSBTAP00000008322	5	OAR3	-	99531303-99550696	99550711-99550800
GLEAN_10006168	5	OAR24	-	28030092-28033917	28033918-28033919
ENSBTAP00000016263	5	OAR11	-	38260143-38266414	38266415-38266551
ENSP00000253339	5	OAR8	-	74070302-74090819	74090820-74090840
GLEAN_10005555	5	OAR14	+	45126401-45128530	45126351-45126400
ENSP00000365401	5	OARX	-	49780909-49796023	49796024-49796079
ENSP00000359077	5	OARX	+	68002970-68013149	68002796-68002885	68002890-68002969
GLEAN_10005366	5	OAR1	-	105041841-105053923	105053924-105054064	105054298-105054360	105058318-105058583
ENSP00000302486	5	OAR7	+	13076239-13112651	13076238-13076238
ENSP00000238831	5	OAR3	-	91227378-91242952	91242953-91242954
ENSP00000342331	5	OAR22	+	22701156-22710495	22701136-22701155
ENSP00000378289	5	OAR25	-	28343055-28349664	28349665-28349835
ENSBTAP00000048415	5	OAR8	+	14994960-15021585	14994954-14994959
ENSBTAP00000031799-D3	5	OAR19	+	16325169-16339510	16325049-16325168
ENSBTAP00000041377	5	OAR4	-	112337460-112340437	112340438-112340563	112340634-112340812
GLEAN_10013555	5	OAR9	+	25578145-25611390	25578105-25578144
GLEAN_10003713	5	OAR2	+	40581152-40581529	40581090-40581151
ENSP00000361459	5	OARX	+	108552692-108617680	108552677-108552691
ENSBTAP00000005586	5	OAR13	+	15532201-15552704	15532178-15532200
ENSP00000367806	5	OAR14	-	48138941-48139363	48139364-48139372
GLEAN_10010072	5	OAR3	+	55624957-55625187	55624819-55624956
ENSP00000406852	5	OAR5	-	36868365-36882796	36882797-36882965	36885968-36886305	36890716-36890781	36895609-36895816	36895884-36896135
ENSBTAP00000052044-D7	5	OAR14	+	46311492-46364057	46311239-46311491
ENSBTAP00000005101	5	OAR3	-	34256074-34265407	34265408-34265423
ENSP00000363081	5	OAR22	-	6709051-6711292	6711293-6711336
ENSP00000333779	5	OAR11	+	18327903-18329273	18320976-18321064	18327887-18327902
ENSP00000276079	5	OARX	+	57564356-57571211	57559191-57559278	57564335-57564355
GLEAN_10018303	5	OAR1	-	229339998-229340807	229340808-229340915
GLEAN_10009563	5	OAR13	+	20348938-20367786	20348642-20348883	20348921-20348937
ENSP00000308292	5	OAR25	-	41749063-41751205	41751206-41751225
ENSBTAP00000050674	5	OAR20	+	7455599-7458622	7455564-7455598
ENSBTAP00000018091	5	OAR21	+	40289227-40290749	40288970-40289066
ENSBTAP00000010047	5	OAR7	+	42194362-42201248	42194344-42194361
ENSBTAP00000014062	5	OAR5	+	4843672-4847380	4843671-4843671
ENSBTAP00000015208	5	OAR2	+	52713138-52715317	52713081-52713137
GLEAN_10003940	5	OAR21	-	17359178-17359685	17359686-17359770
ENSP00000295079	5	OAR2	+	201994934-202005486	201994928-201994933
ENSBTAP00000019679	5	OAR1	+	45631418-45653483	45631269-45631417
ENSP00000222803	5	OAR4	+	65569607-65579269	65569562-65569606
ENSP00000382241	5	OAR15	+	61920063-61961382	61919541-61919598	61920004-61920062
ENSP00000378461	5	OAR19	+	49049934-49052111	49049479-49049578	49049580-49049933
ENSBTAP00000017100	5	OAR2	-	235426852-235435789	235435790-235435824	235436418-235436491
ENSP00000361418	5	OAR1	+	18256531-18273727	18256499-18256530
ENSP00000376375	5	OAR17	-	61803917-61848900	61848901-61848904
ENSBTAP00000012109	5	OAR11	+	26606374-26609773	26606365-26606373
ENSBTAP00000030131-D2	5	OAR21	+	38119965-38143671	38119963-38119964
ENSP00000313309	5	OAR14	-	55025732-55030770	55030771-55030975
ENSP00000386041	5	OAR7	+	21141441-21192564	21140940-21141029	21141429-21141440
ENSBTAP00000024427	5	OAR21	+	36629959-36631917	36624310-36624431	36629806-36629869	36629919-36629958
ENSBTAP00000026248	5	OAR7	-	21252632-21253762	21253763-21253764
ENSP00000364613	5	OAR2	-	28421246-28425234	28433799-28433955
ENSBTAP00000045867	5	OAR17	+	11546484-11572134	11546308-11546374	11546381-11546483
ENSP00000327070	5	OAR24	+	34315380-34323967	34315375-34315379
ENSBTAP00000017497	5	OAR15	-	33448740-33452143	33452144-33452336	33452346-33452608
ENSP00000373669	5	OAR11	-	27392294-27393314	27393315-27393393
GLEAN_10016826	5	OAR2	+	228085041-228085595	228085021-228085040
ENSBTAP00000012902	5	OAR24	-	32848465-32909906	32909907-32909914
ENSBTAP00000007065	5	OAR15	-	29388631-29392789	29392790-29392905
ENSBTAP00000001439	5	OAR11	+	60870788-60882148	60870787-60870787
ENSP00000380254	5	OAR3	-	86494036-86495854	86497259-86497335
ENSBTAP00000040470	5	OAR3	-	955871-957282	957283-957350
GLEAN_10002404	5	OAR24	+	21404702-21412567	21403615-21403766
ENSBTAP00000050082	5	OAR1	+	1171779-1205840	1171776-1171778
GLEAN_10020151	5	OARX	-	16511799-16519314	16519315-16519450	16519455-16519661
ENSBTAP00000053279	5	OAR19	-	48350309-48353260	48353261-48353426
GLEAN_10017008	5	OAR17	+	42341193-42355491	42341064-42341185
ENSP00000370140	5	OARX	+	6297279-6308604	6297241-6297278
GLEAN_10021658	5	OAR22	-	35489942-35646747	35646748-35646860
ENSP00000265433	5	OAR9	+	86539804-86583589	86537773-86537850	86538451-86538691
ENSBTAP00000013796	5	OAR3	-	163127997-163134236	163134237-163134416
ENSP00000394629	5	OARX	-	8648884-8653577	8660665-8660754
GLEAN_10004172	5	OAR8	+	29909034-29909318	29908777-29909033
ENSP00000262932	5	OAR24	-	36350397-36353976	36353977-36353988
ENSBTAP00000028791	5	OAR2	-	51334358-51578436	51578437-51578455
GLEAN_10005875	5	OAR15	+	15484986-15488319	15484698-15484985
ENSP00000411910	5	OAR20	+	26561289-26569277	26561230-26561288
GLEAN_10007554	5	OAR14	+	46699422-46699919	46699341-46699421
ENSBTAP00000011678	5	OAR21	+	41149470-41174023	41148742-41148843	41149467-41149469
GLEAN_10001162	5	OAR12	-	78598649-78599014	78599015-78599072
ENSBTAP00000041558	5	OAR19	-	56693296-56731404	56731405-56731427
ENSP00000391835	5	OAR25	+	29873459-29873692	29872736-29872825
GLEAN_10022156	5	OAR2	-	165643030-165643467	165643468-165643509
ENSP00000227520	5	OAR21	+	36545660-36554200	36545536-36545629	36545633-36545659

## Sheet: DP_ExtendGene at 3' end
Table S6-3. Gene extension at 3' end in the DP
Gene ID	5' or 3' end	Chromosome	Strand	Original region	Extended region
ENSP00000391601	3	OAR3	-	206631069-206645241	206630441-206630922	206630931-206631068
ENSBTAP00000007505	3	OAR22	+	50616795-50617899	50617900-50617940
ENSBTAP00000028197	3	OAR9	-	29403463-29461014	29403426-29403462
ENSBTAP00000002904	3	OAR21	+	41007141-41009163	41009164-41009208
ENSP00000310170	3	OAR21	-	41751532-41757264	41751026-41751531
ENSBTAP00000018153	3	OAR1	+	214940642-214942417	214942418-214942502
ENSP00000364118	3	OAR21	-	27575625-27604899	27575335-27575624
ENSBTAP00000001772	3	OAR4	+	98267164-98286041	98286042-98286060
ENSBTAP00000039576	3	OAR26	+	34912033-34919511	34919512-34919526	34921795-34921870	34921897-34922773	34922826-34923107
ENSBTAP00000017332	3	OAR17	-	71844300-71847430	71844255-71844299
ENSBTAP00000008193	3	OAR5	+	11033472-11048398	11048399-11048528
ENSP00000256497	3	OAR19	-	21109611-21132660	21108301-21108390	21108407-21109059	21109068-21109447	21109466-21109610
ENSP00000284320	3	OAR1	-	163125659-163149869	163123697-163124848	163124854-163125377	163125382-163125658
ENSBTAP00000016624	3	OAR16	-	12327737-12327994	12327660-12327736
ENSP00000375952	3	OAR8	+	89866176-89972933	89975546-89975635
ENSBTAP00000045264	3	OAR8	-	13335312-13374499	13334173-13335311
ENSBTAP00000008650	3	OAR11	-	38519119-38536767	38514419-38518186	38519118-38519118
ENSBTAP00000005368	3	OAR24	-	34683124-34706210	34683106-34683123
ENSBTAP00000009665	3	OAR18	-	32428966-32430824	32428748-32428965
ENSP00000411848	3	OAR25	+	42716204-42721553	42721554-42721650	42721714-42721987	42721993-42722187
ENSBTAP00000027187	3	OAR9	-	28371012-28372853	28370412-28370501	28370519-28370840	28370847-28371011
ENSBTAP00000019440	3	OAR11	-	48648523-48733458	48641412-48641940	48641966-48642062	48642064-48642338	48642394-48643232	48643241-48643470	48643833-48644084	48647100-48647141
ENSBTAP00000019878	3	OAR2	-	203377747-203425922	203376993-203377345	203377355-203377746
ENSBTAP00000012542	3	OAR24	+	1476400-1477234	1477235-1477381	1477386-1477475
ENSP00000406218	3	OAR11	-	19755272-19762107	19755266-19755271
GLEAN_10019010	3	OAR7	+	81764676-81765864	81765865-81765951
ENSP00000365926	3	OAR2	+	60188191-60192361	60192362-60192545	60192585-60192987
ENSP00000304151	3	OAR9	+	13570714-13591192	13591193-13591271
ENSBTAP00000005408	3	OARX	+	86939918-86942930	86942931-86942973	86946369-86946419	86950042-86950100	86950121-86950205
ENSP00000417867	3	OAR20	+	15978923-15995711	15995712-15995744	15996051-15996171	15996219-15996671
ENSBTAP00000010006	3	OAR3	+	210404951-210411507	210411508-210411524	210411537-210412064	210412067-210412463	210412510-210412602	210412612-210412859
ENSBTAP00000019085	3	OAR7	-	32492256-32494761	32491653-32492255
ENSBTAP00000011029	3	OAR5	+	93921872-94050172	94051224-94051339	94051368-94053527	94053546-94053646	94053660-94053811
ENSBTAP00000023697	3	OAR11	+	28450847-28479181	28479182-28479320
GLEAN_10004249	3	OAR2	+	24105833-24136270	24142338-24142471
ENSP00000340609	3	OAR25	-	29548416-29569846	29548414-29548415
ENSBTAP00000034426	3	OAR1	+	172129291-172155930	172155931-172155971
ENSBTAP00000004227	3	OAR7	-	8621998-8635724	8621947-8621997
ENSBTAP00000023117	3	OAR17	-	62528707-62580570	62528322-62528706
ENSBTAP00000047517	3	OAR9	+	13338487-13345284	13345285-13345308
ENSBTAP00000014810	3	OAR3	-	27574046-27576766	27573963-27574045
ENSBTAP00000041338	3	OAR4	-	112040872-112046153	112040673-112040871
ENSBTAP00000009684	3	OAR19	-	58117710-58124721	58117472-58117709
ENSBTAP00000032539	3	OAR14	+	4291477-4297797	4297798-4297888	4297927-4298065	4298067-4298162
ENSP00000417175	3	OAR13	-	57301035-57321935	57299762-57301034
ENSBTAP00000023886	3	OAR15	+	49928870-49934810	49934811-49935409
ENSBTAP00000051873	3	OAR24	+	36489469-36490150	36490151-36490337
ENSP00000370200	3	OAR2	+	83866613-83902698	83902699-83902837
GLEAN_10016533	3	OAR14	+	11229953-11235544	11235545-11235873
ENSBTAP00000004127	3	OAR12	-	41775142-41790910	41774874-41775141
ENSBTAP00000000472	3	OAR20	+	31759046-31768640	31768641-31769065
ENSP00000356574	3	OAR12	+	59466858-59507664	59507678-59508595
ENSBTAP00000023094	3	OAR1	+	16831241-16848045	16848046-16848082	16848094-16848196	16848241-16848456	16848911-16849202
GLEAN_10010345	3	OAR1	-	61520727-61521902	61520581-61520726
ENSP00000265351	3	OAR20	-	17250191-17291780	17248882-17249330	17249341-17249664	17249674-17250190
ENSBTAP00000034918	3	OAR11	-	33057821-33084553	33056790-33056865	33056872-33057820
ENSBTAP00000018925	3	OAR3	-	212610809-212622057	212610482-212610808
GLEAN_10001605	3	OAR17	-	40169784-40182421	40162923-40163027	40163600-40163831	40163850-40163970	40164457-40164580	40164757-40164912	40164915-40167054	40167387-40167900	40167906-40168040	40168129-40168664	40168871-40169783
ENSBTAP00000029042	3	OAR24	-	36421988-36428159	36421922-36421987
ENSBTAP00000045498	3	OAR1	-	2470481-2525312	2470336-2470480
ENSP00000316357	3	OARX	+	35922850-36000526	36000527-36001980
ENSP00000420659	3	OAR3	+	30945761-31014725	31014726-31015852
ENSP00000228534	3	OAR3	-	162879179-162880724	162879072-162879178
GLEAN_10004970	3	OAR22	+	46009918-46116117	46116118-46116608	46116629-46116943
ENSP00000384369	3	OAR15	+	57183953-57299674	57299675-57299739
ENSP00000274031	3	OAR17	+	17890585-17928136	17928137-17931821
ENSBTAP00000012167	3	OARX	-	68697319-68717566	68697105-68697318
ENSP00000220325	3	OAR7	-	34122639-34185120	34122052-34122484	34122500-34122638
ENSBTAP00000018862	3	OAR13	-	74231096-74239980	74230882-74231095
ENSBTAP00000052015	3	OAR13	+	18970304-18989960	18989961-18989967	18994137-18995186
ENSP00000220062	3	OAR7	-	11759103-11771615	11758781-11759102
GLEAN_10013887	3	OAR14	-	46125632-46138794	46125462-46125631
ENSBTAP00000022140	3	OAR7	+	4570225-4639390	4639427-4639717	4639732-4639849	4639884-4639977
ENSBTAP00000010652	3	OAR19	-	53083790-53084848	53083732-53083789
GLEAN_10004488	3	OAR23	+	62065939-62071542	62071543-62071552
ENSBTAP00000011390	3	OAR1	+	41306394-41458219	41458220-41458615
ENSP00000369889	3	OAR3	+	138286861-138312697	138312698-138312709	138312729-138312820
ENSBTAP00000000013	3	OAR16	+	33890652-33911433	33911434-33911812
ENSBTAP00000029514	3	OAR17	-	62502756-62512623	62502701-62502755
ENSBTAP00000052501	3	OAR15	+	62994836-63027917	63027918-63028442
GLEAN_10010688	3	OAR2	-	102885794-102886492	102885679-102885758
ENSBTAP00000013431	3	OAR6	-	113008224-113021952	113007353-113008223
ENSP00000339626	3	OAR17	+	69653194-69653514	69653515-69653907	69653909-69654002
ENSP00000265881	3	OAR15	+	24583107-24593635	24593636-24593918
ENSBTAP00000052925	3	OAR3	-	212683647-212686013	212681441-212682254	212682263-212682350	212683624-212683646
GLEAN_10016818	3	OAR2	-	226681118-226808983	226681113-226681117
ENSP00000244051	3	OAR13	+	78315499-78316167	78316168-78316998
GLEAN_10010686	3	OAR2	+	103345846-103347259	103347260-103347278
GLEAN_10010637	3	OAR8	+	21639577-21640792	21640793-21642179
ENSBTAP00000006568	3	OAR13	+	41132858-41133166	41133167-41133193
ENSBTAP00000012735	3	OAR3	+	203451678-203470599	203470600-203470784	203472338-203473171
ENSBTAP00000010480	3	OAR1	+	154749877-154755881	154755882-154756223
ENSP00000264245	3	OAR1	+	182499297-182619453	182619454-182619462
GLEAN_10017842	3	OARX	-	784109-784348	784019-784108
ENSP00000342858	3	OAR7	-	62394091-62465176	62393027-62394090
ENSP00000262640	3	OARX	+	67019225-67093112	67093113-67093774
ENSBTAP00000014799	3	OAR1	-	185254181-185294136	185252117-185254180
ENSBTAP00000012541	3	OAR24	-	1466024-1472265	1465943-1466023
ENSP00000380074	3	OAR16	+	23712672-23790148	23790149-23790183	23790200-23790291	23790323-23790883	23790891-23790980
ENSBTAP00000009446-D5	3	OAR11	+	14075939-14076570	14076571-14076631	14076642-14076735
GLEAN_10018193	3	OAR16	+	66051817-66052224	66052225-66052502	66052508-66052619
ENSP00000260408	3	OAR7	+	48432098-48539171	48539172-48539510
ENSBTAP00000025031	3	OAR11	+	37308628-37315988	37315989-37317597
ENSP00000401260	3	OAR4	-	10573705-10581977	10573067-10573704
ENSP00000359635	3	OARX	+	81036909-81104240	81104241-81105226
ENSP00000260056	3	OAR21	+	12110556-12127991	12127992-12128033	12128089-12128591	12128597-12128688
ENSBTAP00000012129	3	OAR4	+	45470836-45541045	45541046-45541167
ENSBTAP00000020564	3	OAR1	+	45465660-45498198	45498199-45498798
ENSP00000378914	3	OAR11	+	33417537-33469180	33469181-33471261
ENSBTAP00000004020	3	OAR15	+	5020481-5044911	5044912-5045266	5045275-5045375
ENSBTAP00000001474	3	OAR3	+	86377425-86451948	86451949-86453312	86456849-86457181	86457709-86457891	86458723-86458859	86461757-86461869
ENSP00000356744	3	OAR12	-	35342915-35380467	35341954-35342115	35342327-35342914
ENSP00000362555	3	OAR2	+	234801499-234811970	234811971-234812189	234812211-234812303
ENSP00000310623	3	OAR17	-	64459157-64463253	64458714-64459111	64459134-64459156
ENSP00000351559	3	OAR13	-	51459523-51527381	51459449-51459522
ENSP00000347088	3	OAR3	-	176650998-176988796	176649628-176650997
ENSBTAP00000028958	3	OAR19	+	42996386-43001605	43001606-43001993
ENSBTAP00000043333	3	OAR5	-	10855134-10861210	10854664-10855133
GLEAN_10010632	3	OAR8	-	22101393-22103393	22101331-22101392
ENSBTAP00000027357	3	OAR7	+	64668689-64670830	64670831-64671567
ENSBTAP00000043577	3	OAR11	-	22438843-22469182	22438712-22438842
ENSBTAP00000013582	3	OARX	-	8941046-8950150	8940783-8940872	8940887-8941045
ENSBTAP00000021640	3	OAR14	-	50505900-50528256	50505824-50505899
ENSBTAP00000027825	3	OAR12	-	71710392-71738445	71710178-71710391
ENSP00000357842	3	OAR1	+	100343126-100389782	100389783-100389956
ENSBTAP00000025185	3	OAR2	+	50933924-50938512	50938513-50938688
ENSP00000386888	3	OAR17	+	70821449-70829874	70829875-70829952
ENSP00000312066	3	OAR11	+	54900769-54924246	54924247-54924869	54924901-54924990
ENSP00000362638	3	OAR2	+	235319835-235320347	235320348-235320384	235320387-235321016
ENSBTAP00000040657	3	OAR5	-	48530214-48537756	48529714-48530213
ENSP00000282326-D20	3	OAR14	+	62055435-62055584	62055585-62055772	62055781-62055977
ENSBTAP00000021281	3	OAR1	-	932123-932593	932072-932122
ENSBTAP00000017835	3	OAR3	-	112335621-112344896	112335384-112335620
ENSP00000319412	3	OAR4	+	43623650-43658455	43658456-43658984	43659001-43659090
ENSP00000221576	3	OAR5	-	10036205-10040844	10035582-10036204
ENSBTAP00000005970	3	OAR4	+	112591886-112623593	112623594-112624721	112624728-112624850
ENSBTAP00000037777	3	OAR3	-	181569757-181603884	181567263-181567795	181567838-181567904	181567937-181568026	181568051-181569756
ENSBTAP00000006575	3	OAR2	-	14404159-14409890	14402704-14402763	14402819-14404158
ENSP00000259963	3	OAR20	-	38369655-38375535	38366446-38367743	38367745-38369654
ENSP00000361924	3	OAR1	+	13984696-13998542	13998724-13998849	13998902-13999394	13999411-13999500
ENSP00000306425-D2	3	OAR9	+	36162484-36165273	36165274-36165848
ENSP00000414248-D4	3	OAR20	+	27597852-27606135	27606136-27606169
ENSP00000385515	3	OAR8	+	11073711-11085725	11085726-11086068
ENSP00000395668	3	OAR6	-	44319899-44387999	44317485-44317537	44317610-44319898
ENSBTAP00000011379	3	OAR9	+	42846465-42891977	42891978-42893338	42893483-42893572	42893602-42893873	42894180-42894431	42894762-42895141
ENSBTAP00000012410	3	OAR1	+	104783551-104793920	104796121-104797443
ENSBTAP00000021043	3	OAR2	-	133262795-133263708	133262282-133262794
ENSP00000420524	3	OAR1	-	163618875-163913639	163618798-163618874
ENSBTAP00000001993	3	OAR9	+	80766202-80768001	80768002-80768512	80768515-80769074	80769210-80770304
ENSBTAP00000046982	3	OAR5	+	9779303-9780087	9780088-9780636
ENSBTAP00000050234	3	OAR3	+	7724351-7732546	7732547-7733751
ENSP00000251312	3	OAR11	+	12542501-12549651	12549652-12550139	12550158-12550241
ENSP00000367770	3	OAR4	-	97358158-97393019	97358051-97358157
ENSP00000369862	3	OAR7	-	6537305-6666665	6533092-6534752	6534755-6535032	6537290-6537304
ENSP00000395182	3	OAR1	+	99103835-99111627	99111628-99111745
ENSP00000310071	3	OAR17	+	12960725-13046215	13046216-13046248
ENSBTAP00000046438	3	OAR3	+	110108524-110108817	110108818-110108862
GLEAN_10009394	3	OAR14	+	51384642-51390353	51390354-51391054
ENSBTAP00000026239	3	OAR20	-	8464487-8507721	8456752-8460905	8460914-8461712	8461754-8464486
ENSBTAP00000043808	3	OAR22	+	23326670-23343619	23343620-23345765
ENSP00000369857	3	OAR6	-	98087158-98099315	98086936-98087157
ENSBTAP00000015530	3	OAR12	+	3436824-3440406	3440407-3441075
ENSP00000248437	3	OAR2	-	221024841-221026705	221024173-221024840
ENSBTAP00000011702	3	OAR6	-	93531961-93552834	93523141-93523350	93523356-93523707	93529192-93529286	93531895-93531960
GLEAN_10015802	3	OAR3	-	134175286-134185448	134172578-134173084	134173112-134173194	134173206-134173549	134173567-134174870	134174998-134175285
ENSBTAP00000028721	3	OAR20	+	41611881-41668268	41668269-41669110
ENSBTAP00000001725	3	OAR2	-	67442874-67460195	67441528-67442873
ENSP00000396090	3	OAR10	+	28166594-28189438	28189439-28190259
GLEAN_10014395	3	OARX	+	61448586-61448915	61448916-61448939
ENSP00000376919	3	OAR11	-	35679035-35700843	35677341-35678973	35679001-35679034
ENSP00000274276	3	OAR16	-	35658920-35698027	35657489-35658919
ENSP00000424791	3	OAR6	+	97692344-97730467	97730468-97730838
GLEAN_10014120	3	OAR2	+	238683013-238683291	238683292-238683350
ENSBTAP00000023571	3	OAR12	+	37041352-37057570	37057571-37057703
ENSBTAP00000026327	3	OAR17	-	56765624-56796535	56765252-56765342	56765359-56765527	56765554-56765623
ENSBTAP00000008808	3	OAR7	+	42075693-42080980	42080981-42081046
ENSBTAP00000014576	3	OAR4	-	24595595-24632006	24594580-24595594
ENSBTAP00000026525	3	OAR11	-	42524212-42524801	42523794-42524211
ENSBTAP00000002867	3	OAR5	+	599291-626071	626072-626834
ENSBTAP00000034933	3	OAR11	-	32594589-32602247	32593839-32594306	32594317-32594588
GLEAN_10019655	3	OAR1	-	9835537-9836091	9835467-9835536
ENSBTAP00000004373	3	OAR7	+	68613446-68629045	68629046-68629057
ENSP00000325881	3	OAR1	+	164502544-164521097	164521098-164521124
ENSBTAP00000035273	3	OAR15	-	41727119-41750668	41726435-41727118
ENSBTAP00000022110	3	OAR11	-	24030379-24053203	24029764-24030378
GLEAN_10004086	3	OAR11	-	9066429-9072172	9066298-9066428
ENSP00000386401	3	OAR4	-	70493100-70551904	70492989-70493099
ENSP00000246794	3	OAR14	+	54838175-54845360	54845648-54845859
ENSBTAP00000030281	3	OAR21	-	27869722-27875042	27869103-27869190	27869210-27869369	27869387-27869627	27869629-27869721
ENSP00000349156	3	OAR14	-	16216931-16220353	16216453-16216542	16216556-16216930
GLEAN_10018524	3	OAR19	-	37777298-37860262	37777268-37777297
ENSBTAP00000000479	3	OAR3	+	198829921-198907068	198907069-198908061
ENSP00000314649	3	OAR20	-	31858228-31873578	31854866-31858227
ENSBTAP00000019699	3	OAR6	-	97073318-97075685	97071016-97072479	97072494-97072583	97072617-97073160	97073200-97073317
ENSBTAP00000034268	3	OAR8	-	5752640-5858342	5752493-5752639
ENSBTAP00000015696	3	OAR3	+	212901392-212909097	212909098-212909653	212909916-212910657
ENSP00000376568	3	OAR1	-	227357016-227375034	227356130-227357015
ENSBTAP00000016735-D2	3	OAR2	-	242261453-242270356	242260921-242261007	242261013-242261106	242261110-242261242	242261280-242261452
ENSP00000390628	3	OAR3	-	206909913-206918390	206909865-206909912
ENSP00000418397	3	OAR7	+	32819921-32829894	32829895-32831651
ENSBTAP00000020716	3	OAR15	+	52623941-52659947	52659948-52661220	52661228-52661573
ENSP00000316109	3	OAR7	+	7967897-8008826	8008827-8009371
ENSBTAP00000049146	3	OAR5	+	6248901-6254340	6261140-6262171
ENSBTAP00000004687	3	OAR9	-	14291542-14311764	14291368-14291457	14291461-14291541
ENSBTAP00000048482	3	OAR14	+	35229889-35299815	35299816-35299838
ENSBTAP00000006815	3	OAR16	-	14991992-15093888	14991726-14991807	14991848-14991991
GLEAN_10011718	3	OAR18	-	15620294-15654182	15619154-15620293
GLEAN_10004867	3	OAR2	-	220109622-220114054	220109549-220109621
ENSBTAP00000029188	3	OAR1	-	110638726-110642959	110638596-110638725
ENSBTAP00000000109	3	OAR1	-	99789959-99793020	99789164-99789958
ENSP00000385610	3	OAR23	-	51139399-51157072	51138627-51139257	51139269-51139398
ENSBTAP00000002787	3	OAR4	+	87267303-87290337	87290338-87292893
ENSP00000414880	3	OAR20	+	7519896-7520210	7520211-7520464
ENSBTAP00000010778	3	OAR5	+	13600540-13601830	13601831-13602082
ENSBTAP00000023603	3	OAR14	+	6665457-6672983	6672984-6672985
ENSP00000358099	3	OAR22	-	38771642-38800337	38771635-38771641
ENSP00000349906	3	OAR13	-	58816736-58861371	58816380-58816735
ENSP00000400651-D3	3	OAR14	+	46030039-46043472	46043473-46043744
ENSBTAP00000007621	3	OAR1	-	109515588-109540006	109506014-109506446	109509498-109509677	109510982-109511142	109511271-109511548	109513757-109515587
ENSP00000261908	3	OAR7	+	19609376-19772659	19772660-19773265
ENSBTAP00000018261	3	OAR3	+	131918960-131932197	131932198-131933197
ENSP00000358778	3	OAR1	-	87369258-87387100	87369184-87369257
ENSP00000296380	3	OAR1	+	14711914-14713026	14713027-14713191
GLEAN_10013740	3	OAR15	-	52053972-52054223	52053509-52053598	52053614-52053703	52053715-52053895	52053911-52053971
ENSBTAP00000014930	3	OAR1	-	19641280-19654232	19640942-19641279
ENSBTAP00000000080	3	OAR12	+	28621941-28638623	28638624-28638902
ENSBTAP00000020574	3	OAR1	-	45505023-45595020	45504775-45505022
ENSBTAP00000008649	3	OAR2	+	29782292-29804851	29804852-29805305
ENSBTAP00000025995	3	OAR3	+	6436389-6442964	6442965-6443034
ENSP00000356989	3	OAR1	-	110572371-110584053	110572297-110572370
ENSP00000396523	3	OAR11	+	26774432-26775448	26775513-26775571	26775607-26775688
ENSP00000386310	3	OAR2	+	202385742-202484339	202484340-202484646	202484653-202484742
ENSBTAP00000026346	3	OAR19	+	17632468-17640896	17640897-17640912
ENSBTAP00000012427	3	OAR7	-	47521880-47523202	47521803-47521879
ENSP00000346874	3	OAR15	-	38818653-38859450	38818114-38818652
ENSBTAP00000012363	3	OAR9	-	27612263-27839303	27612171-27612262
ENSP00000311733	3	OAR17	+	64683895-64684969	64684979-64685036
ENSBTAP00000028655	3	OAR25	-	26713710-26727893	26712699-26713709
ENSBTAP00000023208	3	OAR3	-	68195217-68196769	68194620-68194709	68194725-68194817	68194829-68194937	68194944-68195105	68195117-68195216
ENSBTAP00000010484	3	OAR8	+	83137044-83154351	83154352-83154371
ENSP00000358510	3	OARX	+	66312605-66329908	66329909-66333132
ENSBTAP00000043475	3	OAR21	-	39726183-39752095	39726053-39726182
ENSBTAP00000020429	3	OAR1	+	99879783-99896477	99896478-99896506	99896522-99896722
ENSP00000311609	3	OAR1	-	246279796-246353724	246279555-246279795
ENSP00000398350	3	OAR21	-	41770381-41771441	41769751-41770380
ENSP00000320251	3	OAR1	-	176180819-176197979	176179124-176179376	176179378-176180018	176180027-176180196	176180271-176180818
ENSP00000357088	3	OAR1	+	109038759-109039973	109039974-109040235
ENSP00000246190	3	OAR13	-	62619762-62636510	62619059-62619572	62619628-62619761
ENSBTAP00000020104	3	OAR5	+	5688736-5697283	5697284-5697314
ENSP00000366871	3	OAR5	+	64042441-64061159	64061160-64061430	64061467-64064487
ENSBTAP00000008367	3	OAR20	-	49242190-49263138	49241373-49241488	49241508-49242189
ENSBTAP00000047510	3	OAR2	+	14273438-14329408	14338585-14338991
ENSP00000363348	3	OAR20	-	7902208-7906348	7902125-7902207
ENSP00000350332	3	OAR14	+	55468896-55491378	55491379-55491385	55492505-55492858	55492881-55494150
ENSBTAP00000018418	3	OAR23	+	54565715-54569764	54569765-54569807	54569836-54569925	54569958-54570047
ENSBTAP00000013537	3	OAR20	-	19396156-19564488	19394339-19395369	19395378-19396155
GLEAN_10007793	3	OAR11	-	55699607-55708815	55697005-55699606
ENSBTAP00000021217	3	OAR11	-	44947991-44957785	44945403-44945494	44945502-44945633	44945648-44946487	44947879-44947990
ENSP00000309934	3	OAR3	+	161496260-161502059	161502060-161505526
ENSBTAP00000016153	3	OAR14	-	52052084-52053407	52052004-52052083
ENSBTAP00000024515	3	OAR14	-	36157553-36165402	36157068-36157552
ENSBTAP00000042447	3	OAR6	-	97741845-97750638	97737742-97737811
ENSBTAP00000019451	3	OAR9	-	13697839-13698541	13697775-13697838
ENSBTAP00000005747	3	OAR14	-	50471827-50489751	50471710-50471826
ENSP00000231061	3	OAR5	-	60889966-60900814	60888793-60889965
ENSP00000355511	3	OAR12	+	32983522-32985489	32985490-32985542
ENSBTAP00000007798	3	OAR17	-	55634284-55643076	55633844-55634283
ENSBTAP00000025584	3	OAR23	-	35662604-35698927	35661210-35662603
ENSBTAP00000048399	3	OARX	-	66121834-66138472	66121350-66121833
ENSBTAP00000050866	3	OAR2	-	185119472-185120503	185119006-185119471
ENSBTAP00000042254	3	OAR2	-	201862428-201901399	201862144-201862427
ENSP00000382779	3	OAR23	+	43763696-43780782	43780783-43781248
ENSBTAP00000035214	3	OAR5	+	49628810-49635040	49635041-49635690
ENSBTAP00000008508	3	OAR24	-	35934153-35936446	35933799-35934152
ENSBTAP00000042244	3	OAR12	-	50085234-50101292	50085151-50085233
ENSP00000304689	3	OAR14	+	34512541-34512813	34512814-34513458
ENSBTAP00000016486	3	OAR17	+	72483845-72493325	72493326-72493456
GLEAN_10019960	3	OAR15	+	60518011-60558425	60558426-60559472
ENSBTAP00000020353	3	OAR1	-	246453319-246472028	246452506-246453318
ENSP00000420500	3	OAR4	+	47555537-47574810	47574811-47574811	47575887-47575970
ENSBTAP00000006008	3	OAR4	-	31050253-31094975	31048767-31049217	31049257-31049303	31049371-31049571	31049623-31050059	31050111-31050200	31050227-31050252
ENSBTAP00000012863	3	OAR17	+	44179070-44215593	44215594-44216110	44216113-44217080	44217113-44218620
ENSP00000350170	3	OAR1	-	204578698-204647725	204577905-204578697
ENSBTAP00000021144	3	OAR7	+	46539714-46580109	46580110-46580669
ENSP00000233616	3	OAR3	-	96082758-96085971	96082614-96082757
ENSBTAP00000009308	3	OAR10	-	14635259-14668683	14635109-14635258
ENSBTAP00000034760	3	OAR11	+	39824934-39826631	39826632-39826726
ENSBTAP00000000433	3	OAR7	-	23102264-23104198	23102173-23102263
ENSBTAP00000001384	3	OAR3	-	38071895-38091570	38067080-38069825	38070429-38071894
ENSP00000356154	3	OAR8	+	78471002-78511389	78511390-78511877	78511885-78511951
ENSBTAP00000021130	3	OAR1	-	183794709-183824951	183793520-183794708
ENSP00000414634	3	OAR20	+	26543787-26547558	26547559-26547685	26547687-26547906
ENSBTAP00000026432	3	OAR1	-	103732738-103738070	103732002-103732737
ENSBTAP00000018514	3	OAR25	+	4722333-4753004	4753005-4753559
ENSBTAP00000053798	3	OAR13	+	14958606-15114379	15114380-15114604	15115248-15116059
ENSP00000360985	3	OAR13	+	76600255-76667018	76667019-76667873	76667900-76667980
ENSBTAP00000044440	3	OAR15	+	30720397-30806810	30806811-30806811	30807598-30807659	30807666-30807771	30807793-30807875	30807896-30808810	30808832-30809629
ENSBTAP00000014064	3	OAR7	-	43597428-43633287	43594168-43594257	43594264-43594685	43597106-43597427
ENSP00000256429	3	OAR23	-	54143102-54190377	54139916-54140480	54143086-54143101
ENSBTAP00000007735	3	OAR2	+	10495090-10509577	10509578-10509755
ENSP00000263635	3	OAR2	-	149930765-150062569	149930544-149930764
ENSP00000258201	3	OAR14	-	34019712-34027653	34019359-34019447	34019461-34019711
ENSP00000418593	3	OAR13	+	74035918-74040757	74040758-74041796
ENSBTAP00000006382	3	OAR7	-	59115091-59136263	59114995-59115090
ENSP00000367595	3	OAR12	-	47365980-47367895	47363317-47363416	47363722-47363866	47364993-47365979
ENSP00000405330	3	OAR8	+	75842728-76079349	76079350-76081375
ENSBTAP00000024496	3	OAR10	-	17615982-17623596	17615769-17615955	17615977-17615981
GLEAN_10010300	3	OAR8	+	55024384-55153422	55153423-55153620
ENSBTAP00000027608	3	OARX	-	39736212-39773577	39734836-39736211
GLEAN_10006530	3	OAR18	-	56657745-56658110	56657182-56657744
ENSBTAP00000026029	3	OAR19	-	23059661-23079159	23054301-23055647	23055662-23055971	23056575-23059660
ENSP00000346130	3	OAR21	+	21425318-21426149	21429355-21429539
ENSBTAP00000004220	3	OAR13	-	72778509-72793961	72777771-72777866	72777882-72778508
ENSP00000350024	3	OAR21	-	42184680-42192011	42183723-42184679
ENSP00000356790	3	OAR12	+	34601815-34624236	34624237-34625569
ENSBTAP00000027106	3	OAR11	-	14743970-14745067	14743841-14743969
ENSBTAP00000005025	3	OAR1	+	228907102-228919033	228919034-228919219	228919277-228919442	228920284-228920410	228920458-228920564	228920574-228920678
ENSBTAP00000006933	3	OAR3	-	26049615-26053624	26049440-26049614
ENSBTAP00000009509	3	OAR21	+	21603332-21604309	21604310-21604332	21604336-21604425
ENSBTAP00000010454	3	OAR24	+	26551025-26553522	26553523-26553758	26553763-26554009
ENSBTAP00000018604	3	OAR12	+	58527092-58554676	58554677-58556721	58556734-58556967
ENSP00000381183	3	OAR14	-	2302170-2303287	2302055-2302108	2302149-2302169
GLEAN_10018672	3	OAR3	-	33711875-33712218	33710990-33711215	33711849-33711874
ENSBTAP00000021927	3	OAR15	+	51084646-51090025	51090026-51090337
ENSP00000425494	3	OAR20	-	17237236-17240404	17236900-17237235
ENSP00000381220	3	OAR8	+	13176208-13197060	13197061-13197279
ENSBTAP00000031700	3	OAR14	-	58918274-58920500	58918004-58918122	58918137-58918273
ENSP00000356281	3	OAR12	+	78855776-78858504	78858505-78858507
ENSBTAP00000001254	3	OAR25	-	28001006-28004870	28000156-28000247	28000251-28000387	28000394-28000937	28000987-28001005
ENSBTAP00000004122	3	OAR8	+	40192614-40201542	40201543-40201766
ENSP00000221114	3	OAR26	+	24931373-24946923	24946924-24947098	24947142-24947201
ENSBTAP00000015172	3	OAR5	-	47702588-47716608	47695851-47696236	47696427-47696805	47696829-47696942	47696967-47698030	47698050-47698140	47699024-47700211	47700215-47702587
ENSP00000212015	3	OAR25	+	23103827-23127420	23127421-23128861
ENSBTAP00000014072	3	OAR20	-	25649573-25653089	25648427-25648710	25649559-25649572
ENSBTAP00000028693	3	OAR18	-	7116928-7127895	7116648-7116927
ENSBTAP00000028262	3	OAR9	+	74799030-74891572	74891573-74891946	74891955-74892438
GLEAN_10008841	3	OAR11	-	11920740-11950603	11920470-11920560	11920563-11920739
ENSP00000216951	3	OAR13	-	63562431-63583485	63562246-63562430
GLEAN_10010460	3	OAR3	-	18705385-18708616	18704957-18705384
ENSBTAP00000004992	3	OAR7	-	63355759-63357954	63355720-63355758
ENSP00000328182	3	OAR26	+	971403-980370	980371-980422
GLEAN_10002347	3	OAR1	-	2665401-2666544	2665073-2665165	2665172-2665400
ENSBTAP00000021569	3	OAR13	-	66407452-66436197	66405741-66407451
ENSP00000338461	3	OAR3	-	217108356-217123605	217108266-217108355
ENSP00000323065	3	OAR5	+	10805186-10807335	10807336-10807369
ENSBTAP00000040111	3	OAR19	-	60608-74316	60381-60607
ENSP00000387732	3	OAR14	+	48075178-48096104	48096105-48096289
ENSP00000359540	3	OAR1	-	117753064-117762596	117748605-117749077	117749146-117749957
ENSP00000261416	3	OAR16	-	6920335-6944590	6920272-6920334
ENSP00000414793	3	OAR20	+	28723981-28737030	28737031-28737261	28737278-28737547
ENSBTAP00000007052	3	OAR15	+	29378614-29385505	29385506-29385642
GLEAN_10004634	3	OAR19	-	58515630-58519973	58515256-58515516	58515556-58515629
ENSBTAP00000003267	3	OAR14	+	59094645-59101388	59101389-59101410
ENSP00000288025	3	OAR14	-	35660872-35665905	35660501-35660562	35660600-35660871
ENSP00000380024	3	OAR3	+	207184249-207190798	207190799-207191279	207191322-207191598
ENSP00000396538	3	OAR14	+	35892444-35941380	35941791-35942050
ENSBTAP00000007126	3	OAR2	-	202954596-202962202	202954457-202954595
ENSBTAP00000046293	3	OARX	-	88147411-88173701	88140361-88140894	88145577-88147410
ENSBTAP00000021969	3	OAR18	-	22313298-22317035	22312600-22313297
ENSP00000331201	3	OAR11	-	50499983-50512766	50499409-50499982
ENSP00000273179	3	OAR19	+	11332596-11360396	11360397-11360556
ENSBTAP00000048158	3	OAR18	-	21372667-21384178	21366691-21366744
ENSP00000363349	3	OAR2	-	10943064-10996422	10943014-10943063
ENSBTAP00000006676	3	OAR1	+	236853756-236860661	236860662-236860837
ENSBTAP00000016612	3	OAR12	-	49171474-49174510	49171343-49171427	49171455-49171473
ENSBTAP00000013116-D2	3	OAR12	+	33998286-34001085	34001086-34001141
ENSBTAP00000036255	3	OAR11	-	41694949-41700579	41694658-41694753	41694777-41694943
ENSP00000219548	3	OAR24	+	492760-494159	494160-494309
ENSP00000256443	3	OAR16	-	10562633-10584501	10562580-10562632
ENSP00000417273	3	OAR1	-	250772340-250788912	250772286-250772339
ENSP00000349960	3	OAR24	+	38722448-38724628	38724629-38724759
ENSP00000354061	3	OAR3	+	169009410-169049269	169049270-169049272
ENSBTAP00000053656	3	OAR3	+	101091292-101567661	101567662-101567673
ENSBTAP00000053297	3	OAR5	+	44096834-44136554	44136555-44136682
ENSP00000362110	3	OAR1	-	12310245-12334111	12310023-12310244
ENSBTAP00000011613	3	OAR13	-	27076662-27098725	27075870-27076358	27076385-27076474	27076529-27076661
ENSP00000267163	3	OAR10	+	16541007-16654334	16654335-16654721	16654725-16654818
ENSBTAP00000012392	3	OAR10	-	13538532-13570844	13538499-13538531
ENSBTAP00000019629	3	OAR10	+	10817743-10846146	10846147-10846585
ENSBTAP00000022279	3	OAR9	+	28983766-29000102	29000103-29001184
ENSP00000253457	3	OAR14	-	11217301-11227946	11217065-11217300
ENSBTAP00000025246	3	OAR20	+	17241416-17247892	17247893-17248206
ENSP00000340211	3	OAR21	-	43085878-43091108	43085815-43085877
ENSP00000379847	3	OAR15	-	42944112-42986410	42943343-42943434	42943446-42944111
ENSBTAP00000018249	3	OAR25	+	7014047-7077618	7077619-7077793	7078900-7079065	7080095-7080154	7080816-7080978	7081534-7081714	7083773-7084032	7084035-7084135
ENSP00000367878	3	OAR15	+	75401312-75560428	75560429-75560902
ENSP00000225474	3	OAR11	+	40121797-40123226	40123227-40123243
ENSP00000264331	3	OAR26	+	38704384-38752611	38753005-38754380	38755508-38755675	38755732-38755925	38755932-38756006
ENSP00000410059	3	OAR9	+	14096251-14103907	14103908-14103963
ENSP00000373772	3	OAR2	-	21585105-21609755	21584186-21585082	21585089-21585104
ENSBTAP00000040820	3	OAR14	-	2116318-2134419	2114410-2114499	2114509-2114849	2114867-2114956
ENSP00000347005	3	OAR4	+	102130130-102170174	102170175-102171251
ENSBTAP00000000919	3	OAR3	-	125500653-125604569	125500387-125500652
ENSBTAP00000019303	3	OAR6	-	58751476-58753742	58751068-58751154	58751164-58751475
ENSBTAP00000039297	3	OAR13	+	16920755-16944872	16944873-16944950
ENSP00000345841	3	OAR24	+	13147550-13215498	13215499-13216828
GLEAN_10022010	3	OAR12	-	20443398-20467998	20443298-20443397
ENSP00000321706	3	OAR11	+	21770267-21773485	21773486-21773608
GLEAN_10021418	3	OAR23	-	25550058-25564879	25550013-25550057
ENSBTAP00000013790	3	OAR3	-	163136636-163153104	163136490-163136635
ENSBTAP00000003899	3	OARX	+	48557358-48604184	48604185-48605040	48605112-48605773
ENSBTAP00000026199	3	OAR11	+	43651023-43653415	43653416-43653490
ENSP00000355428	3	OAR5	-	40444183-40456159	40443498-40444182
ENSBTAP00000018071	3	OAR3	-	57714377-57741822	57712548-57713421	57713425-57713538	57713544-57713969	57713975-57714376
ENSP00000300574	3	OAR11	-	22248438-22258165	22247308-22247418	22247467-22248437
ENSP00000373566	3	OAR6	-	91115545-91185222	91114730-91115105	91115116-91115544
GLEAN_10004682	3	OAR25	-	27156776-27179819	27155943-27156775
ENSP00000307911	3	OAR1	-	244374025-244375119	244373735-244374024
ENSBTAP00000025999	3	OAR3	-	34010615-34013280	34009649-34010614
ENSP00000240285	3	OAR9	+	49436714-49464013	49464014-49464077	49464115-49464307
ENSBTAP00000029223	3	OAR12	+	79083169-79105601	79105602-79106632
ENSP00000420863	3	OAR7	-	10870068-10921536	10869861-10870067
ENSBTAP00000019561	3	OAR11	+	27107211-27108652	27108653-27108685
ENSP00000328173	3	OAR3	-	206811592-206821048	206811155-206811591
ENSP00000293760	3	OAR20	-	8007390-8020204	8007129-8007389
ENSBTAP00000022947	3	OAR23	+	42387808-42435039	42435040-42435143
GLEAN_10003670	3	OAR3	+	175692541-175757897	175757898-175757964
ENSBTAP00000041460	3	OAR15	+	75101733-75122301	75122302-75122358
ENSP00000417052	3	OARX	-	50343984-50346554	50343532-50343983
ENSBTAP00000026452	3	OAR17	+	12886683-12921591	12921592-12923046	12923059-12923612	12923694-12925086
ENSBTAP00000016280	3	OAR17	+	66292694-66315042	66315043-66315339
ENSBTAP00000028256	3	OAR4	-	51336954-51363366	51336840-51336953
ENSBTAP00000022778	3	OAR7	+	63862113-63889206	63889207-63889518
ENSP00000346990	3	OAR2	-	101522676-101650433	101520752-101522675
ENSBTAP00000026252	3	OAR1	+	14388544-14437831	14437832-14437882
GLEAN_10005756	3	OAR1	+	5491801-5496731	5496732-5496832
ENSP00000381717	3	OAR5	+	48627064-48638481	48638482-48639286
ENSBTAP00000028704	3	OAR22	+	39972052-40026549	40026550-40026758
ENSBTAP00000006307	3	OAR24	+	13756373-13764690	13764691-13764860
ENSP00000371331	3	OAR21	-	47359447-47359730	47359427-47359446
ENSP00000260818	3	OAR1	-	255647348-255782243	255647160-255647347
ENSP00000359505	3	OAR9	-	3736885-3752069	3736736-3736810	3736853-3736884
ENSBTAP00000045864	3	OAR20	-	8434214-8435122	8433911-8434213
ENSBTAP00000027791	3	OAR10	+	83618199-83639784	83639785-83640270	83640290-83640384	83640392-83640480
ENSBTAP00000036320	3	OAR5	-	4848503-4850406	4848195-4848502
ENSBTAP00000017013	3	OAR12	+	40423818-40437819	40437820-40437950
ENSP00000384449	3	OAR23	-	47937182-47989494	47936733-47936825	47936833-47937181
ENSBTAP00000033407	3	OAR4	-	102744095-102778191	102743787-102743877	102743884-102744094
ENSP00000243108	3	OAR3	-	132253973-132255376	132253670-132253972
ENSBTAP00000047104	3	OARX	+	36092325-36104746	36104747-36107298
ENSBTAP00000023232	3	OAR6	+	58060626-58077451	58077452-58077535	58077540-58079452
ENSP00000321507	3	OAR9	+	74373273-74383192	74383193-74384920
ENSBTAP00000010312	3	OAR9	-	13345615-13346389	13345571-13345614
ENSBTAP00000027965	3	OAR15	+	75597419-75615890	75615891-75616258
ENSBTAP00000023098	3	OAR7	-	43769022-43783526	43768934-43769021
ENSBTAP00000006041	3	OAR2	+	234401173-234449927	234449928-234450316
ENSP00000229633	3	OAR8	-	12534664-12544973	12530952-12531364	12531387-12531711
ENSBTAP00000015782	3	OAR21	-	44727747-44732379	44727534-44727746
ENSBTAP00000003468	3	OAR2	-	238939431-238943082	238939347-238939430
ENSP00000369217	3	OAR7	+	19071780-19125906	19125907-19127990
ENSP00000310668	3	OAR14	+	23975169-24061661	24061662-24061800
ENSBTAP00000009951	3	OAR9	-	47068277-47098060	47067840-47068276
ENSP00000271657	3	OAR1	-	100080923-100099031	100080224-100080922
ENSP00000347140-D2	3	OAR11	-	26516966-26519705	26516959-26516965
ENSP00000368766	3	OAR13	+	50239414-50265293	50265297-50265625
ENSBTAP00000012876	3	OAR19	-	16857345-16900505	16856939-16857344
ENSP00000299299	3	OAR25	-	25790315-25792124	25790309-25790314
ENSBTAP00000002168	3	OAR14	+	35596510-35626026	35626027-35626032
GLEAN_10012095	3	OAR3	-	116892525-117103340	116892411-116892524
GLEAN_10002490	3	OAR24	+	36366013-36373240	36373241-36373290
ENSP00000386884	3	OAR2	+	174224276-174225349	174225350-174225419
ENSBTAP00000007165	3	OAR24	+	34625409-34629820	34629821-34629982
ENSP00000265564	3	OAR19	-	54241406-54258619	54241306-54241405
ENSBTAP00000012042	3	OAR14	-	56226016-56230302	56225925-56226014
ENSP00000403222	3	OAR19	-	51096745-51127196	51096613-51096744
ENSBTAP00000025484	3	OAR9	-	36060207-36061346	36060198-36060206
ENSP00000365280	3	OAR13	+	60585748-60586217	60586218-60586608
ENSP00000294889	3	OAR12	+	21947444-21956969	21956970-21957305	21957319-21957408
ENSBTAP00000010187	3	OAR4	+	25298150-25350357	25350358-25350608
ENSBTAP00000007292	3	OAR11	+	37601515-37603922	37603923-37603943	37603952-37604068	37604121-37604167
ENSBTAP00000008135	3	OAR19	-	16509418-16561983	16508544-16509417
ENSP00000270538	3	OAR5	-	14531953-14542894	14531583-14531952
GLEAN_10020447	3	OAR18	-	21272936-21278605	21270817-21271458	21271481-21272935
ENSBTAP00000013018	3	OAR13	-	36225857-36253066	36224473-36225856
ENSP00000322396	3	OAR9	+	43476128-43477183	43477184-43477346
ENSP00000349571	3	OAR10	+	49462694-49566492	49566493-49566833
ENSP00000292090	3	OAR11	-	19773349-19774350	19773222-19773280	19773286-19773348
ENSP00000350278	3	OAR1	+	77268954-77361701	77361702-77361731
ENSBTAP00000017903	3	OAR1	-	164451273-164477860	164451219-164451272
ENSBTAP00000027508	3	OAR21	-	25201431-25240833	25201217-25201430
ENSP00000370624	3	OAR16	+	22537204-22557679	22557680-22558046	22558065-22558429
GLEAN_10002044	3	OAR11	+	35232800-35265779	35265780-35265892	35265898-35265987
ENSBTAP00000053247	3	OAR3	-	154162745-154281690	154159771-154162744
ENSP00000386880	3	OAR2	+	233551113-233568202	233568407-233569356
ENSBTAP00000025190	3	OAR11	+	55051932-55055967	55055968-55056275
ENSP00000344166	3	OAR13	-	77560257-77618379	77558769-77559745	77559757-77560256
ENSP00000367890	3	OAR12	+	48898250-48907162	48907163-48908661
ENSBTAP00000026253	3	OAR21	+	42613717-42616048	42616049-42616399
ENSBTAP00000007391	3	OAR24	-	10240841-10250011	10239441-10239929	10239960-10240840
ENSP00000343488	3	OAR24	-	21375791-21400369	21374804-21375026	21375096-21375470	21375515-21375790
ENSP00000265523	3	OAR4	-	76652100-76673880	76650657-76652099
ENSBTAP00000030725	3	OAR19	+	32597676-32631680	32631681-32631685	32631688-32631782
ENSP00000423463	3	OAR2	+	149260041-149373957	149373958-149374021
ENSBTAP00000006004	3	OAR2	-	10542709-10561940	10541884-10542708
ENSBTAP00000026348	3	OAR5	+	41095342-41109581	41109582-41109601
ENSP00000380299	3	OAR3	-	180114762-180117898	180114208-180114456	180114491-180114580	180114609-180114717	180114726-180114761
ENSBTAP00000003725	3	OAR24	-	36373825-36376258	36373711-36373824
ENSP00000418354	3	OAR1	-	205967997-205983309	205967419-205967950	205967953-205967996
ENSP00000264192	3	OAR2	+	151734703-151762425	151762426-151762630
ENSP00000347190	3	OAR5	+	47911146-48054937	48054938-48055834
ENSP00000237264	3	OAR8	+	59435317-59441961	59441962-59442441
ENSP00000277598	3	OAR13	+	23204022-23217984	23217985-23218849	23220104-23220631	23220634-23220728
ENSP00000225698	3	OAR11	+	25728925-25733394	25733395-25733649	25733666-25733844	25733863-25733999	25734009-25734339
ENSBTAP00000024143	3	OAR1	+	245195836-245261549	245261550-245261706	245261746-245261826
ENSBTAP00000053813	3	OAR13	+	51132146-51276758	51276759-51277353	51277361-51278130	51278134-51278267
ENSBTAP00000039412	3	OAR15	+	75878887-75883868	75883869-75884097	75884110-75884241	75884277-75884346
ENSP00000222968	3	OAR24	+	36912610-36917861	36917862-36918493	36918905-36918972	36919855-36920167	36920478-36920571
ENSP00000263088	3	OAR11	-	26153006-26164957	26152492-26153005
ENSP00000264260	3	OAR3	-	99064245-99090352	99064207-99064244
ENSP00000256319	3	OAR7	-	83900318-83906456	83900229-83900317
ENSBTAP00000023465	3	OARX	-	15069752-15136249	15068380-15069751
ENSBTAP00000029308	3	OAR3	-	188403562-188422085	188402903-188403561
ENSP00000354519	3	OAR22	+	39007959-39075868	39075869-39076060
ENSP00000358737	3	OAR1	+	87925158-87935070	87935071-87935381
GLEAN_10002626	3	OAR9	-	78835920-78852013	78835835-78835919
ENSP00000353344	3	OAR1	+	269807710-269821193	269821194-269823152
GLEAN_10017688	3	OAR24	-	33991355-34017513	33991244-33991333	33991337-33991354
ENSP00000304226	3	OAR15	+	62248804-62304089	62304090-62305620
ENSBTAP00000011070	3	OAR24	-	27144978-27148427	27144917-27144977
ENSBTAP00000027370	3	OAR1	-	103260389-103277114	103259609-103260388
ENSP00000164139	3	OAR21	-	40733309-40744835	40732967-40733308
ENSP00000399585	3	OAR20	-	31945168-31976337	31942626-31944666	31944671-31945167
ENSP00000322628	3	OAR11	+	42981610-42982212	42982213-42982214	42982246-42982340	42982409-42982478
GLEAN_10019469	3	OAR9	-	42901174-42946756	42899260-42901173
ENSBTAP00000018538	3	OAR12	+	28262800-28337593	28337594-28337637
ENSBTAP00000011523	3	OAR11	-	36245229-36260573	36244285-36245228
ENSP00000246912	3	OAR11	+	42339035-42345047	42345048-42346117
ENSBTAP00000014527	3	OAR2	-	250120279-250124578	250120151-250120224	250120271-250120278
ENSBTAP00000013464	3	OAR8	+	74135339-74153739	74153740-74153820	74161655-74161803	74163335-74165763	74165805-74166062
ENSBTAP00000016409	3	OAR11	-	8217646-8222583	8217257-8217645
ENSBTAP00000045595	3	OAR3	-	207077006-207083199	207076950-207077005
ENSP00000301887	3	OAR21	-	40958742-40964309	40958705-40958741
ENSBTAP00000014883	3	OAR5	+	13717902-13725664	13725665-13725695
ENSP00000410213	3	OAR20	+	26201317-26204313	26204379-26204468
ENSP00000276211	3	OARX	-	87859692-87866960	87859001-87859585	87859665-87859691
ENSP00000254584	3	OAR15	+	46198975-46202505	46202506-46202534	46202541-46203074
GLEAN_10009446	3	OAR13	+	43886167-43886529	43886530-43886667
ENSBTAP00000043955	3	OAR9	-	46274181-46297467	46267135-46269538	46271763-46271829	46274168-46274180
ENSBTAP00000023485	3	OAR1	+	76132960-76161395	76161396-76161397	76165784-76166150
ENSBTAP00000011832	3	OAR3	-	201983044-202079385	201982682-201983043
ENSP00000233946	3	OAR3	-	99338575-99358006	99336907-99338515	99338519-99338574
ENSBTAP00000039752	3	OAR15	+	39088879-39136306	39136307-39136956
ENSBTAP00000021587	3	OAR2	+	1968880-1973345	1973346-1973379
ENSBTAP00000008851	3	OAR4	+	53778835-53817890	53817891-53819761	53819769-53820735	53820827-53821479
ENSP00000380703	3	OAR7	-	32544982-32559301	32544857-32544981
ENSP00000265896	3	OAR9	-	27913279-27934558	27913162-27913251	27913267-27913278
ENSP00000345492	3	OAR17	+	55052040-55076745	55076746-55076884
ENSBTAP00000010387	3	OAR2	-	137513200-137542512	137512859-137512948	137512962-137513199
ENSP00000253039	3	OARX	+	18924387-18939125	18939126-18939202	18939327-18940204	18940208-18941607	18946136-18947697	18947702-18947791
ENSBTAP00000009395	3	OAR17	+	57086368-57099404	57099405-57102900
ENSP00000315949	3	OAR2	-	133318601-133319468	133318159-133318249	133318253-133318600
ENSP00000343204	3	OAR1	-	39802090-39851978	39798576-39802089
ENSBTAP00000027067	3	OAR5	+	61002403-61017330	61017331-61017383	61017414-61017991
ENSBTAP00000008209	3	OAR12	+	1174277-1192035	1192036-1192066
ENSBTAP00000019772	3	OAR2	+	240183295-240184757	240184758-240184787	240184807-240184896
GLEAN_10013018	3	OARX	-	79190900-79191327	79190876-79190899
ENSP00000380450	3	OAR24	-	1495605-1497236	1495499-1495604
ENSP00000326706	3	OAR7	-	42159122-42173708	42156932-42157226	42157240-42158072	42158074-42159121
ENSBTAP00000027064	3	OAR3	+	6224209-6232180	6232181-6232319
ENSBTAP00000007189	3	OAR3	-	208918981-208934540	208918879-208918980
GLEAN_10001206	3	OAR2	-	10191201-10191563	10191199-10191200
ENSP00000341779	3	OAR17	-	54451860-54458086	54451257-54451859
ENSBTAP00000000927	3	OAR15	-	46085639-46092027	46084936-46085081	46085235-46085638
ENSBTAP00000025623	3	OAR17	-	72044578-72056784	72043870-72044290	72044299-72044577
ENSBTAP00000022045	3	OAR24	+	221252-226846	226847-226922
ENSBTAP00000023836	3	OAR1	-	92993088-93004317	92990641-92990730
GLEAN_10012751	3	OAR13	+	17441240-17441449	17441450-17441482
ENSP00000264668	3	OAR16	-	65545907-65574753	65545494-65545906
ENSP00000359788	3	OARX	-	83678792-83733409	83678154-83678791
ENSP00000228955-D2	3	OAR17	-	51901349-51917440	51901155-51901348
ENSBTAP00000017856	3	OAR21	-	23999196-24011605	23999185-23999195
ENSBTAP00000005670	3	OAR1	-	103728335-103730079	103728230-103728334
ENSBTAP00000014592	3	OAR18	-	66029648-66038477	66029402-66029647
ENSP00000325819	3	OAR5	+	90947871-90956497	90956498-90956518
ENSBTAP00000027504	3	OAR3	+	176247175-176301861	176301862-176305524
GLEAN_10011110	3	OAR6	-	97510099-97560112	97509687-97510098
ENSBTAP00000003959	3	OAR7	+	41675138-41693557	41693558-41694035
ENSBTAP00000023735	3	OAR1	-	110518750-110519661	110518618-110518749
ENSBTAP00000050706	3	OAR14	-	60237686-60244838	60236852-60236987	60237019-60237240	60237248-60237685
ENSP00000244040	3	OAR13	-	57376140-57419467	57376120-57376139
ENSBTAP00000001040	3	OAR1	+	586347-590230	590231-590935
ENSBTAP00000012932	3	OAR2	-	47553810-47683988	47546150-47546307	47550730-47550945	47552076-47552819	47552829-47553809
ENSP00000348381	3	OAR22	+	29747783-29774378	29774379-29774654
ENSP00000340434	3	OAR3	-	218821986-218822579	218820770-218821305	218821339-218821567	218821606-218821985
ENSP00000315702	3	OAR2	+	199510009-199539341	199539342-199539780
ENSBTAP00000028854	3	OAR24	-	19860809-19874370	19860474-19860808
ENSBTAP00000017935	3	OAR2	+	220576719-220617752	220617753-220617796	220617832-220617921
ENSP00000261721	3	OAR18	-	22435011-22469183	22434737-22435010
ENSP00000410298	3	OAR25	-	28422773-28473885	28420247-28422564	28422753-28422772
ENSP00000301159	3	OAR14	+	45408600-45413568	45413569-45413614
ENSP00000206020	3	OAR11	+	26044384-26048219	26048220-26048526
ENSBTAP00000019507	3	OAR24	-	26040943-26048570	26038961-26039393	26039402-26040942
ENSBTAP00000009272	3	OAR1	+	104045382-104063410	104063411-104063920
ENSBTAP00000013489	3	OAR2	-	182701019-182803589	182700595-182700676	182700701-182701018
ENSBTAP00000047450	3	OAR23	-	430566-442658	428194-429599	429680-430565
GLEAN_10004001	3	OAR15	+	21884197-21913144	21913145-21913903	21913921-21914822	21914838-21914931
GLEAN_10018931	3	OAR10	-	69516692-69517260	69516612-69516691
ENSBTAP00000028950	3	OAR1	+	10581573-10584216	10584217-10584377
ENSBTAP00000008754	3	OAR17	-	62180994-62188083	62180710-62180990
ENSP00000377721	3	OAR18	-	9632032-9637287	9631894-9632031
ENSBTAP00000001142	3	OAR9	-	13507320-13508871	13507080-13507319
ENSBTAP00000035926	3	OAR20	-	15668424-15674450	15667881-15668423
ENSP00000393538	3	OAR13	-	17188382-17240704	17187793-17188381
ENSP00000389813	3	OAR17	+	55292466-55336785	55336786-55338153	55338202-55339228
ENSBTAP00000024503	3	OAR11	-	27836366-27848659	27836199-27836273	27836312-27836365
ENSBTAP00000019719	3	OAR5	-	60375589-60409231	60374862-60375588
ENSP00000258874	3	OAR18	-	24900216-24908646	24900095-24900215
ENSBTAP00000025666	3	OAR2	+	11075118-11078777	11078778-11078832	11078836-11079402	11079410-11079638	11079640-11079752	11079771-11081329
ENSP00000337056	3	OAR5	-	12894081-12895535	12893492-12893581	12893589-12894080
ENSP00000348461	3	OAR24	+	38201529-38210449	38210450-38211415	38211427-38211943
ENSBTAP00000006026	3	OAR1	+	16809133-16818388	16818389-16818409	16825645-16825756
ENSBTAP00000024108	3	OAR2	-	161044194-161079891	161043393-161044193
ENSBTAP00000004174	3	OAR13	+	61169105-61183895	61183896-61183898
ENSBTAP00000000207	3	OAR14	+	47112787-47120083	47120084-47120548
ENSBTAP00000016728	3	OAR7	+	13669158-13792960	13792961-13797181
ENSBTAP00000040765	3	OAR7	+	81568084-81629759	81629760-81630725	81630727-81630822
ENSP00000419135	3	OAR24	-	36764928-36775406	36764172-36764261	36764273-36764927
ENSBTAP00000032931	3	OAR3	-	39201105-39294560	39201025-39201104
GLEAN_10016799	3	OAR12	+	28658906-28659172	28661753-28661926
ENSBTAP00000007945	3	OAR11	-	44378532-44387226	44377900-44378531
ENSBTAP00000008607	3	OAR14	+	2220109-2230514	2230515-2231026
ENSP00000225927	3	OAR11	+	42313445-42319051	42319052-42319272
ENSBTAP00000005113	3	OAR1	-	271870601-271873255	271868069-271868305	271868344-271870600
ENSP00000220853	3	OAR9	-	68711308-68755455	68708189-68708434	68711038-68711307
ENSP00000325425	3	OAR5	+	73015407-73023126	73023127-73023891
ENSBTAP00000017898	3	OAR2	-	171504719-171521986	171503861-171504718
ENSP00000356389	3	OAR8	+	74007424-74024974	74024975-74025269
ENSP00000396214	3	OAR2	+	184212138-184233691	184233692-184233853	184233874-184234113	184234183-184234245	184234287-184235364	184235370-184236207
ENSBTAP00000022637	3	OAR11	+	52919247-53015545	53015546-53015613
ENSBTAP00000010310	3	OAR3	+	33085284-33105468	33105469-33105720
ENSP00000379934	3	OAR24	+	38323623-38331076	38331077-38331130
ENSP00000290575	3	OAR3	+	206781904-206791258	206791259-206791291
ENSP00000321732	3	OAR11	-	26577749-26583338	26576833-26577151	26577156-26577748
ENSBTAP00000025697	3	OAR2	-	51259179-51266121	51258481-51259178
ENSP00000260638	3	OAR3	+	42901130-42913824	42913825-42915170	42915184-42915369	42915443-42917176
ENSP00000382450	3	OAR16	-	31767261-31792557	31766618-31767260
ENSP00000282441	3	OAR15	-	6029103-6165833	6028412-6029102
ENSBTAP00000041888	3	OAR1	-	235964596-235989605	235963762-235964017	235964567-235964595
ENSBTAP00000023671	3	OAR2	+	2362168-2372036	2372037-2374058	2374078-2374378	2374415-2374620
ENSBTAP00000001495	3	OAR7	-	96621834-96666119	96620647-96621017	96621019-96621208	96621231-96621833
ENSP00000384963	3	OAR11	+	27607593-27630805	27630806-27630897
ENSBTAP00000031013	3	OAR23	-	36064459-36086599	36064355-36064458
ENSBTAP00000016505	3	OAR3	+	213047106-213047423	213047424-213048004	213048006-213048355
ENSP00000263026	3	OAR24	+	20079802-20127945	20127946-20131072	20131101-20131301	20131308-20131397
ENSP00000369291	3	OAR26	+	32141571-32154456	32154457-32154486	32154504-32154593
ENSBTAP00000050205	3	OAR6	-	16860070-16867529	16856260-16856811
ENSP00000321365	3	OAR5	-	10808618-10812540	10808334-10808617
GLEAN_10003889	3	OAR24	-	35978658-35983354	35978273-35978353	35978383-35978657
GLEAN_10001266	3	OAR7	+	35232646-35260773	35260774-35260807
ENSBTAP00000034331	3	OAR4	-	95901376-96168439	95901290-95901375
ENSBTAP00000001247	3	OAR11	+	32681879-32693629	32693630-32694058	32694075-32694164
ENSP00000403362	3	OAR1	-	201433572-201439949	201432437-201433159	201433169-201433283	201433315-201433426	201433443-201433571
ENSBTAP00000016647	3	OAR24	+	21527969-21530049	21530050-21531343
ENSP00000355454	3	OAR5	-	38493898-38535260	38492431-38492928	38492957-38493897
ENSP00000361642	3	OAR1	+	16666154-16668877	16668878-16669104
ENSP00000375857	3	OAR1	-	2938050-2996213	2937442-2938049
GLEAN_10020805	3	OAR19	+	43710282-43710452	43710453-43710744
ENSP00000331602	3	OAR19	-	47820172-47832890	47820001-47820171
GLEAN_10016389	3	OAR1	-	104428230-104429078	104428057-104428229
ENSP00000385684	3	OAR6	-	36053686-36175681	36052446-36053685
ENSP00000403794	3	OAR24	-	1304641-1304811	1304311-1304640
ENSBTAP00000023543	3	OAR1	-	27969029-27987183	27968988-27969028
ENSBTAP00000052289	3	OAR9	+	28486837-28499677	28499678-28500212
ENSP00000402084	3	OAR15	-	42908169-42918934	42907816-42908041	42908044-42908168
ENSP00000351790	3	OAR25	+	23297532-23373280	23373281-23378993	23379741-23381535
ENSP00000351250	3	OAR1	-	90793003-90869660	90792129-90792460	90792465-90793002
ENSBTAP00000013869	3	OAR3	-	271743-283635	271732-271742
ENSBTAP00000025376	3	OARX	-	97283017-97293519	97282667-97282761	97282768-97283016
ENSP00000263708	3	OAR2	+	184744650-184897471	184904359-184905965
GLEAN_10002260	3	OAR5	+	14473377-14488792	14488793-14488812
ENSP00000390557	3	OAR19	-	49024878-49034323	49024779-49024877
ENSBTAP00000013696	3	OAR17	-	10330146-10362869	10329605-10330145
ENSP00000360860	3	OAR22	+	10876479-10877924	10877925-10877932
ENSP00000420773	3	OAR19	+	47722917-47761811	47761812-47762539
ENSP00000415615	3	OAR20	-	26646385-26650546	26644497-26644595	26644613-26644811	26645126-26645215	26646242-26646384
ENSP00000238789	3	OAR3	-	31048122-31155692	31047507-31047552	31047599-31048121
ENSBTAP00000008994-D2	3	OAR3	-	69183014-69349707	69182667-69183013
ENSBTAP00000020021	3	OAR5	+	49607553-49611685	49611686-49612320
ENSBTAP00000023581	3	OAR9	-	89845001-89860271	89844418-89845000
ENSP00000246151	3	OAR2	-	243059281-243065889	243058457-243059280
GLEAN_10005855	3	OAR12	+	73815937-73816140	73816141-73816351
ENSBTAP00000002390	3	OAR11	+	38364406-38367485	38367491-38367580
ENSP00000317257	3	OAR13	-	64178249-64186875	64177625-64178248
ENSP00000392030	3	OAR11	-	43532969-43549614	43531488-43532968
ENSBTAP00000039829	3	OAR15	-	29300242-29301993	29300208-29300241
ENSP00000273783	3	OAR1	-	201465523-201474192	201465160-201465522
ENSP00000294811	3	OAR12	+	71786458-71787267	71787268-71787598	71787619-71787718
ENSP00000310226	3	OAR21	+	42084528-42088579	42088580-42088952
ENSBTAP00000026460	3	OAR12	-	10143530-10146134	10142439-10142738	10142746-10143529
ENSBTAP00000018411	3	OAR16	-	4595784-4597983	4595133-4595783
ENSP00000263012	3	OAR24	+	14602679-14653721	14653722-14654144
ENSP00000391794	3	OAR14	-	45414930-45416198	45414920-45414929
ENSP00000375899	3	OAR2	+	232294027-232357781	232357782-232358093
ENSP00000305480	3	OAR21	+	38001234-38002352	38002353-38002436	38002439-38002768	38002785-38002873
ENSP00000407964	3	OAR3	+	165866108-165906572	165906573-165906841
ENSP00000358490	3	OAR1	+	93251598-93265472	93265473-93265517	93265534-93265633	93265653-93265742
ENSBTAP00000000841	3	OAR14	-	13440342-13441052	13439964-13440053	13440077-13440205	13440227-13440341
ENSBTAP00000039445	3	OAR6	+	60463190-60666855	60666952-60667163	60672055-60672135	60672146-60674723
ENSP00000353698	3	OAR2	-	220950338-220953407	220950336-220950337
ENSP00000404465	3	OAR1	-	171428405-171496866	171428274-171428404
ENSBTAP00000012742	3	OAR3	-	213524797-213547889	213523658-213524499	213524502-213524796
ENSP00000216840	3	OAR7	+	20544757-20550107	20550108-20550196
ENSP00000303427	3	OAR6	-	59010428-59120530	59001354-59001557	59001621-59002079	59010326-59010427
ENSP00000258739	3	OAR24	-	38241563-38247172	38239609-38241350	38241401-38241562
ENSP00000279392	3	OAR24	+	26424478-26427108	26427109-26427293
ENSP00000268638	3	OAR14	+	11311856-11332735	11332736-11332984	11332998-11333423
ENSP00000229395	3	OAR3	-	187378785-187389885	187378210-187378784
ENSP00000332413	3	OAR3	+	149730377-149781698	149781699-149782411	149782479-149783221	149783245-149783324
ENSBTAP00000016650	3	OAR8	-	62408888-62420255	62408452-62408514	62408522-62408645	62408665-62408887
GLEAN_10009871	3	OAR4	+	92262873-92270241	92270242-92270788	92270891-92271110
ENSBTAP00000006868	3	OAR7	-	13166545-13182093	13166510-13166544
ENSBTAP00000003145	3	OAR11	+	49161687-49181598	49181599-49181755	49181801-49181855
ENSP00000310547	3	OAR9	-	13486041-13492665	13485930-13486040
ENSBTAP00000027510	3	OARX	+	85800830-85834571	85834572-85834699
ENSBTAP00000023619	3	OARX	+	46871817-46905806	46905807-46911662
ENSBTAP00000007978	3	OAR11	+	35969578-35980439	35980440-35980615	35980628-35982160
ENSP00000194118	3	OAR5	+	50796000-50809168	50809169-50809170	50809762-50809813	50809906-50810486
ENSP00000300651	3	OAR11	-	39624197-39644266	39621079-39621160	39621175-39622638	39624000-39624196
ENSBTAP00000008423	3	OAR3	-	216134545-216142907	216134011-216134544
ENSP00000282541	3	OAR19	+	6496267-6538365	6538366-6539706
ENSP00000359506	3	OARX	-	73049837-73077405	73049401-73049491	73049495-73049836
ENSBTAP00000007828	3	OAR6	-	116889936-116892085	116889915-116889935
ENSP00000360141	3	OAR13	-	56844355-56897444	56843989-56844354
ENSBTAP00000005627	3	OAR6	+	91732351-91779328	91779329-91780981	91781473-91782075	91782094-91782183	91782234-91782323	91782347-91782436
ENSBTAP00000043258	3	OAR24	+	20149584-20173912	20173913-20174783
GLEAN_10019936	3	OAR15	+	63293996-63344451	63344452-63344535	63344873-63345344
ENSP00000301411	3	OAR14	-	54411735-54412348	54411624-54411713
ENSBTAP00000024445	3	OAR20	+	49381751-49387066	49387067-49387363
ENSBTAP00000024514	3	OAR11	-	48355651-48361868	48354105-48355650
GLEAN_10021799	3	OAR3	-	43514875-43597055	43514724-43514874
ENSP00000368104	3	OAR13	+	48476288-48477133	48477134-48477158
ENSBTAP00000013284	3	OAR5	+	47633305-47635534	47635535-47636107	47636117-47636260	47636262-47636756
ENSBTAP00000038633	3	OAR18	-	27406540-27435968	27405625-27406539
ENSBTAP00000012183	3	OAR3	+	91463021-91476363	91476364-91476568
ENSP00000372135	3	OAR7	-	32748817-32754438	32745635-32745893	32745900-32748816
GLEAN_10006837	3	OAR14	-	49055269-49056384	49055229-49055268
ENSP00000351933	3	OAR2	-	89562365-89564218	89562315-89562364
ENSP00000393348	3	OAR11	+	39238575-39277896	39277897-39278069
GLEAN_10001087	3	OAR1	-	153479-168199	153027-153478
ENSBTAP00000022058	3	OAR8	-	26682165-26691915	26682021-26682110	26682137-26682164
ENSBTAP00000000628	3	OAR1	-	188110732-188196483	188108273-188108590	188110460-188110731
ENSP00000010299	3	OAR2	-	239482936-239513714	239482480-239482597	239482603-239482935
ENSP00000280696	3	OAR26	+	40392898-40443302	40443303-40446104	40446113-40446232
ENSBTAP00000053418	3	OAR17	+	46123340-46147298	46147299-46147341	46150426-46150803
ENSP00000341926	3	OAR1	-	104828846-104850724	104828683-104828845
ENSBTAP00000027612	3	OAR5	+	2729426-2730802	2730803-2731042
ENSBTAP00000004378	3	OAR1	-	2432294-2446354	2428647-2432264	2432266-2432293
ENSP00000303145	3	OAR7	-	83329250-83360363	83327928-83329249
ENSP00000295491	3	OAR6	+	98080418-98085024	98085025-98085041	98085071-98085166	98085174-98085307	98085316-98085977	98085981-98086315
GLEAN_10013919	3	OAR3	+	87900603-87900988	87900989-87901030
ENSBTAP00000032777	3	OAR3	+	18274491-18285494	18285495-18285654	18285696-18287117	18287121-18287534	18287556-18287639	18287982-18288170
ENSP00000362480	3	OAR25	+	24195621-24215882	24215883-24217478
ENSP00000260197	3	OAR15	+	31841873-31986434	31986435-31986675	31986677-31986787	31986797-31987184
ENSBTAP00000046155	3	OAR10	+	11590434-11631411	11631412-11633256
ENSP00000322956	3	OAR5	+	63384114-63388065	63388066-63388806
ENSBTAP00000007792	3	OAR24	+	40706604-40709491	40709492-40709494
ENSBTAP00000024854	3	OAR20	-	44104387-44115191	44104368-44104386
ENSBTAP00000050056	3	OAR5	-	68572567-68629446	68571396-68571941	68571955-68572566
ENSBTAP00000021507	3	OAR24	+	26336691-26340796	26340797-26340843
ENSBTAP00000021983	3	OAR19	-	49784711-49811537	49783334-49784710
ENSP00000394041	3	OAR19	+	51209075-51246981	51246982-51250681	51253762-51253937
ENSBTAP00000000742	3	OAR1	-	191810026-191811739	191809692-191810025
ENSP00000365962	3	OARX	-	50328417-50338945	50328187-50328416
ENSP00000275159	3	OAR8	+	17029985-17222211	17222212-17222221
ENSBTAP00000002665	3	OAR8	+	19339772-19424035	19424036-19424339
ENSBTAP00000052487	3	OAR13	-	40950306-40951073	40948481-40950305
ENSP00000340841	3	OAR19	+	13310469-13313438	13313439-13313553
ENSBTAP00000045603	3	OAR25	+	3149785-3182219	3182220-3182253	3182268-3182359
ENSBTAP00000032838	3	OAR3	+	34941912-34963128	34963129-34964106
ENSP00000358080	3	OAR1	+	99241135-99254248	99254249-99255583	99255635-99255829
ENSP00000404632	3	OAR7	-	72529264-72678504	72523896-72523974	72523990-72524340
ENSP00000263265	3	OAR14	-	54269693-54299779	54269682-54269692
ENSP00000349781	3	OARX	-	109537874-109611489	109537628-109537844
ENSP00000416371	3	OAR3	+	46174127-46366573	46366574-46366615
ENSBTAP00000004813	3	OAR3	-	213915643-213928583	213914768-213915642
ENSBTAP00000045933	3	OAR3	+	105743367-105746904	105747355-105747444	105747458-105747621
ENSP00000415844	3	OAR20	-	7329806-7333466	7329175-7329412
ENSP00000262776	3	OAR11	+	52648457-52657285	52657286-52657637
ENSBTAP00000007159	3	OAR5	+	49637069-49641129	49641130-49641777	49641784-49642009	49642013-49642102
ENSBTAP00000053569	3	OAR17	+	6642867-7402687	7402688-7402745
ENSBTAP00000015705	3	OAR11	-	47690965-47702747	47690845-47690964
ENSP00000258214	3	OAR14	-	24685565-24695795	24685562-24685564
ENSP00000359172	3	OAR1	+	76407305-76445516	76445517-76445612	76445662-76445728
ENSBTAP00000051256-D5	3	OAR20	+	30448786-30449418	30449419-30449444
ENSBTAP00000017654	3	OAR11	+	32888428-32894094	32894095-32894226	32898271-32898360
ENSBTAP00000053453	3	OAR7	-	29330978-29549544	29330945-29330977
ENSP00000261881	3	OAR7	-	13000492-13007359	13000091-13000491
ENSP00000306070	3	OAR17	+	34544238-34600072	34600073-34601007	34601027-34601116	34601136-34601225	34602036-34602125	34604257-34604365	34608337-34608397	34610281-34610401
ENSP00000377542	3	OAR3	+	96072539-96082167	96082168-96082373
ENSBTAP00000001420	3	OAR11	-	26929188-26933007	26929117-26929187
ENSP00000231887	3	OAR1	+	200332716-200398564	200398565-200398731	200398771-200400178
ENSP00000395249	3	OAR2	+	220955885-220959672	220959673-220960587	220960609-220960698
ENSP00000361433	3	OAR3	-	5429171-5437579	5428330-5428403	5428468-5429170
ENSBTAP00000009173	3	OAR5	-	32181854-32229279	32181597-32181853
ENSP00000275732	3	OAR24	+	35924865-35931253	35931254-35931255
ENSBTAP00000038002	3	OAR3	-	163270779-163287001	163270531-163270778
ENSP00000365012	3	OAR13	+	60984133-61010489	61010490-61010584
GLEAN_10007128	3	OAR14	-	34588060-34590366	34586609-34586838	34586967-34587103	34587945-34588059
ENSBTAP00000028639	3	OAR1	+	99230551-99233290	99233291-99233298	99233644-99233833
ENSBTAP00000015283	3	OAR20	+	29845297-29854843	29854844-29854889
GLEAN_10000426	3	OAR14	+	13932422-13933115	13933116-13933366
ENSP00000414942	3	OAR14	-	38330653-38343008	38329233-38330652
ENSBTAP00000050618	3	OAR7	+	41428910-41465220	41465221-41465405	41465448-41465537	41465551-41466019	41466043-41466132
ENSP00000298198	3	OAR15	-	51906970-51961498	51901543-51904549	51904560-51905819	51906028-51906969
ENSBTAP00000052540	3	OAR9	-	86120194-86135687	86120077-86120193
ENSBTAP00000012731	3	OAR5	-	10919897-10923839	10919849-10919896
ENSP00000220584	3	OAR2	+	104890689-104916972	104916973-104917654	104917659-104917757
ENSP00000262126	3	OAR23	+	42040575-42101115	42101116-42102058
ENSBTAP00000046263	3	OAR3	-	44877398-44885213	44877073-44877397
ENSBTAP00000000969	3	OAR15	+	52349824-52375489	52375490-52375987
ENSBTAP00000047589	3	OAR5	+	2305415-2305714	2305715-2305774	2305790-2306121	2306139-2306228
ENSP00000416534	3	OAR5	+	43990529-44035289	44035290-44035460
ENSP00000386532	3	OAR1	+	4459930-4536478	4536479-4536915
ENSP00000356848	3	OAR1	-	116856693-116870909	116856341-116856692
ENSBTAP00000007151	3	OAR19	+	17716459-17728713	17728714-17728714
ENSBTAP00000021048	3	OAR2	-	114163889-114188851	114162040-114163451	114163849-114163888
GLEAN_10018430	3	OAR13	+	18050176-18059844	18059845-18060130
ENSBTAP00000028280	3	OAR5	-	43864356-43878240	43859946-43860890	43860937-43864355
ENSP00000393571	3	OAR15	-	16896766-16913977	16896752-16896765
ENSP00000274217	3	OAR16	-	58738641-58744688	58738064-58738518	58738539-58738640
ENSBTAP00000001303	3	OAR3	+	32854245-32914142	32914143-32916567
GLEAN_10008023	3	OAR9	+	74329590-74360006	74360007-74360041
ENSP00000381471	3	OAR3	+	134773352-134774271	134774272-134774784
ENSBTAP00000025696	3	OAR2	+	203468922-203496504	203496505-203497175
ENSBTAP00000014656	3	OAR26	-	5297155-5351590	5296666-5296757	5296764-5296889	5296892-5297154
GLEAN_10015881	3	OAR17	+	67366481-67377423	67377424-67377658	67377665-67377760	67377812-67377891
ENSP00000424328	3	OAR16	-	30283105-30291154	30282960-30283049	30283051-30283104
ENSBTAP00000020305	3	OAR21	+	37679182-37682955	37682956-37683622	37683638-37683809
ENSBTAP00000004143	3	OAR25	-	14263896-14316953	14259869-14262188	14262227-14262670	14262682-14263895
ENSP00000356761	3	OAR8	+	61358439-61515308	61515309-61515733
ENSP00000221444	3	OAR14	-	54418827-54419585	54416897-54418826
ENSBTAP00000044813	3	OAR17	+	40211930-40212085	40212086-40212140
ENSBTAP00000015654	3	OARX	-	35485771-35545174	35485433-35485523	35485529-35485770
ENSP00000308820	3	OAR15	+	44238752-44262380	44262381-44262600
ENSP00000242210	3	OAR4	+	63027941-63070159	63070160-63070365
ENSBTAP00000009607	3	OAR9	+	60311232-60329670	60329671-60331081
ENSP00000363277	3	OAR2	-	240455086-240478115	240455076-240455085
ENSP00000361014	3	OAR1	-	20775520-20798193	20774487-20775519
ENSBTAP00000004413	3	OAR3	-	31269732-31275839	31269607-31269731
ENSBTAP00000009935	3	OAR5	-	12261434-12268297	12261041-12261130	12261149-12261433
ENSBTAP00000044343-D2	3	OARX	-	66612118-66612420	66611792-66612117
ENSP00000305785	3	OAR2	+	69189654-69192882	69192883-69192946	69192953-69193042
ENSP00000351975	3	OAR24	-	3604441-3605731	3602192-3602620	3603478-3604440
ENSBTAP00000029212	3	OAR19	+	48898221-48907216	48907217-48907254
ENSBTAP00000010306	3	OAR9	-	13354317-13358696	13354178-13354275	13354280-13354316
ENSP00000283122	3	OAR5	-	87838693-87854186	87838585-87838692
ENSP00000275072	3	OAR8	-	48379053-48391662	48378137-48378577	48378651-48378716	48378749-48378892	48378897-48378986	48379025-48379052
ENSBTAP00000019254	3	OAR18	+	54181059-54213553	54214190-54214697
ENSP00000416110	3	OAR20	+	7513569-7517730	7517731-7517766
ENSBTAP00000013008	3	OAR19	-	21309971-21313901	21308781-21309970
ENSBTAP00000007684	3	OAR18	-	32749264-32755538	32747661-32749263
ENSP00000426503	3	OAR6	-	115750923-115767962	115749287-115750922
ENSBTAP00000001409	3	OAR4	+	68224920-68225873	68225874-68226386
ENSP00000295628	3	OAR1	-	183492763-183510302	183492465-183492762
GLEAN_10021911	3	OAR25	+	23438705-23455958	23455959-23456314	23456336-23456437
ENSBTAP00000018795	3	OAR1	-	245498853-245533389	245498380-245498852
ENSP00000052754	3	OAR3	-	127290291-127321121	127289735-127290290
ENSBTAP00000013363	3	OAR6	+	36075131-36075598	36075599-36075811
ENSP00000194900	3	OARX	+	56898682-56950371	56950555-56950812
ENSBTAP00000029468	3	OAR17	-	70891534-70891719	70890245-70890470
ENSBTAP00000014227	3	OAR12	+	48952204-48968223	48968224-48968673
GLEAN_10010140	3	OARX	+	100768128-100768498	100768499-100768669
ENSP00000358719	3	OAR8	-	10366043-10550012	10365898-10365989	10365997-10366042
ENSBTAP00000048897	3	OAR14	+	34040511-34055274	34055275-34056142
ENSP00000339328	3	OAR14	-	50664237-50676332	50664036-50664236
ENSP00000346032	3	OAR7	+	46700565-46733628	46733629-46733940
ENSP00000420004	3	OAR1	+	161527998-161564691	161564692-161570273	161570365-161570443	161570476-161570891	161576795-161576961
ENSP00000365776	3	OAR14	+	59875029-59882123	59882124-59882364
ENSP00000166139	3	OAR5	+	41066457-41070000	41070056-41071225
ENSP00000312617	3	OAR1	+	14875665-14904725	14904726-14904877	14904884-14905397
ENSBTAP00000024371	3	OAR11	+	26228196-26230976	26230977-26231260	26231279-26231360
ENSP00000326240	3	OAR1	-	215920975-215933937	215920771-215920974
ENSBTAP00000008066	3	OAR18	-	47382524-47383641	47382226-47382523
ENSBTAP00000027416	3	OAR15	+	43323950-43392346	43392347-43392419
ENSP00000071281	3	OARX	-	83348415-83351454	83346977-83348414
ENSP00000324560	3	OAR17	-	44950800-44971658	44949181-44950799
ENSBTAP00000021967	3	OAR24	+	2027209-2116253	2116254-2116311
ENSBTAP00000018053	3	OAR26	+	24892008-24895637	24895638-24895798	24895818-24896297
ENSBTAP00000042804	3	OAR11	+	26093618-26097948	26097949-26098081	26098099-26098183
ENSBTAP00000022993	3	OAR21	-	17586797-17608709	17586558-17586796
ENSBTAP00000021732	3	OAR17	-	63076360-63108958	63075974-63076359
ENSP00000348444	3	OAR2	+	130649103-130923344	130923345-130924453
ENSBTAP00000031558	3	OAR22	-	33711947-33738931	33711845-33711946
ENSBTAP00000016376	3	OAR3	+	135898182-135954224	135954225-135954370	135954373-135955432
ENSP00000355955	3	OAR12	-	69390440-69393106	69390060-69390439
ENSP00000283027	3	OAR24	+	9427555-9444731	9444732-9444766
ENSBTAP00000018985	3	OAR1	+	88995835-89003652	89003653-89003770	89003796-89003873
ENSBTAP00000025281	3	OAR1	+	213346299-213364335	213364336-213364861
ENSP00000308576	3	OAR21	+	42800294-42804593	42804594-42804628
ENSP00000288065	3	OAR20	+	9854162-9863601	9863602-9863608
ENSP00000276461	3	OAR26	+	31613257-31626880	31626881-31627645
ENSBTAP00000017276	3	OAR6	-	15921173-15936285	15919350-15919504
ENSBTAP00000014850	3	OAR22	-	16053908-16076647	16053557-16053907
ENSBTAP00000015228	3	OAR11	-	41737961-41739559	41737907-41737960
ENSP00000261507	3	OAR17	+	390285-402242	402243-402793
ENSBTAP00000018584	3	OAR7	-	17349158-17390683	17348249-17348411	17348425-17348516	17348548-17348624	17348645-17348736	17348744-17349157
ENSP00000392282	3	OAR24	-	18554768-18558665	18554266-18554710	18554717-18554767
ENSBTAP00000009073	3	OAR21	+	38501653-38522574	38522575-38523599
ENSBTAP00000017326	3	OAR7	+	35261488-35270515	35270516-35271690
ENSBTAP00000025343	3	OAR17	-	61083564-61104954	61083301-61083563
ENSBTAP00000027843	3	OAR21	-	28917591-28927531	28916845-28917113	28917168-28917590
ENSP00000318115	3	OAR14	+	48179231-48185380	48185381-48185489
ENSP00000416050	3	OAR26	-	32718377-32724436	32717609-32718376
GLEAN_10017771	3	OAR3	-	154718393-154718698	154718364-154718392
ENSBTAP00000003218	3	OAR24	-	40965080-40971685	40965051-40965079
ENSBTAP00000004318	3	OAR16	-	25847470-25852541	25847461-25847469
GLEAN_10000506	3	OAR12	+	5207187-5227924	5227925-5228403
ENSBTAP00000023162	3	OAR3	+	33677361-33683810	33683811-33684610
ENSP00000352254	3	OAR4	-	92358503-92438903	92355869-92357043	92358405-92358494	92358496-92358502
ENSBTAP00000020055	3	OAR2	-	211821977-211868417	211819704-211821861	211821884-211821976
ENSBTAP00000014010	3	OAR4	+	65039393-65047863	65047864-65048077
ENSBTAP00000001404	3	OARX	-	68088713-68093178	68088483-68088712
ENSBTAP00000053276	3	OAR3	+	136931171-136942875	136942876-136943052
GLEAN_10015946	3	OAR21	+	7451249-7451806	7451807-7451814
ENSP00000427463	3	OAR26	+	6467252-6471256	6471257-6471349	6471352-6471816	6471824-6471924	6471973-6474247
ENSBTAP00000014050	3	OAR14	-	902362-937963	901903-902361
ENSBTAP00000017941	3	OAR3	+	150716103-150788344	150788345-150789385
ENSP00000268719	3	OAR11	-	34139804-34147841	34139169-34139803
ENSBTAP00000016610	3	OAR21	-	40317593-40330297	40317207-40317447	40317456-40317592
ENSP00000360817	3	OAR13	-	76845980-76869041	76845792-76845979
ENSP00000401336	3	OAR11	-	8372399-8374189	8370701-8372398
ENSBTAP00000034180-D3	3	OAR20	-	25541799-25543653	25541312-25541405	25541417-25541611	25541777-25541798
ENSP00000358314	3	OAR1	-	98235206-98244886	98235173-98235205
ENSP00000250457	3	OAR18	-	43402022-43429783	43400378-43402021
ENSP00000253247	3	OAR11	-	48846204-48860264	48845957-48846203
ENSP00000386655	3	OARX	+	113673490-113675737	113675738-113676118
ENSBTAP00000015810	3	OAR3	-	163447055-163449758	163447033-163447054
ENSBTAP00000008060	3	OARX	+	46647359-46766835	46766836-46767376	46767387-46767600
ENSP00000363680	3	OARX	+	56416965-56509233	56509234-56509809	56509828-56510262	56510276-56510419	56510437-56510526	56510535-56510624	56510639-56511169
ENSP00000337014	3	OAR1	-	98303785-98306051	98302345-98303784
ENSP00000304803	3	OARX	+	97693655-97696743	97696744-97697342	97697347-97697437
ENSBTAP00000032212	3	OAR1	-	186306616-186392200	186306232-186306490	186306515-186306615
ENSP00000245541	3	OAR11	+	55556591-55563783	55563784-55565334
ENSBTAP00000035031	3	OAR11	-	23067015-23121026	23067000-23067014
ENSBTAP00000040722	3	OAR3	-	192666340-192674306	192666006-192666095	192666104-192666254	192666259-192666339
ENSBTAP00000053660	3	OAR3	-	658398-684655	658391-658397
ENSP00000319192	3	OAR4	-	76845635-76871825	76845292-76845634
ENSP00000423693	3	OAR16	-	10054594-10131136	10054580-10054593
ENSP00000359520	3	OAR22	+	19916075-19947237	19947238-19947472
GLEAN_10017419	3	OAR10	+	71876758-71896750	71896751-71897133
GLEAN_10011997	3	OAR11	-	45644021-45644407	45644020-45644020
ENSBTAP00000050891	3	OAR3	-	10488717-10492871	10488644-10488716
ENSP00000364293	3	OARX	-	45700516-45704927	45699066-45699162	45699172-45699618	45699621-45700515
ENSBTAP00000044098	3	OAR2	-	60091273-60092559	60090916-60091272
ENSBTAP00000022154	3	OAR7	-	21849261-21860040	21848575-21849260
GLEAN_10004799	3	OAR4	-	111092445-111092639	111091990-111092102	111092167-111092444
ENSP00000264005	3	OAR14	-	34591949-34595250	34591946-34591948
ENSBTAP00000003936	3	OAR21	-	25498012-25499081	25497695-25498011
ENSBTAP00000033613	3	OAR4	-	63076238-63117338	63075548-63076237
ENSP00000252087	3	OAR5	+	50377400-50396870	50396871-50398562
ENSP00000314380	3	OAR9	-	13768019-13769101	13767890-13768018
ENSP00000343742	3	OAR12	+	23955677-23971781	23971782-23972509
ENSBTAP00000024335	3	OAR19	-	11514286-11538303	11514074-11514285
ENSP00000368872	3	OAR15	-	37184065-37319941	37183974-37184064
ENSBTAP00000029696	3	OAR17	-	45019027-45030915	45018948-45019026
ENSBTAP00000044296	3	OAR12	+	30585227-30616355	30616356-30616596
ENSBTAP00000011263	3	OAR8	+	81797355-81797543	81797544-81797753
ENSP00000381817	3	OAR12	+	59210017-59251511	59251512-59253163
ENSBTAP00000032295	3	OAR1	-	182824634-182836583	182818467-182819012	182824593-182824633
ENSBTAP00000012043	3	OAR9	+	37386550-37405220	37405221-37405680	37405684-37407119
ENSP00000040584-D2	3	OAR3	-	132271920-132274034	132271549-132271732	132271750-132271854	132271887-132271919
ENSP00000246229	3	OAR13	-	61087336-61092166	61087170-61087217	61087224-61087335
ENSBTAP00000010882	3	OAR3	+	100035193-100048289	100048290-100049283	100049289-100050572
ENSBTAP00000019984	3	OAR3	-	31816822-31819876	31816550-31816821
ENSBTAP00000053341	3	OAR13	+	19306534-19313644	19313645-19313775
ENSBTAP00000025416	3	OAR1	+	79863406-79890048	79890049-79890060	79890945-79891050	79891063-79891158
ENSP00000361180	3	OAR3	-	3344381-3365599	3344335-3344380
GLEAN_10006221	3	OAR14	+	2288923-2294533	2294534-2295142
ENSP00000415046	3	OAR20	+	27325830-27327483	27327484-27327506
ENSBTAP00000020586	3	OAR5	-	16857576-16937345	16857575-16857575
ENSP00000315664	3	OAR11	-	30230033-30243100	30229893-30230032
ENSBTAP00000020388	3	OAR1	+	99828033-99844995	99844996-99846362
ENSBTAP00000044884	3	OAR3	-	128906679-128993927	128906190-128906678
ENSBTAP00000046531	3	OAR1	+	120131129-120140040	120140041-120140093
ENSP00000403438	3	OAR6	-	97136109-97155603	97135523-97136108
ENSBTAP00000053243	3	OAR7	+	25541295-25551291	25551292-25551681
ENSBTAP00000053317	3	OAR1	+	96836333-96839462	96843468-96843591
ENSP00000320658	3	OAR3	+	181556283-181566824	181566825-181566916	181566925-181567024
ENSBTAP00000013496	3	OAR2	+	116883369-116894515	116894516-116895536	116895591-116896890	116896897-116896989
ENSBTAP00000004536	3	OAR5	+	15790273-15800945	15800946-15800986	15801046-15802663
ENSP00000310117	3	OAR21	-	40291521-40293378	40291264-40291520
ENSBTAP00000026911-D2	3	OAR24	+	2668793-2746386	2746387-2746781
ENSP00000424870	3	OAR7	-	791299-798426	791024-791298
ENSBTAP00000009822	3	OAR23	-	34903631-34977173	34903485-34903574	34903579-34903630
ENSP00000343676	3	OAR1	+	9412525-9413409	9413410-9413814	9413821-9413919
ENSP00000369176	3	OAR2	-	100946570-100961069	100945594-100946569
ENSP00000380041	3	OAR11	+	26023794-26027916	26027917-26028157
ENSP00000273173	3	OAR19	+	11681576-11691241	11691262-11691348
ENSP00000282486	3	OAR1	-	233864585-234014735	233857007-233857096	233857185-233857281	233858464-233859702	233860023-233861312	233861321-233861974	233862232-233862805	233864568-233864584
ENSP00000318486	3	OAR11	-	17347686-17348519	17347568-17347660	17347685-17347685
ENSP00000345282	3	OAR14	+	14756543-14787679	14787680-14790018
ENSBTAP00000012977	3	OAR1	+	61869382-61870948	61870949-61871513
ENSP00000380033	3	OAR3	-	213725765-213741088	213723253-213725764
ENSP00000361759-D2	3	OARX	-	109994159-109994506	109993939-109994158
ENSBTAP00000040732	3	OAR14	+	54770875-54772916	54772917-54773309
ENSP00000383599	3	OAR1	-	85397725-85438817	85396833-85396906	85396910-85397724
ENSBTAP00000013193	3	OAR26	-	13560943-13602286	13560053-13560942
ENSP00000384406	3	OAR5	+	19723850-19728804	19728805-19729619
ENSBTAP00000051032	3	OAR13	+	17303593-17358529	17358530-17358737	17358747-17358925
ENSBTAP00000013171	3	OAR11	+	52629599-52632717	52632718-52632803
ENSP00000256646	3	OAR1	-	96396460-96524143	96395884-96396200	96396215-96396459
ENSP00000391167	3	OAR7	-	12329574-12400347	12329362-12329573
ENSBTAP00000017066	3	OAR11	-	19714441-19721820	19714120-19714440
ENSP00000378885	3	OAR19	+	51283087-51290508	51290509-51290551	51290562-51290659
ENSBTAP00000004615	3	OAR21	+	43181458-43183204	43183205-43183265
ENSBTAP00000003073	3	OAR14	+	54316329-54330655	54330656-54331700
ENSBTAP00000014206	3	OAR5	-	12884225-12893037	12883627-12884224
ENSP00000300896	3	OAR11	+	12257194-12395066	12395067-12396855
ENSP00000300056	3	OAR18	-	20141338-20146409	20141296-20141337
ENSP00000400717	3	OAR11	-	61110582-61135717	61110482-61110581
ENSBTAP00000009410	3	OAR3	-	161595378-161629308	161594746-161595377
ENSP00000387262	3	OAR3	-	57366545-57405187	57366221-57366544
ENSP00000229251	3	OAR3	-	207123978-207128789	207123620-207123977
ENSBTAP00000017603	3	OAR2	+	61663117-61668036	61668037-61668376
ENSP00000420721	3	OAR1	-	176805696-176826356	176804680-176805695
ENSBTAP00000003384	3	OARX	-	98236159-98270241	98233364-98235198	98235208-98235857	98235909-98236158
ENSBTAP00000026163	3	OAR9	+	93445287-93473851	93473852-93474210
ENSBTAP00000003926	3	OAR5	-	41707975-41715706	41706663-41707974
ENSP00000347620	3	OAR17	+	62197111-62224999	62225000-62225071
ENSP00000230538	3	OAR8	+	25536728-25644628	25644629-25644929
ENSP00000357858	3	OAR22	+	42049028-42057900	42057901-42058003	42058648-42058742	42058753-42058997
ENSBTAP00000001642	3	OAR26	-	35528141-35538932	35527512-35527836	35527841-35528140
ENSBTAP00000004757	3	OAR26	+	36234068-36242172	36242173-36243105	36243110-36243901
ENSP00000356438	3	OAR12	-	65937043-65941877	65937038-65937042
ENSP00000381897	3	OAR3	-	32619442-32685115	32619030-32619441
GLEAN_10008464	3	OARX	+	68572492-68573699	68573700-68573713
ENSBTAP00000019973	3	OAR14	+	45735302-45743398	45743399-45743560
ENSBTAP00000010719	3	OAR11	-	47653839-47654340	47653809-47653838
ENSBTAP00000011818	3	OAR11	-	34785357-34793845	34783164-34784303	34784346-34785356
GLEAN_10002359	3	OAR23	-	825365-829248	825049-825364
GLEAN_10018192	3	OAR16	+	66033485-66050911	66050912-66050928
ENSBTAP00000023681	3	OAR19	+	52860626-52879000	52879001-52879080	52879133-52879393
ENSBTAP00000026292	3	OAR8	+	37715393-37728236	37728237-37728363	37728390-37728469
ENSBTAP00000053597	3	OAR1	+	79992743-80005586	80005587-80005610
ENSBTAP00000049519	3	OARX	-	114769310-114770950	114769044-114769309
ENSP00000358807	3	OAR1	-	86428122-86432046	86428085-86428121
ENSP00000357915	3	OAR8	+	27057931-27075977	27075978-27076060	27076069-27076326	27076371-27076566
ENSP00000354960	3	OAR12	-	63155292-63202148	63155145-63155240	63155247-63155291
ENSBTAP00000051820-D3	3	OAR21	-	25855722-25856954	25855663-25855721
ENSP00000329757	3	OAR24	+	1871394-1871629	1871630-1871753	1871801-1872070
GLEAN_10021188	3	OAR9	-	32190019-32193150	32189442-32190018
GLEAN_10016924	3	OAR13	-	72026908-72036747	72024440-72025094	72026715-72026797	72026830-72026907
GLEAN_10012901	3	OAR1	+	190769598-190934224	190934225-190934235
ENSBTAP00000025507	3	OAR15	+	50033822-50035881	50035882-50036037
ENSBTAP00000026834	3	OAR21	+	42287772-42317449	42317450-42317832
ENSP00000261556	3	OAR7	+	65856731-65915454	65915455-65915475	65915485-65915574
GLEAN_10017756	3	OAR9	-	23443089-23444829	23441074-23441119	23441132-23441268	23441450-23441647	23441694-23441893	23441898-23442238	23442241-23442431	23442433-23443088
ENSBTAP00000004639	3	OAR15	-	46197167-46197891	46196961-46197166
ENSBTAP00000053438	3	OAR5	+	18040360-18056838	18056839-18057179
ENSP00000359507	3	OAR22	+	19974800-20002829	20002830-20003347
ENSP00000262990	3	OAR17	-	16268118-16284383	16267823-16268117
ENSBTAP00000003871	3	OAR22	+	12280366-12307256	12307257-12307413
ENSP00000315383	3	OAR3	+	38048821-38049808	38049809-38049827	38049845-38049930
ENSP00000365567	3	OAR10	+	72798908-72832065	72832066-72832641
ENSP00000355204	3	OAR9	+	37224871-37225161	37225162-37225176
ENSBTAP00000018115	3	OAR5	-	37151783-37175476	37151586-37151782
GLEAN_10020238	3	OAR21	-	32337687-32338079	32337648-32337686
ENSP00000387710	3	OAR16	-	40496014-40517110	40495643-40496013
ENSBTAP00000005534	3	OAR11	-	22982130-22991012	22980579-22982129
ENSBTAP00000051851	3	OAR14	-	48723838-48731592	48723771-48723837
ENSP00000364567	3	OAR10	-	83259102-83264991	83259052-83259101
ENSP00000379273-D7	3	OAR19	+	53379603-53380496	53380497-53380525
ENSBTAP00000001625	3	OAR11	+	25740853-25762262	25762263-25762403
ENSBTAP00000040846	3	OAR7	-	76504991-76572933	76503147-76504990
ENSBTAP00000000240	3	OAR2	-	9273841-9282170	9273203-9273840
ENSBTAP00000048497	3	OAR12	-	69002081-69015867	69001299-69002027	69002062-69002080
ENSBTAP00000022385	3	OAR20	-	7533284-7538110	7532598-7533283
ENSBTAP00000028590	3	OAR5	-	97901301-98003242	97901024-97901300
ENSP00000261402	3	OAR3	-	174341026-174379123	174341018-174341025
ENSBTAP00000027314	3	OAR2	+	196985-210891	210892-211766
ENSBTAP00000042551	3	OAR1	+	89087832-89128929	89128930-89130122
ENSP00000216264	3	OAR3	-	220696114-220711074	220695477-220695996	220696009-220696113
GLEAN_10002573	3	OAR5	-	36801632-36812671	36800928-36801458	36801467-36801631
ENSP00000426858-D2	3	OAR5	-	48064012-48197740	48063855-48064011
ENSBTAP00000003719	3	OAR3	+	58720873-58743861	58743862-58744045
ENSBTAP00000044787	3	OAR8	+	21063493-21073481	21073482-21073533
ENSP00000362021	3	OARX	+	113418183-113431376	113431377-113431492
ENSBTAP00000026420	3	OAR18	-	18571103-18580446	18568041-18568130	18568155-18568253	18568270-18568808	18570991-18571102
ENSBTAP00000003884	3	OAR1	-	13906480-13921307	13897284-13906479
ENSBTAP00000022767	3	OAR1	-	85361480-85375681	85359522-85361479
ENSP00000343552	3	OAR12	+	44977473-44983063	44983064-44985968
ENSP00000347498	3	OAR7	+	33147275-33153909	33153910-33154219
ENSBTAP00000029993	3	OAR1	+	240474344-240490737	240490738-240490738
ENSBTAP00000010916	3	OAR10	+	34188744-34194723	34194724-34194958	34194961-34195083	34195108-34195197	34195218-34196312
ENSP00000371175	3	OAR3	+	213003161-213021051	213021052-213021057
ENSP00000348635	3	OAR15	-	28590902-28615678	28590810-28590901
ENSBTAP00000018580	3	OAR6	+	44305886-44306290	44306291-44307196
ENSBTAP00000038304	3	OAR12	-	69445539-69512278	69444414-69445538
ENSP00000369860	3	OARX	+	9843421-9909763	9909764-9909984
ENSBTAP00000044932	3	OAR9	+	29483316-29506255	29506256-29508411
ENSP00000311857	3	OAR23	-	43668645-43707030	43662097-43662491
GLEAN_10004803	3	OAR19	-	58154377-58162887	58152863-58154376
ENSP00000425347	3	OAR6	-	2316521-2333199	2316440-2316520
ENSBTAP00000031351	3	OAR1	-	19982350-20011235	19980689-19982349
GLEAN_10008630	3	OAR16	-	3897693-3926958	3895650-3896484	3896493-3896596	3896604-3897692
ENSP00000336843	3	OAR13	-	53102221-53108964	53102164-53102220
ENSBTAP00000002270	3	OAR21	+	36513650-36520380	36521133-36521222
GLEAN_10013418	3	OAR11	+	10180480-10253669	10253670-10253917	10259033-10260414
GLEAN_10006931	3	OAR1	+	77112838-77134866	77134867-77135087
ENSP00000385510	3	OAR1	+	85333575-85358113	85358114-85358133	85358189-85358243
ENSP00000264714	3	OAR3	-	34014644-34019743	34014338-34014643
ENSBTAP00000012697	3	OAR11	-	13749448-13782671	13749361-13749447
ENSP00000327467	3	OAR3	+	216646916-216648746	216648747-216648754	216649859-216650309
ENSBTAP00000004903	3	OAR15	+	22134104-22138931	22138932-22139147
ENSBTAP00000014865	3	OAR2	-	244119746-244123876	244119525-244119745
ENSBTAP00000025884-D2	3	OAR11	-	47877372-47881251	47877350-47877371
ENSP00000416994	3	OAR20	-	27289348-27301466	27289158-27289347
ENSBTAP00000017067	3	OAR3	-	8064568-8098123	8064310-8064567
ENSP00000357477	3	OAR8	+	19580916-19702961	19702962-19703217
ENSP00000242315	3	OAR2	-	53462910-53468755	53462606-53462909
ENSP00000304604	3	OAR1	+	89962044-90076881	90076882-90077695
ENSP00000298316	3	OAR7	+	39766118-39766645	39766646-39766757
ENSP00000308897	3	OAR21	-	42248677-42251267	42248535-42248676
GLEAN_10013603	3	OAR6	+	57334846-57335217	57335233-57335312
ENSBTAP00000037810	3	OAR3	-	179634104-179649230	179633972-179634103
ENSP00000352308	3	OAR11	+	47717330-47742345	47742346-47742971
ENSP00000298292	3	OAR7	-	39573698-39578953	39573681-39573697
ENSP00000354688	3	OAR22	+	38433418-38447572	38447573-38448908	38448973-38449967	38449982-38450086
ENSBTAP00000006309	3	OAR14	-	15025016-15317594	15024870-15025015
ENSBTAP00000043782	3	OAR4	-	51012341-51045700	51010503-51012340
ENSP00000357511	3	OAR1	-	103046708-103049170	103046543-103046707
ENSBTAP00000027003	3	OAR13	-	55912320-55941854	55910795-55910875	55911315-55911438	55911454-55911646	55912201-55912319
ENSBTAP00000015070	3	OAR12	+	69016052-69055820	69055821-69055895
ENSBTAP00000035017	3	OAR11	+	23932471-23932752	23932753-23932941
ENSP00000391200	3	OAR5	-	40475316-40482562	40472872-40475315
ENSBTAP00000007094	3	OAR6	-	88022941-88032887	88022704-88022798	88022800-88022940
ENSP00000356579	3	OAR12	+	59311406-59436479	59436480-59437450
GLEAN_10012691	3	OAR13	-	53389299-53412582	53388967-53389056	53389069-53389249	53389269-53389298
ENSP00000360382	3	OAR1	+	28162344-28204009	28204075-28204539	28204544-28204633
ENSBTAP00000010816	3	OAR19	+	52730991-52734519	52734520-52734543	52734546-52734637
ENSP00000389770	3	OAR14	+	44766041-44768809	44768810-44769074	44769090-44769567	44769617-44769718	44769726-44769817	44769821-44769910
GLEAN_10013861	3	OAR3	+	32814290-32835054	32835055-32835118
ENSP00000362702	3	OAR3	-	10931715-10972256	10930360-10930455	10930463-10931585	10931587-10931714
ENSP00000302239	3	OAR7	-	56685107-56720743	56684499-56685106
GLEAN_10013154	3	OAR14	+	61390052-61420647	61420648-61420810
ENSP00000348183	3	OAR20	+	39984652-40078043	40078044-40078211
ENSBTAP00000007619	3	OAR22	-	44501455-44540774	44496165-44496267	44496270-44496851	44497463-44497754	44499204-44499258	44499260-44499636	44500850-44501454
ENSBTAP00000000918	3	OAR13	+	10135074-10135730	10135731-10135935
ENSP00000305556	3	OAR3	-	37942011-37943078	37941809-37942010
ENSP00000374377	3	OAR17	-	51333359-51347090	51332252-51333006	51333039-51333358
ENSP00000376631	3	OAR1	+	236932286-237075971	237075972-237076859
ENSP00000312272	3	OAR11	+	9919637-9956621	9956622-9957637
ENSP00000293882	3	OAR24	-	494450-495436	494411-494449
ENSP00000406027	3	OAR19	+	10475185-10477011	10477012-10477181
ENSBTAP00000009858	3	OAR13	+	53380104-53385508	53385509-53385661
ENSP00000349596	3	OAR20	-	30531332-30543944	30531268-30531331
GLEAN_10004888	3	OAR26	-	36748369-36767191	36748142-36748368
ENSP00000288400	3	OAR15	+	74777177-74813820	74813821-74813997
ENSP00000296755	3	OAR16	-	9532443-9622231	9528216-9528434	9528462-9528943	9531089-9531385	9531392-9532442
ENSP00000245552	3	OAR11	+	55638650-55639589	55639590-55639763
ENSP00000395465	3	OAR25	-	42407690-42413752	42384802-42384896	42394830-42394928	42395135-42395224	42397478-42397529	42399062-42399216	42399234-42399577	42399583-42400126	42400694-42401193	42404449-42407411	42407484-42407689
ENSBTAP00000021751	3	OAR5	-	10637014-10639500	10636987-10637013
ENSP00000318222	3	OAR7	-	85337459-85343325	85336759-85336856	85336869-85337458
ENSP00000351737	3	OAR21	-	9320501-9326506	9320369-9320500
ENSBTAP00000000054	3	OAR3	+	210795201-210816049	210816050-210816141
ENSBTAP00000007751	3	OAR7	+	73991632-74068201	74068202-74068414	74068419-74068600	74068610-74069510
ENSP00000379865	3	OAR9	+	43482028-43513808	43513809-43514259
ENSP00000292140	3	OAR14	-	50444864-50464877	50444768-50444857
ENSP00000379868	3	OAR11	+	26584625-26590151	26590152-26590384
GLEAN_10016380	3	OAR1	+	104624393-104624725	104624726-104624752
ENSP00000309482	3	OAR1	+	215544507-215613011	215613012-215613232
ENSBTAP00000010330	3	OAR19	+	48124531-48139102	48139103-48139379
ENSP00000287239	3	OAR25	+	29376837-29542110	29542111-29542197
ENSP00000356156	3	OAR12	-	1057285-1062073	1056634-1056727	1056741-1057284
ENSP00000228705	3	OAR3	+	156516962-156719385	156719386-156719391	156719396-156719505
ENSBTAP00000040669	3	OAR1	-	19785396-19788226	19785206-19785395
ENSP00000220496	3	OAR7	-	33117033-33147093	33116981-33117032
ENSBTAP00000003441	3	OAR13	+	31267492-31305815	31305816-31306479	31306482-31306769	31306772-31306861
ENSBTAP00000004138	3	OAR16	-	58667684-58692442	58667191-58667683
ENSBTAP00000049393	3	OAR14	+	49837200-49851164	49851165-49851974
GLEAN_10002145	3	OAR8	-	21078835-21121323	21078717-21078834
ENSBTAP00000029344	3	OAR13	+	31863908-32138455	32138456-32138475	32138526-32138856	32139269-32139357	32139369-32139689	32139697-32139764	32141627-32142024	32142050-32142139	32142180-32142992	32143001-32143558
ENSBTAP00000006262	3	OAR2	+	104873688-104880727	104880728-104880737
ENSBTAP00000010035	3	OAR26	-	36036321-36042095	36036284-36036320
ENSP00000349828	3	OAR20	-	9548868-9560802	9548581-9548867
GLEAN_10012684	3	OAR13	+	53140780-53146489	53146490-53146610
ENSP00000425571	3	OAR6	-	92302316-92361569	92302231-92302315
ENSBTAP00000044772	3	OAR9	+	28344914-28370086	28370087-28370116
ENSBTAP00000036305	3	OAR7	+	20658961-20660927	20660928-20661205	20661207-20661296	20661306-20661550	20661552-20661786
ENSBTAP00000023247	3	OAR9	-	33790162-33816736	33787527-33790161
GLEAN_10006028	3	OAR2	+	233458400-233474645	233474646-233474704
ENSBTAP00000016614	3	OAR1	+	27173825-27186251	27186252-27186714	27188736-27189870
ENSBTAP00000009487	3	OAR5	-	93099124-93147933	93099106-93099123
ENSP00000364811	3	OAR2	+	29003692-29073674	29073675-29074152
ENSP00000232975	3	OAR19	+	48502352-48503597	48503598-48503773	48503787-48503852
ENSP00000373288	3	OAR1	+	271254776-271276777	271276778-271276916
ENSBTAP00000045009	3	OAR7	+	14725557-14812272	14812273-14812435
ENSP00000341268	3	OAR14	-	33950060-33950374	33949605-33950059
ENSP00000309415	3	OAR5	-	35706148-35719499	35705880-35706147
GLEAN_10004207	3	OAR3	+	3199066-3215727	3215728-3215874	3215877-3216237
ENSBTAP00000021485	3	OAR15	+	44831857-44839442	44839443-44841045	44841063-44842039	44842069-44843342
ENSP00000388485	3	OAR24	-	26447720-26461765	26446587-26446678	26447695-26447719
ENSBTAP00000011803	3	OAR3	-	150989587-150995879	150987002-150987519	150989503-150989586
ENSP00000344426	3	OAR20	+	38976061-38992705	38992706-38992773
ENSBTAP00000000643	3	OAR1	-	65427808-65482547	65420639-65420843
ENSP00000322608	3	OAR11	-	28629431-28710476	28629419-28629430
ENSBTAP00000027798	3	OAR3	+	43854281-43868068	43868069-43868359
ENSP00000319986	3	OAR3	+	56213792-56245180	56245181-56247046
ENSP00000398177	3	OAR24	+	28235092-28295173	28295174-28295350
ENSBTAP00000027280	3	OAR3	-	210728103-210787014	210727069-210728102
ENSP00000283131	3	OAR17	-	14078693-14112808	14078524-14078692
ENSP00000356297	3	OAR8	+	74852974-74961925	74961926-74961936	74961946-74962035
ENSP00000259569	3	OAR2	-	74040959-74044276	74039793-74040552	74040572-74040958
ENSBTAP00000006696	3	OAR3	-	187303065-187312756	187302772-187303064
ENSP00000328426	3	OAR13	-	42076049-42108899	42075201-42075547	42075552-42076048
GLEAN_10003166	3	OAR1	+	110166192-110198728	110201761-110202039	110202043-110202137
ENSP00000307423	3	OAR7	+	39570164-39571229	39571230-39571256
ENSP00000263579	3	OAR21	+	29013599-29056377	29056378-29056429
ENSBTAP00000002020	3	OAR17	-	50667854-50676389	50667492-50667542	50667588-50667677	50667708-50667853
ENSBTAP00000011385	3	OAR11	+	55071112-55077945	55077946-55078291
ENSBTAP00000007967	3	OAR13	-	46695116-46699206	46694938-46695028	46695038-46695115
ENSBTAP00000050877	3	OAR3	-	193252919-193277960	193252793-193252918
ENSBTAP00000018284	3	OAR2	+	241090142-241092903	241092904-241093058
GLEAN_10012627	3	OAR26	-	29361830-29362476	29361758-29361829
ENSP00000389463	3	OAR3	-	102667564-102851239	102667351-102667397	102667442-102667531	102667553-102667563
ENSP00000264033	3	OAR15	+	29511396-29571539	29571540-29571562
GLEAN_10009797	3	OAR13	+	64948524-64979066	64979067-64980866	64980883-64980928
ENSP00000272322	3	OAR3	+	43974667-44045140	44045141-44045346
ENSP00000352900	3	OAR1	-	115397743-115432624	115397493-115397742
ENSBTAP00000019112	3	OAR16	-	33802247-33815257	33802059-33802246
ENSP00000298492	3	OAR22	+	43508107-43533956	43533957-43534146
ENSBTAP00000024181	3	OAR11	+	49810371-49822416	49822417-49822554
ENSP00000313272	3	OAR3	+	207256478-207264804	207264805-207264888
ENSP00000217173	3	OAR13	+	51395923-51404411	51404412-51404436
ENSP00000320949	3	OAR14	-	25502546-25558494	25501435-25501655	25501695-25501746	25501800-25501874	25501933-25502214	25502239-25502545
GLEAN_10007614	3	OAR24	+	20767538-20768149	20768150-20768239
ENSBTAP00000042502	3	OAR13	-	53475182-53475442	53474889-53475181
GLEAN_10021975	3	OAR20	-	22462459-22462749	22462196-22462452	22462455-22462458
ENSP00000384420	3	OAR15	+	78351483-78363545	78363546-78363763
ENSBTAP00000024292	3	OAR1	-	103469690-103631822	103461391-103462122	103462136-103462676	103462716-103463946	103463951-103467156	103467165-103467755	103467758-103469689
ENSP00000312435	3	OAR19	-	50709485-50722709	50708760-50709484
ENSBTAP00000030425	3	OAR11	-	51475624-51527008	51474921-51475573	51475588-51475623
ENSBTAP00000001970	3	OAR6	-	115302245-115343957	115302188-115302244
ENSP00000354543	3	OAR1	-	236124784-236166563	236123505-236124783
GLEAN_10001639	3	OAR14	-	59470120-59475616	59469828-59469917	59469919-59470119
ENSBTAP00000048663	3	OAR9	+	32748521-32750792	32750793-32751141	32751147-32752239	32752259-32752518
ENSBTAP00000023709	3	OAR12	+	258439-261401	261402-262403
ENSP00000359385	3	OAR1	-	68566463-68610394	68566411-68566462
ENSP00000417581	3	OARX	+	110790442-110815521	110815522-110815530
ENSBTAP00000046541	3	OAR1	+	120103442-120129138	120129139-120129579	120129821-120129932
ENSBTAP00000041163	3	OAR5	-	41628440-41631939	41628372-41628439
ENSBTAP00000021860	3	OAR16	+	56828911-56842468	56842469-56842502
ENSP00000348429	3	OAR22	+	32009698-32038336	32039074-32039330
ENSBTAP00000009355	3	OAR12	-	70330718-70381342	70330435-70330717
ENSP00000324274	3	OAR5	-	42313224-42326291	42313179-42313223
ENSBTAP00000017376	3	OAR25	+	6960167-6965918	6965919-6965971
ENSP00000399194	3	OAR3	-	205211063-205227638	205210299-205211062
ENSBTAP00000014109	3	OAR17	-	70097968-70107310	70097961-70097967
ENSP00000385169	3	OAR3	+	161985142-162029457	162029458-162030008
ENSP00000365944	3	OAR12	-	39839124-39866457	39838961-39839123
ENSBTAP00000023209	3	OAR11	-	50013572-50016894	50013467-50013571
ENSBTAP00000009887	3	OAR17	-	44252419-44255692	44251594-44252418
ENSBTAP00000028279	3	OAR7	-	77751650-77818329	77749777-77751649
ENSP00000365991	3	OAR10	+	69527138-69563843	69563844-69564839	69564859-69565034
ENSP00000421292	3	OAR14	+	45281566-45290619	45290620-45291271	45291307-45291599	45291638-45291700
GLEAN_10011469	3	OAR2	-	143273906-143350097	143273832-143273904
ENSBTAP00000002566	3	OARX	+	54993035-55002540	55002541-55002705
ENSBTAP00000033855	3	OAR1	+	105376518-105386390	105386391-105387437
ENSBTAP00000026951	3	OAR3	+	205800041-205810503	205810504-205812065
ENSP00000379769	3	OAR3	+	216167961-216188798	216188799-216189418
ENSP00000311032	3	OAR26	-	13759238-13767815	13759132-13759221	13759227-13759237
ENSBTAP00000005195	3	OAR3	+	103565045-103583208	103583209-103583235
ENSBTAP00000024624	3	OAR25	-	40274685-40286243	40273893-40274684
ENSP00000253233	3	OAR17	-	52188733-52190786	52188145-52188195	52188209-52188299	52188309-52188416	52188421-52188510	52188542-52188732
ENSBTAP00000049804-D2	3	OAR12	-	2413661-2422919	2409823-2411836
GLEAN_10015326	3	OAR18	+	42175573-42222772	42222773-42222820	42228141-42228782
GLEAN_10009473	3	OAR3	-	216257383-216268082	216256104-216257382
ENSBTAP00000043748	3	OAR10	-	54030947-54032069	54030331-54030859	54030899-54030946
ENSP00000398401	3	OAR4	-	9141309-9159094	9140419-9141308
ENSBTAP00000047976	3	OAR1	+	235822179-235840402	235840403-235841328
ENSBTAP00000015660	3	OAR15	+	19991512-20017259	20017260-20017333
GLEAN_10008063	3	OAR13	+	23460093-23463337	23463338-23465431
ENSBTAP00000020765	3	OAR5	+	12466229-12469828	12469829-12469857
ENSP00000217195	3	OAR13	+	50761651-50766930	50766931-50767534
ENSBTAP00000004401	3	OAR22	+	43624569-43664049	43664050-43666920
ENSBTAP00000049316	3	OAR24	-	20183199-20198311	20182924-20183198
ENSP00000349298	3	OAR20	-	39552521-39591383	39551168-39552520
ENSP00000314901	3	OAR19	-	22385126-22387276	22384958-22385046	22385059-22385125
ENSBTAP00000037586	3	OAR2	-	249785810-249788653	249785400-249785809
ENSBTAP00000003072-D2	3	OAR1	-	10147799-10182106	10147696-10147798
ENSBTAP00000053648	3	OAR7	+	10054031-10117160	10117161-10117167
ENSBTAP00000040772	3	OAR3	+	188351717-188353145	188353329-188353522
ENSBTAP00000022111	3	OAR19	+	16126729-16147897	16147898-16148041	16148046-16148135
ENSP00000416478	3	OAR20	-	13922245-13947322	13921516-13922244
ENSBTAP00000047875	3	OAR25	-	25054011-25060055	25053393-25054010
ENSP00000216513	3	OAR7	-	69747105-69755156	69746332-69747104
ENSP00000315630	3	OAR15	-	42747597-42822960	42746678-42747596
ENSP00000301042	3	OAR3	+	137967553-137972726	137972727-137972925
ENSP00000393631	3	OAR14	+	54942732-54943000	54943001-54943160
ENSP00000252816	3	OAR5	+	4748564-4755794	4755795-4755795
ENSBTAP00000032495	3	OAR14	-	11842015-11856227	11841602-11842014
ENSP00000330381	3	OAR1	-	185242738-185243730	185242076-185242315	185242342-185242737
ENSBTAP00000002315	3	OAR5	+	36971198-36975689	36975690-36976156	36976163-36976225
ENSBTAP00000028830	3	OAR1	+	98160147-98162397	98164601-98164720	98164852-98165772	98166562-98166711
GLEAN_10018042	3	OAR11	-	26540066-26547977	26536308-26536397	26536454-26536543
ENSP00000369703	3	OAR20	+	49215849-49218339	49218340-49218529
ENSP00000320337-D4	3	OAR21	-	39669633-39679478	39667555-39669632
ENSBTAP00000019600	3	OAR1	+	198898231-198909961	198909962-198910342
ENSP00000258424	3	OAR3	+	103300573-103302520	103302521-103303558
ENSP00000251642	3	OAR11	-	41929187-41938167	41929142-41929186
ENSP00000311827	3	OAR1	+	251596006-251625246	251625247-251625483	251625487-251625533
ENSBTAP00000020090	3	OAR3	-	1887397-1890159	1887392-1887396
GLEAN_10005034	3	OAR11	+	36155862-36171993	36171994-36172796
ENSP00000300737	3	OAR15	-	49330653-49410595	49329246-49330652
ENSBTAP00000045581	3	OARX	-	20171801-20173434	20171756-20171800
ENSP00000378472	3	OAR5	+	43507684-43537302	43537303-43537310	43537465-43537914
ENSBTAP00000011502	3	OAR22	-	38451734-38467469	38450125-38450333	38451304-38451393	38451432-38451733
ENSP00000423602	3	OAR6	-	25012646-25067054	25012485-25012645
ENSBTAP00000010198	3	OAR14	-	59909963-59918174	59909962-59909962
ENSP00000346840	3	OAR4	-	27287121-27287384	27287106-27287120
ENSBTAP00000013255	3	OAR7	+	77911244-77943528	77943529-77944249
ENSP00000388769	3	OAR5	+	9494241-9498453	9498769-9499617	9499703-9499810	9499901-9500066	9500150-9500213
ENSP00000331310	3	OAR18	+	24114158-24130421	24130422-24130461
ENSP00000357907	3	OAR8	+	26788997-26954359	26954360-26954969	26955001-26955058	26955134-26955201
ENSP00000386156	3	OAR3	+	163311113-163312272	163312273-163312447
ENSP00000253571	3	OARX	-	60165022-60169171	60164380-60165021
ENSBTAP00000051983	3	OAR21	+	41886047-41899381	41899382-41899543
ENSBTAP00000028141	3	OAR3	+	58102286-58144374	58144375-58148678
ENSP00000286639	3	OAR7	+	83679368-83701206	83701207-83701313
ENSBTAP00000023303	3	OAR7	+	4445585-4487066	4487067-4487081
ENSBTAP00000022457	3	OAR24	+	26258518-26279648	26279649-26279699
ENSP00000299178	3	OAR3	+	156143550-156146293	156146294-156146299
GLEAN_10005486	3	OAR24	-	13218743-13309747	13216931-13218742
ENSP00000379051	3	OAR4	+	76037874-76038299	76038300-76040017
ENSP00000377665	3	OAR3	-	10145859-10184632	10145600-10145858
ENSBTAP00000013956	3	OAR4	-	55135610-55141454	55134761-55134848	55134875-55134986	55134990-55135609
ENSBTAP00000001536	3	OAR15	+	53414027-53431547	53431548-53432754
ENSBTAP00000041052	3	OAR3	+	173508336-173560869	173560870-173561061	173561077-173561469
ENSBTAP00000020347	3	OAR20	-	16109095-16117447	16108319-16109094
ENSBTAP00000029703	3	OAR17	-	44804377-44805410	44801948-44804376
ENSBTAP00000014355	3	OAR15	-	53840292-53849424	53839853-53840291
ENSP00000387146	3	OAR3	-	102391030-102398343	102390908-102391029
ENSP00000295824	3	OAR1	-	275820280-275878958	275820197-275820279
ENSP00000369858	3	OAR10	-	28492124-28515215	28491940-28492123
ENSP00000306397	3	OAR14	-	299575-304084	298729-299574
ENSBTAP00000003332	3	OAR3	-	75496582-75549240	75493891-75494232	75496581-75496581
ENSBTAP00000006418	3	OARX	+	57397681-57402314	57402634-57404055
ENSBTAP00000006571	3	OAR4	+	14550985-14561996	14561997-14562056
ENSBTAP00000004442	3	OAR13	+	37438738-37446166	37446167-37447022
ENSP00000366997	3	OAR10	-	46113453-46137547	46113386-46113452
ENSP00000255977	3	OAR4	-	103044699-103056704	103044554-103044698
ENSP00000242576	3	OAR17	-	64071100-64080155	64071081-64071099
ENSP00000352581	3	OAR19	-	7648531-7816433	7648321-7648530
ENSP00000257940	3	OAR3	-	163119454-163120869	163115862-163115956	163118823-163119453
ENSBTAP00000023791	3	OAR15	+	21396348-21420190	21420191-21420414
ENSP00000367563	3	OAR15	+	78440787-78449310	78449311-78449965
ENSBTAP00000038692	3	OAR15	-	39626381-39696793	39625871-39626380
ENSP00000278193	3	OAR15	-	56481423-56489287	56481167-56481422
ENSBTAP00000050148	3	OAR24	-	490549-491276	490425-490548
ENSBTAP00000003130	3	OAR3	-	217551476-217564072	217550938-217551336
ENSP00000348128	3	OAR13	-	33744360-33841222	33743335-33743412	33743434-33744359
ENSBTAP00000014927	3	OAR1	+	19625487-19626730	19626731-19626835
ENSP00000358019	3	OAR22	-	40987096-40998641	40987081-40987095
ENSBTAP00000049067	3	OAR7	-	21907705-22182529	21906554-21907064
ENSBTAP00000023183	3	OAR11	+	42723170-42724362	42724363-42724456
ENSP00000383986	3	OAR4	-	30115799-30128516	30114543-30114783	30114802-30115113	30115361-30115703	30115705-30115798
ENSP00000388744	3	OAR14	-	33782915-33785228	33781721-33782200
ENSBTAP00000000306	3	OAR21	+	8371936-8493315	8493316-8493394
ENSBTAP00000020501	3	OAR5	-	19932862-19942853	19932754-19932861
ENSP00000264515	3	OAR12	-	1792565-1808098	1792563-1792564
ENSP00000392147	3	OAR3	+	10259140-10293810	10293811-10294297
ENSBTAP00000014112	3	OAR14	+	51542095-51542421	51542422-51542831
ENSP00000348216	3	OAR24	+	36501256-36510159	36510160-36510322	36510344-36510419
ENSBTAP00000033015	3	OAR3	-	68230634-68232384	68230601-68230633
ENSBTAP00000006275	3	OAR1	-	265025202-265028328	265024123-265024168	265024174-265024652	265024659-265025201
ENSP00000310723	3	OAR3	+	137066198-137075148	137075149-137075819
ENSP00000390499	3	OAR17	-	29673411-29723564	29673336-29673410
ENSBTAP00000037024	3	OAR9	+	82193696-82198536	82198537-82198640
ENSBTAP00000003035	3	OAR24	-	21336125-21354988	21335192-21336027	21336029-21336124
ENSBTAP00000006842	3	OAR3	+	3441785-3474129	3474130-3475242	3475250-3476771
ENSBTAP00000003201	3	OAR5	+	14821920-14822723	14822724-14822823	14822909-14823000
ENSP00000418349	3	OAR25	+	8068637-8087840	8087841-8088187
ENSP00000401343	3	OAR18	+	32949735-32982790	32982791-32983416
ENSP00000310796	3	OAR3	+	107329823-107342131	107342132-107342223
ENSP00000321058	3	OAR3	+	142672631-142683459	142687741-142687940
ENSP00000261758	3	OAR18	-	25789783-25797054	25788773-25789782
ENSBTAP00000016992	3	OAR12	-	26827899-26843161	26827858-26827898
ENSP00000413251	3	OAR1	+	208455153-208479693	208480597-208481505	208481519-208482293
ENSBTAP00000030983	3	OAR3	+	1977917-1980691	1980692-1980926	1980930-1981342
ENSBTAP00000019792	3	OAR2	+	192288176-192305810	192305811-192306288
ENSP00000261658	3	OAR24	+	13595830-13612348	13612349-13612537	13612725-13613512
ENSP00000261486	3	OAR7	+	1271561-1444346	1444347-1444780
ENSP00000296597	3	OAR16	-	18407028-18480082	18406864-18407027
ENSBTAP00000005733	3	OAR3	+	162901485-162903944	162903945-162904052
ENSP00000313079	3	OAR10	+	31727678-31728037	31728038-31729668
ENSBTAP00000021263	3	OAR14	-	50640775-50644986	50640613-50640774
ENSBTAP00000032011	3	OAR19	-	25974478-26065718	25974477-25974477
ENSBTAP00000015944	3	OAR23	+	4116735-4151323	4151324-4151793	4151797-4152907
ENSBTAP00000020159	3	OAR1	-	99461510-99463005	99458848-99461509
GLEAN_10017396	3	OAR11	-	38273434-38284084	38272465-38272828	38272843-38272963	38272986-38273433
ENSBTAP00000013145	3	OAR18	-	67181115-67185074	67181114-67181114
ENSP00000250003	3	OAR15	-	34599998-34600183	34599997-34599997
ENSBTAP00000002506	3	OAR2	-	15877941-15902071	15876403-15877940
ENSP00000222572	3	OAR4	-	11894858-11914831	11894228-11894857
ENSP00000377102	3	OAR15	+	54087431-54164389	54164390-54164631	54164636-54164735	54164740-54164831
ENSBTAP00000017240	3	OAR4	+	76827176-76832020	76832021-76832264
ENSBTAP00000003307	3	OAR3	+	192951741-192958154	192958155-192958301
ENSBTAP00000024084	3	OAR15	+	28844291-28891305	28891306-28891419	28891439-28891796	28891800-28893700
ENSP00000249647-D3	3	OAR7	+	34697296-34711594	34711595-34712490
ENSBTAP00000010846	3	OAR1	-	45411638-45451434	45411576-45411631
ENSBTAP00000009782	3	OAR19	+	5986246-6033122	6033123-6034668
GLEAN_10006245	3	OAR12	+	42193868-42213129	42213130-42215997
ENSP00000308361	3	OAR1	+	235353779-235354792	235354793-235354858
ENSP00000382834	3	OAR24	-	96135-128406	96134-96134
ENSBTAP00000042968	3	OAR13	-	50611664-50627348	50611549-50611663
ENSBTAP00000013256	3	OAR8	+	78763583-78879183	78879184-78879418
ENSP00000412500	3	OAR8	+	2569923-2668786	2668787-2669065
ENSP00000337065	3	OAR5	-	44806387-44810192	44802286-44803415	44806384-44806386
ENSP00000286428	3	OARX	+	66545822-66567480	66567481-66567598
ENSP00000242108	3	OAR4	-	60228953-60350050	60228467-60228952
ENSBTAP00000051659	3	OAR24	-	36938219-36955589	36937908-36938218
ENSBTAP00000040938	3	OAR3	+	12251482-12252840	12252841-12252883	12252888-12253280
ENSP00000204549	3	OAR7	-	11832051-11841058	11831942-11832050
GLEAN_10021447	3	OARX	-	91024291-91124029	91017731-91017883	91022167-91022256	91022643-91022703	91024122-91024182
ENSBTAP00000020456	3	OAR11	-	49598665-49605531	49598200-49598664
ENSP00000322804	3	OAR9	+	28192508-28328811	28328812-28328937	28328980-28331275
GLEAN_10008227	3	OAR21	+	17534988-17580725	17580726-17581407
ENSP00000356734	3	OAR12	+	36112167-36126885	36126886-36127803
ENSBTAP00000049066	3	OAR16	-	2325009-2332161	2324940-2325008
GLEAN_10015183	3	OAR19	-	53695909-53717544	53695434-53695908
ENSP00000381590	3	OAR19	-	37590064-37679327	37590055-37590063
ENSP00000329915	3	OAR1	-	257878174-257890664	257878075-257878173
ENSBTAP00000029280	3	OAR3	+	94608730-94614052	94614053-94614596
ENSBTAP00000023325	3	OAR19	+	215647-223274	223275-223587
ENSBTAP00000024448	3	OAR2	-	39061042-39137566	39060623-39061041
ENSBTAP00000034020	3	OAR1	+	117547951-117629754	117629755-117629889
ENSP00000233609	3	OAR5	+	41593958-41594302	41594303-41594325
GLEAN_10009188	3	OAR13	+	41293090-41293764	41293765-41294129
ENSBTAP00000048852	3	OAR18	-	40989596-40994270	40989418-40989511	40989521-40989595
ENSBTAP00000033741	3	OAR4	-	30340782-30534578	30340608-30340781
ENSP00000311122	3	OAR12	+	48777438-48778652	48778653-48779020
ENSBTAP00000044315	3	OAR26	-	37821310-37822089	37821074-37821309
ENSP00000257895	3	OAR3	-	163442643-163445587	163442347-163442429	163442441-163442642
GLEAN_10003953	3	OAR26	+	18250560-18314956	18314957-18318181	18318187-18318279
ENSP00000427562	3	OAR12	-	58602346-58621372	58602010-58602345
ENSBTAP00000022416	3	OAR1	-	11948857-11964120	11948463-11948835	11948839-11948856
ENSBTAP00000012270	3	OAR21	-	28693241-28756126	28692140-28692234	28692243-28692802	28692817-28693240
ENSBTAP00000028635	3	OAR1	-	99212709-99215614	99211972-99212080	99212115-99212708
ENSP00000409090	3	OAR13	+	63228133-63234518	63237869-63238235
GLEAN_10012506	3	OAR2	+	131289209-131289745	131289746-131289766
ENSP00000299138	3	OAR14	-	14418923-14438379	14418195-14418922
ENSBTAP00000000047	3	OAR12	-	26771032-26774016	26771012-26771031
ENSP00000330787	3	OAR18	-	55852416-55853505	55852358-55852415
ENSP00000257910	3	OAR3	-	161567051-161569179	161566427-161567050
ENSBTAP00000014385	3	OAR1	-	97140200-97177198	97140083-97140199
ENSP00000406490	3	OAR2	-	118758037-118857941	118757884-118758036
ENSBTAP00000020914	3	OAR4	-	42734560-42771370	42734354-42734559
GLEAN_10002155	3	OAR21	-	40831702-40851872	40830234-40831701
ENSP00000414851	3	OAR23	-	21402133-21456461	21401730-21402132
ENSBTAP00000022252	3	OAR10	-	31464929-31517402	31464797-31464928
ENSBTAP00000015061	3	OAR15	+	48834258-48842842	48842843-48842912	48842921-48844572
GLEAN_10017934	3	OAR12	-	71705119-71706725	71705043-71705118
ENSBTAP00000052731	3	OAR20	-	30462013-30465626	30461409-30461498	30461538-30462012
ENSP00000268182	3	OAR18	-	21145715-21250170	21143407-21143516	21143523-21144420	21144439-21145714
ENSBTAP00000006777	3	OAR13	+	16789653-16875267	16875268-16875916
ENSP00000256897	3	OAR5	-	84907212-84932845	84901878-84901956	84902824-84902989	84904129-84904538	84904542-84904637	84906240-84906966	84906987-84907078	84907128-84907211
ENSP00000339161	3	OAR12	-	23902552-23952777	23901631-23902551
ENSBTAP00000031823	3	OAR14	+	54798940-54813039	54813040-54813435
ENSP00000409153	3	OAR14	+	38455025-38506607	38506608-38507881	38507886-38510638
ENSBTAP00000001799	3	OAR10	+	32657364-32660860	32660861-32661051
ENSBTAP00000002952	3	OAR5	-	48496105-48521616	48494714-48494803	48494810-48495352	48495364-48495558	48495574-48496066	48496087-48496104
ENSBTAP00000020263	3	OAR6	+	15875677-15887271	15887272-15888156
ENSBTAP00000019215	3	OAR14	-	54826197-54829433	54825526-54826196
ENSP00000395675	3	OAR2	-	67163139-67192054	67162500-67162596	67162605-67163138
ENSBTAP00000003955	3	OAR20	-	7236083-7238315	7235865-7236082
ENSBTAP00000053370-D2	3	OAR5	+	65805619-66045984	66045985-66048271	66048290-66048725	66048751-66048840
ENSBTAP00000011999	3	OAR5	+	68694006-68709000	68709001-68709465
ENSBTAP00000029153	3	OAR4	+	58866588-58871803	58871804-58871857
ENSBTAP00000002084	3	OAR4	+	115818928-115829404	115829405-115830356
ENSP00000345464	3	OAR20	+	38001186-38001797	38001798-38002165
ENSP00000301608	3	OAR11	+	54982509-55001953	55001954-55003112	55003127-55003611	55003623-55005777
ENSBTAP00000004431	3	OAR10	-	15155812-15170726	15155661-15155811
ENSBTAP00000044614	3	OAR21	+	29096578-29107884	29107885-29107893
ENSP00000310928	3	OAR20	+	9481596-9495022	9495023-9495038
ENSP00000357384	3	OAR1	-	103897107-103897412	103897047-103897106
GLEAN_10018659	3	OAR7	-	67930856-67931224	67930786-67930855
ENSBTAP00000008902	3	OAR5	-	55281521-55336538	55281052-55281275	55281286-55281520
ENSBTAP00000044467	3	OAR4	-	43146877-43195836	43146752-43146841	43146843-43146876
ENSBTAP00000005217	3	OAR4	+	75478250-75480318	75480319-75480330	75481901-75481962
ENSBTAP00000025128	3	OAR1	+	185836713-185909569	185909570-185909673
ENSP00000367923	3	OAR10	-	16210335-16263257	16210136-16210334
GLEAN_10007385	3	OAR20	+	7251538-7255994	7255995-7256047
ENSBTAP00000032073	3	OAR16	+	38163997-38194403	38194404-38194699
ENSP00000245539	3	OAR11	-	55548228-55551050	55546597-55546697	55547232-55548227
ENSBTAP00000045285	3	OAR23	-	32673206-32687128	32673087-32673155	32673200-32673205
ENSP00000426786	3	OAR17	-	43325157-43357316	43323442-43323750	43325156-43325156
ENSP00000419395	3	OAR13	-	28551771-28570513	28549066-28551770
ENSP00000248114	3	OAR24	+	1501282-1502538	1502539-1503068
ENSP00000368688	3	OAR5	-	21019295-21034800	21014808-21015519	21018259-21019294
ENSP00000340292	3	OAR18	+	64473265-64479757	64479758-64479993
ENSBTAP00000019299	3	OAR6	+	58682455-58697784	58697785-58697975
ENSP00000299641	3	OAR25	-	28411795-28416968	28411717-28411794
ENSBTAP00000001245	3	OAR20	-	16593247-16594210	16593002-16593246
GLEAN_10015386	3	OAR17	-	62604545-62609421	62599168-62599344
GLEAN_10005080	3	OAR14	-	44598752-44614663	44598249-44598751
GLEAN_10003995	3	OAR3	+	218581410-218585680	218585681-218585721	218585738-218585827
ENSBTAP00000023144	3	OAR23	-	7144043-7144543	7143310-7143544	7143558-7144042
ENSP00000302768	3	OAR16	+	31477487-31505422	31505423-31505665
ENSP00000342056	3	OAR3	+	162912158-162933295	162933296-162934712	162935440-162936291	162936306-162936440	162936442-162936615	162936834-162937032	162937772-162938062	162938332-162938437
ENSP00000238965	3	OAR22	-	21100284-21101617	21100242-21100283
ENSBTAP00000045934	3	OAR20	-	7240671-7248751	7240316-7240670
ENSP00000389536	3	OAR1	-	53556379-53586317	53555153-53556378
ENSBTAP00000027944	3	OAR14	-	54879766-54884075	54879368-54879765
GLEAN_10003944	3	OAR21	+	17244044-17253073	17253074-17253353
ENSP00000331105	3	OAR3	+	80212144-80534770	80534783-80535484
ENSBTAP00000018459	3	OAR15	+	49111474-49121055	49121056-49121315
ENSP00000272839	3	OAR2	-	209425497-209432185	209425209-209425463	209425471-209425496
ENSBTAP00000030094	3	OAR1	-	110790005-110817312	110789937-110790004
ENSBTAP00000025636	3	OARX	-	113681600-113691176	113680982-113681599
GLEAN_10007960	3	OAR3	-	149005547-149045861	149005410-149005546
ENSP00000354720	3	OAR22	+	30195079-30232008	30232009-30232122	30232125-30232221
ENSP00000356480	3	OAR12	+	64287551-64294940	64294941-64295063
GLEAN_10021666	3	OAR1	+	10322276-10343476	10345764-10345917	10346159-10346282	10346401-10346536	10346719-10346858	10347941-10348133	10349371-10349534
ENSP00000360806	3	OAR13	-	76969727-76971745	76968879-76969726
ENSP00000393299	3	OAR7	+	62105136-62114250	62114251-62114318
GLEAN_10007286	3	OAR12	-	41233872-41280058	41233228-41233871
ENSP00000300181	3	OAR24	+	36102742-36111432	36111462-36111924
GLEAN_10019040	3	OAR7	-	83106671-83112081	83106535-83106638	83106643-83106670
ENSP00000369849	3	OAR10	-	28375722-28380125	28374214-28375721
ENSP00000359039	3	OAR1	+	85127026-85130495	85130496-85130496	85132489-85132747	85133001-85134580	85134590-85134797	85134799-85134890
ENSP00000297109	3	OAR5	+	63780734-63784782	63784783-63785863	63785871-63785966
ENSP00000214869	3	OAR5	-	13121495-13123123	13120956-13121494
ENSBTAP00000006711	3	OAR1	+	199384394-199554605	199554606-199554619	199554632-199554741	199554814-199554859
ENSBTAP00000014296	3	OAR7	-	64681630-64715183	64680610-64680661	64680706-64680898	64680922-64681226	64681255-64681510	64681534-64681629
ENSBTAP00000004062	3	OAR2	-	112034896-112039541	112034687-112034895
ENSBTAP00000002462	3	OAR4	-	80677190-80685420	80677161-80677189
ENSBTAP00000012776	3	OAR23	+	4222245-4252323	4252324-4252339
ENSP00000315203	3	OAR3	+	99975934-99988876	99988877-99988944	99988965-99989054
ENSBTAP00000012262	3	OAR12	+	48362682-48366220	48366221-48367123	48367128-48367532
ENSP00000341538	3	OAR19	+	1252033-1253488	1253489-1253500
ENSBTAP00000012259	3	OAR12	-	48368005-48374572	48367770-48368004
ENSP00000254190	3	OAR18	+	4312878-4383056	4383057-4383057	4383061-4383334
ENSP00000377059	3	OAR11	-	38099438-38103206	38099216-38099275	38099330-38099437
ENSBTAP00000012083	3	OAR17	+	48125176-48152744	48152745-48153644	48153648-48153860
ENSBTAP00000040137	3	OAR16	-	10329134-10347676	10329128-10329133
ENSBTAP00000017839	3	OAR12	+	42405223-42416479	42416480-42416838
ENSBTAP00000022098	3	OAR7	-	83283524-83318079	83281045-83283523
ENSP00000375745	3	OAR12	+	27689441-27704492	27704493-27704566
ENSBTAP00000001422	3	OAR11	+	26959325-26963142	26963155-26963243
ENSP00000313318	3	OAR15	+	74331784-74336765	74336766-74336780
ENSBTAP00000026471	3	OAR13	+	18626565-18767833	18767834-18769901
ENSBTAP00000013666	3	OAR6	-	6269311-6306363	6268725-6269310
ENSBTAP00000007948	3	OAR2	+	202902956-202912490	202912491-202914333
ENSP00000366953	3	OAR2	-	50852908-50890647	50852453-50852907
ENSP00000394616	3	OAR2	-	247033596-247034727	247027101-247027394	247033579-247033595
ENSBTAP00000017582	3	OAR26	-	14209896-14226091	14209565-14209895
ENSBTAP00000019876	3	OAR3	+	207103126-207106212	207106213-207106252	207106749-207107085
ENSP00000333401	3	OAR17	+	72285337-72286345	72286346-72286346
ENSP00000367564	3	OAR14	-	49012369-49018710	49011185-49012368
ENSP00000392637	3	OARX	+	70415838-70436876	70436877-70436908	70436946-70440513
ENSP00000345195	3	OARX	-	44421118-44422953	44420037-44421117
GLEAN_10002666	3	OAR3	-	135405298-135422091	135404833-135405227	135405275-135405297
ENSBTAP00000028959	3	OAR10	-	83134796-83146748	83134546-83134795
ENSBTAP00000020101	3	OAR4	+	60684969-60720458	60720459-60720668
ENSBTAP00000027623	3	OAR7	-	69217978-69230158	69217918-69217977
ENSP00000266643	3	OAR3	-	161556306-161557929	161555923-161556305
ENSP00000367284	3	OARX	-	39253879-39264619	39253542-39253878
ENSP00000262801	3	OAR5	-	5061240-5066065	5061181-5061239
ENSP00000268042	3	OAR18	-	7785789-7791986	7785310-7785788
ENSP00000386074	3	OAR3	+	62406727-62478928	62478930-62479019
ENSBTAP00000024313	3	OAR13	-	35277213-35355579	35275643-35275734	35275745-35275843	35275908-35277212
ENSP00000264335	3	OAR11	-	22197872-22204481	22192404-22193602	22195059-22195107	22197868-22197871
ENSBTAP00000039807	3	OAR15	+	28971074-29016663	29016664-29017532
ENSBTAP00000000461	3	OAR11	+	50530915-50531313	50531314-50531420
ENSBTAP00000004832	3	OAR10	+	34094638-34164602	34164603-34166555
ENSP00000228136	3	OAR15	-	35517465-35542546	35517137-35517464
ENSP00000006526	3	OAR3	+	96039391-96042693	96042694-96042750
ENSBTAP00000015297	3	OAR1	-	108181421-108199727	108174203-108174308
GLEAN_10012139	3	OAR12	-	74657443-74688823	74657406-74657442
ENSBTAP00000009897	3	OAR23	-	22349530-22466180	22348137-22349529
ENSP00000275493	3	OAR19	-	717801-784799	717562-717650	717656-717800
ENSP00000378650	3	OAR24	+	26354005-26357671	26357672-26357698
ENSBTAP00000028687	3	OAR11	-	42111297-42141301	42109443-42111296
ENSP00000315774-D2	3	OAR21	+	43321898-43327258	43327259-43327313
ENSP00000309096	3	OAR21	-	42163858-42165145	42163183-42163857
ENSP00000401437	3	OAR25	+	39668614-39731671	39731672-39734379	39734431-39734479
ENSP00000356879	3	OAR1	-	112809486-112857575	112804540-112804855	112804889-112808060	112808063-112809485
ENSP00000246789	3	OAR14	+	54921032-54927158	54927159-54927163	54927206-54927566	54927572-54927661	54927702-54927765
ENSP00000296496	3	OAR6	+	6260835-6261211	6261212-6261213	6264706-6265286	6265342-6266125	6266134-6266586	6266588-6266701
ENSBTAP00000002017	3	OAR7	-	40416067-40440501	40416027-40416066
ENSBTAP00000013707	3	OAR2	+	220079976-220097356	220097357-220097360	220097645-220097910	220097939-220098118	220098134-220098227	220099621-220099909	220099912-220100453
ENSBTAP00000025622	3	OAR11	+	26742045-26743629	26743630-26743769
ENSP00000266679	3	OAR3	-	150407940-150420980	150401038-150401527	150407849-150407939
ENSBTAP00000028661	3	OAR19	-	32501456-32518564	32500803-32501455
GLEAN_10002901	3	OAR6	-	116694544-116705340	116694493-116694543
ENSBTAP00000002634	3	OAR3	+	31193953-31206514	31206515-31207690
ENSP00000216416	3	OAR7	-	63790895-63804300	63790489-63790894
ENSBTAP00000003273	3	OAR5	-	10042602-10051828	10042527-10042601
ENSP00000376097	3	OAR14	+	39680722-39719186	39719187-39719323	39719341-39719765
ENSP00000263915	3	OAR2	+	144365072-144490243	144490244-144490255
ENSP00000265963	3	OAR21	-	25767983-25789428	25767760-25767982
ENSP00000357480	3	OAR8	-	20317031-20338175	20316745-20316835	20316846-20317030
ENSP00000407834	3	OAR18	-	55262811-55295696	55262028-55262077	55262096-55262191	55262209-55262810
ENSBTAP00000015420	3	OAR7	+	4718876-4730286	4730287-4730653	4730680-4731608
ENSP00000370349	3	OAR24	+	22839558-22878099	22880989-22881108	22881228-22881320
ENSBTAP00000041518	3	OAR1	+	253228669-253272725	253272726-253276204
ENSBTAP00000004405	3	OAR22	-	43668424-43700527	43668127-43668423
ENSBTAP00000053782	3	OAR13	+	6357136-6388394	6388395-6388441	6388468-6388647
ENSP00000258428	3	OAR3	+	101646174-101700191	101700192-101700245	101700248-101700346
ENSP00000346088	3	OAR12	+	45009703-45015093	45015094-45015544	45015546-45015683	45015706-45016204	45016206-45016295
ENSBTAP00000002024	3	OAR5	-	37820264-37821615	37819239-37820263
ENSBTAP00000036625	3	OAR16	+	31653402-31669280	31669281-31670366	31670389-31670604
ENSP00000273588	3	OAR19	+	50788726-50792607	50792608-50793276
ENSP00000361616	3	OAR25	-	29725574-29726107	29725475-29725573
ENSBTAP00000021350	3	OAR8	+	20395589-20437976	20437977-20438325	20438333-20438487	20438511-20439278
ENSBTAP00000048266	3	OAR11	-	50494422-50497820	50494026-50494421
ENSBTAP00000021525-D2	3	OAR13	+	60607184-60611547	60611548-60611627
ENSBTAP00000002770	3	OAR10	-	9487218-9528883	9487170-9487217
ENSP00000300413	3	OAR23	-	35099217-35103128	35098921-35099015	35099184-35099216
ENSP00000353549	3	OAR10	+	83586221-83612131	83612132-83612233
ENSP00000377176	3	OAR7	+	97075285-97108626	97108627-97108669
ENSP00000265271	3	OAR5	+	55373257-55417289	55417290-55417290
ENSBTAP00000028111	3	OAR3	-	85048506-85100934	85044963-85045017	85045019-85045147	85045791-85045937	85047512-85048505
ENSP00000373331	3	OAR19	+	16733536-16741670	16741671-16741887
ENSBTAP00000019217	3	OAR24	+	21455930-21466042	21466043-21466204
ENSP00000286548-D2	3	OAR2	+	58764129-58974108	58974109-58974620	58974634-58975062
ENSBTAP00000047024	3	OAR22	-	11031993-11056130	11031683-11031992
ENSP00000318982	3	OAR10	-	11421351-11503463	11421270-11421350
ENSP00000413017	3	OAR2	-	235417361-235419159	235417283-235417360
ENSP00000323679	3	OAR1	+	174426550-174449867	174449868-174449951
ENSBTAP00000002431	3	OAR10	-	33047476-33069262	33046919-33047475
ENSP00000371532	3	OAR2	+	70848974-70866672	70866673-70870872
ENSBTAP00000044410	3	OAR16	+	31560179-31564202	31564203-31564250
ENSP00000385102	3	OAR7	-	22713825-22727452	22713295-22713824
ENSP00000359345	3	OAR1	+	69095317-69102159	69102160-69102309
ENSBTAP00000001054	3	OAR1	-	100564828-100571207	100563838-100564827
GLEAN_10009922	3	OAR13	+	75506555-75507599	75507600-75507645
ENSP00000228437	3	OAR3	-	175823078-175841343	175821688-175822973	175822980-175823077
GLEAN_10004324	3	OAR13	+	10316892-10333078	10333079-10333364	10333372-10333720	10333727-10333896	10333940-10334198
ENSBTAP00000003766	3	OAR11	-	14539186-14567545	14536970-14537426	14537437-14539185
ENSBTAP00000042644	3	OAR8	-	78879796-78939323	78879461-78879795
ENSBTAP00000008479	3	OAR1	+	87284198-87305941	87305942-87306426
ENSBTAP00000026686	3	OAR9	+	35980784-36026446	36026447-36026776
ENSBTAP00000018181	3	OAR11	+	26917125-26921353	26921354-26921448	26921477-26921621	26921630-26921721
ENSBTAP00000001205	3	OAR4	-	93095156-93190866	93090976-93095155
GLEAN_10005483	3	OAR11	-	60390798-60408738	60390325-60390569	60390588-60390797
ENSP00000286713	3	OAR2	+	2206647-2222167	2222168-2222858
ENSBTAP00000033611	3	OAR3	-	153384078-153423031	153383822-153384077
ENSP00000398661	3	OAR19	-	43405629-43561325	43405330-43405628
ENSP00000255641	3	OAR5	+	42014693-42015576	42015577-42015882
ENSP00000380362	3	OAR3	-	179421935-179433393	179421339-179421505	179421928-179421934
ENSBTAP00000014100	3	OAR5	+	4826017-4836760	4836761-4837944	4837951-4838051	4838080-4838255	4838264-4838354
ENSP00000361777	3	OAR3	-	7206533-7215210	7205081-7205370
ENSP00000355896	3	OAR12	+	19563044-19653367	19653368-19654129	19654156-19655520	19655523-19655612
ENSBTAP00000023689	3	OAR1	-	103687700-103698789	103687206-103687298	103687314-103687699
ENSBTAP00000017844	3	OAR19	+	51523476-51526527	51526550-51526596
GLEAN_10019001	3	OAR7	+	81054082-81054390	81054391-81054544
ENSP00000338186	3	OAR21	-	8637721-8663743	8637549-8637720
ENSP00000384273	3	OAR21	-	41582891-41589991	41582099-41582890
ENSP00000383611	3	OAR12	+	49113777-49120925	49120926-49121570
ENSP00000381053	3	OAR13	-	46074093-46131887	46072893-46074092
ENSBTAP00000006216	3	OAR11	+	55451417-55507038	55507039-55507146
ENSP00000379760	3	OAR24	-	10543023-10554451	10542496-10543022
ENSP00000296626	3	OAR5	+	107533854-107556035	107556036-107557034
ENSP00000309430	3	OAR11	-	19638266-19648957	19637538-19638265
ENSP00000399255	3	OAR11	-	45879298-45918472	45879091-45879297
ENSBTAP00000016607	3	OAR14	-	48362377-48366496	48362376-48362376
ENSBTAP00000007537	3	OAR23	-	34640420-34660215	34640321-34640419
ENSBTAP00000024017	3	OAR22	+	41913317-41947014	41947015-41947274
ENSP00000324701	3	OAR17	-	7091837-7092904	7091757-7091833
ENSP00000368237	3	OAR3	+	85407087-85444261	85444262-85445043	85445045-85445860	85445873-85445970
ENSP00000346255	3	OAR17	-	54295459-54333377	54294990-54295458
ENSBTAP00000033771	3	OAR4	+	11033961-11069903	11069904-11070710
ENSBTAP00000002349	3	OAR5	-	16377316-16377610	16373222-16373376	16373410-16373499	16377167-16377315
ENSBTAP00000053693	3	OAR19	-	31656700-31746032	31655780-31656699
GLEAN_10005898	3	OAR4	-	112699931-112740017	112699582-112699930
ENSBTAP00000037874	3	OAR8	-	15970596-16009460	15970275-15970595
ENSBTAP00000014486	3	OAR3	+	131759613-131762860	131762861-131762897	131763680-131764478
ENSBTAP00000044244	3	OAR3	-	92726148-92731149	92723638-92725347	92725370-92726147
ENSBTAP00000032310	3	OAR1	-	156734278-156775550	156734136-156734277
ENSP00000427006	3	OAR6	+	60908315-60922249	60922250-60922422
ENSP00000346627	3	OAR2	-	201975661-201994614	201975613-201975660
ENSP00000249499	3	OAR2	-	133326123-133326843	133325120-133325393	133325694-133326122
ENSBTAP00000001417	3	OAR24	+	36146923-36161978	36161979-36162012	36162046-36162135
ENSP00000376076	3	OAR2	-	204219678-204232270	204219425-204219677
ENSP00000321455	3	OAR26	-	18792533-18841673	18790293-18790554	18792530-18792532
ENSP00000273064	3	OAR2	+	220372974-220388137	220388138-220388987
ENSBTAP00000010982	3	OAR5	-	60958611-60962987	60955160-60955305	60958556-60958610
ENSBTAP00000000637	3	OAR2	-	103969132-104029279	103968946-103969131
ENSP00000326846	3	OAR18	+	53716873-53721917	53721918-53722125
ENSP00000387627	3	OAR15	-	21657892-21772465	21657790-21657877	21657887-21657891
GLEAN_10006041	3	OAR2	-	175253890-175293619	175248651-175248745
ENSBTAP00000000566	3	OAR22	-	14658447-14664035	14658329-14658446
ENSP00000232496	3	OAR19	+	50108129-50108484	50108485-50108936
ENSP00000368312	3	OAR14	+	45310656-45313671	45313672-45313677
ENSP00000350071	3	OAR18	-	40577721-40637925	40577293-40577720
ENSP00000317289	3	OAR24	-	38152686-38153665	38152234-38152685
ENSBTAP00000013845	3	OAR21	-	38758241-38760546	38758183-38758240
ENSP00000357305	3	OAR1	-	104494673-104500811	104492230-104494672
ENSBTAP00000002111	3	OAR15	+	43132552-43157094	43157095-43157335	43157338-43157454
ENSP00000326531	3	OAR24	+	2298368-2300429	2300430-2300433
ENSBTAP00000009283	3	OAR21	-	40865537-40887664	40865392-40865536
ENSBTAP00000016878	3	OAR1	-	117644249-117649913	117644139-117644248
ENSBTAP00000010837	3	OAR3	-	104403153-104408952	104403073-104403152
ENSP00000417510	3	OAR10	+	23022956-23052089	23052090-23052164
ENSP00000371425	3	OAR1	-	120293233-120314564	120292373-120293232
ENSBTAP00000015318	3	OAR1	+	245045578-245155535	245155536-245155584	245155587-245155680
GLEAN_10009331	3	OAR1	-	92602413-92602787	92602049-92602138	92602171-92602394
ENSBTAP00000044998	3	OAR6	+	24999059-25006155	25006156-25007081	25007096-25007177	25007187-25007591
ENSBTAP00000017209	3	OAR22	+	34516431-34546328	34547792-34548028	34548034-34548126
ENSBTAP00000036858	3	OAR3	+	36680650-36704040	36704041-36704892
ENSBTAP00000016444	3	OAR7	-	48294808-48369717	48294413-48294502	48294511-48294807
ENSBTAP00000007519	3	OAR2	-	87647578-87655290	87641793-87642090	87647299-87647577
ENSP00000311581	3	OAR21	+	7995015-7998620	7998621-8003686
ENSBTAP00000020202	3	OAR15	-	50508069-50540129	50507913-50508024	50508052-50508068
ENSBTAP00000012252	3	OAR24	+	36132328-36132677	36132678-36132679
ENSP00000283928	3	OAR4	+	67462420-67613562	67613563-67613621
ENSP00000376148	3	OAR5	-	4005387-4015089	4005378-4005386
ENSP00000318944	3	OAR24	+	1594967-1605692	1605848-1606215
ENSP00000262305	3	OAR24	+	290201-346024	346025-346086
ENSP00000402389	3	OAR15	-	29614269-29614640	29613897-29614268
ENSP00000304408	3	OAR2	-	119662062-119690915	119661593-119662061
ENSBTAP00000017963	3	OAR3	+	7860918-7864397	7864398-7864503	7864545-7864679
ENSP00000257430	3	OAR7	-	807295-885220	806380-806479	806494-806619	806654-806746	806752-807294
ENSBTAP00000009338	3	OAR1	+	262736033-262791793	262791794-262792505
ENSBTAP00000050375	3	OAR1	+	183836057-183865095	183865096-183866337
ENSP00000357494	3	OAR8	+	20572757-20698802	20698814-20698889	20698939-20698998	20699053-20699293
ENSBTAP00000015716	3	OAR21	-	38666640-38674938	38665914-38666639
ENSP00000339245	3	OAR6	+	84315786-84342443	84342444-84343219
ENSP00000412582	3	OAR20	+	26765836-26774967	26774968-26775067	26775088-26775464
ENSBTAP00000025144	3	OAR1	+	18282561-18283982	18283983-18284057	18284657-18284964
ENSBTAP00000014131	3	OAR15	+	75629721-75635759	75635760-75635906
ENSP00000358635	3	OAR8	+	51242402-51263465	51263466-51263612	51265307-51265622
GLEAN_10007102	3	OAR11	-	34625004-34756450	34608855-34612166	34612171-34613149	34614613-34614936	34614951-34615005	34615745-34616138	34616185-34616733	34616749-34617054	34617059-34617703	34617772-34621320	34621326-34621891	34624811-34624997
ENSP00000359531	3	OAR1	-	65363347-65389698	65363175-65363346
ENSBTAP00000002682	3	OAR16	-	10471567-10500948	10471245-10471334	10471351-10471566
ENSP00000352438	3	OAR3	-	132805602-132820450	132799319-132800057	132800060-132800704	132802460-132803397	132803417-132803471	132805599-132805601
ENSP00000262890	3	OAR14	+	49761375-49763975	49763976-49763994
ENSBTAP00000008569	3	OAR8	-	83087749-83096795	83085005-83087748
ENSBTAP00000000518	3	OAR1	+	105158422-105160441	105160442-105160492	105160750-105160934	105163377-105163466	105163493-105163590	105163615-105164007
ENSP00000418447	3	OAR5	-	43582062-43591530	43581319-43582061
ENSBTAP00000009652	3	OAR14	-	45549448-45552267	45549286-45549447
ENSBTAP00000001503	3	OAR24	-	35810415-35813481	35810289-35810414
ENSP00000349770	3	OAR4	+	92345798-92351225	92351232-92351321
ENSBTAP00000005016	3	OAR19	-	12389623-12394432	12388452-12389622
GLEAN_10009486	3	OAR9	+	44852660-44922538	44929951-44930082
GLEAN_10016556	3	OAR1	-	91009916-91010449	91009606-91009915
ENSBTAP00000042908	3	OAR3	+	61450532-61495696	61495697-61495983
ENSP00000427555	3	OAR6	+	25173615-25178902	25178903-25178943	25186739-25187934
ENSBTAP00000012142	3	OAR1	+	110684168-110687016	110687017-110688144
GLEAN_10003232	3	OAR14	-	47448408-47463863	47448285-47448391	47448405-47448407
ENSP00000302783	3	OAR11	-	27170707-27171858	27170437-27170706
ENSBTAP00000014720	3	OAR19	-	57874488-57911221	57874424-57874487
ENSBTAP00000039319	3	OAR13	+	10035683-10045892	10045893-10046129	10046138-10046227
ENSBTAP00000008107	3	OARX	+	18579205-18590219	18590220-18590281
ENSP00000411565	3	OAR10	-	19620978-19653564	19620459-19620977
ENSP00000368959	3	OAR7	+	734820-780901	780902-783292	783353-783468	783485-783574
ENSP00000400591	3	OAR12	+	559361-565337	565338-565538
ENSBTAP00000005162	3	OAR11	-	29254774-29269198	29254720-29254773
ENSP00000407230	3	OAR14	-	44770811-44784562	44769956-44770031	44770040-44770135	44770152-44770810
ENSP00000263736	3	OAR3	+	78282492-78518919	78518920-78519185
ENSBTAP00000016996	3	OAR17	+	62781910-62788626	62788627-62789597
ENSP00000295414	3	OAR2	+	209523479-209546281	209546282-209547194	209547198-209547289
ENSP00000302548	3	OAR2	-	133297484-133298738	133297318-133297483
ENSBTAP00000014683	3	OARX	+	71621316-71636064	71636065-71636213
ENSP00000341805	3	OAR8	-	90651844-90670639	90650555-90651018	90651045-90651843
ENSP00000267970	3	OAR18	-	31218774-31245081	31217924-31218773
ENSBTAP00000016778	3	OAR1	+	19321806-19325051	19325052-19325119
ENSBTAP00000042732	3	OAR7	+	34808222-34825661	34825757-34825923
ENSBTAP00000008517	3	OAR11	-	39146778-39169096	39142778-39146777
ENSP00000210187	3	OAR24	+	1576071-1579673	1579674-1580363
ENSBTAP00000018234	3	OAR19	+	57324731-57334793	57334794-57334795
ENSBTAP00000029470	3	OAR17	+	68225204-68232292	68232293-68234442	68234452-68234887
ENSBTAP00000015092	3	OAR20	+	27221249-27221800	27221801-27222470
ENSBTAP00000008363	3	OAR5	-	37109371-37112909	37109190-37109370
ENSBTAP00000027271	3	OAR13	-	47554979-47601095	47554831-47554978
ENSP00000198765	3	OAR9	-	88947175-88979946	88946281-88946821	88946835-88947014	88947023-88947174
ENSP00000269593	3	OAR11	+	40466634-40476595	40476596-40477748
ENSP00000365351	3	OAR10	+	74344794-74568826	74568827-74568925
ENSP00000301284	3	OAR5	-	17384962-17398255	17384825-17384961
ENSBTAP00000009691	3	OAR24	-	37947486-37981121	37946150-37946675	37946681-37947485
ENSP00000325681	3	OAR24	+	37874468-37888582	37888583-37888692	37888698-37888787
GLEAN_10020814	3	OAR19	+	44210653-44396104	44396105-44396187
ENSBTAP00000025586	3	OAR24	+	26123324-26126847	26126848-26127035
ENSP00000340200	3	OAR15	-	79522634-79532508	79522586-79522633
ENSP00000307617	3	OAR11	+	12507615-12538649	12538650-12539046
ENSP00000394297	3	OAR5	+	105623703-106043863	106043864-106043905	106043935-106044002
ENSP00000260356	3	OAR7	+	32022094-32034644	32034645-32034863	32034928-32035018	32035022-32035472	32035515-32036766
ENSBTAP00000023110	3	OAR1	-	16876032-16895940	16875849-16876031
ENSP00000315693	3	OAR24	-	3433063-3434834	3432993-3433062
ENSP00000249042	3	OAR3	-	179935061-179941603	179934902-179935060
ENSP00000338019	3	OAR2	+	221056615-221061973	221061974-221062589
ENSP00000287814	3	OAR19	+	57024497-57029280	57029281-57029403
ENSP00000319255	3	OAR21	+	4637129-4653111	4653112-4654291
ENSBTAP00000027111	3	OAR12	-	36949919-36963744	36949328-36949918
ENSP00000311399	3	OAR1	-	268105551-268129345	268105272-268105550
ENSP00000386878	3	OAR4	-	65672514-65725314	65668303-65670670
ENSP00000378242	3	OAR1	-	61510297-61512844	61510181-61510296
ENSP00000356978	3	OAR1	+	110626758-110638038	110638039-110638089
ENSP00000338487	3	OAR5	+	1232248-1237092	1237093-1237158	1237177-1237284
ENSP00000387426	3	OAR9	+	13402199-13416118	13416119-13416175
ENSBTAP00000019855	3	OAR6	+	70989532-70997960	70997961-70998021	70998025-70998594
ENSBTAP00000021734	3	OAR22	-	21809530-21829315	21807592-21809529
ENSP00000377044	3	OAR5	+	934900-1021015	1021016-1021019
GLEAN_10010923	3	OAR1	-	206003014-206027876	206002941-206003013
GLEAN_10009856	3	OAR23	-	48135046-48136671	48134617-48134706	48134717-48134896	48134929-48135045
ENSP00000218089	3	OARX	+	91362226-91432105	91432106-91432111	91432123-91432222	91436686-91437565
GLEAN_10014749	3	OAR3	+	37776275-37789213	37789214-37789248
ENSP00000367405	3	OARX	-	36269067-36563454	36268555-36268643	36268661-36268750	36268777-36268883	36268885-36269066
GLEAN_10000944	3	OAR6	-	115571241-115587490	115571195-115571240
GLEAN_10003000	3	OAR5	+	4508184-4513382	4513383-4513818
ENSBTAP00000010129	3	OAR16	+	18736486-18761444	18761445-18761452
ENSP00000385864	3	OAR3	-	180049086-180060256	180048684-180048773	180048783-180049085
ENSBTAP00000025736	3	OAR5	+	10654925-10663926	10663927-10663938
ENSP00000290401	3	OAR7	-	20019875-20052683	20017190-20017345	20017359-20017448	20018004-20018269	20018952-20019344	20019861-20019874
ENSBTAP00000013208	3	OAR24	-	3554141-3559825	3554047-3554133
ENSBTAP00000049089	3	OAR5	-	37886005-37888698	37885286-37885616	37885632-37885762	37885772-37886004
ENSP00000239906	3	OAR5	+	47539657-47543073	47543074-47545666	47545673-47545763
ENSBTAP00000018789	3	OARX	-	70509451-70577137	70508422-70509450
ENSBTAP00000025870	3	OAR5	+	41556469-41560736	41560737-41561380
ENSP00000354370	3	OAR3	-	27621325-27714346	27620844-27621324
ENSP00000262127	3	OAR23	-	43622690-43637236	43621575-43621938
ENSBTAP00000002478	3	OAR14	-	14054723-14091003	14054501-14054722
ENSBTAP00000006963	3	OAR5	+	6321738-6337855	6337856-6339719	6339811-6340649
ENSBTAP00000052786	3	OAR10	-	22081146-22092397	22079438-22079914	22079970-22080845	22080895-22081145
ENSBTAP00000015449	3	OAR14	+	12480096-12483555	12483556-12483745	12483750-12483841
ENSBTAP00000042356	3	OAR3	-	161370000-161388982	161369901-161369999
ENSP00000345629	3	OARX	-	14357603-14468784	14357477-14357602
ENSP00000265838	3	OAR15	+	17285949-17299364	17299365-17300764
ENSBTAP00000000010	3	OAR18	+	33155373-33167555	33167556-33167662
ENSP00000359225	3	OAR1	-	71084231-71090081	71083501-71084230
ENSBTAP00000011972	3	OAR2	+	148972856-149056831	149056832-149057260
ENSBTAP00000024911	3	OAR4	+	80310522-80311973	80311974-80312024
ENSBTAP00000015875	3	OAR14	-	50138258-50145251	50138216-50138257
ENSP00000278243	3	OAR15	-	49548973-49565886	49548160-49548972
ENSBTAP00000017348	3	OAR4	-	55273581-55406323	55273418-55273580
GLEAN_10020311	3	OAR23	+	43858268-43889895	43889896-43889905
ENSBTAP00000023753	3	OAR11	+	10131202-10176458	10176459-10176714
ENSBTAP00000020318	3	OAR3	-	10472530-10474898	10471938-10471987	10472050-10472529
GLEAN_10004938	3	OAR1	-	257502482-257532273	257502206-257502481
ENSP00000398290	3	OAR14	-	59927983-59931178	59927917-59927982
ENSBTAP00000024617	3	OAR2	-	193832707-193846616	193831992-193832308	193832332-193832706
ENSP00000330512	3	OAR20	-	48297192-48332049	48297099-48297191
ENSBTAP00000044293	3	OAR13	-	32144165-32220298	32143861-32143950	32143964-32144164
ENSBTAP00000016423	3	OAR13	+	15463151-15472251	15472252-15475465
ENSP00000392330	3	OARX	+	68138883-68167366	68167367-68167664
ENSP00000370625	3	OAR6	+	72598993-72644725	72644726-72645077	72646446-72646580	72647228-72647351
ENSP00000281141	3	OAR13	+	15798737-15841908	15841909-15841911	15842922-15843160
ENSBTAP00000006404	3	OAR25	+	1568371-1651106	1651107-1651993	1652117-1653312
ENSP00000368648	3	OAR3	-	91336742-91376376	91336190-91336473	91336567-91336656	91336663-91336741
ENSBTAP00000013035	3	OAR3	+	213715808-213722576	213722577-213723248
ENSP00000360002	3	OAR20	-	25187652-25199812	25187228-25187651
ENSBTAP00000042312	3	OAR14	+	47200163-47205766	47205767-47206156
ENSP00000368355	3	OAR20	+	39374202-39387504	39387505-39387748	39387750-39388090	39388333-39388537	39388551-39388696	39388750-39388960
ENSBTAP00000004012	3	OAR1	+	103894301-103896366	103896367-103896493
ENSBTAP00000022398	3	OAR8	+	43192-61154	61155-61201	61424-62315	62319-62648	62663-62752
ENSBTAP00000028820	3	OAR7	-	11702081-11723916	11701993-11702080
ENSP00000386119	3	OAR1	+	163585865-163617010	163617011-163617380	163617817-163618252
ENSBTAP00000010080	3	OAR16	+	56519298-56534726	56534727-56534778	56535490-56535533
ENSBTAP00000022729	3	OAR5	-	2413792-2433511	2408830-2409023	2409572-2410063	2410086-2410827	2411661-2411813
ENSBTAP00000047840	3	OAR16	-	71177373-71180599	71176454-71176810
ENSP00000412394-D2	3	OAR15	+	13639381-13776176	13776177-13776248
ENSBTAP00000001617	3	OAR2	-	94969424-95044138	94969344-94969423
ENSBTAP00000009724	3	OAR19	-	41557-51294	41450-41556
ENSP00000334854	3	OAR11	-	54886196-54889714	54886104-54886182
ENSP00000352044	3	OAR7	+	11269821-11311642	11311643-11311673
ENSBTAP00000053510	3	OAR2	+	149715903-149844864	149844865-149845317
ENSBTAP00000015606	3	OAR18	-	6611512-6627486	6608181-6608270	6608281-6608628	6608654-6608895	6608902-6611511
ENSBTAP00000042789	3	OAR8	-	74109467-74120406	74109082-74109466
ENSBTAP00000008580	3	OAR13	+	59083354-59101578	59101579-59101807
ENSBTAP00000045096	3	OAR1	-	104604579-104610831	104604259-104604578
ENSP00000360155	3	OARX	+	96823553-96868789	96868790-96870947	96870962-96871038
ENSP00000379181	3	OAR13	-	58149095-58163210	58148489-58149094
ENSBTAP00000021719	3	OAR1	-	9746673-9752552	9738137-9738419	9738431-9738871	9738918-9739065	9739391-9740164	9740290-9740379	9740387-9740477	9740514-9742443	9742491-9744209	9744215-9744815	9744817-9745404	9745424-9745684	9746179-9746672
GLEAN_10005485	3	OAR11	+	60298964-60308658	60308659-60309205
ENSP00000253024	3	OAR14	+	62244106-62249619	62249620-62249771
ENSP00000297012-D2	3	OAR20	-	30432785-30433177	30432673-30432784
ENSBTAP00000009880	3	OAR1	+	20611810-20621156	20621157-20621333
GLEAN_10021893	3	OAR25	-	21023996-21199890	21023613-21023995
ENSP00000216554	3	OAR18	+	66882826-66887689	66887690-66889836	66889849-66889928
ENSP00000256257	3	OAR26	-	27822821-27832785	27821871-27822820
ENSBTAP00000025765	3	OAR11	-	39374581-39430728	39373384-39374580
ENSBTAP00000012775	3	OAR26	+	23657569-23673713	23673714-23673919	23673970-23674032
ENSP00000242848	3	OAR10	-	14467606-14556794	14467099-14467193	14467201-14467406	14467489-14467605
ENSP00000363970	3	OAR13	+	63254641-63255167	63255168-63255182	63255201-63255593
ENSBTAP00000027653	3	OAR2	+	29493304-29506272	29506273-29506294
ENSBTAP00000019980-D2	3	OAR24	-	36280194-36283181	36279990-36280193
ENSP00000349874	3	OAR25	+	27902622-27913066	27913067-27913354
GLEAN_10017992	3	OAR8	-	44230211-44230549	44230032-44230210
ENSP00000266263	3	OAR17	+	69492308-69494955	69494956-69495119
ENSP00000309429	3	OAR21	-	42345298-42356933	42344994-42345297
ENSBTAP00000010691	3	OAR1	-	98073803-98144936	98072960-98073802
ENSBTAP00000027467	3	OAR2	-	221011954-221018472	221011384-221011953
ENSBTAP00000017524	3	OARX	+	97155202-97171784	97171785-97171869
ENSP00000257915	3	OAR3	+	134838336-134885256	134885257-134886501
GLEAN_10007965	3	OAR9	-	94540442-94628196	94538100-94538529	94538540-94540441
GLEAN_10010035	3	OAR5	+	7667830-7678259	7678260-7678502	7678521-7678610
ENSBTAP00000020987	3	OAR4	-	100812169-100936386	100811778-100812168
ENSP00000331748	3	OAR23	+	41633800-41653679	41653680-41654758
ENSBTAP00000007441	3	OAR7	+	34721427-34731719	34731720-34731724	34731738-34731827	34731912-34732093
ENSBTAP00000001660	3	OAR1	+	120253395-120272212	120272213-120272347
ENSP00000221459	3	OAR14	+	54457838-54460117	54460118-54460262	54460296-54460561
ENSBTAP00000001464	3	OAR12	+	54264272-54270323	54270324-54270744
ENSP00000261427	3	OAR6	+	58933247-58962354	58962355-58963120	58963123-58963442	58963445-58963666
ENSBTAP00000001238	3	OAR7	-	23125284-23127573	23125249-23125283
ENSBTAP00000042463	3	OARX	+	50066573-50066779	50066780-50066879
ENSBTAP00000010466	3	OAR13	+	69153188-69209430	69209431-69210004
ENSBTAP00000036380	3	OAR7	-	14818532-14827844	14818398-14818531
ENSBTAP00000034515	3	OAR14	+	24555909-24559483	24559484-24561517
ENSP00000255759	3	OAR24	-	14304835-14314911	14303006-14303999	14304003-14304792	14304803-14304834
ENSBTAP00000017614	3	OAR21	+	38928854-38959549	38959550-38959591	38959597-38959689
ENSP00000358999	3	OARX	-	67965280-67966065	67965130-67965217	67965226-67965279
ENSP00000258083	3	OAR3	-	94962749-94964309	94962359-94962748
ENSBTAP00000014027	3	OAR4	+	76214514-76216401	76216402-76217234
ENSP00000361536	3	OAR1	-	17699342-17700992	17698941-17699341
ENSP00000410964	3	OAR22	-	20326812-20362456	20324792-20325021	20325024-20326135	20326153-20326726	20326730-20326811
ENSBTAP00000000244	3	OAR11	-	5318347-5339852	5318269-5318346
ENSBTAP00000014880	3	OAR2	+	28402518-28411994	28411995-28412005	28413082-28413250
ENSP00000301178	3	OAR14	-	49472633-49506803	49472411-49472632
ENSBTAP00000005622	3	OAR14	-	34648826-34650334	34648664-34648825
ENSBTAP00000017648	3	OAR18	-	22167416-22204768	22166210-22166302	22166313-22167415
GLEAN_10013715	3	OAR1	-	17024796-17170965	17024513-17024605	17024609-17024722
ENSBTAP00000025453	3	OAR7	-	64285641-64335394	64285631-64285640
ENSP00000366036	3	OAR3	+	100156982-100243968	100243969-100244318	100244329-100244433
ENSBTAP00000000619	3	OAR3	-	96043239-96049473	96042990-96043238
ENSP00000272928	3	OAR1	-	4157625-4158713	4157607-4157624
ENSP00000262067	3	OAR4	+	24770414-24782547	24782548-24783454
ENSBTAP00000010469	3	OAR19	-	16771589-16775535	16768987-16769270
ENSP00000238738	3	OAR3	-	77284896-77321769	77278842-77279036	77279067-77279209	77282151-77284895
ENSBTAP00000050301	3	OAR17	-	66266958-66290589	66266313-66266414	66266426-66266752	66266775-66266957
ENSBTAP00000027393	3	OAR14	+	51434061-51434708	51434709-51434821
ENSP00000263368	3	OAR14	-	48773208-48779112	48773102-48773207
ENSBTAP00000048467	3	OAR15	-	15508023-15508648	15507586-15507824	15507826-15508022
ENSBTAP00000012342	3	OAR9	-	90116457-90123000	90113078-90113215	90115298-90115425	90115681-90116456
ENSP00000424765	3	OAR1	+	253486729-253499520	253499521-253500921
ENSBTAP00000015794	3	OAR15	+	38255809-38268214	38268215-38268479	38268491-38268922
ENSP00000362524	3	OAR3	+	8435511-8457368	8457369-8458086
ENSBTAP00000008358	3	OAR1	-	104897820-104912349	104897599-104897819
ENSBTAP00000028060	3	OAR18	+	15477669-15570952	15570953-15571055
ENSP00000420095	3	OAR13	-	75220045-75332850	75219761-75220044
ENSP00000218364	3	OARX	-	83048309-83063718	83048050-83048308
ENSBTAP00000000481	3	OAR7	+	12968500-12998419	12998420-12998549	12998556-12998649
ENSP00000423909	3	OAR6	+	67604307-67625936	67625937-67626427
ENSP00000259939	3	OAR20	-	37738914-37800197	37737880-37738913
GLEAN_10019244	3	OAR14	+	14092454-14125623	14125624-14125846
ENSBTAP00000014035	3	OAR1	-	103912607-103915165	103912571-103912606
ENSP00000327541	3	OAR12	+	34877876-34889636	34889637-34890792
ENSBTAP00000019073	3	OAR24	+	35474853-35479172	35479173-35479391
ENSP00000265168	3	OAR6	-	17431466-17474371	17430559-17431465
ENSP00000300965	3	OAR5	-	5677690-5682354	5677497-5677689
ENSBTAP00000039600	3	OAR26	+	31645017-31649981	31649982-31651145
ENSP00000271375	3	OAR1	+	118601831-118611187	118611188-118611693
ENSBTAP00000029802	3	OAR17	-	12409416-12425933	12409400-12409415
ENSP00000359752	3	OAR1	+	57709011-57881024	57881025-57881112
ENSP00000292524	3	OAR9	-	13334417-13336367	13334082-13334144	13334189-13334416
ENSBTAP00000033996	3	OAR1	-	115750164-115779227	115749519-115750163
ENSBTAP00000040996	3	OAR11	-	37319416-37329921	37317634-37318019	37318021-37319415
GLEAN_10017633	3	OAR15	+	32869676-32870287	32870288-32870342	32870348-32870448
ENSP00000357999	3	OAR1	-	99505624-99552427	99505124-99505623
ENSP00000378399	3	OAR7	-	72725112-72726272	72724986-72725094	72725101-72725111
ENSBTAP00000053293	3	OAR2	-	128171687-128263507	128171048-128171137	128171145-128171686
ENSBTAP00000053586	3	OAR1	+	110708502-110733489	110733490-110733513	110733540-110733637
ENSBTAP00000002877	3	OAR5	-	16983611-17016200	16983488-16983577	16983590-16983610
ENSP00000419278	3	OAR1	+	237297532-237321830	237321831-237321834	237322607-237322741
ENSBTAP00000047282	3	OAR21	-	43526360-43528209	43526128-43526359
ENSP00000413343	3	OAR7	-	79143962-79157900	79143665-79143754	79143775-79143865	79143943-79143961
ENSBTAP00000021570	3	OARX	+	38323745-38403451	38403452-38403643
ENSP00000333593	3	OAR3	-	162056325-162057243	162056266-162056324
ENSP00000378213	3	OAR2	-	10681267-10684808	10680523-10681266
ENSBTAP00000007795	3	OAR13	+	61211977-61270419	61270420-61271083	61271099-61272211	61272218-61272317
ENSP00000318075	3	OAR5	-	19167574-19168455	19167542-19167573
ENSP00000402590	3	OAR20	-	7447366-7454064	7447314-7447365
GLEAN_10008316	3	OAR23	+	2408333-2538999	2539000-2539080	2539098-2539187
ENSP00000302836	3	OAR3	-	132280541-132280789	132279852-132279947	132279952-132280540
ENSP00000308117	3	OAR21	-	42135776-42137816	42135495-42135586	42135588-42135775
ENSBTAP00000030120	3	OAR21	-	38746187-38748671	38745943-38746186
ENSP00000361383	3	OAR3	-	5089793-5100694	5089117-5089792
ENSBTAP00000013366	3	OAR13	+	62569549-62606382	62606383-62607050
ENSP00000361021	3	OAR22	+	9303412-9398080	9398081-9398125
ENSBTAP00000043661	3	OAR20	-	25055322-25063008	25054612-25055321
ENSP00000410772	3	OAR20	-	7554449-7557735	7554301-7554448
ENSP00000335094	3	OAR3	+	45220600-45222440	45222441-45222519
ENSBTAP00000016278	3	OAR1	-	201306319-201313128	201305701-201305751	201305792-201306052	201306146-201306318
ENSP00000320291	3	OAR23	+	32787449-32993689	32993690-32994256
ENSBTAP00000040666	3	OAR1	+	19636903-19640141	19640142-19640394
ENSP00000209873	3	OAR3	+	132955163-132969338	132969339-132969357	132969360-132969462	132969476-132969565
GLEAN_10009521	3	OAR15	+	35753930-35754238	35754239-35754255
ENSBTAP00000006363	3	OAR14	+	24418722-24422874	24422875-24424139
GLEAN_10011316	3	OAR1	-	98215870-98219777	98215114-98215750
ENSBTAP00000050254	3	OARX	+	66358133-66429021	66429022-66429041	66430167-66431108	66431134-66432040
ENSBTAP00000028036	3	OAR15	-	42202473-42203404	42202434-42202472
ENSBTAP00000042192	3	OAR6	+	116799700-116803774	116803775-116803804	116803827-116803916	116803935-116804078
ENSBTAP00000000791	3	OAR6	-	91790141-91816761	91783818-91783947	91788372-91788461	91788490-91788917	91788936-91790140
ENSBTAP00000045313	3	OAR2	+	118269609-118382729	118382730-118383216
ENSP00000385000	3	OAR16	-	17195968-17223776	17195743-17195871	17195889-17195967
ENSBTAP00000043466	3	OAR2	+	52872631-52873577	52873578-52874030
ENSBTAP00000012773	3	OAR18	+	44530966-44551714	44551715-44551869
ENSP00000262633	3	OAR14	+	45298704-45306634	45306635-45306766
ENSP00000356322	3	OAR12	-	77417066-77419003	77416980-77417065
ENSBTAP00000001374	3	OAR4	+	67788338-67888641	67888642-67889424
ENSBTAP00000042943	3	OAR4	-	79545623-79545796	79545405-79545494	79545529-79545622
ENSP00000412786	3	OAR20	-	26377091-26385838	26376986-26377090
ENSP00000262426	3	OAR14	+	11824728-11826457	11826458-11826514
ENSP00000294742	3	OAR12	-	62857090-62865734	62855938-62857089
ENSP00000317382	3	OAR21	+	1215473-1247661	1247662-1247766	1247818-1248391	1248420-1248511	1248524-1248591
ENSP00000381549	3	OAR19	+	32246837-32444044	32444045-32444498
ENSP00000315768	3	OAR3	+	162867456-162878196	162878197-162878269
ENSBTAP00000021357	3	OAR3	-	223811030-223818016	223810589-223811029
[truncated: 1,409 more rows]

## Sheet: SH_ExtendGene at both ends
Table S6-4. Gene extension both at 5' and 3' ends in SH
Gene ID	5' or 3' end	Chromosome	Strand	Original region	Extended region
ENSBTAP00000000055	5	OAR24	+	41439727-41440501	41439457-41439649	41439672-41439726
ENSBTAP00000000055	3	OAR24	+	41439727-41440501	41440502-41440765
ENSBTAP00000000100	5	OAR22	-	20663144-20668401	20668402-20668449
ENSBTAP00000000100	3	OAR22	-	20663144-20668401	20663051-20663143
ENSBTAP00000000240	5	OAR2	-	9273841-9282170	9282171-9282186	9282243-9282336
ENSBTAP00000000240	3	OAR2	-	9273841-9282170	9273210-9273840
ENSBTAP00000000282	5	OAR25	+	39867702-39895862	39867545-39867701
ENSBTAP00000000282	3	OAR25	+	39867702-39895862	39895863-39897752
ENSBTAP00000000316	5	OAR2	+	10416426-10417603	10416345-10416425
ENSBTAP00000000316	3	OAR2	+	10416426-10417603	10417604-10418888
ENSBTAP00000000445	5	OAR13	-	78263757-78271903	78271904-78271908	78271997-78272047
ENSBTAP00000000445	3	OAR13	-	78263757-78271903	78262029-78262325	78262339-78262508	78262528-78263756
ENSBTAP00000000465	5	OAR7	+	99928490-99936352	99923131-99923298
ENSBTAP00000000465	3	OAR7	+	99928490-99936352	99936353-99938541	99938546-99938740	99938769-99938858	99938892-99938981	99939010-99939164
ENSBTAP00000000576	5	OAR21	-	9290863-9296598	9296599-9296630
ENSBTAP00000000576	3	OAR21	-	9290863-9296598	9290703-9290862
ENSBTAP00000000606	5	OAR1	-	201284497-201287485	201287486-201287755
ENSBTAP00000000606	3	OAR1	-	201284497-201287485	201284262-201284496
ENSBTAP00000000651	5	OAR3	-	134042322-134044580	134044581-134044659	134047415-134047614
ENSBTAP00000000651	3	OAR3	-	134042322-134044580	134042075-134042321
ENSBTAP00000000721	5	OAR5	+	41408461-41410073	41408336-41408460
ENSBTAP00000000721	3	OAR5	+	41408461-41410073	41410074-41410477
ENSBTAP00000000722	5	OAR22	-	29950381-29959218	29959219-29959224	29960367-29960547
ENSBTAP00000000722	3	OAR22	-	29950381-29959218	29950346-29950380
ENSBTAP00000000733	5	OAR25	-	6774473-6781015	6781016-6781017
ENSBTAP00000000733	3	OAR25	-	6774473-6781015	6773831-6774472
ENSBTAP00000000831	5	OAR14	+	43793419-43814964	43793418-43793418
ENSBTAP00000000831	3	OAR14	+	43793419-43814964	43819943-43820000	43820962-43821764
ENSBTAP00000001061	5	OAR15	+	41925881-41939782	41925699-41925880
ENSBTAP00000001061	3	OAR15	+	41925881-41939782	41939783-41940236	41940252-41940596
ENSBTAP00000001064	5	OAR14	+	60215016-60224228	60211000-60211137	60213856-60213943	60214953-60215015
ENSBTAP00000001064	3	OAR14	+	60215016-60224228	60224229-60225439	60225488-60225574	60225605-60225668	60225749-60225962
ENSBTAP00000001191	5	OAR7	-	7621415-7627579	7627580-7627662
ENSBTAP00000001191	3	OAR7	-	7621415-7627579	7621211-7621414
ENSBTAP00000001255	5	OAR25	-	28008539-28009418	28009419-28009424
ENSBTAP00000001255	3	OAR25	-	28008539-28009418	28008452-28008538
ENSBTAP00000001397	5	OARX	+	110296643-110297122	110296621-110296642
ENSBTAP00000001397	3	OARX	+	110296643-110297122	110297123-110297435
ENSBTAP00000001420	5	OAR11	-	26929188-26933007	26933008-26933036
ENSBTAP00000001420	3	OAR11	-	26929188-26933007	26929138-26929187
ENSBTAP00000001465	5	OAR12	-	54278909-54286471	54286472-54286475
ENSBTAP00000001465	3	OAR12	-	54278909-54286471	54278774-54278908
ENSBTAP00000001526	5	OAR8	-	67451946-67481343	67481344-67481735
ENSBTAP00000001526	3	OAR8	-	67451946-67481343	67451701-67451945
ENSBTAP00000001791-D2	5	OAR8	+	58297327-58300230	58297276-58297326
ENSBTAP00000001791-D2	3	OAR8	+	58297327-58300230	58300231-58300280
ENSBTAP00000001830	5	OAR5	+	36960154-36963315	36960151-36960153
ENSBTAP00000001830	3	OAR5	+	36960154-36963315	36963316-36963974
ENSBTAP00000001978	5	OAR1	+	198056800-198068520	198052874-198053400	198053408-198054789	198056481-198056716	198056750-198056799
ENSBTAP00000001978	3	OAR1	+	198056800-198068520	198068521-198068615
ENSBTAP00000002279	5	OAR3	-	127247619-127251634	127251635-127251656	127254065-127254173
ENSBTAP00000002279	3	OAR3	-	127247619-127251634	127246993-127247618
ENSBTAP00000002349	5	OAR5	-	16377316-16377610	16377611-16377687
ENSBTAP00000002349	3	OAR5	-	16377316-16377610	16377157-16377248	16377268-16377315
ENSBTAP00000002387	5	OAR13	-	53803311-53806202	53806203-53806247
ENSBTAP00000002387	3	OAR13	-	53803311-53806202	53801003-53803310
ENSBTAP00000002395	5	OAR11	+	38372799-38378065	38372770-38372798
ENSBTAP00000002395	3	OAR11	+	38372799-38378065	38378066-38378732
ENSBTAP00000002419	5	OAR14	+	24630154-24639733	24630050-24630118	24630148-24630153
ENSBTAP00000002419	3	OAR14	+	24630154-24639733	24639734-24640356
ENSBTAP00000002506	5	OAR2	-	15877941-15902071	15902072-15902078
ENSBTAP00000002506	3	OAR2	-	15877941-15902071	15876401-15877940
ENSBTAP00000002725	5	OAR2	+	182913530-182925678	182913512-182913529
ENSBTAP00000002725	3	OAR2	+	182913530-182925678	182925679-182926018	182926020-182926116
ENSBTAP00000002967	5	OAR15	-	62676327-62689382	62689383-62689402
ENSBTAP00000002967	3	OAR15	-	62676327-62689382	62674979-62676326
ENSBTAP00000003059	5	OAR24	-	2296275-2296928	2296929-2296929
ENSBTAP00000003059	3	OAR24	-	2296275-2296928	2296040-2296214
ENSBTAP00000003199	5	OAR5	-	14814725-14821285	14821286-14821792
ENSBTAP00000003199	3	OAR5	-	14814725-14821285	14814599-14814724
ENSBTAP00000003312	5	OAR3	+	62121475-62131896	62121463-62121474
ENSBTAP00000003312	3	OAR3	+	62121475-62131896	62131897-62132184
ENSBTAP00000003468	5	OAR2	-	238939431-238943082	238943083-238943122
ENSBTAP00000003468	3	OAR2	-	238939431-238943082	238939336-238939430
ENSBTAP00000003514	5	OAR7	+	20592688-20593655	20585515-20585601	20585614-20585737
ENSBTAP00000003514	3	OAR7	+	20592688-20593655	20593656-20593928
ENSBTAP00000003766	5	OAR11	-	14539186-14567545	14567546-14567708	14567730-14567955
ENSBTAP00000003766	3	OAR11	-	14539186-14567545	14536965-14537054	14537085-14537505	14537508-14537609	14537645-14539185
ENSBTAP00000003816	5	OAR24	+	28330848-28338774	28330689-28330795	28330810-28330847
ENSBTAP00000003816	3	OAR24	+	28330848-28338774	28339585-28340174
ENSBTAP00000003832	5	OAR2	+	134254890-134257522	134254507-134254889
ENSBTAP00000003832	3	OAR2	+	134254890-134257522	134257523-134257997
ENSBTAP00000003935	5	OAR19	+	51656235-51659885	51653651-51653826	51656229-51656234
ENSBTAP00000003935	3	OAR19	+	51656235-51659885	51659886-51660254
ENSBTAP00000003943	5	OAR2	+	24396971-24397920	24396870-24396970
ENSBTAP00000003943	3	OAR2	+	24396971-24397920	24397921-24397956
ENSBTAP00000004047	5	OAR19	-	17084304-17102813	17102814-17102843
ENSBTAP00000004047	3	OAR19	-	17084304-17102813	17080057-17083632	17083637-17083924	17083928-17084303
ENSBTAP00000004167	5	OAR13	-	65835508-65835771	65835772-65835981	65835997-65836096	65836115-65837690	65837920-65838135	65840764-65841781	65841826-65841916	65841955-65842553	65842570-65843244	65843341-65843399
ENSBTAP00000004167	3	OAR13	-	65835508-65835771	65834061-65835507
ENSBTAP00000004272	5	OAR18	-	19509790-19521124	19521125-19521126	19524172-19524326
ENSBTAP00000004272	3	OAR18	-	19509790-19521124	19509337-19509789
ENSBTAP00000004413	5	OAR3	-	31269732-31275839	31275840-31275915	31275938-31276081	31276083-31276186
ENSBTAP00000004413	3	OAR3	-	31269732-31275839	31269649-31269731
ENSBTAP00000004442	5	OAR13	+	37438738-37446166	37438670-37438737
ENSBTAP00000004442	3	OAR13	+	37438738-37446166	37446167-37446447	37446451-37447063	37447071-37447166
ENSBTAP00000004528	5	OAR1	-	27343258-27351896	27351897-27351983
ENSBTAP00000004528	3	OAR1	-	27343258-27351896	27343119-27343257
ENSBTAP00000004653	5	OAR22	-	21605916-21612743	21612744-21612782
ENSBTAP00000004653	3	OAR22	-	21605916-21612743	21605418-21605915
ENSBTAP00000004701	5	OARX	+	61378896-61382850	61378810-61378895
ENSBTAP00000004701	3	OARX	+	61378896-61382850	61382851-61383141	61383159-61383248
ENSBTAP00000004825	5	OAR12	+	68822863-68837169	68822708-68822862
ENSBTAP00000004825	3	OAR12	+	68822863-68837169	68837170-68837217
ENSBTAP00000004834	5	OAR21	+	41503844-41504125	41503836-41503843
ENSBTAP00000004834	3	OAR21	+	41503844-41504125	41504126-41504660
ENSBTAP00000004984	5	OAR11	+	39133217-39141438	39132805-39133049
ENSBTAP00000004984	3	OAR11	+	39133217-39141438	39141439-39141454
ENSBTAP00000005062	5	OAR9	-	53003875-53004792	53004793-53004815
ENSBTAP00000005062	3	OAR9	-	53003875-53004792	53003255-53003347	53003361-53003874
ENSBTAP00000005214-D2	5	OAR20	+	16707958-16711593	16707016-16707109	16707122-16707329	16707941-16707957
ENSBTAP00000005214-D2	3	OAR20	+	16707958-16711593	16711594-16711599	16711991-16712429
ENSBTAP00000005296	5	OAR24	-	28393771-28397647	28397648-28397692
ENSBTAP00000005296	3	OAR24	-	28393771-28397647	28392222-28393770
ENSBTAP00000005408	5	OARX	+	86939918-86942930	86939793-86939917
ENSBTAP00000005408	3	OARX	+	86939918-86942930	86942931-86942977	86944351-86944440	86946369-86946521	86950042-86950117	86950136-86950292
ENSBTAP00000005487	5	OAR5	+	3233447-3238298	3233215-3233446
ENSBTAP00000005487	3	OAR5	+	3233447-3238298	3238299-3238435
ENSBTAP00000005581	5	OAR5	+	17783468-17791750	17783397-17783467
ENSBTAP00000005581	3	OAR5	+	17783468-17791750	17791751-17792165
ENSBTAP00000005628	5	OAR3	+	13109183-13120504	13109182-13109182
ENSBTAP00000005628	3	OAR3	+	13109183-13120504	13120505-13120686
ENSBTAP00000005789	5	OAR2	-	240155587-240169234	240169235-240169242
ENSBTAP00000005789	3	OAR2	-	240155587-240169234	240155369-240155586
ENSBTAP00000006038-D2	5	OAR1	+	175211967-175225745	175211946-175211966
ENSBTAP00000006038-D2	3	OAR1	+	175211967-175225745	175225746-175226040
ENSBTAP00000006115	5	OAR2	+	199460782-199477043	199460759-199460781
ENSBTAP00000006115	3	OAR2	+	199460782-199477043	199477044-199477199
ENSBTAP00000006139	5	OAR18	-	64051113-64071526	64071527-64071586
ENSBTAP00000006139	3	OAR18	-	64051113-64071526	64050021-64051112
ENSBTAP00000006190	5	OAR11	+	8455570-8457868	8455557-8455569
ENSBTAP00000006190	3	OAR11	+	8455570-8457868	8457869-8463287
ENSBTAP00000006219	5	OAR12	+	47232733-47235658	47232152-47232295
ENSBTAP00000006219	3	OAR12	+	47232733-47235658	47235659-47237231
ENSBTAP00000006275	5	OAR1	-	265025202-265028328	265028329-265028329
ENSBTAP00000006275	3	OAR1	-	265025202-265028328	265024179-265025201
ENSBTAP00000006320	5	OAR5	-	38310155-38318905	38323659-38323748
ENSBTAP00000006320	3	OAR5	-	38310155-38318905	38308704-38309127	38309158-38309547	38309782-38309827	38310152-38310154
ENSBTAP00000006510	5	OAR7	+	23261479-23261970	23261449-23261478
ENSBTAP00000006510	3	OAR7	+	23261479-23261970	23261971-23262250
ENSBTAP00000006862	5	OAR7	-	13116268-13118568	13118569-13118591
ENSBTAP00000006862	3	OAR7	-	13116268-13118568	13110412-13110696	13110700-13111468	13111515-13113561	13115097-13116155	13116157-13116267
ENSBTAP00000006918	5	OAR15	-	51644695-51650532	51650533-51651315	51651325-51651429	51651435-51652707	51652749-51653865	51653884-51654100	51654104-51654404	51654413-51654508	51654514-51654933
ENSBTAP00000006918	3	OAR15	-	51644695-51650532	51643578-51644694
ENSBTAP00000006974	5	OAR12	-	50302410-50307156	50307157-50307269
ENSBTAP00000006974	3	OAR12	-	50302410-50307156	50302352-50302409
ENSBTAP00000007021	5	OAR15	+	61636841-61651379	61636838-61636840
ENSBTAP00000007021	3	OAR15	+	61636841-61651379	61651380-61651751
ENSBTAP00000007087	5	OAR16	+	26229097-26236668	26226483-26226667	26226674-26226780	26226799-26226938	26227044-26227145	26227773-26227902	26229049-26229096
ENSBTAP00000007087	3	OAR16	+	26229097-26236668	26236669-26237678
ENSBTAP00000007159	5	OAR5	+	49637069-49641129	49637066-49637068
ENSBTAP00000007159	3	OAR5	+	49637069-49641129	49641130-49641778	49641780-49642073
ENSBTAP00000007165	5	OAR24	+	34625409-34629820	34625342-34625408
ENSBTAP00000007165	3	OAR24	+	34625409-34629820	34629821-34630034	34630036-34630250	34630258-34630515
ENSBTAP00000007189	5	OAR3	-	208918981-208934540	208934541-208934545
ENSBTAP00000007189	3	OAR3	-	208918981-208934540	208918877-208918980
ENSBTAP00000007199	5	OAR2	+	209378110-209409096	209378109-209378109
ENSBTAP00000007199	3	OAR2	+	209378110-209409096	209409097-209409622
ENSBTAP00000007324	5	OAR2	-	101270526-101283303	101283304-101283343
ENSBTAP00000007324	3	OAR2	-	101270526-101283303	101270028-101270279	101270522-101270525
ENSBTAP00000007399	5	OAR2	-	240684925-240686280	240686281-240686306
ENSBTAP00000007399	3	OAR2	-	240684925-240686280	240684721-240684924
ENSBTAP00000007573	5	OAR9	+	14421068-14421834	14420927-14421067
ENSBTAP00000007573	3	OAR9	+	14421068-14421834	14421835-14422190
ENSBTAP00000007861	5	OAR1	+	77634348-77635496	77632171-77632805	77634070-77634347
ENSBTAP00000007861	3	OAR1	+	77634348-77635496	77635497-77636398	77636423-77636667
ENSBTAP00000007876	5	OAR17	-	18285913-18288108	18288109-18288139	18289564-18289699
ENSBTAP00000007876	3	OAR17	-	18285913-18288108	18285719-18285912
ENSBTAP00000007955	5	OAR11	+	44479828-44480750	44478850-44478932	44478947-44479051	44479105-44479827
ENSBTAP00000007955	3	OAR11	+	44479828-44480750	44480751-44482213
ENSBTAP00000008132	5	OAR11	+	50651486-50653089	50651475-50651485
ENSBTAP00000008132	3	OAR11	+	50651486-50653089	50653090-50653828
ENSBTAP00000008198	5	OAR3	+	132059428-132064921	132050538-132050590	132055046-132055223	132059422-132059427
ENSBTAP00000008198	3	OAR3	+	132059428-132064921	132064922-132065590
ENSBTAP00000008200	5	OAR5	+	11011243-11014707	11011121-11011242
ENSBTAP00000008200	3	OAR5	+	11011243-11014707	11014708-11015685	11015842-11015952	11015960-11016114	11016195-11016304	11017777-11017896	11017983-11018033	11018384-11018496	11018575-11018691
ENSBTAP00000008228	5	OAR11	-	52586792-52592403	52596110-52596273	52596278-52596367
ENSBTAP00000008228	3	OAR11	-	52586792-52592403	52586778-52586791
ENSBTAP00000008243	5	OAR3	+	153463237-153471494	153457557-153457736	153458292-153458423	153463236-153463236
ENSBTAP00000008243	3	OAR3	+	153463237-153471494	153471495-153471557	153471572-153471664
ENSBTAP00000008268-D2	5	OARX	-	69954235-69960422	69960423-69960490
ENSBTAP00000008268-D2	3	OARX	-	69954235-69960422	69954081-69954234
ENSBTAP00000008319	5	OAR2	-	239011335-239011487	239011488-239011579
ENSBTAP00000008319	3	OAR2	-	239011335-239011487	239011184-239011334
ENSBTAP00000008329	5	OAR14	+	38183274-38185983	38180131-38180326	38182495-38182560	38182572-38182673	38183234-38183273
ENSBTAP00000008329	3	OAR14	+	38183274-38185983	38185984-38186651
ENSBTAP00000008351	5	OAR1	-	104889807-104892318	104892319-104892405
ENSBTAP00000008351	3	OAR1	-	104889807-104892318	104889536-104889625	104889652-104889769
ENSBTAP00000008357	5	OAR8	-	57335969-57337226	57337227-57337316	57337321-57337371
ENSBTAP00000008357	3	OAR8	-	57335969-57337226	57334954-57335968
ENSBTAP00000008650	5	OAR11	-	38519119-38536767	38536768-38536768
ENSBTAP00000008650	3	OAR11	-	38519119-38536767	38514463-38518185	38519118-38519118
ENSBTAP00000008669	5	OAR5	+	72937959-72941587	72937954-72937958
ENSBTAP00000008669	3	OAR5	+	72937959-72941587	72941588-72941607	72942553-72944224
ENSBTAP00000008837	5	OAR1	-	97787828-97788907	97788908-97788942
ENSBTAP00000008837	3	OAR1	-	97787828-97788907	97786792-97787827
ENSBTAP00000008919	5	OAR4	+	102097828-102101283	102097778-102097827
ENSBTAP00000008919	3	OAR4	+	102097828-102101283	102101284-102101317
ENSBTAP00000008925	5	OAR11	+	45275820-45289027	45272619-45272779	45275804-45275819
ENSBTAP00000008925	3	OAR11	+	45275820-45289027	45289028-45290640
ENSBTAP00000008984	5	OAR14	-	55520419-55522416	55522417-55522423
ENSBTAP00000008984	3	OAR14	-	55520419-55522416	55520417-55520418
ENSBTAP00000009081	5	OAR23	+	51039387-51069432	51039297-51039386
ENSBTAP00000009081	3	OAR23	+	51039387-51069432	51069433-51069791	51069871-51070095
ENSBTAP00000009158	5	OAR20	-	27234966-27238127	27238128-27238303
ENSBTAP00000009158	3	OAR20	-	27234966-27238127	27233950-27234965
ENSBTAP00000009250	5	OAR26	-	38556195-38558761	38558762-38558766
ENSBTAP00000009250	3	OAR26	-	38556195-38558761	38556192-38556194
ENSBTAP00000009285	5	OAR2	-	218447171-218449703	218449704-218449707
ENSBTAP00000009285	3	OAR2	-	218447171-218449703	218442794-218447170
ENSBTAP00000009415	5	OAR2	-	244128707-244130478	244130479-244130490	244131397-244131454
ENSBTAP00000009415	3	OAR2	-	244128707-244130478	244128604-244128706
ENSBTAP00000009440	5	OAR14	-	25648874-25660586	25660587-25660594	25669948-25670104
ENSBTAP00000009440	3	OAR14	-	25648874-25660586	25647744-25648873
ENSBTAP00000009545	5	OAR3	-	151938203-151939804	151939805-151939892
ENSBTAP00000009545	3	OAR3	-	151938203-151939804	151937750-151938202
ENSBTAP00000009604	5	OAR1	-	12338739-12340881	12340882-12340986	12340996-12341241	12344602-12344716
ENSBTAP00000009604	3	OAR1	-	12338739-12340881	12338160-12338738
ENSBTAP00000009607	5	OAR9	+	60311232-60329670	60311213-60311231
ENSBTAP00000009607	3	OAR9	+	60311232-60329670	60329671-60331041
ENSBTAP00000009643	5	OAR15	+	28793702-28795419	28787820-28788150	28793037-28793079	28793582-28793682	28793687-28793701
ENSBTAP00000009643	3	OAR15	+	28793702-28795419	28795420-28796136
ENSBTAP00000009821	5	OAR1	+	224745591-224746586	224745390-224745590
ENSBTAP00000009821	3	OAR1	+	224745591-224746586	224746587-224747067
ENSBTAP00000009864	5	OARX	+	113695226-113696575	113691525-113691617	113694196-113694298	113695168-113695225
ENSBTAP00000009864	3	OARX	+	113695226-113696575	113696576-113696778	113696797-113697231
ENSBTAP00000009977	5	OAR2	-	118219270-118230003	118230004-118230188	118235140-118235402
ENSBTAP00000009977	3	OAR2	-	118219270-118230003	118219096-118219189	118219191-118219269
ENSBTAP00000010035	5	OAR26	-	36036321-36042095	36042096-36042316
ENSBTAP00000010035	3	OAR26	-	36036321-36042095	36036211-36036320
ENSBTAP00000010058	5	OAR5	+	18870424-18873997	18870392-18870423
ENSBTAP00000010058	3	OAR5	+	18870424-18873997	18873998-18874717
ENSBTAP00000010064	5	OAR18	+	27811791-27823960	27811775-27811790
ENSBTAP00000010064	3	OAR18	+	27811791-27823960	27823961-27824143
ENSBTAP00000010126	5	OAR13	-	27047449-27063791	27063792-27063859
ENSBTAP00000010126	3	OAR13	-	27047449-27063791	27047196-27047448
ENSBTAP00000010176	5	OAR5	-	4478458-4479816	4479817-4479823
ENSBTAP00000010176	3	OAR5	-	4478458-4479816	4478174-4478263	4478277-4478457
ENSBTAP00000010231	5	OAR5	+	47132119-47147073	47124451-47124535	47124662-47124808	47124814-47124879	47129167-47129353	47131814-47131904	47131908-47132118
ENSBTAP00000010231	3	OAR5	+	47132119-47147073	47147074-47147478	47147488-47150459
ENSBTAP00000010275	5	OARX	-	66346201-66349488	66349489-66349498	66357528-66357626
ENSBTAP00000010275	3	OARX	-	66346201-66349488	66345984-66346200
ENSBTAP00000010355	5	OARX	-	57368725-57370732	57370733-57370736
ENSBTAP00000010355	3	OARX	-	57368725-57370732	57368520-57368611	57368618-57368724
ENSBTAP00000010403	5	OAR15	+	14988160-14994896	14986759-14986933	14986947-14987045	14987151-14987365	14988148-14988159
ENSBTAP00000010403	3	OAR15	+	14988160-14994896	14994897-14995173
ENSBTAP00000010431	5	OAR24	+	27781080-27784493	27780436-27780525	27781062-27781079
ENSBTAP00000010431	3	OAR24	+	27781080-27784493	27784494-27784575
ENSBTAP00000010432	5	OAR11	-	37398570-37413922	37413923-37413933	37420147-37420345	37420577-37420640
ENSBTAP00000010432	3	OAR11	-	37398570-37413922	37397374-37397678	37397719-37398569
ENSBTAP00000010595	5	OAR9	+	75928151-75930828	75928146-75928150
ENSBTAP00000010595	3	OAR9	+	75928151-75930828	75930829-75930882	75930908-75931024	75931030-75931119	75931509-75932286
ENSBTAP00000010609	5	OAR3	-	220267608-220270912	220270913-220271007	220271009-220271118
ENSBTAP00000010609	3	OAR3	-	220267608-220270912	220267179-220267607
ENSBTAP00000010620	5	OAR20	-	17954509-17956675	17956676-17956686
ENSBTAP00000010620	3	OAR20	-	17954509-17956675	17953925-17954508
ENSBTAP00000010807	5	OAR15	-	24535653-24536051	24536052-24536205
ENSBTAP00000010807	3	OAR15	-	24535653-24536051	24535578-24535652
ENSBTAP00000010815	5	OAR5	+	48455945-48459566	48455676-48455944
ENSBTAP00000010815	3	OAR5	+	48455945-48459566	48459567-48460423
ENSBTAP00000010928	5	OAR13	+	59127974-59132368	59127973-59127973
ENSBTAP00000010928	3	OAR13	+	59127974-59132368	59132369-59132397	59134373-59134694	59134696-59135388
ENSBTAP00000011076	5	OAR17	-	54256067-54258571	54258572-54258573
ENSBTAP00000011076	3	OAR17	-	54256067-54258571	54255976-54256066
ENSBTAP00000011104	5	OAR13	-	50707437-50709351	50709823-50709876
ENSBTAP00000011104	3	OAR13	-	50707437-50709351	50706789-50706878	50706888-50707436
ENSBTAP00000011448	5	OAR10	+	29794158-29810729	29793151-29793421	29794133-29794157
ENSBTAP00000011448	3	OAR10	+	29794158-29810729	29810730-29814469	29814516-29814779
ENSBTAP00000011505	5	OAR22	-	38470587-38477374	38477375-38477379
ENSBTAP00000011505	3	OAR22	-	38470587-38477374	38469887-38470586
ENSBTAP00000011514	5	OAR1	+	69623563-69633189	69623281-69623562
ENSBTAP00000011514	3	OAR1	+	69623563-69633189	69633190-69633198	69641119-69641307
ENSBTAP00000011533	5	OAR2	-	149377953-149407651	149407652-149407664
ENSBTAP00000011533	3	OAR2	-	149377953-149407651	149377413-149377952
ENSBTAP00000011696	5	OAR3	+	33666423-33670597	33666416-33666422
ENSBTAP00000011696	3	OAR3	+	33666423-33670597	33670598-33671278	33671446-33671633
ENSBTAP00000011798	5	OAR2	+	21755962-21763132	21755937-21755961
ENSBTAP00000011798	3	OAR2	+	21755962-21763132	21763133-21763347
ENSBTAP00000011817	5	OAR20	+	15779128-15779889	15779010-15779127
ENSBTAP00000011817	3	OAR20	+	15779128-15779889	15779890-15779904	15779944-15779988	15780041-15780417
ENSBTAP00000011826	5	OAR3	-	77108635-77110245	77110246-77110258
ENSBTAP00000011826	3	OAR3	-	77108635-77110245	77108341-77108634
ENSBTAP00000011920	5	OAR24	+	26350368-26352548	26349827-26350151	26350155-26350367
ENSBTAP00000011920	3	OAR24	+	26350368-26352548	26352549-26352913
ENSBTAP00000011963	5	OAR14	+	49020217-49030162	49020017-49020216
ENSBTAP00000011963	3	OAR14	+	49020217-49030162	49030163-49030198	49030203-49030300
ENSBTAP00000012046	5	OAR23	-	44039088-44045753	44045754-44045785
ENSBTAP00000012046	3	OAR23	-	44039088-44045753	44036831-44037562	44037582-44037671	44037700-44038071	44038144-44039087
ENSBTAP00000012106	5	OAR1	+	120214466-120215626	120213274-120213528	120214434-120214465
ENSBTAP00000012106	3	OAR1	+	120214466-120215626	120215627-120216816	120216822-120216911
ENSBTAP00000012241	5	OAR11	-	5732647-5733045	5733046-5733114	5734605-5734772
ENSBTAP00000012241	3	OAR11	-	5732647-5733045	5732300-5732646
ENSBTAP00000012633	5	OAR3	+	95387484-95408495	95387482-95387483
ENSBTAP00000012633	3	OAR3	+	95387484-95408495	95408496-95408885
ENSBTAP00000012797-D3	5	OAR11	-	29057150-29079201	29079202-29079249	29079324-29079503	29080919-29081210	29081212-29081508
ENSBTAP00000012797-D3	3	OAR11	-	29057150-29079201	29056578-29057149
ENSBTAP00000012810	5	OAR22	-	23169830-23170095	23170096-23170110	23173427-23173548
ENSBTAP00000012810	3	OAR22	-	23169830-23170095	23168163-23168265	23168291-23168398	23169689-23169829
[truncated: 1,794 more rows]

## Sheet: SH_ExtendGene at 5' end
Table S6-5. Gene extension at 5' end in SH
[truncated: 1,246 more rows]

[truncated: 1 more sheets: SH_ExtendGene at 3' end]
